# Supplementary material for: Single-cell transcriptomic profiling of the mouse cochlea: An atlas for targeted therapies
Source: Proc Natl Acad Sci U S A. 2023 Jun 20;120(26):e2221744120. doi: 10.1073/pnas.2221744120 (PMC10293812; doi:10.1073/pnas.2221744120)
Supplement: Supplementary file 2 — Dataset S01 (XLSX) [file pnas.2221744120.sd01.xlsx]

## Sheet: Sheet 1
^ deafness gene * key gene	Circulating cells																																	Lateral wall
Differentially expressed gene ranking	B cells				Macrophages				Monocytes				Neutrophils				NK cells				T cells				Mast cells				Erythrocytes					Endothelial cells				Pericytes				Smooth muscle cells				Basal stria
	Single-cell			Single-nucleus	Single-cell			Single-nucleus	Single-cell			Single-nucleus	Single-cell			Single-nucleus	Single-cell			Single-nucleus	Single-cell			Single-nucleus	Single-cell			Single-nucleus	Single-cell			Single-nucleus		Single-cell			Single-nucleus	Single-cell			Single-nucleus	Single-cell			Single-nucleus	Single-cell			Single-nucleus
	P8	P12	P20	P8	P8	P12	P20	P8	P8	P12	P20	P8	P8	P12	P20	P8	P8	P12	P20	P8	P8	P12	P20	P8	P8	P12	P20	P8	P8	P12	P20	P8		P8	P12	P20	P8	P8	P12	P20	P8	P8	P12	P20	P8	P8	P12	P20	P8
1	Vpreb1	Igkc	Gm30211	Igll1	C1qc	C1qc	C1qc	Cd86	Sirpb1c	F10	Apoc2	S100a4	Ltf	Retnlg	Retnlg	Ltf	Elane	Elane	Elane	Elane	Trbc2	Cd3g	Gzma		Prss34	Mcpt8	Prss34	Prss34	Gypa	Rhd	Rhd	Gypa		Cldn5	Cldn5	Cldn5	Cyyr1	Rgs5	Rgs5	Rgs5	Rgs5	Meox1				Atp6v0a4	Pkp1	Cytl1	Scn5a
2	Vpreb3	Iglc2	Cd79a	Vpreb3	C1qa	C1qa	C1qa	Cd84	Apoc2	Adgre4	S100a4	Lgals3	Ngp	Stfa2l1	Stfa2l1	Ngp	Prtn3	Prtn3	Prtn3	Ms4a3	Gzma	Trbc2	Trbc2		Mcpt8	Prss34	Mcpt8	Mcpt8	Hemgn	Gypa	Gypa	Car1		Ptprb	Ptprb	Ptprb	Adgrl4	Aspn	Aspn	Higd1b	Ndufa4l2	Tagln				Plin4	Atp6v0a4	Atp6v0a4	Fat2
3	Igll1	Cd79a	Ms4a1	Vpreb1	Mrc1	Ccl12	Ccl12	Ms4a7	Gm9733	Ear2	Clec4a3	Ms4a6c	Stfa2l1	Cstdc4	Cstdc4	Lcn2	Ms4a3	Mpo	Ms4a3	Prtn3	Trbc1	Gzma	Ccl5		Ms4a2	Cyp11a1	Cd200r3	Gzmc	Rhd	Alas2	Hemgn	Rhd		Ly6c1	Ly6c1	Ly6c1	Sox7	Higd1b	Higd1b	Aspn	Aspn	Egr4				Fat2	Fat2	Pkp1	Atp6v0a4
4	Cd79a	Vpreb1	Gm32220	Dntt	Fcrls	Fcrls	C1qb	Plek	Ms4a8a	Treml4	Ms4a8a	Ccr2	Lcn2	Ngp	Asprv1	Cd177	Mpo	Ctsg	Mpo	Mpo	Xcl1	Trbc1	Trbc1		Il4	Ms4a2	Ms4a2	Ms4a2	Ctse	Hemgn	Trim10	Ctse		Esam	Esam	Esam	Ly6c1	Ndufa4l2	Vtn	Notch3	Gja4	Gm29771				Pkp1	Slc5a5	Ablim3	Pkp1
5	Mzb1	Vpreb3	Vpreb3	Cd79b	Ms4a7	C1qb	Fcrls	Ms4a14	Ccr2	Apoc2	Ccr2	Ly6c2	Stfa1	Stfa2	Stfa2	Wfdc21	Ctsg	Ms4a3	Ctsg	Nkg7	Cd3g	Ms4a4b	Cd3g		Cyp11a1	Cd200r3	Cyp11a1	Cpa3	Cldn13	Cldn13	Ermap	Cldn13		Sox17	Sox17	Adgrf5	Egfl7	Vtn	Gja4	Plac9a	Trpc3	Acta2				Ppp1r1b	Sec1	Mlip	Gm830
6	Iglc2	Mzb1	Igkc	Il7r	C1qb	Pf4	Ms4a7	Rgs1	Ccl6	Ccr2	F10	Ms4a4c	Stfa2	Ltf	Ltf	Cstdc5	Prss57	Prss57	Prss57	Ctsg	Ctsw	Xcl1	Xcl1		Csrp3	Il4	Il6	Cyp11a1	Icam4	Hbb-bt	Cldn13	Klf1		Adgrl4	Abcb1a	Fabp4	Cldn5	Trpc3	Foxs1	Gja4	Higd1b	Has2				Rnf152	Inava	Gm9780	Inava
7	Fcrla	Igll1	Iglc1	Gm30211	Ccl12	Ms4a7	Mrc1	Il1a	Wfdc17	Gm36161	Sirpb1c	Wfdc17	Cstdc4	Stfa1	Csta2	S100a9	Cst7	Cst7	Cst7	Prss57	Cd3d	Trdc	Ctsw		Cd200r3	Cpa3	Cpa3	Csrp3	Klf1	Trim10	Nxpe2	Hemgn		Tie1	Tie1	Abcb1a	Pecam1	Kcnj8	Notch3	Trpc3	Kcnj8	Itga1				Eppk1	2700054A10Rik	Adra1b	Spaar
8	Gm45745	Ms4a1	Fcrla	Fcrla	Pf4	Mrc1	C3ar1	Ifi207	F10	Ly6i	Ace	Lyz2	Cstdc5	Lcn2	Mmp9	Camp	Nkg7	Dmkn	Dmkn	Fcnb	Ms4a4b	Cd3e	Cd3e		Cpa3	Il13	Csrp3	Rnase12	Ermap	Hba-a1	Ctse	Isg20		Cyyr1	Podxl	Gpihbp1	Ptprb	Gja4	Trpc3	Itga7	Steap4	Shc3				Gm37283	9030619P08Rik	Plac9a	Wnk4
9	Pou2af1	Cd79b	Gm45745	Mzb1	Cxcl2	Trem2	Pf4	Cxcl2	S100a4	Clec4e	Wfdc17	Ccl6	Ly6g	Cstdc6	Ngp	Orm1	Fcnb	Nkg7	Nkg7	Cebpe	Il2rb	Ctsw	Trdc		Gzmc	Il6	Il4	Cd69	Slc4a1	Ermap	Klf1	Icam4		AU021092	Gpihbp1	Tmem252	Cd93	Steap4	Ndufa4l2	Foxs1	Cox4i2	Kcng1				Ablim3	Chdh	Chrm1	Ppp1r1b
10	Igkc	Fcrla	Pax5	Cd79a	Ccl24	C3ar1	Trem2	Serpinb8	Klra2	S100a4	F13a1	Ly6a2	Cstdc6	S100a9	Cstdc5	S100a8	Gm1604a	Hsd17b1	Gm1604a	Cst7	Cd3e	Ccl5	Ms4a4b		Gzmb	Csrp3	Il13	2310047D07Rik	Trim10	Slc4a1	Slfn14	Hbb-bt		Abcb1a	Sox18	Sox17	Bcl6b	Foxs1	Cox4i2	Gm9780	Vtn	Sgcz				Ly6a	Mall	Rnf152	Myot
11	Myl4	Iglc3	Iglc2	Spib	C3ar1	Gpr34	Ltc4s	Plau	Ms4a4c	Clec4a3	Gm42674	Napsa	S100a9	Csta2	Stfa1	Stfa2l1	Plac8	Gm1604a	Fcnb	Stfa1	Skap1	Nkg7	Il2rb		Il6	Ctsg	Gzmb	Cd200r3	Isg20	Nxpe2	Tspan33	Slc4a1		Kdr	Adgrl4	Clec14a	Tie1	Notch3	P2ry14	Adamts15	Ccdc3	St8sia1				Aif1l	Comp	Plin4	Actn1
12	Gm30211	Pou2af1	Cd79b	Igkc	Ltc4s	Cx3cr1	Gpr34	Ly86	Gm42674	Wfdc17	Gm44805	F13a1	Camp	Camp	Cstdc6	Cstdc6	Cldn15	Mgl2	Cldn15	Camp	Trdc	Cxcr6	Trac		Acod1	Adora2b	Gata2	H2-Q1	Tspan33	Tspan33	Gm867	Ermap		Gpihbp1	Adgrf5	Cyyr1	Sox17	Ccdc3	Itga1	Col4a2	Mrvi1	Ndst3				Cytl1	Gm22751	Anxa8	Rnf152
13	Dntt	Gm45745	Iglc3	Pax5	Ccl2	Plau	Il1a	Cd33	Lgals3	Eno3	Mcub	Clec7a	Retnlg	S100a8	Ly6g	Pglyrp1	1700020L24Rik	Cldn15	Clec12a	Mogat2	Gimap3	Icos	Skap1		Il13	Alox15	Alox15	Trav13-5	Nxpe2	Ctse	Slc38a5	Hbb-bs		Tmem252	Tmem252	Plvap	Tmem252	Cox4i2	Esam	Ccdc3	Foxs1	Plvap				Hsp25-ps1	Gm36339	2200002D01Rik	Bhmt
14	Cd79b	Dntt	Fcmr	BC035044	Gpr34	Ltc4s	Cx3cr1	Ifi204	Sirpb1b	Serpinb10	Clec4a1	Tyrobp	Wfdc21	Cstdc5	S100a9	Ifitm6	E230032D23Rik	Ly6c2	Plac8	Pglyrp1	Ccl5	Il2rb	Cd28		4930519L02Rik	^Hgf	Gm20186	Il13	Epb42	Hbb-bs	Alas2	Hba-a1		Podxl	Cyyr1	Tie1	Mecom	Mrvi1	Gm9780	Ndufa4l2	Adap2	Frem1				A330023F24Rik	Syt12	Slc9a2	Gm12153
15	Gm37065	Gm32220	Pou2af1	Ly6d	Plau	P2ry12	P2ry12	P2ry6	Gm44805	Gm21188	Gpr35	Lst1	S100a8	Stfa3	Lcn2	Stfa3	Cebpe	Mogat2	Hsd17b1	Trem3	AW112010	Skap1	Icos		Rnase12	Grm6	^Hgf	Trbc1	Spta1	Kel	Spta1	Tspan33		Adgrf5	Dll4	Podxl	Dll4	Itga1	Dhx58os	Tagln	Itga1	Frzb				Gm38300	Rnf152	Gm5089	Lgals12
16	Pax5	Spib	Vpreb1	Lrmp	Cx3cr1	Ccl3	Fcgr1	Gm31243	Mcub	Skint3	Gm9733	Itgb7	Stfa3	Wfdc21	Mmp8	Ly6g	Serpinb1a	Clec12a	Gm16104	Mgst2	Txk	Trgc1	Txk		Grm6	Cd200r4	^Nlrp3	Gm43386	Tspo2	Klf1	Hbb-bt	Gata1		Dll4	Myct1	Mmrn2	Robo4	Lrrc32	Plac9a	Gm13861	Gucy1b1	Inhba				Hspb1	AC139347.1	Inava	Mall
17	Vpreb2	Gm30211	Mzb1	Cd37	Il1a	Il1a	Stab1	^Nlrp3	Treml4	Gm42674	Ms4a6c	Cd48	Olfm4	Chil3	Cxcr2	Olfm4	Clec4b2	Gm16104	Mgl2	Cstdc5	Cxcr6	Klrd1	Cd3d		^Hgf	1110028F11Rik	Adora2b	Gm11697	Hbq1b	Rhag	Epb42	Alas2		Flt1	Cd34	Ecscr	Cd34	Cspg4	Acta2	Esam	Notch3	Unc5b				Actn1	Myoc	Sbsn	C330024C12Rik
18	Cd19	Vpreb2	BE692007	Ighm	Ccl3	Fcgr1	Ccl7	Bcl2a1d	AI839979	Sirpb1c	Krt80	Coro1a	Csta2	Mmp8	Wfdc21	Lrg1	Rab44	Atp8b4	Tfec	S100a8	Sh2d2a	Cd3d	Cd8b1		Alox15	Gm43489	Gzmc	^Nlrp3	Rhag	Tspo2	Icam4	H1f1		Pecam1	Robo4	Rasip1	Flt1	Il34	Mrvi1	Gucy1b1	Gucy1a1	Actg2				Mast1	Gm12943	Ppp1r1b	Entpd2
19	Siglecg	Pax5	Spib	Gimap1	Ccl4	Csf1r	Plau	Nrap	Gpr35	Gm9733	Ms4a4c	F10	Asprv1	Asprv1	S100a8	Itgb2l	Ramp1	1700020L24Rik	1700020L24Rik	Clec5a	Klrd1	Klre1	Klre1		1110028F11Rik	Hdc	Ccl9	Gm47754	Gm867	Spta1	Snca	Hist1h2an		Rasip1	Flt1	Ushbp1	Adgrf5	Igfbp7	Gucy1b1	Casq2	Ednra	Cnr1				Klhdc7a	Gm19569	Etl4	Gm5089
20	Spib	Cd19	Igll1	Slamf7	Trem2	Ifi207	Ccl3	Lcp2	Clec7a	Gm44805	Adgre4	Sell	Orm1	Csta3	Stfa3	Stfa1	Atp8b4	Fcnb	Fbp1	Cstdc6	Cd8b1	Itk	Gm2682		Hdc	Cst7	Grm6	Gm7128	Alas2	Icam4	Rhag	H2ac8		Cd34	AU021092	Slco1a4	Gm47625	Myh11	Tagln	Col4a1	Igfbp7	Prkg2				Gm37018	Gm42536	Ackr3	Greb1
21	Fcmr	Ighm	Rag1	Cd19	Ccl7	Adgre1	Cxcl2	Cd36	Sirpb1a	Clec4a1	Treml4	Alox5ap	Itgb2l	Mmp9	Camp	Krt81	Clec12a	Oosp1	Kcnk12	S100a9	Klre1	Cd8b1	Sh2d2a		Ctsg	P2rx1	Gm43489	Gm13503	Hbb-bt	Snca	Hbq1b	Blvrb		Robo4	Ushbp1	Grrp1	Ccm2l	Gucy1a1	Ccdc3	Mgp	Cspg4	^Tnc				Nat8f4	Spink10	Tmem119	Svopl
22	Ms4a1	Iglc1	Siglecg	Gmfg	Fcgr1	Stab1	Ccl24	Tnf	Adgre4	Ace	AI839979	Gpr141	Cd177	Olfm4	Cd177	Chil3	F630028O10Rik	F630028O10Rik	Mogat2	Serpinb1a	Itk	Cd28	Klra7		Btnl9	Ccl9	Ccl4	5730460C07Rik	Gata1	Epb42	Isg20	Slc38a5		Cdh5	Aplnr	Ly6a	Rasip1	Pdgfrb	Ggt5	Cox4i2	Slc38a11	Hs3st3b1				Cldn11	Ppp1r1b	Atp6v1c2	Gm35853
23	Slamf7	Siglecg	Myl4	Slamf6	Tnf	Clec4n	Csf1r	Gm17268	Ly6i	Lgals3	Ly6i	Cd52	Pglyrp1	Slpi	Chil1	Cebpe	Mgst2	Gm1604b	Fcor	Hp	Icos	Gzmb	Cxcr6		Adora2b	Gzmb	Acod1	Fgf3	Hba-a1	Gata1	Slc4a1	H1f5		Igfbp7	Sox7	Eln	Kdr	Abcc9	Itga7	Vtn	Mgp	Timp1				Cyp3a13	Gm9694	Ebf3	Ahnak2
24	1700027J07Rik	Gm37065	Fam129c	Siglecg	Lyve1	Aif1	Aif1	A130071D04Rik	Ccl9	Sirpb1a	Clec7a	Mpeg1	AA467197	Ly6g	Itgb2l	Chil1	Ly6c2	Cebpe	Plppr3	Chil3	Klrc2	Klrc2	Itk		Gata2	Btnl9	Slc18a2	Il4	Slc38a5	Isg20	Tspo2	Epb42		Ushbp1	Rasip1	Gkn3	Myct1	Acta2	Pla1a	Il34	Heyl	Ntrk2				Tmem119	Diras1	Plekha7	Lims2
25	Blk	Ly6d	Cd72	Gm4739	P2ry12	P2ry6	P2ry6	Slc37a2	Gm36161	Klra2	Fn1	Plac8	Mmp9	Cxcr2	Olfm4	Lypd11	Trem3	Adgrg3	Ramp1	Gm10182	Lck	Sh2d1a	Klrb1c		Cd69	Il18r1	Ccl3	Morn5	Hbb-bs	Hbq1b	Rec114	Nxpe2		Aplnr	Ctla2a	Vwf	Esam	Carmn	Kcnj8	Ednra	Pdgfrb	AI427809				Gm38147	Egr4	Nbl1	Snx22
26	Cd72	Rag1	Gm37065	Pou2af1	Aif1	Ccl4	Ifi207	Gm6377	Ear2	Gpr141	Dpep2	Myo1g	Mrgpra2b	Cd177	Orm1	AA467197	Rasgrp2	Hp	Gm1604b	Wfdc21	Trgc1	Txk	Klrk1		Mpo	Slc18a2	4930519L02Rik	Hdc	Gfi1b	Hba-a2	Pdzk1ip1	H3c3		Sox18	Kdr	Sox18	Abcb1a	Rasl12	Gucy1a1	Steap4	Lrrc32	Ccn3				Enah	Hrct1	Fat2	Gm14554
27	Iglc3	Fam129c	Ighm	Myl4	Clec4n	Crybb1	Lyve1	Lilrb4a	Lyz2	Krt80	Sirpb1a	Glipr1	Lrg1	Pglyrp1	Dhrs9	Ncf4	Napsa	Cdk6	Atp8b4	Ffar2	Gimap4	Cd247	Klra4		Alox5	Itgb7	1110028F11Rik	Gm6029	Pdzk1ip1	Gm867	Gm20161	Hba-a2		Clec14a	Mmrn2	Tek	Fgd5	Olfml2a	Olfml2a	Kcnj8	Adap2os	Helt				2810030D12Rik	Gm39458	Alcam	Krt14
28	Ighm	BE692007	Ly6d	Ly6e	Adgre1	Ccl24	Ccl2	Slc15a3	Gm5150	Sh2d1b1	Vcan	Fcer1g	Krt81	Mrgpra2b	Lrg1	4930438A08Rik	Hp	Ltb4r1	Gsto1	Arhgdib	Trac	Cd7	Klrc2		Il18r1	Rab44	Rnase12	Lat	Plek2	Slfn14	Hbb-bs	H2ac4		Bcl6b	Mecom	Fgd5	Tek	Esam	Igfbp7	Gm10400	Plac9a	Hs3st3a1				2200002D01Rik	Kirrel3	Aif1l	Cryge
29	Slamf6	Slamf7	Cd19	Lgals9	Cxcl3	Ccl2	Crybb1	Bank1	Serpinb10	Cd300e	Mpeg1	Cytip	Mmp8	Itgb2l	Pglyrp1	Fcnb	Mogat2	Kcnk12	Clec4b2	Ngp	Cd160	Gm2682	Klrd1		2310047D07Rik	Gata2	Csf2rb2	Nkg7	Add2	6030468B19Rik	Kel	Kel		Ecscr	Ecscr	Flt1	Ctla2a	Gucy1b1	Col4a1	Mcam	Col4a1	Dpp6				Atp6v1c2	2310074N15Rik	Cdh1	Gm11270
30	Gm32220	Gm30948	Ighd	Klhl6	Ifi207	Ms4a6d	Ccl4	Lilr4b	Gpr141	Gpr35	Ear2	Ccl9	Cxcr2	Il1r2	Mrgpra2b	Pilrb2	Igsf6	Trem3	Siglecf	F630028O10Rik	Nkg7	Trac	Sh2d1a		Slc18a2	Acod1	D430036J16Rik	Ctsg	6030468B19Rik	Ces2g	Hba-a1	Hbq1b		Mecom	Cdh5	Robo4	Sox18	Heyl	4833422C13Rik	Carmn	Myl9	Slc5a7				Gm37864	2700078F05Rik	Gna14	Gm37483
31	Sit1	Cd72	Slc12a3	Cd69	Csf1r	Cd86	Clec4n	Inpp5d	Lyz1	Mcub	Klra2	Lsp1	Padi4	Ceacam10	Ceacam10	Trem3	Ltb4r1	Bex6	Serpinb1a	Rac2	Klrb1b	Sh2d2a	Cd247		Lat	Stx3	Sytl3	Ccl4	Kel	Slc38a5	Add2	Hist1h2ap		Mmrn2	Grrp1	Kdr	She	P2ry14	Pdgfrb	Olfml2a	Abcc9	Ptchd4				Gm37258	Cdkn2b	Fzd9	Gm22842
32	BE692007	Sit1	Bach2	Cytip	Bmp2	Serpinb8	Slco2b1	Mrc1	Clec4e	AI839979	Sirpb1b	Bin2	Chil1	Cebpe	Il1r2	Hp	Pglyrp1	Tfec	Tslp	Clec12a	Cd226	Gimap3	Lck		Nkg7	Galnt6	Poln	Gm44521	Gm20161	Apol11b	Apol11b	Rhag		Plvap	Clec14a	She	Cdh5	Itga7	Mgp	Gm37899	Gper1	Myzap				Fam129b	Gm14443	Gm7628	Zfp352
33	Blnk	Fcmr	Tnfrsf13c	Gmfg-ps	Serpinb8	Rgs1	Cd163	Clec4n	Lilra6	Sirpb1b	Cd300lg	Slpi	Ifitm6	Chil1	Krt81	Ltb4r1	Adgrg3	Pglyrp1	Glt1d1	Ltb4r1	Lat	Cd226	Bcl11b		Rab44	Il3ra	Itga2b	Gm19739	Car1	Samd11	Gata1	Gfi1b		Myct1	Plvap	Mecom	Icam2	Epas1	Col4a2	4930588J15Rik	Olfml2a	Mcub				Tssk6	Cds1	Ptpru	Gm18581
34	Slc12a3	Tnfrsf13c	Arl5c	Ube2c	Bcl2a1b	Tbxas1	Tnf	Il1b	Clec4a3	Itgal	Serpinb10	Tnfrsf13b	Ceacam10	Trem3	Padi4	Krt83	Dmkn	Serpinb1a	Cebpe	Clec4a2	Klrb1c	Ncr1	Eomes		^Nlrp3	Csf2rb	Cst7	Plac8	Ces2g	Btnl10	Hmbs	Spta1		Unc45b	Unc45b	Cdh5	Unc45b	Pde3a	Rgs4	Itga1	Col4a2	1500009L16Rik				Nrtn	Sbsn	^Col11a2	Gm28286
35	Rag1	Slamf6	Igkv1-117	Crip1	Cd83	Gpr183	Bcl2a1b	Gpr183	Thbs1	Smpdl3b	Nrg1	Mcemp1	Mir147	Fpr1	9830107B12Rik	Arhgdib	Adssl1	B4galnt1	Bex6	Igsf6	Gm2682	Klra7	Gimap3		Aqp9	Itk	Hdc	Adgrg3	Snca	Gfi1b	Btnl10	Tac2		Tek	Igfbp7	Flt4	A030001D20Rik	Gper1	Carmn	Gdpd2	Carmn	Tnfrsf11b				Rapgef3	C77080	Rnase4	Mroh2b
36	Bfsp2	Prg3	Irf4	Hmgb2	P2ry6	Bcl2a1b	Tnfrsf11a	Casp4	Napsa	Clec7a	Gm36161	Crip1	Lypd11	Ifitm6	Slfn4	Mcemp1	Spn	Plac8	Ap3s1	Plac8	Klrk1	Klrb1c	Thy1		Fut7	Lilr4b	Osm	Gm47208	Pkhd1l1	Ank1	Asb17os	Gm867		Sox7	Fgd5	Arhgef15	Clec14a	Mgp	Myl9	Dhx58os	Mfge8	Prkar2b				Rab11fip4	Rab11fip4	Ly6a	Gm19283
37	Il7r	Fcrl6	Slamf7	Top2a	Stab1	Cd14	G530011O06Rik	Neurl3	Krt80	Mefv	Ccl9	Selplg	Cebpe	F630028O10Rik	Lypd11	Hcst	Tspan32	Gm36161	E230032D23Rik	Srgn	Cd28	Klra13-ps	Cd226		Serpina3g	Osm	Htr1b	Gm49691	Asb17os	Gm20161	Pkhd1l1	Trim10		Arhgef15	Ccm2l	Egfl7	Podxl	Mfge8	Casq2	Cd248	Myo1b	Pcdh20				Pawr	Myof	Fam180a	2010003K11Rik
38	Ly6d	1700027J07Rik	Blnk	Ptprcap	Crybb1	Gpr84	Ms4a6d	Bcl2a1b	Gm21188	Cd300lg	Msr1	Clec4a2	4930438A08Rik	Lrg1	Mmp25	Mgst2	Kcnk12	Siglecf	Rab44	Gmfg-ps	Cd247	Thy1	AW112010		Il1rl1	Il18rap	Csf2rb	Alox5	Ank1	Plek2	Apol8	H3c10		Cd93	Gja4	Igfbp7	Slfn5	Cd248	Septin4	Gper1	Ace2	Lrrc17				Chmp4c	2810442N19Rik	Pawr	Adamtsl4
39	1810059H22Rik	Myl4	Chst3	Rac2	Gpr183	Gm5086	Cbr2	Il10ra	F13a1	Lyz2	Gm21188	Pld4	Trem3	Trem1	Slpi	Rac2	Gm1604b	Ramp1	Alas1	Ncf4	Klra7	AW112010	Klra9		Ccl9	Sytl3	Ctsg	Ccl3	Samd11	5430401H09Rik	F930017D23Rik	H3c2		Ccm2l	Ly6a	Adgrl4	AU021092	Ednra	Steap4	Mrvi1	Vstm4	Slc29a1				Lama5	Gm37784	Hspb1	Cyp3a13
40	Lrmp	Gm13012	Slamf6	Ifi209	Cd86	Cryba4	Gpr84	Ccl4	Skint3	Ms4a4c	Mefv	Ramp1	Slfn4	9830107B12Rik	Ifitm6	C3	Ptpn7	Rab44	Ydjc	Gmfg	Serpinb6b	Cd163l1	Fasl		5730460C07Rik	Aqp9	Cish	Gm8253	Btnl10	Rec114	Mylk3	H2ac15		Fgd5	Zfp366	Epas1	Arap3	Myl9	Cspg4	Htr1b	Pde3a	Pdgfrb				4930507D05Rik	Cdh1	Plekha6	Gm36938
41	Fam129c	A630023P12Rik	Cecr2	Ucp2	Ms4a6d	Bmp2	Dab2	Cyth4	Gm15922	S1pr5	Lgals3	C3	Krt83	Lypd11	AA467197	Hsd11b1	Myb	D5Ertd605e	Srm	Spi1	Trgc2	Klrk1	Trdv4		4632428C04Rik	^Nlrp3	Itk	Gm5313	Hba-a2	Add2	Ces2g	H2ac20		Grrp1	Arhgef15	Unc45b	Igfbp7	Pcdh18	Pde3a	Sema5b	Pcdh18	Tnfrsf19				Gbgt1	Btbd11	Fam129b	^Gjb6
42	Myb	Rag2	1700027J07Rik	Cdca8	Cryba4	Adap2	Serpinb8	Ccl3	Fgr	Ear1	Plcb1	Hcls1	Abca13	Slfn1	B230208H11Rik	Sp140	Stk26	Gpr160	Ly6c2	C3	Zap70	Bcl11b	Trgc1		Adgrg3	Wdr95	Il18r1	Il1rl1	Apol8	Car1	Gm12999	Tspo2		C130074G19Rik	Jag2	Depp1	Apold1	Tagln	D430036J16Rik	Gucy1a1	Gm6249	Cdh10				Gm37499	Shpk	Hsp25-ps1	Alcam
43	Tnfrsf13c	1810059H22Rik	Gm42870	Coro1a	Cd163	Cd83	Adap2	Ptpro	Clec4d	Fgr	Skint3	Hp	Slpi	Ly6a2	Il1f9	Ly6a2	Anxa3	Anxa3	Cdk6	Lcn2	Gzmb	Klrb1b	Prf1		Plac8	Alox5	Itga2	Gm5912	Slfn14	Tmcc2	Aqp1	H3c11		Zfp366	She	AU021092	Ushbp1	Myo1b	Cd248	Igfbp7	Rasl12	Dock5				^Gjb2	Fgfr3	Mtcl1	Msln
44	Rhoh	Il12a	H2-Ob	H2ax	Gm6377	Cxcl2	Rgs1	Lcp1	Mpeg1	Ccl9	Ifi211	Psmb8	9830107B12Rik	Fcnb	Fpr1	Alox5ap	B4galnt1	Klra3	Anxa3	Ramp1	Qrfp	Cd160	Klra8		Gm15657	Itga2	Angpt1	Gstp3	Hist1h2ao	Pkhd1l1	Plek2	H2bc12		Gja4	Egfl7	Edn1	Pdgfb	Gpr4	Heyl	Pde3a	Rasl11a	Plat				Rtn4r	6030400A10Rik	Sec1	^Gjb2
45	H2-Ob	Slc12a3	Blk	Mki67	Rcan1	Tnfrsf11a	Pdgfb	Fyb	Pira2	Ms4a6c	Gpr141	Slfn2	Acpp	Mcemp1	Adam8	Cd52	Chst13	Impa2	Impa2	Napsa	Thy1	Fasl	Cd160		Cst7	Ifitm7	Tbc1d4	Pmaip1	H2ac4	Hmbs	Tmcc2	Hist1h2ao		Fam167b	Depp1	Col4a1	Kank3	Septin4	Il34	Pdgfrb	Il34	Gcnt4				Prkca	Aif1l	Pnmal2	Lbp
46	Irf4	H2-Ob	Gm34095	Birc5	Cbr2	Tnf	Adgre1	Dock2	Cyp4f18	F13a1	Lyz2	Ptpn18	F630028O10Rik	Hp	Acpp	Samsn1	Tuba4a	Gsto1	Adgrg3	Coro1a	Cd7	Tnfrsf18	Klra13-ps		Clec4e	Lat2	Rab44	Cst7	H3c3	Cpox	Ank1	Rrm2		Exoc3l	Kank3	Sema3g	Grrp1	Pla1a	Pcdh18	D430036J16Rik	Tpm2	Cxcl14				^Gjb6	Ocln	Cldn11	Myoc
47	Capsl	BC035044	Rhoh	Pclaf	G530011O06Rik	Ctss	P2ry13	Mir142hg	Ly6c2	Ms4a8a	Adora2b	Gmfg-ps	Il1r2	H2-Q10	Fpr2	F630028O10Rik	Gsr	Mgst2	Gpr160	Cyba	Gm19585	Lck	Gimap4		Itk	L1cam	Csf1	Ldhc	H2ac8	Fn3k	Epor	Plek2		Egfl7	Fam167b	*Slc9a3r2	Nostrin	Col4a1	Ednra	Arntl2	Dlc1	Wdr63				Gm44645	Gm5784	Actn1	Sorbs3
48	Ptprcap	Myb	Vpreb2	Gm4617	Ccrl2	Lilra5	Lilra5	Cd83	Myo1g	Cyp2ab1	Cd300a	Ptpn6	B230208H11Rik	AA467197	Mirt2	Pstpip1	Arhgdib	Igsf6	Ptpn7	Ly6c2	Ncr1	Lat	Klrb1b		A630001O12Rik	Il1rl1	Lat2	A630001O12Rik	5430401H09Rik	Pdzk1ip1	Ackr1	Hebp1		Icam2	Kif26a	Zfp366	Gimap6	Adap2	C1qtnf5	Pcdh18	Acta2	Agap2				Gm43863	Hmgb1-rs16	Ctxn3	BC051408
49	Gm4759	Blnk	Ikzf3	Psmb8	Nfkbid	Cd68	Spic	Tbxas1	Ms4a6c	Pmaip1	Tlr2	Spi1	Pilrb2	Il1f9	Trem3	Clec4a2	Rac2	Glt1d1	Tmed3	Slpi	Tnfrsf18	Gm19585	Ncr1		Mapkapk3	Skap1	Tnfaip3	Gm5499	Hist1h2ap	Mylk3	5430401H09Rik	Ces2g		Cd109	Tek	Dll4	Anxa3	Rgs4	Col4a5	Plac9b	Itga4	Ccn2				Gm47962	Tmc3	Efhd1	Ablim3
50	Arl5c	Rhoh	Bank1	Gm32220	Rgs1	Tlr7	Cxcl16	Hpgds	C3	Naip2	Lyz1	Cd14	Dhrs9	Fpr2	Pilra	Itgam	Hsd17b1	Hdc	B4galnt1	Limd2	Sh2d1a	Pdcd1	Nkg7		Cd200r4	Fosl1	Lilr4b	Btnl9	Slc25a37	Dmtn	6030468B19Rik	H2bc15		Jag2	C130074G19Rik	Cd34	Ramp2	C1qtnf5	Plce1	Pla2r1	Gm13889	Tex15				Kctd9	Gm43182	Prob1	Ly6a
51	Cecr2	Arl5c	Dntt	Sash3	Hpgds	Lair1	Cxcl3	Ifi203	Itgal	Tnfrsf1b	Gm46224	Laptm5	Mmp25	Prok2	Trem1	Slpi	Oosp1	Car9	Cdca7	Alox5ap	Gm15472	Gimap4	Zap70		Gm19945	Atp8b4	Samd13	Septin1	H2ac15	F930017D23Rik	Tal1	H2bc3		Thsd1	Paqr5	Col4a2	Arhgef15	Gm13889	Mfge8	Kcnh1	Gpr20	Fbln2				Dhx58os	Col6a1	Arhgap29	Mroh3
52	Ikzf3	Gm50386	Rag2	Pafah1b3	Dab2	Hexb	Gm5086	Bmp2	Rnase6	Lst1	Rassf4	Capg	Fcnb	Slfn4	F630028O10Rik	Retnlg	Gmfg	S100a8	Cdca7l	Fcer1g	Cd5	Il18r1	Serpinb6b		Serpinb1a	Slc22a3	Rapsn	Gm16998	Sptb	Asb17os	Car1	Gm20161		Pcdh12	Pcdh12	Ramp2	Nos3	Col4a2	Tbx3os1	Abcc9	Rgs4	Mgp				Slc5a3	Gm37101	Enah	Myzap
53	BC035044	Blk	Cplx2	Pgls	Tlr7	Ctla2b	Ang	Pf4	Itgb7	Cd300a	Gm5150	Gmfg	B430306N03Rik	Cd300lf	Abca13	Plaur	Cmtm7	Gatm	Igsf6	Tyrobp	Eomes	Ctla4	Lat		Samsn1	Lat	Zc3h12a	Tnfaip3	Hist1h2an	1300017J02Rik	Cyp4b1-ps2	Gm48445		Nos3	Bcl6b	Ccm2l	Gvin1	Ptgir	Gjc1	Grem2	Olfr558	Ecm1				Gm30191	Gm49307	Evc2	Slc13a4
54	Il12a	Ptprcap	E330020D12Rik	Ighg2b	Ly86	P2ry13	Trim47	C3ar1	Gda	Serpinb2	Ifi204	Ncf4	Pram1	Mirt2	Krt83	Serpinb1a	AI662270	Fbp1	Tma16	Anxa1	Samd3	Klrc1	Pdcd1		Dapp1	Ccl3	P2ry1	Mpo	Mir451a	Asns	Dmtn	H4c4		Scarf1	Icam2	C130074G19Rik	Eogt	Arhgap6	Plcl1	P2ry14	Pla1a	Igfbp7				Isyna1	Fam107a	Isyna1	Rapgef3
55	Gimap1	Igkv1-117	Pafah1b3	Bfsp2	Rasgef1b	Ly86	Hmox1	Prdm1	Plac8	Ly6c2	Tnfrsf1b	Ifitm6	Fpr2	Trim30b	Pram1	Spi1	Srgn	C3	F630028O10Rik	Aprt	Gimap7	Eomes	Cd8a		Alox5ap	Csf2rb2	Ifitm1	Gm1604a	Ackr1	Ackr1	Ift140	H2bc18		Ifi203-ps	Cd93	Kif26a	Aplnr	Vstm4	Pde8b	Rian	Myh11	Carmn				Gm45140	Ly6a	Pm20d1	Gm12860
56	Nrgn	Lrmp	Tmem108	Vpreb2	Tnfrsf11a	Ms4a14	Cd86	Ccl2	Glipr1	Plac8	Il13ra1	Msrb1	Chil3	Dhrs9	B430306N03Rik	Anxa1	Gmfg-ps	Gsr	Mapkapk3	Prdx5	Cd8a	Cd8a	Cd5		Gm44891	Gzmc	Alox5	Tnfrsf13b	Ift140	Slc25a37	Sptb	Tk1		She	Nos3	Kank3	Plvap	Aoc3	Sgcz	Syt5	Tm4sf1	Pdlim4				Gsn	Cytl1	Myof	Aif1l
57	Ccr7	Bach2	Gm8369	H2az2	Gm5086	Cd300c2	Cebpa	Ccrl2	Alox5ap	Gm5150	Cd14	S100a6	Slfn1	A530064D06Rik	Cebpe	Lyz2	Mapkapk3	Alox5ap	Mgst2	Gm10080	Cd2	Zap70	Gm19585		Tuba8	Far2	Fut7	Gm15657	Hmbs	Gm12999	Ube2l6	H3c6		Flt4	Sema3g	Gja4	Ly6a	Spry4	Cygb	Adap2	Ggt5	Tspan6				Slc13a4	Eppk1	Emp2	Gm11681
58	Rsph1	Gm34095	Ccr7	Psmb9	Tbxas1	Ctsc	Bcl2a1d	St8sia4	Cytip	Il1b	Ccl6	Gm8995	Hdc	B230208H11Rik	Cd300lf	Cyba	Baz1a	Plppr3	Lmo1	Gm4739	Gimap5	Samd3	Serpinb9		Ms4a3	Poln	Plek	Mirt1	H3c2	Ift140	Slc25a37	Birc5		Exoc3l2	Flt4	Bcl6b	Plk2	Ndst3	^Col4a6	Gm43958	Cd248	Etv4				Stk32c	Gm5089	Hspb2	Slc9a2
59	Cd69	Gpat3	Il12a	Cenpf	Cd180	Abcc3	Ctss	Ccr1	Lilrb4a	Ccl6	Metrnl	Cyba	Ppp1r42	4930438A08Rik	Mir147	Slfn2	Alox5ap	Adssl1	Sdf2l1	Cd52	Ctla4	Gm15472	Samd3		Csf2rb	P2ry14	P2ry14	Tnf	H2bc15	Ube2l6	Slc25a21	6030468B19Rik		Pdgfb	Exoc3l	Tcf15	Gimap1	Kcne4	Adap2	Gjc1	Spon2	Bgn				Nudt4	Gm42728	Lama5	Cib3
60	Bach2	Spns3	Gm4759	Arl5c	Adrb2	Ccl7	Lair1	Stab1	Lsp1	Alox5ap	Lst1	Tspo	Ltb4r1	B430306N03Rik	4930438A08Rik	Gpsm3	S100a8	Lrmda	Uck2	Sh3bgrl3	Ptpn22	Tnfrsf9	Klrc1		Napsa	Lilrb4a	Stx3	Napsa	Ube2l6	Tal1	Tac2	H3c1		Ctla2a	Pecam1	Palmd	Rapgef5	Apold1	Meg3	Gm3364	Gfra2	Il33				Ptgds	Gm10134	Chp2	Cited4
61	Ifi209	Capsl	Gm31243	Hist1h2ap	Folr2	Ifi204	Ms4a14	Nfkbid	Hopx	C3	Thbd	Ctss	Fpr1	Slc2a3	Syne1	Tyrobp	Spi1	F10	Ptgs1	Hmgb2	Cd163l1	Cd96	Gm15472		Stx3	Gm49339	Il18rap	Gm17324	H1f5	Apol8	Gfi1b	H2ac7		Kank3	Col4a1	Shank3	Entpd1	Rem1	Slc5a5	Aoc3	Apold1	Lef1				Proscos	Tcfl5	Klf5	Gm45200
62	Cd37	Ifi209	H2-DMb2	Rhoh	Ctla2b	Msr1	Cd68	Cybb	Ly6a2	Mpeg1	Ptpro	Arhgdib	Trem1	Pilrb2	Slfn1	Gmfg-ps	Impa2	Fcgr3	Trem3	Cybb	Pglyrp2	Cd6	Qrfp		Cyp4f18	Gm20186	Slc22a3	Samsn1	Pnpo	Gm37527	Hba-a2	Cdca3		Epas1	Thsd1	Pcdh12	Gm18853	Ccdc80	Epas1	Ggt5	Lhfp	Lgals2				Gm15747	Gm42551	Marveld1	Cytl1
63	Jakmip1	Sapcd1	Lrmp	Dusp2	P2ry13	G530011O06Rik	Hpgds	Tnfaip3	Csf2rb	Plbd1	Cd68	Sh3bgrl3	Mcemp1	Hdc	Pilrb2	Gmfg	Wfdc21	Ap3s1-ps2	Gm10182	Ltf	Klrc1	Cd5	Tnfrsf18		Cks2	Ccl4	Oosp1	Alox5ap	Slc25a21	Slc25a21	Gm37527	Ube2c		Tnfsf10	Pdgfb	Sox7	Clec1a	Pcp4l1	Gm13889	Hrct1	Itga7	Snai1				Gna14	Pemt	Maf	Gm8222
64	Tmem108	Bfsp2	Cxcr5	Rpl18a-ps1	Bcl2a1d	Arhgap22	Arhgap22	C1qc	Clec4a1	Gm6377	Pld4	Chil3	Ly6a2	Mrgpra2a	Cd300lb	Cybb	Tagln2	Trim45	Gm36161	Tspo	Fasl	Ptpn22	Klra3		Gm35853	Csf1	Cd200r4	Gm16104	Mylk3	Pnpo	Samd11	Hmmr		Kif26a	Slfn5	E030026E10Rik	Pcdh12	Plce1	Ndst3	Art3	Kcnmb1	B230216N24Rik				Apod	Plekha7	Palmd	Slc44a2
65	Klhl6	Cplx2	Klhl14	Drc7	Adap2	Gm46224	Ifi204	Ptprc	Sell	Lyz1	Tifab	Ethe1	Hp	Slc16a3	Hdc	Fcer1g	Ptpn18	Napsa	Umps	Msrb1	Cd6	Klri2	Cxcr3		Ckm	Alox5ap	Galnt6	Gm5111	H2bc18	Redrum	1300017J02Rik	Pdzk1ip1		Slc2a1	Exoc3l2	Npr1	Lama3	Htr1b	Syt5	Myh11	Epas1	BC028528				Ablim1	Ahnak2	Igfbp6	Mirlet7a-1
66	Hmga1b	Ighd	Sit1	Srgn	Cd36	Hpgds	*Mafb	Arhgap15	Mcemp1	Plaur	Sh2d1b1	S100a10	Slc2a3	Orm1	Mcemp1	Coro1a	Coro1a	Slc28a2	AI506816	Cmtm7	Stat4	Trgc2	Cd6		Gm43489	Mpo	Il1rl1	Fam124b	H3c11	Tfrc	Hebp1	H4c9		Ly6a	Gm38197	Myct1	Slc7a5	Pla2r1	Ppp1r14a	Myl9	Htr1b	Zfp804a				Emp2	Ntn5	Zfhx4	Gm44786
67	Tbc1d10c	Gm4759	Cd22	Gm11425	Cxcl10	Rgs10	Folr2	Syk	Plaur	Myo1g	Itgb7	Tmsb10	Ffar2	Pram1	Adpgk	G0s2	Slpi	E230032D23Rik	Mfsd10	Lyz2	Trgc4	Trdv4	Ifng		Tnfaip3	Chst13	Itgb7	Ifitm1	H2ac20	Trib3	Fech	H1f3		Shank3	Itga1	Acer2	Flt4	Adap2os	Cap2	Stum	Jph2	Plk5				Ribc1	Tmem202	Zic2	Gm38217
68	Pafah1b3	Klhl6	Gm13012	Blk	Plek	Cd4	Lacc1	C1qb	Pirb	Ltb4r1	Gm6377	Srgn	Pilrb1	Bmx	Slc16a3	Ncf1	Mcm6	Tspan32	Aprt	Gm13532	Prf1	P2ry10	Cd96		Lat2	Rnase12	Lat	Kcna3	Dhrs11	Abcb10	Trim58	Cdkn3		Slco1a4	Vwf	Pdgfb	Mef2c	Inpp4b	Tcf15	C1qtnf5	Tagln	Gm48015				Slc9a2	Kif26a	Gm44593	Gm48849
69	Lgals9	Xrcc6	Tifa	Tpx2	Ms4a14	Slc11a1	Hexb	Plin2	Lst1	Gm15922	Cd244a	Rac2	Cd300lf	Pygl	Slc2a3	Gm4739	Arhgap45	Clec4a2	Hells	Gm34084	Il18r1	Apol7b	Tbx21		Samd13	Lgals3	Nfkbiz	Srgn	Rec114	Sptb	Paqr9	Add2		Nostrin	Mcf2l	Itm2a	Zfp366	Cacna1c	Aoc3	Cspg4	Cald1	Tagln3				Gm10608	Fam129b	Gm37258	Ephx1
70	Xrcc6	Cd37	Ptprcap	Gm45745	Gas6	Fcgr3	Tbxas1	Csf1r	Gm45153	Hopx	Mmp19	Ifitm3	Plbd1	Pilra	Ppp1r42	Prdx5	Gsto1	Gm15657	Hk3	Gpx1	Tbx21	Serpinb6b	Klri2		Csf1	Mboat1	Slc2a6	Dscc1	H2ac7	Gm29718	Abcb10	Ccnb1		Npr1	Gm14207	Itga1	Gm4070	Fry	Myo1b	Tpm2	Hrct1	Pls3				Clu	Sorcs2	Lypd2	Gm24447
71	Pde2a	Gm8369	Ifi209	Arhgdib	Ifi204	Plek	Cd300c2	Dclre1c	Msrb1	Tifab	Il1b	Tmsb4x	A530064D06Rik	Acod1	Mrgpra2a	Ly6c2	Hdc	Glipr1	Xpc	Gm10357	Ltb	Trgc4	Cd163l1		Tbc1d4	Serpinb2	Cd244a	Shcbp1	H3c10	Dhrs11	Cdr2	Nusap1		Calcrl	Col4a2	Pecam1	C130074G19Rik	Rasgrp2	Abcc9	Lepr	D430036J16Rik	Tgfb1i1				Gm45399	Zfp933	Foxc1	Gm26048
72	Tifa	Edaradd	B3gnt5	Rpsa-ps10	Tmem106a	Cxcl3	Cryba4	Irak2	Chil3	Itgb7	C130050O18Rik	Gm10080	Adam8	Ltb4r1	A530064D06Rik	Hmgb2	BC035044	Syce2	Stk26	Mcemp1	P2ry10	Pglyrp2	Gzmb		1700020L24Rik	Cyp4f18	5730460C07Rik	Itk	Fn3k	Uros	Gm10603	Tmem14c		Rapgef5	Cd109	Adcy4	Ets1	Tbxa2r	Adap2os	Daam2	Inpp4b	Flrt2				Snx21	Gm37566	Cdkn1c	Enah
73	Dok3	Cd69	Capsl	Tespa1	Cd300c2	Ms4a6b	Axl	Dock8	Bin2	Rnase6	Naaa	Ly6e	Pygl	Csf3r	Gm20406	Sh3bgrl3	Slc28a2	Dram1	Gm10357	Stfa2l1	Gm44511	Prf1	Ctla4		H2-Oa	Morrbid	Nkg7	H2-Oa	Dmtn	Epor	Gm16867	Urod		Nova2	Slco1a4	Prss23	Epas1	Lurap1l	Prss23	Lhfp	Septin4	Gnb4				Myof	Gm17634	Clu	Ptgds
74	Pclaf	Ikzf3	Xrcc6	Ccnb2	Abcc3	Ptgs1	Tlr7	Gpr137b-ps	Rassf4	Cybb	Galnt9	S100a11	Ldhc	Thbs1	Bmx	Hist1h2ap	Ncf4	Nrg1	Lbp	Clec4b2	Gimap9	Gimap7	Il18r1		Ccl3	Rapsn	Cyp4f18	Nlrc3	Gm12999	Rsad2	Alad	H2ac11		Pcp4l1	Acer2	Paqr5	Tm4sf1	Gfra2	Mustn1	Myo1b	Gjc1	Fbn2				^*Slc12a2	Gm35853	Ppp1r1a	Anxa3
75	Smarca4	Arpp21	Dnajc7	Plac8	Ang	Adap2os	Ctla2b	Cd14	Coro1a	Ifi211	Lilra6	Gm4739	Ncf1	Padi4	Csf3r	Gm49368	Gstm1	Shmt1	Gsr	Hcst	Ifng	Cxcr3	Cd7		Itgb7	Cd244a	Npl	Gm12026	Pnp2	Mgst3	Ypel4	Btnl10		Efr3b	Efr3b	Wfdc1	Gm38197	Morrbid	Pcdh1	Gm13474	Gpr4	Rapgef4				Efhd1	Gm5507	Trim47	Gm12292
76	Rcsd1	Tifa	Bcl7a	Chchd10	Tnfaip3	Rasgef1b	Cd83	Rcan1	Hp	Lcp2	Gm15987	Gm5621	Syne1	Krt81	Ankrd22	Igsf6	S100a9	Stk26	Nhp2	1700020L24Rik	Cd96	Sla2	Gimap7		Plek	Rgs18	Il3ra	1700006J14Rik	H1f1	Fech	Pnp2	H4c8		Eogt	Epas1	Gm43508	Shank3	Hrct1	Rem1	Plce1	Bgn	Col26a1				Fbxo2	Greb1	Gm11615	Olfr986
77	Apobec3	Irf4	Srpk3	Gm20430	Gpr65	Lrrc25	Rnase4	C1qa	Irf5	Gpr132	Itga1	Cybb	Slco4c1	Pilrb1	Plbd1	Pygl	Dut	Alas1	Dctpp1	Agpat2	Apol7b	Qrfp	Klk8		Il3ra	Tmigd3	Btnl9	Zfp143	Gm14198	Alad	Redrum	H2ac13		Slfn5	Nova2	^Kitl	Nova2	Gjc1	Enpep	Fbn1	Esam	Nradd				Etl4	Gm15443	Nkx6-1	Gm7224
78	Crip1	Pafah1b3	Cd37	Rpl19-ps11	Tagap	Tmem106a	Ptgs1	Dab2	Xdh	Ccrl2	Ctsc	Fxyd5	Il18rap	Adam8	Pygl	Mrgpra2b	Gmnn	Rasgrp2	Ero1l	Gpsm3	H2-Q7	Vps37b	Camk4		Gm49890	Sytl1	Flnb	Cks2	1300017J02Rik	Gm10603	Pnpo	Fignl1		Slc7a5	Slc2a1	Ctla2a	Ablim1	Mustn1	Gucy1a2	Dlx5	Fry	Aldh1a2				Ahnak	Ablim3	Pou3f3	Gm15271
79	Rasgrp2	1700048O20Rik	1810059H22Rik	Sit1	Ctsc	2610203C22Rik	Ctsc	Lacc1	Fxyd5	Fcer1g	Nfil3	Rps19-ps2	Tmem154	Alox5	Ldhc	Gm10080	Clec4a2	Lta4h	Adssl1	Rps19-ps2	Gimap8	Tbx21	Trgc4		Glipr1	Cd200r1	Cxcl2	Nfkbid	H1f3	Mfsd2b	Rsad2	H2bc14		Ramp2	Scarf1	Ptprr	Ifi203	Gm6211	Tm4sf1	Lin7a	Kcne4	Jsrp1				Gm7628	^Tmie	Ccdc80	Ang2
80	Top2a	Adamts7	E130215H24Rik	H2-Ab1	Fcna	Lgmn	Cd14	Rasgef1b	Samhd1	Atp1a3	Fgr	Gm5905	Mgst2	Clec4d	Alox5	Msrb1	Hmga1b	S100a9	Lair1	Mrgpra2a	Sla2	Ctla2a	Tcf7		Gm20186	Hcst	Prkd3	Gm7367	H2bc12	Sox6	Uros	Aurka		Apold1	Klhl4	Exoc3l2	Gja1	Rasl11a	Rasl12	Gm2719	Gnb4	Rhoj				S100b	Stac3	Mcf2l	Add3
81	Cytip	Jakmip1	Spns3	Rps13-ps4	Rgs10	Ptpro	Hpgd	Mef2c	Trim25	Igsf6	Cd80	Rpl32	Pilra	Tarm1	Hp	Was	Gm36161	Mfsd10	Tagln2	Gsr	Vps37b	Klrb1f	Klrb1a		E030037K01Rik	Slc2a6	Fam129a	Serpina3f	Rrm2	Aqp1	Dhrs11	Fn3k		Arap3	Clec1a	Slfn5	Ecscr	Tpm2	Dlc1	Lamb1	C1qtnf5	Myo1b				Zfp341	Cited4	Megf9	Gm45356
82	Ucp2	Il7r	Zfp296	Lmnb1	Ehd4	Otulinl	Rcan1	Rel	Cybb	Pirb	Ifi205	Rpl18a-ps1	Crispld2	Il1rn	Clec4d	S100a11	Pclaf	Tslp	Selenoh	Mrgpra2b	Cd27	Dok2	Apol7b		Tnfrsf26	Plek	Dapp1	Gm1604b	Gm37527	Car2	Gm31452	Mki67		Erg	Arap3	Igfbp3	Kif26a	Sema5b	Hey2	Fras1	Slfn5	Klrb1a				Neat1	Eif4ebp3	Ccdc192	G530012D18Rik
83	Gmfg	Tmem108	Cd74	Cdca3	Lgmn	Cxcl10	Pmepa1	Fcrls	Pld4	Thbs1	Naip2	Rps12-ps9	Alox5	Mmp25	Trim30b	Lgals3	Cdk6	Cdca7	Spn	Ncf1	Il2rg	Itgb7	Ptpn22		Sytl1	H2-Oa	Lilrb4a	Tmem104	Abcb10	Ubac1	Sowaha	Gpx1		Gja1	Fzd6	Fam167b	Slco1a4	Mcam	Plac9b	Mfge8	Gm9780	Sema6a				Zfp385c	Bhmt	Cald1	Fam180a
84	Dusp2	Gimap1	Dusp2	H1f5	Slco2b1	Bcl2a1d	Cysltr1	Cd180	Myo1f	Myo1f	Cd300c2	Rpl19-ps11	Ncf4	Acpp	Gm16556	Pclaf	Gm10182	Olr1	Ltb4r1	Pstpip1	Gm48720	Gimap5	Gpr68		Ntng2	Dapp1	Hcar2	Neurl3	Ube2c	Tk1	Mfsd2b	Pnpo		Tmem88	Ramp2	Pcp4l1	Gimap5	Casq2	Trarg1	Raph1	Ptgir	Bmpr2				Pnmal2	Gna14	^Mpzl2	Cdh1
85	Gmfg-ps	Erg	Myb	Rpl15-ps2	C5ar1	Gm6377	Bmp2	Arhgap45	Tyrobp	Pira2	Serpinb2	Prtn3	G0s2	Cd300lb	Ncf1	Lst1	Spns3	Fcor	Sephs2	Tuba4a	Klk8	Camk4	Trgc2		Gm17590	Syne1	Sytl1	Tyrobp	H2bc14	Gm14198	Ubac1	Ccnb2		Plxnd1	Edn1	Cd200	Syt15	Tbx2	Mcam	Ephx3	Hspa1a	Twist1				Inava	Tmem117	Phlda3	Tepp
86	Rac2	Cd2	Tmem163	Gm13226	Slc40a1	Cysltr1	Gm26714	Laptm5	Il17ra	Naaa	Ly6c2	Rps13-ps4	Bmx	Slco4c1	Ly6a2	Il1r2	Cdca7l	Srm	Dut	Ptpn18	Trgv2	Gimap8	Prkcq		Gm12840	Pglyrp1	Gpr183	Glipr1	Tk1	Chac2	Gypc	Alad		Plk2	Efna1	Cyp26b1	Eng	Col4a5	Col8a1	Mustn1	Pde8b	Gata6				Plekha7	Mir686	Chmp4c	Etl4
87	Ly6e	Cecr2	Edaradd	Tnfrsf13c	Ms4a6b	Pdgfb	Nfkbiz	Ctsc	Tlr2	Hck	Clec4e	Uba52-ps	Pirb	Trpm2	Cd33	Tspo	Glipr1	Hsd11b1	Mcm6	Gpi1	Gimap1os	Cd27	Gimap5		Trim6	Gm29719	Cd69	Gm13160	Fech	Hmmr	Gm14198	Acp5		Clec1a	Vwa1	Hspa12b	Prkch	Lmo7	Plat	Gpc6	Pde5a	Gm3365				Gm50071	Gm44860	Ehd3	*Matn1
88	H2-Ab1	Gm46560	P2rx3	Gm3362	Ctss	Tmem273	Phf11d	Ltc4s	Cd52	Cd300c2	Slc11a1	Gpx1	Pi16	C3	Itgam	Tuba4a	Pstpip1	Spn	Ptgr1	Gm13226	Il7r	Trat1	Trat1		Ifitm1	Glipr1	Matk	Gpsm3	Gm27177	Prc1	Fn3k	Hist1h2bp		Asb4	Notch4	Nos3	Gm8995	Nxph4	Gper1	Slfn5	Pcdh19	6820431F20Rik				Nebl	Il4i1	Slc13a4	Gm25464
89	Chchd10	E330020D12Rik	Gm15411	Cdc20	Cd68	Rnase4	Msr1	Gm37728	Emb	Rassf4	Mfsd7a	Rpl15-ps2	Stx11	Plbd1	Mapk13	Pilra	Msrb1	Hells	Sfxn1	Rps13-ps4	Hcst	Trgv2	Apol7e		Lilr4b	Matk	Cd200r1	Gm8995	Cpox	Cyp4b1-ps2	Mir451a	Mns1		Eng	Bok	Tspan18	Exoc3l	Spon2	Postn	Gucy1a2	Pde1a	Col12a1				Gm38297	Gm12895	*Fgfr1	Cycs-ps2
90	Coro1a	Hmga1b	Il7r	Gm37065	Gpr84	Siglech	Apoe	Slc40a1	Igsf6	Lilrb4a	Pira2	Rpsa-ps10	Adgrg3	Ccl6	Trpm2	Myo1f	Lta4h	Card9	Tm6sf1	Rps10-ps1	Gimap1	Gm37248	Vps37b		Gm47451	Samsn1	Cxcl3	1110028F11Rik	Gm48445	Gstp3	Cpox	Ccna2		Gm14207	Nostrin	Acvrl1	Col4a1	Lhfp	Cald1	Gm13889	Nrp1	Pcdh18				Rnase4	Zfp385b	Arhgap42	Nhsl2
91	Plac8	Pde2a	Cd69	Rps19	Slc37a2	Gpr65	Tmem273	Ccl7	Snx20	Napsa	Ahnak	S100a8	Hsd11b1	Gda	Ltb4r1	Top2a	Psmb8	Arhgap45	Rasgrp2	Rpl17-ps8	Clnk	Aqp3	Trgv2		Gm49249	Tbc1d4	Rgs1	Fcer1g	H2bc3	Fam210b	Prdx2	Cdca8		Vwa1	Tcf15	Mgp	Scarf1	Gucy1a2	Myh11	Gm45592	Lurap1l	Prrx1				Gm37140	Gprc5a	Ndrg3	Snhg11
92	Arhgdib	Tbxa2r	Cd2	Rpl32	Cysltr1	Hmox1	Ccr5	Sirpa	Trem1	Hp	C3	Rpsa	Adpgk	Gm20406	9830166K06Rik	Aprt	Hcst	Acot7	Gatm	Rps19	Septin1	Hcst	Dok2		Gstp3	Itga2b	Rom1	Ret	Gch1	Ifrd2	Ifrd2	E2f8		Slc39a8	Palmd	Inhbb	Rasgrp3	S1pr3	Gm10400	Ecm2	Filip1l	Spry4				Zbtb16	Ccdc9b	4930594M22Rik	Nebl
93	Srgn	Gm44067	Sapcd1	Rps19-ps2	Cd200r1	Ms4a6c	Tmem106a	Nrros	Ifitm3	Itgb2	Ctss	Ltb4r1	Cldn15	Cldn15	Chil3	H4c4	Hsd11b1	Gstm1	Hp	Gm14586	Itgb7	Gm14029	Gm48720		Zc3h12a	Nkg7	Fosl1	Vpreb2	Abcb4	Pdia2	Mgst3	Rad51ap1		Ablim1	^Kitl	Bvht	Lmo2	Bcam	Spry1	Col4a3	Fam162a	Armh4				Nat8f1	Megf9	Sorbs1	Fchsd2
94	Mki67	Gpr18	A630001G21Rik	Hist1h2an	^Nlrp3	Slco2b1	Cmklr1	Gm46224	Itgb2	Bin2	Ugt1a9	Gm13226	Slc16a3	Rasgrp4	Cd300ld	Gpx1	Fbp1	Chst12	Fcgr3	Tagln2	Gimap6	Runx3	Prkch		Matk	Cd69	Mapkapk3	Tespa1	Car2	Hist1h2an	A730089K16Rik	H4c12		Gm38197	Eogt	Gpr4	Adamts9	Meg3	Ptgir	Cald1	Mylk	Pnliprp1				Alcam	B930059L03Rik	Cyp3a13	Hsp25-ps1
95	Sapcd1	Phldb3	Plekha2	Ly9	Hexb	Rab7b	Bcl2a1a	Ctsb	Crip1	Tyrobp	Itgal	Rps19	Plaur	Gm43181	Gm34084	Tmsb4x	Mcm3	Gpi-ps	Napsa	Gm7384	Selplg	Gm43065	Cd27		1700006J14Rik	Ifitm1	Socs1	Il12rb1	E2f2	Gm27177	Blvrb	H4c3		Slc7a1	Tnfsf10	Bok	Gkn3	Gpc6	Gpr4	Gm27477	Spry1	Gm9844				Gm26935	D630003M21Rik	Eppk1	Gm42819
96	Gm8369	Ifi214	Ifi214	AC124742.1	Lilra5	Mpeg1	Tmem119	Ifi202b	Cd14	Nfam1	Ms4a6b	Ucp2	Chil4	F5	Siglece	Tkt	Rgcc	Mfsd13a	Lrmda	Mgl2	Ptprc	Clnk	Gm14029		Ccl4	Cish	Samsn1	Fermt3	F930017D23Rik	Gm16867	Prdx2-ps1	E2f2		Gimap6	*Slc9a3r2	Rgs5	Gm32688	Hic1	Snrk	Nrp1	Htra4	Smad6				Ass1	Pm20d2	Gm44763	Gm9435
97	Iglc1	Chst3	Smarca4	Nusap1	Prdm1	Rapsn	2610203C22Rik	Stap1	Ptprc	Pld4	Adgre1	Rnase6	C3	Abca13	Stx11	H1f5	Tspo	4930519L02Rik	Gar1	Tkt	Ctla2a	H2-Q7	Gm44511		Ldhc	Tnfaip3	Fxyd5	Gm13624	A730089K16Rik	Gm31452	Samd14	Car2		Notch4	Acvrl1	Gm42981	Fabp4	Hes1	Tgfb1i1	Gm46212	Il1r1	Sox11				Gm50023	Lrrc75b	Klrg2	Gm671
98	Gm45837	Gfi1	BC035044	Rps15a-ps4	Nrap	Gas6	Neurl1a	Man1a	Lyn	Tlr2	Dgkg	Ifitm2	Rinl	Gm34084	Slco4c1	Gm10182	Ffar2	Glrx	Tspan32	Rps12-ps9	Jakmip1	Cst7	Inpp4b		Gm20234	Plac8	Slc7a8	Gm16380	H2ac11	Slc43a1	Gch1	Mgst3		Spock2	Gpr4	Stab2	Mmrn2	Pcdh1	Art3	Stc1	Rbpms	Anxa1				Zfhx4	Rassf2	Hsd17b14	Gm22589
99	Slc1a5	Bcl7a	Jakmip1	Cmtm7	Lrrc25	Ms4a4a	Gm6377	Ccl24	AB124611	Ptpro	Thbs1	Mcub	Sp140	Syne1	H2-Q10	Emp3	Glt1d1	Smkr-ps	Uchl5	Rpsa-ps10	C230085N15Rik	Gm48720	Clnk		Srgn	Mapkapk3	Plac8	Slc18a2	Birc5	Ube2c	Chac2	Ube2l6		^Kitl	Pcdh1	Galnt15	Exoc3l2	Tm4sf1	Ajuba	Septin4	Aoc3	Dnm3os				Gm49413	Palmd	Endou	Ackr3
100	Hmga1	Tespa1	Eaf2	Rps12-ps9	Rnase4	Ang	Abcc3	Tank	S100a6	Slc16a3	Ifi207	Gm15483	Gca	Plaur	Crispld2	Mki67	Tyrobp	Gm21188	Matk	Rasgrp2	Runx3	Il27ra	Gm43065		Lilrb4a	P2ry1	Ikzf2	Rac2	H2ac6	Stom	Rnf212	Gmnn		Gimap5	Mfsd2a	Trim47	Arhgap31	Plac9a	Ccdc80	Cnnm1	Casq2	Nr1h4				Gm31544	Tmigd1	Krt87	Lpcat2
101	Ezh2	Smarca4	Klhl6	Gm14586	Hpgd	Tlr2	Gas6	Lncpint	Gm8995	Mcemp1	Lrrc25	Ear2	Anxa1	Pirb	Gm43181	Hck	Xpc	Ptpn7	Gstm1	Etfb	Tnfrsf9	Gpr68	Cysltr2		Il2rg	Siglecf	Hcst	Tuba8	Rsad2	Ypel4	Sox6	Dlgap5		Palmd	Sema6a	Tmem88	Gpihbp1	Pde8b	Nxph4	Arhgef17	Rarres2	Ndnf				Gm15859	Snx22	Rhoj	Sorbs1
102	Fam53b	A630001G21Rik	Ebf1	Rpl39	Gm38843	Tagap	Gpr183	Tlr7	Ncf2	Cd44	Hopx	Gm8430	Mapk13	Ppp1r42	Fosl1	Alox5	Mcm5	Tyrobp	Cenpw	Rps15-ps3	Ikzf3	Apol7e	Plcxd2		Soat2	D430036J16Rik	Tec	Ptprcap	Blvrb	Erfe	Gm29718	Kcnn4		Mfng	Rapgef5	Eng	Ly6e	Ehd2	Lhfp	Tm4sf1	Adora2a	Gm10557				Mir568	^Mpzl2	Lbp	E230015B07Rik
103	Tmem131l	Ccr7	Gm43305	Rps10-ps2	Cd4	Casp4	Pla2g15	C5ar1	Smpdl3a	Ly6a2	E230029C05Rik	Gm3788	Serpinb1a	Ncf1	Fcnb	Lcp1	Hmgb2	Mcm6	Clec5a	Ethe1	Ccr7	C230085N15Rik	Sla2		Gm27390	Tmem71	Ms4a3	Fcgr3	H3c1	Nacad	Fam210b	Prdx2		BC028528	Pcdh17	Fzd4	Pcp4l1	Ltbp4	Gm43958	Gm16132	Hes1	Cnn2				Scd1	Actn1	Gm37018	4930594M22Rik
104	Plekha2	Stambpl1	Gimap1	Uba52-ps	Bank1	^Nlrp3	Casp4	Tlr2	Fn1	Samsn1	Grk5	Gm9844	Itgam	Pi16	Pilrb1	Gm39556	Anxa1	Ptgs1	Mrpl19	Rpsa	Pdcd1	Inpp4b	Pglyrp2		Cebpa	Hcar2	Alox5ap	Tnfaip8l2	Hmmr	Blvrb	Gm42743	Ska1		Gimap1	Bvht	Sema3c	Slc2a1	Dgkh	5330434G04Rik	Bgn	Gng11	Camk4				Ctnnd2	Fam180a	^Gjb2	Osgin2
105	Wdfy4	Prep	Gpat3	Gm45837	Smagp	Ehd4	Rgs10	Tm6sf1	Gsr	Gsr	Ppfia4	Emp3	Alox5ap	1600010M07Rik	Il1rn	Plbd1	Tmed3	Ap3s1	Glipr1	S100a11	Cytip	Prkcq	Gm29243		Gm44672	Ccl6	Gm3052	Cd244a	H2ac13	Urod	Bpgm	Smim1		Bok	Itm2a	Aplnr	^Kitl	Stc1	Lurap1l	Bmp8a	Dapk2	Dleu2				Rnase1	Gm43378	Hspg2	Hspb1
106	Gpr171	Zfp296	A430035B10Rik	Gm9800	Tnfrsf17	Ccr5	Lgmn	Cd80	Cd44	Irf5	Irf5	Lgals1	Arhgdib	G0s2	Tmem40	Trem1	Cdca7	Pstpip1	Npm3	Rps23-ps2	Gstp3	Gramd3	Sidt1		4933404K13Rik	Saa3	P2rx1	Rpl17-ps9	Hist1h2bp	Aurka	Tent5c	Cenph		Col4a1	Tmem204	Jag2	Gimap8	Ano1	Lama4	Gm22613	Rem1	Hpcal1				Sec1	Gm43339	Gm38359	Gm13053
107	Hmgb2	Gm43305	Neil1	1700027J07Rik	Ptafr	Cyth4	Ptpro	Unc93b1	Ltb4r1	Csf2ra	Il6ra	Pira2	Xdh	Cd300ld	Rasgrp4	Cdca8	Fermt3	Parvg	Nme4	Gm15483	Trat1	Lime1	Ctla2a		Fxyd5	Gm6169	Gm49339	Hmgb1-ps7	Cdkn3	H2ac15	Art4	Rfc4		Mcf2l	Scarb1	Cd93	Msn	Gm9780	Nrp1	Ecscr	Ccdc80	Postn				Ahnak2	Alcam	Ephx1	4930422C21Rik
108	Cmtm7	1700097N02Rik	H2-Oa	Rpl18-ps2	Cd14	Cxcl16	Cfh	Clec12a	Plbd1	Cd14	Rnf149	Rps7-ps3	Hcst	Tmem154	Ffar2	Hcls1	Fam107b	^Gjb3	Gm10320	Rpl35a-ps6	Il27ra	Adgrg5	H2-Q7		Irak3	Fam129a	Aqp9	Chn2	Tfrc	Atp2b4	Urod	Ifrd2		Col18a1	Shank3	Shroom4	Rbpms	Gnb4	Plxdc1	Lrrc23	Gpc6	Ogfrl1				Ephx1	Scrn1	Nebl	AL845275.1
109	Psmb8	Sash3	^Grap	Gm5905	2610203C22Rik	Rab20	Ifi211	H2-K2	Fcer1g	Nrros	Slfn5	Gm3511	Itgb2	Hsd11b1	Gm11714	Padi4	Cdca8	Casz1	Clec4a2	Adgrg3	Lime1	Rinl	Traf1		Ikzf2	Fcgr3	Chst13	Mpc1-ps	Gm16867	Cenpf	Ache	Fbxo5		Fzd6	Cd200	Tm4sf1	Akr1c14	Mylk	Vcl	Mnd1	Tgfb1i1	Fzd1				Snord35a	Cldn11	Slc41a1	D630024D03Rik
110	Il16	Slco4a1	Snn	Gm15483	Tfec	Trim47	Adap2os	Gpr65	Capg	Ifi204	Lpl	Rps10-ps1	Samsn1	Fgr	Chil5	Acap1	Ap3s1	Srgn	Syce2	Pilrb2	Rasal3	Ccr2	Il27ra		Car9	Ero1l	Furin	Gm30648	H2bc6	Gm9895	H2ac4	Tpx2		Acvrl1	Tcim	Nova2	Tcf4	Pde5a	Lrrc32	Lrrc17	Gm9520	Tgfbi				Fam219a	Agap1	Grtp1	A830008E24Rik
111	Cd24a	Il16	Stambpl1	Rps7-ps3	Npl	Dab2	Rab7b	Gm49339	Stk17b	Ncf4	Gm15922	Hmgb2	Lilr4b	Gsr	Lypd10	Fpr2	Clec5a	Gca	Chst12	E230032D23Rik	Gpr174	Rnf125	4930417O13Rik		Chst13	Dok2	Ier3	Isoc2b	H2bc11	Dlgap5	H2bc18	Mcm3		Ptprm	Tmem88	Spock2	Bmx	Plcl1	Serpini1	Trarg1	Lims1	Ppt2				Dnm2	Atp6v1c2	Zfp385a	Scml4
112	Ighd	Rcsd1	Tmem131l	Myb	Adap2os	Rcan1	Ms4a6b	Runx1	Il1b	Clec12a	Tlr13	Lilrb4a	Pstpip1	Xdh	Pirb	H3c10	Gm11425	Tmem97	Siva1	Ifitm6	Lax1	Selplg	Themis		Rab37	Tnfrsf18	D16Ertd472e	Serpinb10	Fbxo5	H2ac8	Isg15	Esco2		Sema7a	Calcrl	Lipg	Gm609	Naalad2	Gnb4	Tspan12	Trarg1	Mtap				Gm17021	2310014F06Rik	Rnase1	Rab30
113	Syk	B3gnt5	Wdfy4	Dok3	Fcgr2b	Pla2g15	Havcr2	Il6ra	Ptpn6	Il6ra	Myo1g	Gm3362	Rac2	Adpgk	Chil4	Ms4a3	Exosc5	Gm17748	Rpia	Pgls	Gm14029	Il2rg	Gimap1os		Tyrobp	Prr7	Plk3	Itgb7	H2ac10	Hist1h2ao	Tk1	Ubac1		Adamts9	Sorbs2	Arhgap29	Ifi203-ps	Cdh2	Kcne4	Gm47333	S1pr3	Gm3788				Lamb2	Scai	Igfals	Glcci1
114	Napsa	Tbc1d10c	Lig4	Rpsa	Il1b	Cebpa	P2rx7	Arhgap25	Ncf4	Ptprc	Ugt1a5	Rps10	Fgr	Mir147	Inhba	Pirb	Camp	Gyg	Gtf2f2	Hmgn2	Cd52	Bin2	Gm33104		Pglyrp1	Oosp1	Irak3	Psmb8	H3c6	Gch1	Gm27177	Anp32b		Col4a2	Eng	Btnl9	Tnfsf10	Angpt2	S1pr3	Esm1	Ltbp4	Vstm2a				Endou	Usp20	Lamb2	Gm21738
115	Uhrf1	Dok3	Sbk1	Gm7536	Fcgr3	9930022D16Rik	Slc11a1	Entpd1	Samsn1	Ncf2	Zbp1	Gm15725	Inhba	Alox5ap	Tarm1	Gpi1	Chil3	Gm22146	Pdia5	Rps19-ps6	Klri2	Ltb	Ifi208		Ptprcap	Rgs1	Gm12840	Tspo	Gm32051	Nfe2	Gclm	H1f2		Dysf	Tspan18	Vwa1	Erg	Lrrc17	Arhgap42	4833422C13Rik	Rasgrp2	Lhfp				A930005G22Rik	Sox6os	Cmklr1	Drd4
116	Gm4739	Tmem163	Il16	Fbxo5	Pla2g15	Kcnk13	Itgb5	Picalm	Ctss	Glipr1	Smpdl3a	Rpl34-ps1	Gda	Rab44	G0s2	Hist1h2ao	Mgl2	Rpia	Chst13	Fbp1	Arg1	Cd2	Stat4		Rac2	Gm28935	Kcne3	4833445I07Rik	Uros	Gclm	H2ac15	Mcm5		Ptgis	Sema3c	Slc2a1	Calcrl	Cald1	Gm50008	B830012L14Rik	Septin7	Pde1a				Gm49417	Pcdhga1	Ramp2	Dclk2
117	Pgls	Adgrg1	Tnfrsf13b	Rps10-ps1	Otulinl	Ppfia4	Col14a1	Skap2	Clec4a2	Lilr4b	Csf2rb	Plaur	Glipr2	Stx11	Hk3	Gm6169	Gm45454	Hcst	Exosc5	Rps18-ps6	Tbc1d10c	Gzmc	Nr4a3		Papss2	Hacd4	Neurl3	Gm7008	Prc1	Kcnn4	Popdc2	Plk1		Pltp	BC028528	Degs2	Gimap4	Adamts1	Htr1b	Adcyap1r1	Cbfa2t3	Cd109				Gm26577	Gli2	Ucma	Noxo1
118	Ptpn18	S1pr4	Nfkbie	Hmga1b	Tnfsf18	Il6ra	Ly86	5033421B08Rik	Spi1	Ifitm6	Fcer1g	Ptprc	Nfam1	9830166K06Rik	Il18rap	Apobr	Cks2	Agps	Mcm3	Tmsb4x	Trdv4	Gimap9	Ctla2b		Gm37933	Tyrobp	Gm37233	Gm15793	Tal1	Hist1h2ap	Hist1h2an	Lig1		Prkch	Col18a1	Gja1	Abcg2	Arhgef17	Il1r1	Col4a4	Morrbid	Jup				Gm38359	Adra1b	Vstm2b	Trak1
119	H2-D1	Lig4	Gpr18	Selenoh	Ptgs1	Slamf9	Gm44545	Pld4	Slfn2	^Nlrp3	Ms4a6d	Cyp4f18	Cybb	Lypd10	Plaur	Cdk2ap2	Gpi1	Mgam	Mfsd13a	Anxa3	H2-K1	Stat4	Lime1		Gm47120	Fcer1g	Jak2	Arhgdib	H3c14	Abcb4	H2bc15	H1f4		Pcdh1	Exoc3l4	Hspg2	Atp10d	Stac	Wnt5b	Slc16a12	Prss23	Moxd1				Epas1	Mras	Zic5	Lctl
120	St8sia4	Map4k1	Sox4	Rpl28-ps1	Hmox1	Npl	Tubb6	Ms4a4a	Srgn	Lrrc25	Clec4b1	Rpl35a-ps6	Dgat1	Hk3	Nhsl2	Pnkp	Etfb	Pgd	Trim45	Pclaf	Gramd3	5830444F18Rik	Gimap8		Fcer1g	Cd274	Far2	Rps24-ps3	Nusap1	Hebp1	Car2	Cenpf		Gpr4	Slc7a5	Gm3364	Grp	4833422C13Rik	Tbx3	3425401B19Rik	Lamc3	Serpinf1				CT010467.1	Zfp174	Nudt4	Gm38042
121	Septin1	Susd1	Rsph1	Cks2	Spic	Slc9a9	Plek	Gm30489	Ifi27l2a	Ctss	Dna2	Rps4x	Igsf6	Jaml	C5ar1	Lamtor4	Gm4739	Arhgdib	Smn1	Tmed3	Rinl	Ptprc	Sytl3		Osm	Rasal3	H2-Oa	Serpinb1a	Mns1	Gpx1	H3c3	Cdk1		Nrarp	Meox1	Prom1	Cd109	Ggt5	Nid1	Hey2	Ndst3	Eva1b				Gm2792	Ccdc96	Epas1	Gm48309
122	Cenpf	Plekha2	Pecam1	Cenpm	Slc15a3	Slc37a2	Rab20	Cmah	Cyba	Cd68	Vim	Mmp8	Ly6c2	Ly6c2	Pi16	Birc5	Hells	Exosc5	Baz1a	Rps8-ps4	Bcl11b	Prkch	Nr4a2		Gm12454	Gm29721	Spn	H2bc3	Mki67	Snx22	Gm16793	Hmbs		Bvht	Spock2	Ltbp4	Prex2	Slfn5	Mylk	Axl	Arhgap6	Nkd1				Gm8515	Adgrb2	Phldb2	Car3
123	S1pr4	Gpr171	Polm	Ptpn18	Cd33	Fcgr2b	Lrrc25	Gm45223	Slpi	Itgam	Lilrb4a	Gm13532	Gm9025	Anxa1	Tmem154	Ipcef1	Ngp	Ero1l	Gm50083	Rpl32	Apol7e	Gimap6	P2ry10		Tspan32	Rab37	Papss2	Kif4	Esco2	Fhdc1	Hist1h2ao	Clspn		Depp1	Lims2	Mfsd2a	S1pr1	Adipoq	Apbb2	AC123687.1	Mnd1-ps	Tcf12				Clip1	Gm48670	Kbtbd11	Gm18683
124	Tnfrsf13b	Pmf1	Hmga1b	Rpl17-ps8	Rapsn	Gm38843	Abca9	Adgre1	Cd68	S100a6	Slc2a6	Prdx5	Plp2	Krt83	Thbs1	Mapk13	Gm11824	B230208H11Rik	Rpl32-ps	Gm14414	Neurl3	Ifng	Tox		A630023P12Rik	Itgb2	Smim3	Gm11769	Alad	Ppox	Snx22	Cd24a		Pcdh17	Npr3	8030487O14Rik	Asb4	Gng11	Tpm2	9230116L04Rik	Gdf5	Cap2				Myorg	Evc2	Sparc	Gm28008
125	Fcho1	E130215H24Rik	Sash3	H3c3	Nfkbiz	Ifi211	Slc7a8	Gm40645	Laptm5	Ifi207	Marchf1	Rps11	Gm12854	Hcar2	Clec4a2	Mir147	Gm8172	Galns	Gng12	Rps18	Rac2	Dusp5	Ikzf2		Spns3	Jazf1	I730030J21Rik	Hcst	Aurka	Isg15	Rab3il1	Cenpk		*Slc9a3r2	Sgpp2	Icam2	Fam167b	Dlc1	Dmd	Ajuba	Gadd45b	Isyna1				Bcat2	Map7d2	Serpine2	Tbx18
126	Rag2	Rasgrp2	Prep	Rplp2	Slc9a9	Slc8a1	Rnf150	Cd300ld3	Arhgdib	Ly86	Sh2b2	Gm14303	Myo1f	Tmem40	Acod1	Plp2	Spc24	Rflnb	Atic	Rpl15-ps2	Gm43065	H2-Q6	Gpr174		Tagln2	Ptger3	Fcer1g	Pskh1	Tmcc2	H2bc15	Tfrc	Ift140		Efna1	Anxa3	Cxcl12	*Slc9a3r2	Hrc	Fry	Gm47481	Col8a1	Prrt1				Greb1	Gm37968	Lims2	Peli2
127	Bcl7a	Wdfy4	Bfsp2	Rpl17-ps3	Msr1	Ptafr	Fcgr3	Gm43430	Fcgr3	Csf1r	Nr4a2	Ifi30	Aldh3b1	Ffar2	Tnfsf13b	Gm15725	Bex6	Gm34084	Alox5ap	Rpl19-ps11	Cd69	Ms4a6b	Gramd3		Xkr5	Ldhc	Serpina3g	Gal	H2bc9	H2ac4	Lrrc39	Cpox		Tm4sf1	Ifi203-ps	Ldb2	Col4a2	Tbx3os1	Gm27477	Osmr	Eva1b	Rai14				Chdh	Tcaf2	Lix1l	Fgfrl1
128	Stambpl1	Lgals9	Cd180	Gm15427	Casp4	Slc15a3	Otulinl	Gm26740	Ifitm6	Plek	Ugt1a2	Gm20430	Glrx	Gm31583	Slc7a11	Cstdc4	Alas1	Gtf2f2	Slc6a13	Pygl	Gpr68	Rgs1	C230085N15Rik		Cmtm7	Lcp1	Cks2	Gpi-ps	H4c4	Prdx2-ps1	H2ac8	Glrx5		Ets1	Plk2	Nostrin	Mndal	Nid1	Tmem204	Gm8174	Tbx2	Ccnd2				Lrrc8d	Gstm6	Ahnak	2310065F04Rik
129	Cdca8	Tbc1d1	Map4k1	Snrpe	Slamf9	Bst2	Tagap	Slfn2	H2-D1	Pilra	Trps1	Rps5	Gpsm3	Siglece	Lilr4b	Hist1h2an	Selenoh	Tagln2	Kit	Gm8430	Ipcef1	Pdcd1lg2	Runx3		Lcp1	Ccr2	Tnfaip8	Dnah8	Ubac1	Birc5	Stom	Snca		Fzd4	^Spns2	Tril	Hmcn1	Vcl	Gm17501	Adipoq	Plxdc1	Erich2				Rftn2	Stard13	Cfap100	Arl15
130	4930523C07Rik	Bank1	C1galt1	Rps5	Ptgs2	Ntpcr	Gm16332	H2-Q6	Ptpn18	Bcl2a1d	Tyrobp	Tifab	Pnkp	Ccdc180	Cldn1	Tagln2	Gm20430	Ptpn18	Exosc8	Rpl34-ps1	Serpinb9	Cd52	Hcst		Csf2rb2	Irak3	Tagln2	Cutc	Dlgap5	H3c3	Pheta2	Asf1b		Cd200	Adamts9	Cyp4b1	Dock4	Neurl1b	Atp1b2	S1pr3	Sema6d	Phldb2				Megf9	Ly6g6c	Jam3	Iqsec1
131	H2-K1	N4bp3	Tbc1d1	Rps11	Ddx60	Cmklr1	Siglech	Aim2	Mmp8	Lilra6	Otulinl	Snx20	Gsr	Clec4a2	Gm12854	Aldh2	Syce2	Dctpp1	Cgas	Chil4	Ifi208	Cysltr2	Bcl2		Fam107b	Npl	Fcgr3	Plek	Cdca3	Fam117a	H3c10	Sptb		Entpd1	Tm4sf1	Jcad	Slco2b1	Cysltr2	Msc	Gm43426	Hspa1b	Lrrn3				4930458D05Rik	Gm48062	Plac9b	Cldn11
132	Gimap9	Hmga1	Susd1	H4c4	Tlr1	Anxa3	Fcgr2b	Lyn	Rac2	Slc11a1	Ccr1	Rps16-ps2	Cd52	Clec5a	Alox5ap	Gsr	Gca	Psmg1	Spi1	Rps25	Ptpn18	Septin1	Rnf125		Gmfg-ps	Gm17745	Spry2	Tagln2	Cdc6	Mki67	Abcg2	Cdc6		Vwf	Adcy4	Cytl1	Prnd	Bgn	Sdc2	Tcf15	Spaar	Tmem47				Rab30	Gm7389	Agfg2	Ctxn3
133	Grk2	Neil1	Tcf3	Rps15a-ps7	Il21r	Lacc1	Gpr65	Mndal	Gngt2	Ctsc	Atp1a3	AC124742.1	Ncf2	Gm11714	Anxa1	Hmgn2	Ethe1	Dut	Dstn	Rpl18a-ps1	Pdcd1lg2	Klra8	Fam189b		Rapsn	Cks2	Tyrobp	Gm20430	Cenpk	Cenpk	Hmmr	H2bc11		Grp	Dock9	Pltp	Acvrl1	Fads3	Slfn5	B020010K11Rik	Map3k7cl	Syndig1				Kantr	Vav2	Rflna	Gm26008
134	Birc5	Tmem131l	Trp53i11	Rpl22	Ifi211	Fgd2	Ntpcr	F13a1	Ctsc	Tnip3	Cybb	Rpl17-ps8	Clec4a2	Itgam	1600010M07Rik	Itgb2	Cenpw	Mrgpra2b	AI662270	Sp140	Tespa1	B4galnt1	Itgb7		Rgs18	Angpt1	Atp8b4	Gm49909	H4c9	Samd14	Hist1h2ap	Uhrf1		Scarb1	Hspg2	Ehd2	Gja4	Nrarp	Mylk4	Slc2a4	Gm32067	Bicc1				Agfg2	Nhsl2	Mrps6	Zbtb7c
135	Mndal	Cytip	Syk	Rps10	5430427O19Rik	Pld4	Ccrl2	Aoah	Lcp1	Pparg	Ccl2	Rps15-ps3	Lyz2	Ankrd22	Ly75	Ncf2	Sp140	Spi1	Lyar	9030619P08Rik	Dok2	Serpinb9	Ms4a6b		Anxa1	Zc3h12a	Gm10130	Fyb	Sox6	Pnp2	Ppox	Cks2		Slc16a4	Npr1	Sorbs2	Rapgef4	Ncald	Cbfa2t3	Postn	Gm25593	Tpm2				Wdr24	B130024G19Rik	Cavin3	Rab11fip5
136	Pmf1	Rsph1	Gm20696	Gm15710	Gpr160	Apoe	Slc9a9	Filip1l	Cd244a	Fcgr3	Rab32	Gm15710	Lcp1	Pira2	Olfml2b	Slfn4	Def6	Dtwd1	Lta4h	Gm4613	Ptprcap	Emb	5830444F18Rik		Mns1	Adora3	Wdr95	Il6	Tmem86b	Knl1	Slc43a1	Cenpm		Dock4	Sema7a	Pcdh17	Gm38066	Agtr1a	Bgn	Smtn	Gm11582	Adgrl2				Ackr3	Nr6a1	Tln2	Lrrc8dos
137	Gm43305	Msh5	H2-Ab1	Rpl35a-ps6	Gm16332	Ccrl2	Smagp	Gm37084	Adgre5	Stap1	Fxyd5	Irf5	Gm6169	Igsf6	Clec5a	Stfa2	Hist1h2ap	Gda	Emilin1	Hsd11b1	Emb	Klra4	Gvin1		Il18rap	Nqo2	Ptger3	Ccnb2	H3c7	Pheta2	Rad23a	Tyms		Myo10	Fzd4	Rapgef5	Mast4	Lin7a	Pdlim3	Cygb	Zfp663	Col25a1				Perp	Klhdc7a	Gm49417	Col6a2
138	Gm30948	H2-Oa	Cbfa2t3	Elof1	Cyth4	Tnfaip3	Cst3	Gm2629	Ahnak	Fam129a	Plac8	AB124611	Msrb1	Mapk13	Ppp1r3b	Spn	Lig1	Cdca7l	Gm6807	Gm36161	Epsti1	Epsti1	Epsti1		Gm47794	Gpr174	Il23a	Dapp1	Ifrd2	Prdx2	Glrx5	Smc2		Osmr	Mfng	Foxq1	Adamts1	Dzip1l	Prkar1b	Gm23094	Platr10	Pde5a				Slc44a2	Gm17690	Itpr3	4930592C13Rik
139	Gimap6	Treml2	Hmga1	Rpl34-ps1	Gm13710	C5ar1	Ehd4	Lair1	Vcan	Efhd2	S100a6	Gm15427	Gmfg	Il18rap	Mgam	AB124611	Rfc4	Tma16	Apex1	Rps10	A930024E05Rik	Klra9	Ifngr1		Selplg	Tarm1	Glipr1	Rpl38-ps2	E2f8	Ache	^Diaph3	Gm4739		Abcg2	Enpp3	Cavin1	Pik3r6	Rbpms	Rarres2	Col3a1	Gm11716	Basp1				Rangrf	Gm16523	Mall	Gm29684
140	Dpp4	Ppp1r16b	Cmah	Rack1	Cfh	Nfkbid	^Nlrp3	Cass4	Cd53	Osm	Osm	Rpl36a-ps3	Thbs1	Tnfsf13b	S100a11	Siglece	Top2a	Tmem40	Ap3s1-ps2	Rnaseh2c	Fam169b	Gimap1	Gimap6		Mybpc2	Tespa1	Havcr2	Il2rg	H4c3	Trim59	H2bc14	Rrm1		Itm2a	Pcp4l1	Slc22a8	Elk3	Farp1	Hrct1	Htra4	Gm14568	Scube1				Prob1	Chp2	Col6a2	Gm32014
141	Ltb	Cep55	Pik3ap1	Gm7808	Aoah	Evi2a	Ccnd1	Ctla2b	Ccr1	Clec4d	F5	Rps19-ps6	Prdx5	Msrb1	Gm7665	Ethe1	Aprt	Rinl	Hmgn2	Lta4h	Rnf125	Ifi206	Rinl		Coro1a	Neurl3	Tuba8	Dock8	Slc43a1	Popdc2	Ube2c	H2bc6		Atp10d	Lsr	Cd109	Adgre5	Pakap	Snai1	Cacna1c	Gm6811	Olfm2				Xpnpep1	Mal	Chst5	Clic3
142	Elof1	Apobec3	Dok3	Rps4x	Lair1	Lpcat2	Siglec1	Neat1	Ly6e	Cd52	Cebpb	Gm7536	Vsir	Morrbid	Hsd11b1	Clec12a	Parvg	Pygl	Msantd3	Gm3362	Aqp3	Gpr132	H2-Q6		Morrbid	Gm7676	Mpo	Gm5963	H4c8	Gypc	Asns	Knl1		Dok4	Dock6	Tgm2	Foxl2	Col4a4	Flna	Mrap	1700023F02Rik	Serpine2				Csrp1	Zfp947	Col9a3	Gm15124
143	1700097N02Rik	Pold1	N4bp3	Nrgn	Entpd1	Daglb	Slfn5	Lpxn	Fam129a	Trem1	Ugt1a6a	Rpl18-ps2	AB124611	Gm15922	S100a6	Ebi3	F10	Ncf4	Pgd	Rab44	Xlr4b	Gm44511	B4galnt1		Plp2	Fut7	Id1	Rgs18	Cdca8	Glrx5	H2ac20	Lmo2		Meox1	Ablim1	Tmem204	C530043K16Rik	Plat	Rian	Meox2	Gm11412	Tnfrsf21				Gm13194	Nkx6-1	N4bp2os	Gm42820
144	Hes6	Ptgr1	Pold1	Cplx2	Abca9	0610040J01Rik	Basp1	Ctss	Psmb8	Spi1	Napsa	Gm3379	S100a11	Cd33	C430019N01Rik	Agpat2	Ada	Rpl22-ps1	Tfdp1	Rpl26	Satb1	Klra3	Gpr183		Nfkbiz	P2ry10	1700006J14Rik	Depdc1a	Cd24a	H3c10	Gpx1	Prc1		Gimap8	Fabp4	Cracr2b	Gm18852	Lama4	Map3k20	Gm50105	C230057A21Rik	F2r				Ston1	Gm15672	Rassf8	Myh13
145	Cdc20	Gimap6	Il2rg	Gimap6	Tlr8	Cd300a	Cttnbp2nl	Nlrc4	F5	Gngt2	Gm1966	Rpl26	Lgals3	S100a11	Gm14548	Mogat2	Limd2	Spint2	Etfb	Arl11	Coro1a	Tcf7	Gimap9		Rnu3a	Prkd3	Lcp1	Anp32b-ps1	Mgst3	A730089K16Rik	Prc1	H3c14		Arhgap29	Ifi44	Uaca	Pltp	Pcdh19	Angpt2	Rarres2	Gm48377	Tcim				Gm37677	Ackr3	Lrrc8d	Gm48805
146	Ccna2	Atp2a3	Gfra1	Cd72	Evi2a	Tlr13	Olfml3	Irf5	Vsir	Samhd1	Myo1f	Apoc2	Coro1a	Rgs18	Sgms2	Chil4	Rrm2	Wfdc21	Pxylp1	Fermt3	Cysltr2	Arhgap45	Satb1		Cd53	5730460C07Rik	Runx1	Pygl	Urod	Cdkn3	H3c11	Spc24		Esm1	Apbb2	Prex2	4833403J16Rik	Slco3a1	Mark1	Meg3	Phf11	Zadh2				Sbsn	Gm48766	Kctd15	Gm30571
147	Cenps	Fcho1	H2-Aa	Sh3bgrl3	Lcp2	Aoah	Rasgef1b	Dennd4a	Selplg	Ptafr	Tm6sf1	Rps14	Gmfg-ps	Mogat2	Apobr	Pram1	Uck2	Morrbid	Rps6ka1	Gm14303	Sp100	Lcn4	Gm37033		Slc2a6	Cd7	Ptgs2	Rpl36a-ps3	Ccnb1	Sgo1	H2ac10	Fen1		S1pr1	Plxnd1	Crispld1	Nr5a2	Gm42899	Hoxb3os	Gng11	Gm39157	Kcnc2				Papln	Rab11fip5	Zbtb7c	Rnf43
148	Gm15428	Tnfrsf13b	Glcci1	Gm3511	Tlr2	Gpr160	Ppfia4	Pou2f2	Cd300a	Apbb1ip	Hpgd	Rpl39	Anxa3	Gm1604a	Gm19705	Arrb2	Apbb1ip	Umps	Tmem97	Sem1	Gm36723	4930417O13Rik	Tnfaip3		Gm22240	Gm15452	Tmem71	Csf2rb	Ccna2	Grap2	H2ac14	Kif4		Sema6a	Shroom4	Efna1	BC028528	Ccdc160	Gpc6	Pitpnm3	6030442E23Rik	Fbxl4				Tom1l2	Etl4	Rufy4	Ablim1
149	Cd52	Btk	Plekho1	Smarca4	Unc93b1	P2rx7	Ptafr	Lgmn	Tpd52	Clec4a2	Nuak2	Gm2000	Cyba	Gpr141	Ccdc180	H2ac8	Siva1	Ifngr1	Dtymk	Gm3511	Acap1	Gm29243	Emb		Arhgdib	Htr1b	Cebpa	Lilr4b	Ccne1	Slc6a9	Ccdc92b	1700037H04Rik		Heg1	Gja1	Fzd6	Ptprm	Tnfrsf21	Gng11	Gm38318	Gm13749	Baalc				Gm7901	Efhc1	Ank	Tnfsf13os
150	Gm13012	Cd74	Mndal	Rplp0	Slc11a1	Pmepa1	Fgd2	Ncf1	Mefv	Slfn2	Gpr132	Gda	Spi1	Dgkg	C3	Rflnb	Ero1l	Ebi3	Card9	Sec61b	Gm37248	Sp100	Ltb		Septin1	Samd13	Ccr1	Gm14970	Gpx1	Tmem86b	Rrm2	Fam210b		Paqr5	Entpd1	Thbd	Scarb1	A530013C23Rik	Trim46	Ano1	Gm22300	Dach1				Gm15009	Snai1	Ocln	Cd55
151	Ebf1	Syk	Lgals9	Gm11808	Tmem273	*Mafb	Il1b	Tfec	Dpep2	Il10ra	Cd86	Rps18	Clec12a	2310001H17Rik	Nfam1	Acpp	Rgs18	Rgs18	Nucb2	Txn1	B4galnt1	Xlr4a	Rgs1		Tnfrsf18	Myo1d	Srgn	Cox6b2	Hebp1	Gm5596	Cenpk	H2ac6		Ehd2	Lama4	Sema6a	^Grap	Ppp1r14a	Cpe	Tie1	Gm36448	Ccdc80				Zfp820	6330403L08Rik	Bcat2	*Pax2
152	Rpl18a-ps1	Gm45837	Dpp4	H2ac8	Cd84	Il1b	E230029C05Rik	A630081D01Rik	Sh3bgrl3	Rap1gap2	Csf1r	Rpl35a	Dok3	S100a6	Rdh12	Spc25	Gm6204	Etfb	Rpl31-ps11	Rpl29	Cxcr3	Bcl2	Shisa5		Cd244a	Fam107b	Nabp1	Fdx1	Fam210b	Rrm2	Gm20236	Atpif1		Anxa3	Adam15	Ece1	Arl15	Itga4	Trpc1	Gm47320	AW011738	Pakap				Gm9780	Fam20c	Lrp1	S100b
153	Tespa1	Dusp2	Bcl11a	Gm10275	Cmklr1	Nfkbiz	Tlr2	Rab7b	Lilr4b	Lsp1	Crip1	H2-DMa	Capg	Gm12854	F730016J06Rik	1700020L24Rik	Rpl10a	Myb	Lsm5	Gm20430	Hmgb1-ps8	Malt1	Selplg		Gmfg	Plk3	Adgrg3	Sh3bgrl3	Mylpf	Rad23a	Ccne1	Pclaf		Dock9	Lrrc49	Tmem44	Jag2	C1s1	Rhoj	Mirg	Snrk	Aard				Gdpd5	Gm42819	A730020M07Rik	Gm44593
154	Gmnn	Dpp4	Pou2f2	Tmsb10	Nlrc4	Adrb2	Slc15a3	Gm11575	Fmnl1	Galnt9	Tep1	Gm11808	Slfn2	Gm7665	Cldn15	Ceacam10	Sdf2l1	Gm36079	Cmtm7	Ptpn6	Stk17b	Xlr4c	Cd2		Crip1	Napsa	Gm6169	Rps10-ps1	Paqr9	^Diaph3	Tmem120b	Kif11		Rflnb	Ltbp4	Lrrc32	Spock2	Gm44144	Naalad2	Gm47857	Rhob	Gm29521				Pof1b	Ddx11	Fbxo2	Arap1
155	Tgfb1	Gimap9	Tespa1	Rps3	Cd300a	Sirpa	Mpeg1	Plekho2	Sh2d1b1	Marchf1	Bin2	Rpl18a	Tyrobp	1700047M11Rik	Gsr	Taldo1	Smc4	Ppp2cb	Fermt3	Rpsa-ps9	Dusp2	Neurl3	Neurl3		4833445I07Rik	Ncf2	Plp2	Ulbp1	Bpgm	Bpgm	Tmem86b	Dek		Rasgrp3	Limch1	Chp2	Notch4	Arhgap42	Tcim	Inpp4b	Fads3	Il1rl2				Snord13	Rhpn1	Fam107a	Gm2926
156	Ccnb2	St8sia4	Apobec3	Blnk	Clec4a1	Gpx3	Maf	Snx24	Dok3	Pou2f2	Chil3	Rps15a-ps4	Mgst1	Gm9733	Gca	Fbxo5	Gm50022	1190007I07Rik	Bri3bp	Lrg1	Arhgap45	Shisa5	Dusp5		Atp8b4	Fes	Casp3	Exosc3	Clspn	Nusap1	Aurka	Slc25a37		Gm50008	Usp43	Notch4	Thsd1	Gm49395	Rasl11a	Map3k20	Sgcz	Gm17501				Afap1l1	Fbxo16	Apod	Gm11734
157	Sapcd2	C1galt1	St8sia4	Ccr7	Gm4951	Il4ra	Entpd1	Gm45221	Hck	G430095P16Rik	Gm15832	Rplp2	Tkt	Adgrg3	Clec4e	H1f4	Gm10357	Baz1a	Ptpn18	Rpl14	Izumo1r	Serpina3g	Gimap1		Il7r	Plp2	Il15	Nsl1	Cdc25b	E2f8	Gm33111	Aqp1		Sema3g	Adamtsl2	Stmn2	Kctd12b	Rasd1	Vstm4	Ehd2	Gm43958	Gm21092				Ndrg3	Trpv4	Klhdc7a	Fam107a
158	Ulbp1	Arntl	Ets1	Gm4332	Oas1g	Slc40a1	Il6ra	Gm37642	Gm1966	Havcr2	Fes	Rplp0	Ptprc	Nfam1	F5	Abca13	Ddx39	Dctd	Lsm2	Uba52-ps	Gm26740	Satb1	Il2rg		Was	Gsr	Skap1	Msn	Prdx2-ps1	Plk1	H2bc3	Dut		Tspan18	Trim47	Lsr	Rnf125	Apbb2	Gm5509	Lama2	Rhoj	Gm37472				Ppil6	Col6a2	Xpnpep1	Gm24148
159	Spc24	Ifi203	Dgkd	Rps16-ps2	Nrros	Havcr2	Itga6	Ptafr	Gmfg	Ugt1a10	Alox5ap	Gm14586	Ms4a3	Gca	Ccr1	Rnaseh2c	Nhp2	Casp1	Mettl1	Rpl35a	Fgl2	Rasgrp1	Septin1		Serpinb2	Nfkbiz	Orai2	Dok3	Knl1	Mir451a	Acmsd	Prdx2-ps1		Hmcn1	Abcc4	Dock9	Vsig2	Tns2	Col3a1	Chn1	Serpine2	Ets1				Zic2	Tdrd3	Col6a1	Megf9
160	Cdca3	Impdh1	Ddx54	Rpl17-ps10	Trim47	Slc7a8	Cyth4	Il21r	Apbb1ip	1600010M07Rik	^Nlrp3	Rpl22	Fcer1g	Dgat2	Gm31814	Pfn1	Hk3	Sephs2	Nxn	Rps23-ps1	Klra13-ps	A130071D04Rik	Smad7		Gm15452	1700020L24Rik	Clec4e	2810408I11Rik	Tent5c	H3c11	H1f3	Tipin		Cd40	Itga6	Exoc3l	Piezo1	Cobll1	Rnf152	Gm10369	Sdc2	Trf				Wnk4	Entpd4	^Pou3f4	Myof
161	Ptp4a3	Ltb	Gm5914	Gm10269	Lacc1	Clec4a1	Klf6	Slfn8	Gm15987	Ugt1a9	Camk1d	Rpl29	Gm10080	Gdpd3	Igsf6	Ptpn6	Rps18-ps3	Mrpl19	Svip	Dut	Malt1	Ppm1j	Il7r		Plk3	Slc16a3	Anxa1	Ppp1r35	Ncapg	H2ac20	H3c2	Fech		Adcy4	Tmem44	Mrtfb	Heg1	Ecscr	Eva1b	Icosl	Nid1	Naalad2				Gm11266	Gm12902	Cpxm2	Mcf2l
162	Pold1	Pclaf	Arntl	Lsp1	Cass4	Cd33	Ier5	Gm34589	Il6ra	Ifi205	Glipr1	Rpl17-ps3	Tuba4a	Chil5	Olr1	Txn1	Ydjc	Pcbd1	Bola2	Gm5905	Clec2i	Ifngr1	Ptprc		Nabp1	Clec4e	Nfil3	Pkp3	Prdx2	Nt5c3	Tfdp2	Mcm6		Slc35f2	Slc35f2	Plxnd1	Mfng	Lgi1	Arhgap6	Gm10548	Prrx1	Tshz1				Rell1	Tmem119	Scarf2	Atp6v1c2
163	Cenpm	Il2rg	Ifi203	Cyp4f18	Gm45540	Ccr1	Ms4a6c	Gusb	Stap1	Stk10	Lcp2	Il1r2	Sh3bgrl3	Fcgr4	Adgrg3	Clec5a	Exosc8	Tm6sf1	P4hb	Pilrb1	Gpr132	Ccr5	H2-K1		Rfc2	Fxyd5	Cd53	Rpsa-ps12	Rbm38	Tent5c	Atp2b4	Hagh		Col15a1	Rasgrp3	Hrct1	Tmem204	Hectd2os	Col4a3	Lrrc32	Gm17276	Tbx18				Cmklr1	Enah	Scd1	Ehd3
164	Nusap1	Dnajc7	H2-Eb1	Gm37403	Dclre1c	Il10ra	Tnfaip3	9930022D16Rik	Dgkg	Gda	Ptafr	Ly86	Lst1	Sell	Ccdc88b	Uba52-ps	Gm21188	Nrg2	Agpat5	Gm2000	Dusp5	Gm19557	Ptpn18		Tnip3	Il2rg	Gm37035	Gm10237	Grap2	Sowaha	H2ac11	Incenp		Foxq1	Ldb2	Stab1	Cracr2b	Col8a1	Osbpl3	Gm43904	Tnfrsf21	Kit				Gm12716	Fam234a	Gsn	Dnaaf1
165	Arpp21	Cd1d1	Gpd1l	Ramp1	Plxna4os1	Fcer1g	Pde3b	Il1rn	Plek	Cd48	Dusp3	Lcp1	Lsp1	Gapt	Rab44	Cdkn3	Gm6807	Anxa1	Gm11824	Orm1	Rgs1	Abcb9	Fxyd5		Chst15	Pmaip1	Cd9	Gm15443	Sgo1	Kifc1	Xpo7	Lockd		Mast4	Btnl9	Cgnl1	Dab2	Des	Adgrf5	Scml2	Plce1	Egr3				Jup	Myzap	S100b	Plekhh1
166	Gm5905	Rmi2	Btk	Rps14	Ms4a4a	Grn	Pld4	Apobec1	Gmfg-ps	Ugt1a2	Ly6a2	Tagln2	Mxd1	Itgb2	Pabpc1l	Arpc2	2810408I11Rik	Gpi1	Spcs3	Rpl36a-ps3	Snai3	Fxyd5	Ets1		Fam129a	Gm19945	Gm15452	Bub1b	Cenpf	Cdca3	Hagh	Gm11824		Ecm1	Rflnb	Slc1a1	Uaca	Rarres2	Tagln2	Nfatc4	Btbd3	Tmem204				Add3	Tln2	Ccnd1	Gm12229
167	Cenpa	Napsa	Ralgps2	Arhgap11a	Filip1l	Vsir	Slamf9	Gns	Nfam1	Cd80	Fosl2	Rpl10-ps3	Msra	Atp8b4	Dgat2	Rab3d	Lbp	Mapkapk3	Abracl	Rps27a	Fxyd5	4930486L24Rik	Gm3788		Neurl3	Nfil3	Pim1	Gm7808	Aqp1	Acmsd	Dyrk3	Cox6b2		Gm4070	Galnt15	Limch1	Gm37024	Dgkb	C1s1	Cd200	Tagln2	Ptgis				Kcnk5	Hspb1	Shroom2	Sned1
168	Cplx2	Hes6	Emid1	Rpl35a	Gm37084	Gna15	C5ar1	Abl2	Csf2ra	Ugt1a1	Gm4070	Cotl1	Srgn	Ccr1	Xdh	Ly75	Lrmda	Gm10357	Gm21188	Rps7-ps3	Shisa5	Sytl3	Gm9844		Prkd3	Acap1	Gpr34	Rpl34-ps1	H2bc8	Trim58	Mns1	H2ax		Dock6	Plcb1	Clec1a	Gpr4	Pde1a	Prrx1	Tspyl5	Plcl1	Tmem37				Gm48254	Smarcal1	Chst11	Gm10044
169	Hist1h2ap	Ezh2	Cytip	Rps24	H2-M3	Clec4a3	Lpcat2	Pnpla7	Anxa2	Ugt1a8	Plin2	Rps24	Rab44	Gm34680	Mogat2	9830107B12Rik	Gda	Wdr12	F10	Cldn15	Grap2	Gm37033	Cd52		Tmem71	Bin2	Coq8b	Zfp53	Ska1	Depdc1a	H2ac7	Gm8730		Acer2	Rgs3	Abcg2	Macf1	Btbd3	*Jag1	Phldb2	Trpv2	Rasl11a				Zic5	BC034090	1700025G04Rik	Arsi
170	Psmb9	Gm15428	Mtss1	Rpl10-ps3	Pld4	Pde3b	Slc29a3	Slc11a1	Atp8b4	Ugt1a5	Ifitm3	Rpsa-ps9	Dhrs7	Pabpc1l	1700047M11Rik	Smc4	Olr1	AI662270	Smim4	Rps10-ps2	Card11	Sult2b1	Tmsb10		Nfkbia	Man2b1	Napsa	Stk10	Gclm	Mns1	Lmo2	H2bc9		Stap2	Septin4	Mcf2l	Gm50008	Tgfb1i1	Ecm2	Gm13292	Arhgap42	Gm20570				Zfp2	Iqsec1	Gm37283	Snora61
171	Rpsa	^Grap	Foxo1	Gm9794	Ntpcr	Ctsd	Tgfbr1	Cxcl3	Itga4	Naip5	Gda	Rps10-ps2	Mogat2	Gm19705	Cybb	Vsir	Mcm7	Fkbp5	Rps8-ps1	Gm4617	Arhgdib	Trdv2-1	Tnfrsf4		Mirt1	Gm17590	Prr7	Plk3	H1f2	Smim1	A730036I17Rik	Top2a		Adamts1	Cgnl1	Itga6	Nxpe4	C130075A20Rik	Htra4	^Kitl	Pelo	Htra1				Srgn	Lrfn1	Ang	Plin4
172	Dut	Mndal	Mef2c	Gm8186	Bst2	Arl4c	Il10ra	^Eps8	Prdx5	Flna	Csf2ra	Rps9	Cdk2ap2	1700020L24Rik	Hcar2	Gm34084	Fcgr3	Mcm3	Ddost	Rps4x	Klra8	Ptpn18	Gpr132		Rab19	Ecm1	Plcb2	Anxa1	Smim1	Gp9	Dlgap5	Tuba4a		Trp53i11	Fam13c	Apold1	Cyp4b1	Art3	Dock6	Emp2	Neurl1b	Nampt				Maf	Plcd1	Socs2	Krt7
173	Rpsa-ps9	Nfkbie	Trib2	Gm2000	Il6ra	Rasa4	Grn	M6pr	Plin2	Pglyrp1	Emb	Rplp1	Lilrb4a	Ly75	Morrbid	Dhrs7	Vav1	Mrpl44	Wdr12	Gm11808	H2-D1	Stk17b	Fyn		Poln	St14	Gm17745	Gm10269	Kif4	Gm16793	Abcb4	Gm16165		Itga1	Ptprm	Adamts1	Apbb2	Ecm2	Arhgap10	Col6a2	Pcdh1	Prrx2				Fzd9	Gm9922	Slc22a6	Chdh
174	Gm3511	Ulbp1	Trim11	Pde2a	Slfn8	Smagp	Runx1	Zdhhc14	Pi16	Cyp4f18	Cfp	Fcgr3	Hmgb2	Hcst	Osgin1	Cotl1	Tyms	Gm9132	Glrx	Treml2	A130071D04Rik	Hopx	Gm4070		Hcar2	Socs1	Gng12	Hmmr	Isg15	Gm20236	Abcg4	Hmgb2		Hspg2	Nxpe4	Csgalnact1	Btnl9	1700016P03Rik	1500009L16Rik	Fam162a	4833422C13Rik	Dgki				Chst11	Gm43982	Tgfbr2	Gm12031
175	Gm4617	Tcf3	Unc93b1	Pbk	Clec10a	Ubash3b	Map3k8	Lpin2	Cd300lg	Casp1	Gm8865	Rack1	Flna	Lilr4b	Arap3	B230208H11Rik	Gm10039	Rab32	Psmg1	Rpl17-ps10	Tnfsf11	Gvin1	S1pr1		Laptm5	Tagln2	Ap3s1	Rps10	Ppox	Tpx2	Dnajb3	Rps12-ps9		Hdac7	Myo10	Flnb	Ifi44	Kcnt2	Gfra2	Gm42588	Cnn2	Pam				Gm49883	1700123M08Rik	Nr2f2	Gm37258
176	Rpl10a	Septin1	Foxp1	Rps27rt	Hfe	Plin2	Rhob	Nlrp1b	Gm9025	Ugt1a6b	Ugt1a1	Gm4613	Nfe2	Ebi3	Rab3d	Il18rap	Gm7618	Siva1	Ogfrl1	Rpl36a-ps2	Lta	Gm8995	Rasal3		Wdr95	Cd53	Fyb	Crip1	Tpx2	2600006K01Rik	2600006K01Rik	Rpsa		Nrp1	Clec2d	Erg	Ubd	Mark1	Gm6211	C1s1	Ier5l	Nr2f6				Cyp2d22	Gm37183	Prg4	Lmntd1
177	Nup210	Traf3ip3	Gpr171	Ikzf1	Gna15	Ccl9	Atf3	Pde3b	Fpr2	Plin2	Fcgr3	Top2a	1700020L24Rik	Lgals3	Anxa3	Lta4h	Fcor	Rab3d	Pstpip1	Gm1604a	Ets1	Klk8	Jakmip1		Qrfp	Septin1	Il1b	Myl12b	Plk1	H2ac14	Birc5	Rpsa-ps10		Arhgap31	Maoa	Dock6	Arhgef7	Bcr	Oit1	Gm40652	Nbl1	Ssbp4				Zbtb20	Smcr8	Slc7a2	Gm37283
178	Arntl	Nrm	9930111J21Rik2	Selplg	Ccr1	Itgb5	Nrp1	Dennd1c	Tspo	Ptpn6	Rab7b	Gm8730	Arrb2	Glipr2	Rgs18	Limd2	Macroh2a1	Panct2	Ethe1	AC124742.1	Ifngr1	Traf1	S100a10		Gm38062	Adgrg3	Fam107b	Ccnb1-ps	Asf1b	Cdr2	Ranbp10	Bola3		Cracr2b	Mrtfb	Nrp1	Slc16a13	Galnt16	Nnmt	Plcl1	Fhl2	Kcns3				Gm16124	Psat1	Kank4	Tln2
179	Gm11425	Gm38365	Abcg1	Rps19-ps6	Il10ra	Entpd1	Skil	Slc16a6	Tnfrsf1b	Gm31814	Arl4c	Rps23-ps2	Napsa	Ncf4	Myo1f	Lypd10	Arl11	Gmfg	Gm43712	Rpl22	Plcxd2	Hsd11b1	Malt1		Clec12a	Atp1a3	Man2b1	Rnf5	Spc25	Kif14	M1ap	Mpst		Lsr	2900026A02Rik	Id1	Dusp2	Nrp1	Fst	Vasn	Galnt10	Vstm4				Hspb2	Gm44777	Slc44a2	Gm16332
180	Sash3	Cmtm7	Cd93	Ckap2l	Hcar2	Lpxn	Ctsa	Nr4a3	Ace	Adssl1	Fam129a	Mki67	Mirt1	Samsn1	Itgb2	Cks2	4930519L02Rik	Tfdp1	Lsm6	Gm8186	Ikzf2	Dock2	Nlrc3		Areg	Srgn	Lag3	Gm20762	Cenph	H1f3	Smim1	Rps10-ps1		Prex2	C530043K16Rik	Gm38197	Hoxd8	Hspa12a	Zic4	Gm16046	Gm10734	Ptger4				^Eps8l2	Slc2a4rg-ps	Ric3	Cds1
181	Ikzf1	Cenps	Nrm	Gm15772	Gm5431	Lilrb4a	Dusp1	Slc9a9	Plcg2	Tm6sf1	Casp1	Gm14548	Lypd10	Serpinb1a	Msrb1	H2ac4	Gm8995	Clec5a	C1qbp	Rps12-ps3	Gzmc	Krt83	Gm37248		D16Ertd472e	Spn	Inpp4b	Rbl1	Ccnb2	H2bc18	Ptdss2	Gm20430		Igfbp3	Sh3tc1	Gask1b	Paqr5	Sema6d	Tpm1	Egflam	Ido2	Apba2				Gm12502	Gm37063	Syt12	Zfhx4
182	Tmsb10	AU020206	Nrgn	Rpl14	Slc7a8	Axl	Bst2	Trim30a	Tmsb4x	Cd83	Sowahc	Arhgap30	Ankrd22	Lst1	Samsn1	Gm12854	Tkt	Ethe1	Lrrc59	Rps3a1	Psmb8	Grap2	Tnfrsf9		Kif18b	Crlf2	Syne1	Rps19	Glrx5	Ccnb1	Fam117a	Uba52-ps		Afdn	Prkch	Slc16a4	Arhgap29	Tpm1	Ehd2	Gnaz	Ifitm3	Grik3				Nova2	Bik	^Gjb6	^Mpzl2
183	Gm34095	Cd93	Pde7a	Ltb	Aim2	Pxdc1	Nfkbid	Rasa4	Gpr132	Lyn	Ugt1a8	Gm48690	Mrgpra2a	C5ar1	Arrb2	Ffar2	Dctpp1	Sdf2l1	Fes	Gm15710	Cd37	H2-K1	Lax1		Aim2	Serpinb1a	Padi2	Gm6204	Fam117a	Tnfrsf14	H4c3	Cdc25b		Lmo2	Slc7a1	S1pr1	St8sia4	Moxd1	BC051537	Slit3	Gm15418	Etv1				Timp2	Gm15445	Ss18	Cdkn1c
184	Gm20430	Rabgap1l	Hdac8	Tubb5	Gm34589	Lcp2	Clec7a	Arap3	Pou2f2	B4galnt1	Ahr	Gm4332	Tmsb4x	Apobr	Fgr	B430306N03Rik	Rpl35	Gm16372	Rpl10a-ps4	Anp32b	Rhoh	Ctla2b	Podnl1		Hcst	Fyb	Crip1	Kif18b	Kcnn4	E2f2	H2ac12	Gm10269		Itga6	Tril	Plk2	Plxnd1	Egflam	Ncald	Gm12992	C1qtnf2	Runx2				Ppfibp2	Rpl31-ps9	Pantr1	Phldb2
185	Map4k1	Septin6	Rcsd1	Apobec3	Tlr13	Efhd2	Icam1	Gm45540	Cd48	Csf2rb	Nfam1	Trem1	Ly75	Rab3d	Ebi3	Nfam1	Mlkl	Ncf1	Far2	Rpl18-ps2	Cd53	Plcxd2	Bin2		Hvcn1	Smim3	Il2rg	Tspan32	Zfpm1	Mxd3	Mkrn1	Orc6		Ica1	Pltp	Slco2a1	Gm14207	Eva1b	Spon2	^Tnc	^Col4a6	Phlda3				Glul	Gm48885	Glb1l2	Sox8
186	H1f5	Dgkd	Apobec1	Gm8430	Pmaip1	Il13ra1	Cyfip1	Cd53	Ly86	Msrb1	Ifitm2	Cdca8	Rasgrp2	6430548M08Rik	Sqor	Bin2	Rpsa-ps9	Gmfg-ps	Rrp1b	Gm10269	Lsp1	Il12rb2	Arhgap45		Itga2b	Gyg	Rab37	Rab44	Stom	Lmo2	H1f5	Rps19-ps2		Jcad	Abcg2	Tcim	Plcb1	Serpine2	Filip1l	Gm5845	Cacna1c	Hunk				Nupr1	Efhd1	Pou2f3	Gpha2
187	Uba52-ps	Bst1	Cd38	Racgap1	Casp1	Slc29a3	Fyb	Hmgb1-ps8	Naip2	Pi16	Sell	Gm11425	Gm39556	Lcp1	Gm26797	Dock8	Mrgpra2b	Slc6a13	Mcm5	Itgam	Tnfrsf4	Arhgap9	Itga2		Man2b1	Cnn2	Cpne2	Rapsn	Neil3	Gm33111	Mki67	Rplp0		Adam15	Grp	Hspb1	Npr1	Spry1	Grk5	Col6a1	Spry4	Chst2				Vmn2r29	Gm49749	Gm43800	Lpar5
188	Gpat3	Bcl11a	Ezh2	Btk	Pde3b	Rnf150	Marcks	Cd38	Bst1	Cytip	Stk10	Clec4e	Sell	Chil4	Ncf2	Gm5905	Mcpt8	Eef1e1	Gm15657	Rps18-ps5	Gpr18	Cytip	Ppm1j		Stap1	Ccl17	Ccl6	Gm15899	Mxd3	Gfap	H2ac13	Gm11425		Klhl4	Elovl7	Insl3	Gm42603	C1qtnf2	Tslp	Prss23	Meox2	Dbn1				mt-Rnr2	Mafa	Map2k6	Zic5
189	Herpud1	H2-Ab1	Swap70	Rpsa-ps9	Ptpro	Arrb2	Vsir	Fnip1	Cfp	Fmnl1	Gm14548	Rps7	Rflnb	Inhba	Rnf144a	Actb	Abracl	Tuba4a	Rfc5	Gm13436	Ugcg	E430014B02Rik	Arl4c		Coro2a	Krt80	Siglecf	Rsl1	Cdt1	Fignl1	H2bc12	Rps15a-ps3		Insr	F11r	Gm43509	Sele	Ebf3	Tbxa2r	Grik5	Stc1	Robo2				Snora31	Gm49839	Fam20c	Gm9768
190	Mcm3	Uchl1	Gimap6	Clic1	Laptm5	Laptm5	Anxa3	Cd300a	G430095P16Rik	Adgre5	Milr1	Sec61b	Cnn2	Ncf2	Glipr2	Cnn2	Hmgn2	Tspoap1	Ifngr1	Rps24-ps3	Laptm5	Ugcg	Lef1		D430020J02Rik	Hsd17b1	Ero1l	Cdkn3	Kif22	Kif4	Gm5596	Creg1		Adamtsl2	Kctd12b	Egfl8	Myo10	Dmd	Cacna1c	Gm8357	Cysltr2	Asxl3				Entpd2	Ccnd1	Kif1c	1700047M11Rik
191	Cd93	Tspan13	Gpam	Rpsa-ps2	Dusp2	Pmaip1	Lilrb4a	Rhoh	Mgst1	Lcp1	Ugt1a6b	Pirb	Tspo	Olr1	Glrx	H2ax	Gm10689	Pgk1	Exosc7	Gm10275	Bin2	Cd53	Bcl2l11		Cish	Itgal	Hs3st1	Rfc2	Mkrn1	Ccna2	Hist1h2br	Rplp1		Hbegf	Heg1	Cavin2	Dlc1	Bmp1	^Tmie	Ppp1r14a	Stard8	Cthrc1				Cald1	Abca2	Hspb8	Notch2
192	Cd74	Crip1	Parp1	Rps21	Trim30a	Neurl3	Cd84	Tbc1d4	Ifitm2	Slc15a3	Pirb	Rpl17-ps10	Gpi1	Tyrobp	Gm39556	Gpr141	Acap1	Abcd2	Frrs1	Gm7808	Actn2	Rac2	Pdcd4		Cxcr2	Spef1l	Trps1	2700099C18Rik	Fam241a	Kifc5b	Cenpf	Rps19		Pde8a	Cracr2b	Cthrc1	Trim30a	Sgcz	Tnfaip1	Kcne4	Ccdc160	Grid2				Cdh1	Sorbs1	Gas1	*Eya1
193	Nrm	Pecam1	Hes6	Kif22	Fgd2	Ctsb	Zfp36	Ehd4	Clec12a	Otulinl	Igsf6	Lcn2	Apobr	Cfp	Gm3942	Adpgk	Tgfb1	Smn1	Gm7266	Bin2	Gm29243	Tnfaip3	A930024E05Rik		Gm37248	Zyx	Morrbid	Nfkbia	Cdk1	Ccne1	Abcb6	Gm2000		Trim47	Arhgap29	Rgs3	Emp1	Slc25a25	Cd200	3930402G23Rik	Mcam	Plxdc2				Rab11fip5	Adamtsl4	Bag3	Fam234a
194	Kif11	Pdlim1	S1pr1	Hcls1	Phf11d	Tmem86a	Laptm5	Nckap1l	Flna	Fyb	Cd48	Rps3	Tmem40	Fosl1	Rinl	Ube2c	Birc5	Eef1akmt4	Cks1b	Gm8730	Gm19557	Sell	A130071D04Rik		Cd200r1	Ms4a6b	Ptpre	Slc2a6	Gmnn	Gm42743	Gm37915	Carhsp1		Ppp1r16b	Mcam	Adam15	Mmrn1	Mnd1-ps	Kazn	Gm44958	P3h2	Emilin1				Gm14963	Car3	Lpar4	Ccdc192
195	Ets1	Abcg1	Treml2	Cenpa	Phyhd1	Cybb	Fcer1g	Zeb2	Dna2	Adora2b	Aprt	Rpl28-ps1	S1pr4	Myo1f	Ckap4	Nfe2	Rpl31-ps12	Gmnn	Phgdh	Rpsa-ps2	Ifi206	Tnfsf11	Ablim1		Gpr183	Pkp3	Rgs18	Mki67	Anp32b-ps1	H1f5	Cep76	Gm13226		Apbb2	Prss23	Adh1	Klhl6	Dapk2	Dtx3	Tafa1	Col4a5	C1qtnf6				Sparc	Tspan15	Avpi1	Reps2
196	Ifi203	Gpd1l	Pold4	Rpl29	Zeb2os	Cttnbp2nl	Ctsh	Ccl12	Ifi30	Cfp	Gvin1	Hist1h2ap	Rdh12	Rab11fip1	Gdpd3	Csta2	Dnmt1	Lair1	Nop58	Rpl39	Coro2a	1810041H14Rik	Kbtbd11		Spn	E230032D23Rik	Klf5	Cenpf	Trim59	Dyrk3	Nusap1	Smc4		Ifi44	Cd40	Pparg	Nfib	Gm43958	Col6a2	Tmem72	Kcng1	Apcdd1				Marveld1	Prkdc	Perp	2700078F05Rik
197	Rps19	Mgst2	Pkig	S1pr4	Sirpa	Slfn2	Egr1	Mapre2	Cdk2ap2	Nuak2	Nrros	Pclaf	Hck	Adtrp	Sp140	Syne1	Ubash3a	Chst13	Psmb8	Gm7600	Klra3	Gpr174	Gm15793		Pglyrp2	Orai2	Cdh1	Slc22a3	Kif11	Cdca8	H2bc7	Rpl18a-ps1		Tcf4	Dysf	Mmrn1	Arhgap25	^Kitl	Rerg	Gm49768	Cxcl1	Gm7809				^Mpzl2	Shisa8	Mafa	Gm38359
198	Gm13226	Gmfg-ps	Rel	Gm14303	Asb2	Arl11	Irf8	Dleu2	Arhgap30	I830077J02Rik	Lsp1	Lyz1	Hcls1	Lyz2	Mxd1	Gm3942	Cd37	Tmem38b	Ranbp1	Lst1	Gvin1	Ipcef1	Itpkb		Pkp3	Atp2a3	Snx20	Gm10076	Nfe2	Art4	H3c14	Rps26-ps1		2900026A02Rik	St6galnac3	Enc1	Cd200	Tspan12	Pln	Rasl12	Sod3	Tpm4				Pik3r6	Gm34961	*Pax2	Tssk5
199	Cep55	Gmfg	Csrp2	Gm43305	9930111J21Rik2	Gusb	Mef2c	Tgfb1	Arhgap15	Cd300ld	Rara	H1f5	Plac8	Gm39556	Mgst2	H3c3	Rps12-ps24	E030030I06Rik	Eef1akmt4	Hcls1	Srgn	Itgal	Adora2a		Tarm1	Cd52	Hacd4	Mir142hg	Rad23a	H2ac10	Oip5	Rpl14		Pik3r6	Gimap5	Cmtm8	Fzd6	Atp1b2	Mrip-ps	Btbd3	Gm37662	Cdh11				Gm37334	Ssc4d	Fgfr3	Gm50209
200	Prg3	Fbxl12	Hvcn1	Rps15a-ps3	Lpxn	Abca9	Tyrobp	Myo5a	Gpx1	Arhgap9	Ap1s2	Gm7808	^Myh9	Themis2	1700020L24Rik	Ptprc	Glrx	Llph-ps2	Def6	Fes	Itgal	Cd244a	Jak1		Ier3	Gm43661	Tacstd2	Rgs2	Hagh	Tmem120b	Nt5c3	Rpl35		Lama4	Ptgis	AI838599	Esm1	Cxcl1	Tmem51	Spon2	Ets1	Haus3				Gm12804	Atxn1l	Timp2	Gm47585
201	Ube2c	Cyb561a3	Slc1a5	Rps18	Ms4a6c	Hpgd	Trf	Slc35f6	S100a11	Ugt1a6a	Samhd1	Rps23-ps1	Lta4h	Sema4a	Pira2	Arpc3	Gm10080	Gm12242	Gm45454	Lcp1	Xlr4a	Nr4a3	Dusp2		Nfkbid	Esyt1	Ncf1	Lrmp	H4c12	Reep6	Hist1h2bp	Gm3362		Nxpe4	Hspa12b	Lims2	Fli1	Cnn2	Pitpnm2	Lrig1	Marcks	Foxf2				Nbl1	Ucma	Rhbdf1	Lrrc8d
202	Lmnb1	Ptp4a3	H2-Q4	Gm11824	Rab20	F11r	Socs3	Gm45222	Gapt	Aldh3b1	Xdh	Tnfaip8l2	Treml2	Rnf144a	Lin28a	Ldhc	Rpl7-ps9	Rac2	Rps17	Lamtor4	Arhgap9	Coro1a	Zfp36l2		Psd4	Clec2i	4930597O21Rik	Rgs8	Atp2b4	Gm20708	Gm32051	Ucp2		Ocln	Nrarp	Tnfsf10	Chst15	Vipr2	Adamts1	Pld1	Snai1	Foxs1				Kif1b	Gm37706	Slc5a3	C9
203	Cenpe	Fam53b	Gm37474	Rpl26	Hacd4	Tmem119	Ctsz	Wipf1	Tifab	Fxyd5	Zeb2os	Rps12-ps3	Rin3	I830077J02Rik	Ncf4	Ccdc88b	Gm6745	Gm8290	Mcm4	Rpl11	5830444F18Rik	Xlr4b	Cst7		Emb	Crip1	Jazf1	Pglyrp1	Rad51ap1	Syt14	Marchf3	Rpl8		Clec2d	Ptprg	Hsp25-ps1	Ppp1r16b	Arhgap10	Ajm1	Gm45605	C1s1	Hes1				Polr3g	Actr8	Kif1b	^Col11a2
204	Rps19-ps2	Mir142hg	Filip1l	Ccnb1	Pou2f2	Ctsa	Clec4a3	Blnk	Pstpip1	Sirpa	Gm45153	Gm9843	S100a6	Slc7a11	Lcp1	Clic1	Rps6-ps4	Bid	Wdr43	Gm7926	Septin6	Psmb8	Cytip		Il12rb1	Cd226	Egln3	Sord	Chac2	Anln	Pdia2	Gm15772		N4bp3	Phf11d	Pcdh1	Tspan18	Ets1	Des	Gm20432	Tcf4	Olfml2b				Gm38336	Plekha6	Rab11fip4	Ccdc141
205	Gm10275	Gm9844	Arpc5l	Bub1b	Cmah	Cfh	Cybb	Msr1	Atp1a3	AB124611	Trim25	H2-D1	Ethe1	Ccdc88b	Gm1604a	H2ac20	Cenps	Ccdc125	Shmt1	Tspan32	Cst7	Zdhhc18	Gm11425		Cd84	Gm5547	Gm30648	Gm13039	Fen1	Fam241a	Depdc1a	Rps15-ps3		Mrtfb	Foxq1	Gng11	Itm2a	Adamts4	Gm47333	Ccn2	4933431K23Rik	Sp5				Gm46136	Lypd2	Scara3	Bmp15
206	Gm15427	Ankrd33b	Inpp5d	Rpl13a	Fcer1g	Cd84	Slc37a2	Mdfic	Tnfaip8l2	Pstpip2	Gsr	Rps21	Gm8995	Lin28a	Gm15922	Rgs18	Rpl31-ps16	Gm12337	Mpp6	Gm12918	Gm8995	Spn	Ptprcap		Rom1	Padi2	Hk2	H4c3	Lockd	Pigq	Slc43a3	AC124742.1		Sorbs2	Ehd2	Thsd1	Shroom4	Cygb	Parm1	Mypop	Mef2c	Serpina3f				Gm4654	Lrsam1	Bmp6	Cntd1
207	Rpl18-ps2	Arhgap15	Ablim1	Cks1b	C5ar2	Arap3	Unc93b1	Dusp2	C130050O18Rik	Il13ra1	Mrpl33	Rpl14	Vasp	Pnkp	Hcst	Lyz1	C3	Hoxa7	Naa10	Def6	Inpp4b	Arhgdib	Il12rb2		Crlf2	A630001O12Rik	Slc41a3	Rps25-ps1	Tyms	Fbxo5	Ankle1	Gm10073		^Spns2	Magix	Grp	Tal1	Rcsd1	Slc19a1	^Col4a6	Cygb	Clmp				Gm4978	Gm26035	Ddah2	Zfhx3
208	Mir142hg	Rnf157	Ltb	H3c10	Ccr5	5430427O19Rik	Dock4	Gpr137b	Hcls1	Fcgr4	Sema4a	Arpc2	Clec4e	Evi2b	Gda	Srgn	Ptpn6	Msrb1	Srgn	Gm6136	Traf1	Itgae	Tnfrsf25		Nlrc3	Papss2	Ptprs	Rps7-ps3	Smc2	Ccnb2	Atpif1	Gm7600		Gkn3	Prex2	Map3k6	Mrtfb	Pcolce	Arhgap29	Pcdh19	Nxph4	Ano4				Gm48586	AL731706.1	Ablim1	Plekha7
209	Gm7536	Ly6e	Tgif1	A630023P12Rik	Grn	Pkib	Cxcl10	Otulinl	Pycard	Snx20	Efhd2	Rps24-ps3	Agpat2	Mxd1	Gm9025	Cenpf	Ncf1	^Mcm2	Gm13092	Cd177	Gm8369	Gm36723	Septin6		Tnfsf14	Anxa1	Gm6485	Ifitm2	Ncapg2	Fzr1	Cdc6	Rad23a		CT010467.1	Cd300lg	Tjp1	Ecm1	Stxbp1	Nr2f1	Gm5853	Gm5105	Tes				Atp6v0a2	Sorbs2	Zfhx3	Gm49307
210	Rps11	Ikzf1	Pgls	Gm7206	0610040J01Rik	Tubb6	Il4ra	Adam3	Arhgap45	Tpd52	Slfn2	Gm10275	Rasgrp4	Aldh3b1	Prdx5	Hdc	Chst12	Gm7336	Rpl32l	Itgb2	Nlrc3	Gm33104	Lcn4		Rab38	Ptpre	Zyx	Gm7331	Lig1	Txnrd2	Fahd1	Zfpm1		Tspan5	Smco4	Ppfibp1	Ces2b	4930523C07Rik	Kcnt2	Pcdh1	Map3k20	Gjc1				Irs3	Gm6452	Nupr1	Gm47261
211	Macroh2a1	Pik3ap1	Pmf1	Cenpw	H2-K2	Tm6sf1	Cndp2	Slc8a1	Tnfaip2	Mfsd7a	S100a10	Mefv	Hk3	Dgat1	Fam129a	Tpx2	Gm15428	Ptgr1	Gmfg	Hist1h2ap	Ms4a6b	Ets1	Laptm5		Gimap9	Flnb	Gm15657	H4c4	Slc43a3	H2ac11	Trim59	Rps18-ps6		Mfsd2a	Asb4	Prkch	Foxq1	Fzd4	Lamb1	Gm26935	Zeb1	Mmp14				Gm20555	Cdh24	Ggact	Kirrel3
212	Gm15411	Pold4	Elof1	Rpl30-ps9	Apoe	Zeb2os	Npl	Fgd2	Susd3	Itga4	Itgb2	Rpl30-ps9	Pgd	Nhsl2	2310001H17Rik	Rps12-ps9	Gm11826	Slfn9	Gm9797	Cdca7	Rasgrp1	Ret	Styk1		Ly6e	Osbpl3	Lgals1	E130201H02Rik	Pigq	Smc2	Cdkn3	Gm7808		Gm42633	Pkn3	Arap3	Stab1	Gm44416	Tgfbi	Gm43420	Naalad2	Tmsb10				Etnk2	Gm38200	Slc27a3	Gm4544
213	Rps5	Rftn1	Gimap9	BE692007	Cd80	Susd3	Neurl3	Ncf2	Gm12854	Hacd4	Fyb	Rgs10	Mirt2	Pstpip2	Dgat1	Aldh3b1	Rps6-ps3	Gm50083	Gmnn	Ebi3	Camk4	Lax1	Gm10275		Smim3	Selplg	Gm49890	Gm10247	Top2a	Nuf2	Nrip3	Gm10180		Myo1b	Gvin1	Cavin3	Vwf	Tcf15	Oaf	Ddit4l	Mylk4	S100a16				Synj2	Kcnj2	Fat4	2210020O09Rik
214	Laptm5	Cdca7	Cxxc5	Gm13532	Gm28417	H2-K2	Lyz2	Mapkapk2	Ctsh	Gm1966	Plek	Gm10269	Clec5a	Glrx	Tbc1d2	Rps16-ps2	Gpx1	Hmgn2	Dpy30	H1f5	Hopx	Laptm5	4833403J16Rik		5830444F18Rik	Nabp1	Nfkbia	Rps12-ps9	Tuba4a	Cdk1	H4c4	Gm17511		Crybb3	Dok4	Higd1b	Pde2a	Prrx1	Htra1	Pla1a	Gm49395	Cysltr1				Abca4	Fchsd2	Cd9	Col6a1
215	Drc7	Prps2	Tspan13	Gm8730	Hlx	Casp1	*Egr2	Tnfrsf11a	Slc16a3	Metrnl	Msrb1	Rpl3-ps1	Ptpn6	Sorl1	Pnkp	Gm15428	Csf2ra	B4galt6	Snrpd1	Rps7	Crip1	Podnl1	Izumo1r		Padi2	Dusp5	Fes	Borcs8	Gypc	Hagh	H2ac6	Rpl15-ps2		Hes1	Slc19a3	Ripply3	Rgcc	Amotl1	Gm45407	Unc13a	Thbs2	Efcc1				Gm22122	Cntd1	Ppp2r2c	Cacna1e
216	Lockd	Gm26740	Mir142hg	Rpl3-ps1	Slfn2	Nrros	Kctd12	Rassf4	Msn	Pygl	Susd3	Mrpl33	Cd37	Fam129a	Slc27a4	Asprv1	Fam111a	G430095P16Rik	Rrp15	Rps16-ps2	Ifi203	Wdr95	Crip1		Acap1	Acss2	Dgkg	Hcls1	Mis18bp1	H3c2	Sgo1	Mcm7		Rbpms	Ecm1	Entpd1	Mcf2l	Sdc2	Egflam	Gm47816	Scarf1	Grin3a				Gm14239	Ptgds	Add3	Arhgap29
217	Rps13-ps4	Nmral1	Rabgap1l	Rpl21	Il4ra	Slc43a2	Lpxn	Reps2	Syk	Laptm5	Capg	Gm15772	Gpr141	Sqor	Gm44292	Gm9843	Uchl5	Cmtm7	Ncf4	Gm13623	4930417O13Rik	Rasal3	Muc1		Prox2	Cd84	Tent5a	Cd53	Rrm1	Kif18a	Cdca3	Rpl17-ps8		Tmem204	Slc39a8	Cd300lg	Akap13	Ecm1	Gm26703	Lurap1l	Rcsd1	Pantr1				Tcp11	Gm48998	Col27a1	Glul
218	Septin6	Nup210	4930523C07Rik	Capsl	Mef2c	Tyrobp	Ier3	Adam33	Csf1r	Rasgrp4	Clec4a2	Gm14044	F5	AI839979	Ipcef1	Cd37	Gm34084	Gm12854	Snrpf	Arpc4	Gm4759	Apbb1ip	Nsg2		Serpini1	Nfkbid	Mns1	Gm2991	Cdr2	Ect2	Pkd2l2	Gm15793		4833403J16Rik	Jcad	Plcb1	Ltbp4	Loxl2	Fzd4	Rhoj	Adamts1	Lama4				^Pjvk	Pls3	Ppfibp1	4930546K05Rik
219	H2ax	Grk2	Pde2a	Rps7	Xlr	Man1c1	Hexa	P2rx7	Ifi207	Pilrb2	Rnase6	Il3ra	Rab3d	Mirt1	Ccl6	Hlx	Gm8730	Ubash3a	Exosc6	Rplp2	Gm28935	Ikzf2	H2-D1		Rny1	Evi2b	Csgalnact2	Rps15-ps3	Aurkb	H2ac7	Slc2a4	Rps10		Elk3	Hmcn1	Crybb3	Cdc42ep3	C1ra	Il1rl2	Gm43423	Amotl1	Septin11				Anxa8	Dcbld2	Slit2	Ier2
220	Gm40634	Hhex	AU020206	Ifi27l2a	Rnf150	Man2b1	Jun	Gm44428	Was	Coro1a	*Mafb	Rpsa-ps2	Slc17a9	Ms4a3	Fmo5	Tmem40	Pgls	Xpc	Rpl31-ps16	Ndufb7	Adgrg5	Galnt6	Ifi206		Arhgap15	Pstpip1	Tespa1	Ube2c	Spc24	Brca1	Ube2o	Tspo		C530043K16Rik	Snrk	Scarf1	Gm15587	Syde1	Septin7	Cp	Ift43	Sdc1				Gm5597	Gabpa	Taf4b	Gm47586
221	Rps18	Gm3788	Gm9844	4930519L02Rik	Apobec1	Hfe	Tnfrsf17	Pde1b	Osm	Adap1	Glud1	Cd53	Ebi3	Dram1	Cpne2	Gm8430	Cdc45	Twf2	Gm13196	Gm15772	Klra4	Itga2	Tnfsf8		Lgals3	Ccdc88b	Pkp3	E230032D23Rik	Uhrf1	Slc14a1	Gp9	Rps18		Piezo1	Unc5b	Lancl3	Hdac7	Septin7	Pcp4l1	Gpr4	Arhgef25	Zpld1				Dact2	Wdr92	Itgb8	Rnase4
222	Hcls1	Hells	Csk	Rpl19-ps7	Pik3cg	Nhlrc3	Efhd2	Adap2	H2-DMa	Dgkg	Ikbkb	Rps25-ps1	Was	Pstpip1	Actn1	Asf1b	Tmem160	Tmed3	Myb	Arpc3	Lcn4	Gpr183	Adgrg5		Bub1b	Egln3	Gm8865	Ccl9	H1f4	Xk	Tnfrsf14	Rnaseh2c		Dab2ip	Grasp	Bcam	Sema6a	Fermt2	^Kcnq4	Gm26980	Arhgap10	Appl2				Gstm1	Slc35e4	Ccn2	Smco4
223	Fbxo5	Uhrf1	Coq7	Rps3a1	Epsti1	Osm	Spi1	Wdfy4	Nfil3	Epsti1	Frrs1	Gm36161	Bin2	Clec4e	Lilrb4a	Vamp8	Rnaseh2c	Rrp15	Tmx4	Gm15793	Mndal	Itpkb	4930486L24Rik		Tspo	Pfkp	Serpinb1a	S1pr4	Txnrd2	Esco2	Slc6a20a	Rps15a-ps7		Emp1	Gimap6	Heg1	Fzd4	Notch1	P3h3	Tex14	Apbb2	Gucy1b1				Cds1	Vit	Cbs	Ceacam1
224	Rps16-ps2	Tmsb10	Cxcr4	AC159819.1	Gm45220	Rassf4	Fcna	Gm8995	Itgam	Evi2b	Bach1	Rpl8	Arhgap45	Cd52	Mctp1	Gda	Ssr4	Gm47754	Kdelr2	Dmkn	Cd200r4	Arhgap15	Rasgrp1		Ets1	Camkk1	Lgals3	Phldb3	Carhsp1	^Slc22a4	Gm20708	Rpl17-ps10		Ece1	Cthrc1	Gata2	Hoxd4	1500009L16Rik	Serpine2	Gm43372	1500009L16Rik	Il1r1				Arhgap29	Lrp4	Gpr4	Vegfa
225	H2-Aa	Cbfa2t3	Ptp4a3	H1f1	Trim30d	Tgfbr1	Clec4a1	Lyve1	Cebpb	Ryr1	Flna	Gm9794	Pde2a	Glipr1	Tyrobp	Ppp1r42	Rps25	Tmx4	Nans	Was	Ptpn7	Gm4070	Srgn		Cd37	Pecam1	Gcnt1	Crlf2	Cenpe	Kif18b	Tom1l1	Gm14586		^Grap	Thbd	Adamts5	Slc39a8	Plekhg2	Tmem94	Adrb1	Plekha2	Bvht				Slc45a3	Gm44705	Klf4	Tnfsf13
226	Gm4332	Cxcr4	Ccm2	Hmgb1-ps6	Tnfaip8l2	Dclre1c	Il13ra1	Traf1	Ramp1	Gm19951	Cx3cr1	Gm10073	Tnfsf13b	Hacd4	Lyz2	Gm10357	Mrpl19	Ffar2	Gm6477	Gm7206	S1pr4	Gimap1os	Rrad		Tacstd2	Ltb4r1	S100a10	Rpl31-ps11	Tfdp2	Htatip2	Gm16538	Gm15710		Pde2a	Tmem255b	Gm20655	AW112010	Gm28523	Pde5a	Arhgap6	Gm10400	Gm21811				Wnk2	Plac9a	*Sox9	C77080
227	Kif15	Inpp5d	Cenps	Hmgb1-ps2	Stard8	Gla	Lpl	Dapp1	Adora2b	Malt1	Plaur	Sp100	Gm36161	Rin3	Serpinb1a	H1f2	Sh3bgrl3	Spcs3	Twf2	B430306N03Rik	Gm9844	Il18rap	Gm20430		Lgals1	Runx1	2310001H17Rik	Osm	Slc25a38	Slc2a4	Gm48445	Rpsa-ps9		Unc5b	Apold1	Clec2d	Gm45837	Ebf1	Lamc1	Gm14130	Gm46611	Mpzl1				Gm47586	1190005I06Rik	Gm49801	Gm20686
228	Rack1	Ccm2	Lbh	Rps24-ps3	Pxdc1	Marchf1	Plekho1	Abca1	Vim	Bcl2a1a	Atp8b4	Rps15	Gm45837	Plp2	Aoah	H2bc15	Rpia	Gm6341	Tmem273	Siva1	Klrb1f	Tbc1d10c	Psmb8		Pecam1	Coq8b	Ckm	Hk1os	Anp32b	Cenpe	Gfap	Rps16-ps2		B3gnt3	Gng11	Sparc	Slc7a1	CT010467.1	Rbpms	Gm37205	Ajuba	Aebp1				Il4	Bcar1	Cystm1	Gm15774
229	Neil3	Trim11	Hdac7	Cd52	Rel	Fyb	Ptger4	Gm18853	Pygl	Ramp1	Ly86	Anxa2	Lyz1	Lyz1	Vsir	Pi16	Cyba	Tesmin	Uchl3	Gm7536	Rhof	A430088P11Rik	Dock2		Havcr2	Zfp599	Septin1	2010320M18Rik	Tacc3	Tom1l1	Cd36	Rps12-ps3		Macf1	Cmtm8	Efr3b	Cgnl1	Lamb1	Gm49380	Gm16200	Mark1	Cemip2				Mir8097	^Gjb2	Ctnnd2	BB557941
230	Rpsa-ps10	Slc38a1	Ly6e	Prg3	Card9	Rnf19b	0610040J01Rik	Rab8b	Skap2	Ptpre	Tpd52	Actb	Arhgap30	Gm6169	Gapt	Nusap1	Pycard	Dstn	Ppat	Abracl	Samsn1	Jakmip1	Rab19		Snx20	Slc41a3	Gm37486	Rpsa	Kif23	Cep76	Fignl1	Rpl7-ps7		Cda	Tspan5	Fnbp1l	9930111J21Rik2	Tagln2	Amotl1	Prex2	Itgb1	Notum				Gm19710	Ascc2	Csrp1	Hspb3
231	Rpl8	Gpam	Fam53b	Gm7600	Lpcat2	Clec12a	Irf5	Gm1966	Marchf1	Vsir	Hck	Was	Dgat2	Itgal	6430548M08Rik	Rbfa	Pygl	Rrp1b	Gm2614	Gm12481	Ccr2	Styk1	Rac2		Itga2	Cpne2	Pecam1	Aurka	Ranbp10	Oip5	H1f1	Gm6654		Rgcc	Gm50008	Maoa	Ldb2	Emp2	Ano1	Zfp811	Prkg1	Lbr				D630003M21Rik	4732491K20Rik	Nfix	Klf4
232	Mcm5	Trp53i11	Zfp706	Rpl8	Tlr4	Il21r	F11r	Mctp1	Tm6sf1	Pla2g7	Hp	Plp2	Stxbp2	Lilrb4a	Rasa2	Fcgr3	Ifngr1	Ung	Nme6	Ssr4	Lcp1	Nlrc3	Gbp8		Sema4a	Tnfsf14	Esyt1	Gm44649	AK157302	H4c4	Gm47230	Gm7536		Ly6e	Dnm3	Eogt	Gpcpd1	Rbpms2	Cep162	C79130	Id3	Tshz3				Cryab	Aldh5a1	Ly6g6c	Hmcn1
233	Rpl32	Hdac8	Lef1	Gm9843	Rab32	Spi1	Gm46224	H2-K1	^Nlrp3	Xdh	Slc15a3	Rpl19-ps7	Rcsd1	Slc27a4	Dgkg	Prss16	Sephs2	Def6	Fdps	Rpl30-ps9	Dennd4a	Card11	Chd3		Acot7	Furin	Mboat1	Ms4a3	Incenp	Mthfd2	Pigq	Rplp2		Cgnl1	Afdn	Hes1	Pcdh17	Filip1l	Tspan12	Prrx1	Arhgef17	2610005L07Rik				Smim24	Mcf2l	Cdkn1a	Gm14957
234	Btk	Pgls	Herpud1	Esco2	Inpp5d	Irf5	Man2b1	Rbpj	Cyth4	Trps1	Fcgr2b	Rps18-ps6	Gm4739	Cybb	Lst1	Inhba	Rfc5	Fermt3	Gm46649	Rps11	Prkch	Gm9844	Fosl2		Rpl27a-ps1	Kcne3	Nedd4	Ndufb6	Nt5c3	Ccne2	Gm33370	Rps6-ps4		Septin4	Stap2	Ccdc85a	Rgs3	2610027K06Rik	Col4a4	Plekhg2	Zcchc14	Ier5l				Abcd3	Zfp651	Hrct1	Nrbp2
235	Arpc5l	Arhgap30	Gm3788	Hist1h2ao	Clec4a3	Gatm	Fos	Adap2os	Ms4a6b	Gm8995	Hacd4	Serpinb10	Arhgap4	Clec12a	Fam217b	Napsa	Mfsd13a	Gm6983	Med21	Taldo1	Gm30054	Smad7	Anxa6		Gm13687	Dhx40	Gm15542	Hint2	Ptdss2	Rad51ap1	H4c8	Rps7-ps3		4931406P16Rik	Arhgap31	Gimap5	Cdh13	Pls3	Lamc3	Plxdc1	Rrad	Rbp1				Zfp799	Lpin1	Sorbs3	Gm49310
236	Cyfip2	Fam107b	Ptgr1	Eef1b2	Snx5	Zfp991	Plin2	5330406M23Rik	Ikbkb	Emb	Ugt1a10	Gm15500	Pabpc1l	Prr13	Fcer1g	Vav1	Casz1	Gm10320	Rpsa-ps7	Mcm5	Gm6213	Gm3788	Stk17b		Psmb8	Sema4a	Gm43499	Ckap2l	Eif2ak1	Ncapg	Sphk1	Rps4x		Gm3788	Elk3	Mcam	Gm44095	^Myh9	Gm20431	Angptl4	Ncald	Ptk7				Gm43462	Fam241b	Tanc1	Ntn5
237	C1galt1	Snx20	Tbc1d10c	Gm15793	Cebpa	Apobec1	Ophn1	Gas6	Stk10	Cd86	Stap1	Rps3a1	Chil5	Mgst1	Arhgdib	Slco4c1	^Mcm2	Lst1	Ssr4	Rgs18	Arhgap15	Lsp1	Tespa1		Perp	Arap3	Arap3	Plekho2	Psmf1	Mis18bp1	Kif14	Rps23-ps2		Arhgap27	Esm1	Ppic	Stap2	Gm37881	Bcam	Kalrn	Pten	Zfp365				Traf2	Septin9	Ptgds	Gm42962
238	Rnase12	Snn	Btg1	Limd2	Plin2	Tnfaip8l2	Slfn2	Gm48786	Fermt3	Atp8b4	Cdkn1a	Rpl13a	Gm34084	Crispld2	Hacd4	Msra	Mrpl18	Sp140	Fam49b	Cdca8	Gm37266	Tmem71	Rps15a		Gm7985	Arhgap45	Pmaip1	Kif2c	Trak2	Mkrn1	Fn3krp	Abcg2		Enpp3	Pls3	Gm50008	D330037F02Rik	Gm43197	Antxr1	Ifitm1	Gm7443	Crlf1				Gm42544	Lbp	Gm49768	Wnt5a
239	Rps3	Mtss1	Arhgap17	Rcsd1	Ggt5	Aim2	Ms4a4a	Irf8	Il1r2	Gm9025	Mcemp1	Gm1966	Ccdc88b	Gm9025	Gm34680	Rgs19	H1f5	Gm3571	Gmfg-ps	Rflnb	Podnl1	Sema4a	Grap2		Gm44596	Gm9025	Emb	Gata2	Lmo2	Fn3krp	Gm17807	Rps19-ps6		Cbfa2t3	^Grap	Pls3	Ripply3	Agrn	Axl	Mpdz	Tbxa2r	Abcd2				Bcl2l1	^Cldn14	Gm43437	Tacc2
240	Snx20	Stk4	Traf3ip3	1700097N02Rik	Ppfia4	Clec4a2	Snx5	Atp6v1h	Gm14548	Tnfaip2	Il17ra	Gm15922	Fermt3	Lrrk2	Dhrs7	Racgap1	Cks1b	Thyn1	Sec61b	Gm15725	Ccr5	S100a4	Fyb		Mir1894	Gimap5	Nucb1	Bud13	Cenpa	Cenph	E2f8	Rpl26		Mef2c	Gm42892	Slc38a3	Sh2d3c	Cacna2d1	Ppp1r12b	Gm27867	1700066O22Rik	Bmp1				Paqr6	Rcor2	Cltb	Ceacam2
241	Gngt2	Dut	Syvn1	Rps23-ps2	Pkib	Nckap1l	Pald1	C5ar2	Tmsb10	Ebi3	Il10ra	Rpl37rt	Dstn	Arhgdib	Plscr1	Esco2	Sec61b	Csf2ra	Rgcc	Pnkp	Sell	Ubash3a	Rps15a-ps4		Gm28006	Rac2	Csrnp1	Gm2000	Smc4	H2bc14	H4c12	Eef1d		Plcb1	Notch1	Slc39a10	Nrp1	Gadd45b	Itgb1	Mgrn1	Moxd1	Rarb				Zfp811	Fam199x	Acot1	Phox2a
242	Gm15710	Tex30	Nfatc3	Map4k1	Ifi203	Ier5	Rgl1	Tlr13	Slc11a1	Susd3	Cyth4	Rps27rt	Stap1	Ipcef1	Septin5	Spc24	Pgd	Gm13710	Pa2g4	Lamtor2	Cd274	Ifi47	Crtam		Gm40787	Ikbkb	Ifitm2	Hist1h2ap	Cks2	Cdc6	Knl1	Rpl35a-ps6		Fam13c	Erg	2900026A02Rik	Gm42633	Itgb1	Fermt2	Usp28	Bok	Col4a2				Il34	Sbk1	Clic3	Aox1
243	Rpl13a	Gm20570	Uchl1	Gm5621	Siglech	1700017B05Rik	Pou2f2	Ifi211	Rassf5	Trim25	Vsir	Aprt	Laptm5	Sp140	Lyz1	Gnai2	Fes	Srpk1	Fgl2	Ptgr1	H2-Q6	Fgl2	Gm11478		Dyrk3	Akr1c13	Clec12a	Mydgf	Gm16165	Ncapg2	Gm10110	Rps5		Gvin1	Dgkh	Id3	Sema7a	Phldb2	Cdh2	*Slc9a3r2	Septin11	Tmem200a				^Col11a2	Gm42432	Elovl5	Gm39129
244	Pimreg	Dck	Tmsb10	Rps12-ps3	Gm45222	Hacd4	Ctsb	Nfkb1	Ugt1a10	Cd53	Tnfaip2	Gm7600	Fmo5	Prdx5	Tbc1d8	S1pr4	Plcb2	Bcap29	Alyref	Rps3	Gpr171	Srgn	Rpsa		C5ar2	Gm10616	Lcp2	Top2a	Abcg2	Arhgef39	Cd24a	Rps6-ps1		Uaca	Nrp1	Cdh13	Swap70	Mrip-ps	Ptk2	Art5	Rap2a	Gm16332				Klf5	Esam	Becn1	Mllt3
245	Pold4	Arhgap25	Map3k1	Anp32e	Lst1	Asah1	Plxna4os1	Nfam1	Gm31814	Traf1	Gm2a	Lilra6	2310001H17Rik	Mctp1	Plp2	Sgo2a	Gm12854	Aprt	Mphosph10	Gm5619	Tmsb10	Tagln2	Rps24		Casz1	Stap1	Tnfrsf18	Gfod1	^Diaph3	Neil3	E2f2	Gm11808		Actn4	Ece1	Asb4	Spry1	Mapk11	Gm32250	Adra2a	Lama4	Gm21769				Mgat4a	Zbtb7c	Klf12	Adgrg6
246	Rpl19-ps11	Ets1	Serp1	Rps9	Plekho2	Plk3	Marcksl1	Ms4a6d	Psap	Gm15987	Anxa2	Arhgap9	Ceacam2	Osm	Dgkh	Gm12481	Gm3511	Gm20390	Rpsa-ps12	Hdc	Il13	Cnn2	Coro1a		Gng12	Ap3s1	Emid1	Rpl18-ps2	Lbr	Ankle1	Marchf8	Rack1		Magix	Dab2ip	Calcrl	Gm9889	Mprip	Pcdh19	Igsf10	Col3a1	Emp1				Tmed8	Zfp507	Peli2	Gm26035
247	Rpl28-ps1	Parp1	Stk4	Hint1	Cxcl16	Ctsh	Sirpa	Aif1	Gm15832	Nxpe4	Clec4d	Gm13436	Lmnb1	Rinl	Pstpip2	Fgr	Rps6ka1	Gm45855	Ncf1	Siglece	Dock2	Crip1	Ubash3a		Gm16023	Glb1	Gmfg-ps	Fam107b	Gm4739	Ska1	Fbxo5	Cenpa		Dusp6	Crip2	Ccn2	Atp2b4	Lbh	Kcnh1	Gm7623	Slc29a1	Cacna2d1				Krt7	Dock9	Rab11fip5	Rnu1a1
248	Gm15483	Slc1a5	Ikzf1	Stmn1	Nckap1l	H2-DMa	Metrnl	Ptprj	Arpc1b	Gm4070	Bri3bp	Irf8	Gm1604a	Msra	Evi2b	Tmem154	Ttc7	1810006J02Rik	Ruvbl2	Rpl28-ps1	Traf3ip3	Lcp1	Arhgdib		Derl3	^Ripor2	Ikbkb	Gm20568	Marchf2	Abcg2	Esco2	Gm7392		Arl15	Arl15	F11r	Parvb	Crip1	Pcolce	Plat	Vmn2r120	Itm2a				Gm4959	Prr7	Nfia	Ganc
249	Spns3	Gfra1	Prkcb	Rpl7	Irf5	Ophn1	Ctsd	Gm44545	Ucp2	Ap1s2	Ctsh	H4c4	Acap1	Fcer1g	Msra	H3c2	Lcp1	Eif4ebp1	Cdc25a	Rps15a-ps3	Slc28a2b	S100a10	Rps24-ps3		Cd52	Arhgap15	Ifrd1	Dock2	Atpif1	Ranbp10	Ccnb1	Rps15a-ps4		Filip1	Myo1b	Anxa3	Hes1	Rhoj	Pou6f1	Col8a1	Gm8697	Stc1				Uap1l1	Gm33312	Dync1i1	Gm37018
250	Incenp	Pkig	Septin6	Gm10073	F13a1	Abhd12	Asah1	Gm38043	Ugt1a8	Slc2a6	Epsti1	Arpc3	Prtn3	Gpsm3	Pgd	Lmnb1	Rps18-ps6	Nxn	Nsun2	Gm4332	1810041H14Rik	Ptpn7	Rps15a-ps5		Klhl6	Gm8995	Gm14636	Cep55	H2ax	Kif11	Kifc5b	Gm10275		Itga5	*Efnb2	Atp10d	^Myh9	Lims1	Adamts4	Gdf9	C430014B12Rik	Igfbp2				Mettl27	S100b	Irak3	Nupr1
251	Rpl15-ps2	Ablim1	Ptma	Gm4613	Gm45223	Runx1	Dclre1c	Ccr5	Sp100	Capg	Trex1	Rpl10a-ps1	Nhsl2	Lyst	I830077J02Rik	Cenpe	Lsm2	Gm11687	Plcb2	Arpc2	Ptk2b	Tmsb10	Rpsa-ps10		Ccr1	Dgat1	Slc7a6	Arhgap27os2	AI662270	Eif2ak1	Brpf3	Rpl17-ps3		Utrn	Ripply3	Slc35f2	Itga6	Id3	Tbx2	Gm5913	Gm42899	Spry1				Gm37052	Gm28635	Gm15867	Nbl1
252	Traf3ip3	Rac2	Fam43a	Ifi203	Tm6sf1	Pou2f2	Pdlim4	Gm16014	Ugt1a1	Gm20658	Rnh1	AI839979	Rgs18	Vsir	Pstpip1	Csf3r	Trappc5	Abracl	Abhd11	Adssl1	Pkp3	Gm20570	Rps15a-ps7		Tpsb2	Cxcl3	Rufy4	Gm9493	Ube2o	Cdc25c	Ccnb2	Rpl19-ps11		Bst2	Agrn	Scarb1	Rp1	*Igf1	Gprc5c	Gm14964	Trpc6	Ube2e2				Lims2	Trim47	Slc2a1	Gm12990
253	Hells	Cyp4f18	Vars	Ppp1ca	Spi1	Ctsz	Hfe	Thap6	Ugt1a5	Fabp4	Soat1	Ctsc	Morrbid	Cd84	Vasp	Gm11808	Gm4617	Rab27a	Pdia6	Gm6061	Xlr4c	Mndal	Tbc1d10c		Hip1r	Fermt3	Clec2i	Kif22	Ptp4a3	Spc25	Eif2ak1	Rpl32		Notch1	Eln	Gm13056	Gm12723	Map3k20	Slco3a1	Gm37931	Pakap	Ifngr2				Gm5380	Gm13889	Cd109	Eppk1
254	Cdc25b	Gstt2	Rasgrp2	Knl1	Susd3	Olfml3	Cd33	Fermt3	Fam49b	Ifngr1	Cyp4f18	Gm15793	Arhgap9	Pgd	Fcgr4	Klra7	Rfc2	Nop58	Olr1	Rgs19	Sytl1	Acap1	Cblb		Gm13736	Ier3	C3ar1	Gm5905	Creg1	Ccnf	Ccna2	Gm13532		Tmsb10	Ocln	Selp	Gm33206	A730049H05Rik	Serpinh1	Nbl1	Cdh2	Tmeff1				9230114K14Rik	4930455G09Rik	Gdpd5	Slc6a4
255	Ndc80	Sp110	2410006H16Rik	Gm10288	Cd48	Tanc2	Slfn8	Cd163	Arpc2	Gsto1	Spi1	Ass1	Siglece	Arrb2	Gpr141	Ndufb7	Fxyd5	Rps6ka1	Pglyrp1	Rps5	Gm3788	Rab37	Rpl17-ps10		Sigirr	Tnfaip8	Pepd	Ier3	Bola3	Rnf123	Prkar2b	Gm10076		Sigirr	Slco2a1	Kctd12b	D030007L05Rik	Adcy6	Fap	Dtx3	Rbpms2	Slc27a6				Gm4849	Ift122	Foxo6	Gm43555
256	Prep	Was	Gm9800	Gm13436	Gm43430	Cst3	Cd4	Zeb2os	Ugt1a2	Skap2	Ptpn1	Fmnl1	Sorl1	Zyx	Clec12a	Fam107b	Gm5621	Fam49b	Gm10282	Rpl3-ps1	Tnfaip3	Sp110	Rps18-ps6		Hoxa9	Nmb	Gm19945	Cox17	Isca1	Trak2	Trak2	Rps18-ps5		Stab1	Tead4	Stra6	Hoxb3	Dhx58os	Gm17873	*Jag1	Gucy1a2	Ldha				Myzap	Osgin2	Ahcyl2	Tle4
257	Pbk	Arpc5l	Mef2d	Rpl10a-ps1	Ctsb	Milr1	Stard8	Ctsa	Ugt1a6b	Ikbkb	Coro1a	Ifi27l2a	Glipr1	Slc40a1	Cd84	Plac8	Topbp1	Btk	Rpsa-ps5	Rps6-ps3	Ifi47	Il7r	Rps15a-ps3		Pim1	Otulinl	Serpini1	Tmsb4x	Hmgb2	H2ac13	Tmem14c	Tfrc		Card10	Ly6c2	Ndrg1	Gm14097	Spry2	Snora78	Gpc3	Htra1	Pcolce				Iqsec1	Lzts1	Afap1l1	^Tprn
258	Inpp5d	Prkcb	Gm4617	Nucks1	Cited2	Cndp2	Timd4	P2ry12	Fam111a	Smpdl3a	^Diaph1	Hint1	9830166K06Rik	Rab27a	Atp8b4	Rab44	Chchd4	Unc119	Gm7384	Il1r2	Tcf7	Dennd1c	Tagap		Tgfb1	Gm14286	Dhx40	Rpl35a-ps6	Pclaf	H1f1	Fzr1	Rps10-ps2		*Efnb2	Slc16a4	Gas6	Gm18660	Septin11	Cavin1	Gm50010	Gprc5c	Dcbld1				9330121J05Rik	^Gjb6	Dgcr6	Shf
259	Treml2	Psmb9	*Slc12a6	Ccna2	Pon3	Unc93b1	Gvin1	Snx20	Cotl1	Nfil3	Ncf2	Clec4b1	Fam107b	Gm36161	Gm6169	Pgls	Lyar	Abca13	Dctd	Rps26-ps1	Ppm1j	Pkp3	Il21r		Ltb4r1	Ripk3	E230032D23Rik	Rpl35	Grina	Rab3il1	Gm9895	Gm12918		Gm43820	S1pr1	B3gnt3	Gm42684	4930532G15Rik	Tns3	Cc2d2a	Gm48924	Rnd3				Gm7899	Adgrg6	Gja4	Ptprj
260	Dnajc9	Filip1l	Grk2	Rpl37rt	P2rx7	Hexa	Wwp1	Mertk	Fes	Sla	Gm9025	Eef1b2	Cotl1	Aoah	Aldh3b1	Orm2	Gm9083	Gm7846	Msrb1	Plaur	Gm37033	Ptprcap	Ugcg		Ifitm2	Rin3	Tgfb1	Ddx10	Ucp2	Pir	Rbm38	Rpsa-ps2		Ptprg	Kcne3	Gjc1	Ssu2	Fstl1	Adora2a	Cysltr2	Csnk1e	Tusc3				Gm16163	Ttbk2	Arl15	Gm12870
261	Foxp1	H2-Aa	Snx2	Rps3a2	Maf	Lipa	Capn3	H2-D1	Aprt	Ifi27l2a	Plbd1	Rps26-ps1	Aldh2	Rflnb	Themis2	Anp32b	Hoxa9	Npm3	Mrps15	Rplp1	Klra9	Dusp2	Gm46209		Fcgr2b	Gm10286	Rasal3	5830408C22Rik	St3gal5	Kif22	Stradb	Rps3		Insl3	Hsp25-ps1	Adarb1	Abcc4	Tpm4	Angptl2	Rnd3	Phlda1	Mark1				Trim62	Ankrd35	Mras	Adipor2
262	Gm11824	Elof1	Elf1	Nhp2	Rasa4	Lyz2	Mef2a	Cd200r1	Actb	P2ry10b	Tnfaip8l2	Rps27a	Gm34680	AB124611	Gpsm3	Pkm	Ptgr1	Tctex1d2	Krtcap2	Gm9794	Nabp1	Cblb	Gm10073		Angpt1	Casp3	Car9	Gpx1	Tnfaip2	Cdkl1	Fhdc1	Rps3a1		Rnf125	Bst2	Parvb	Tagln2	Ift43	Foxd1	Srpx2	Hic1	Gng2				Zbtb38	2700069I18Rik	P2ry2	Samd9l
263	Kif22	Elf1	Rsph9	Gm15500	Runx1	Hcar2	Mdfic	Arhgap17	Ugt1a6a	Tnf	Lyn	Spc24	Prr13	Anxa11	Sh2d3c	Fermt3	Gm11878	Gar1	Casz1	Pfn1	Klra1	Itgax	Rps16-ps2		Ltb	Rel	BC051537	Gm24497	Aspm	H2bc12	H2bc6	Snrpe		Nfib	Ly6e	Phf11d	Ehd2	Prkg1	Susd5	Fads3	Ppp1r15a	Enpp1				Cd9	Emc9	Clmn	Gm10134
264	A630023P12Rik	4930523C07Rik	Slc38a1	Gm8995	Nr4a3	Dnase2a	Arrb2	Gm2245	Ifngr1	Rab32	Cd83	Rpl36a-ps2	Limd2	Cnn2	Cnn2	Rps3	Gm15501	Nme4	Gm11914	Gm10288	4930486L24Rik	Arl4c	Rps18		Nfkbie	C3ar1	Acap1	Gm4739	H2ac14	Ptdss2	H3c6	Rps26		F11r	Crybb3	Fam13c	Bok	Gm24447	Afap1l2	Pde1a	Nrip2	Pak1				Mras	Pcgf2	Pam	Gm16568
265	Clic1	Lxn	Fam107b	Rps26-ps1	Pdgfb	Pla2g7	Ifrd1	Itpkb	Ugt1a9	Fes	Gsdmd	Gm22133	Arpc2	Vasp	Sema4a	Olr1	H2aj	Psmb8	Ybx1-ps2	Gm15427	Rab19	Clec2i	Rps11		Zdhhc18	Pi16	Slc24a3	Htr1b	Fzr1	Ckap2l	H2bc9	Tubb4b		Chst15	Dock4	Gbp5	Bvht	Loxl3	Sparc	Filip1l	Gm14964	Irx3				Gm47469	Ceacam2	Snx21	Adamts10
266	Klra1	Ddx54	Arhgap15	Gm6061	Efhd2	Pdlim4	Rnf19b	Rilpl2	Gm10080	Hcar2	Ifngr1	Apbb1ip	Actb	Dhrs7	Dram1	Slfn1	Mfsd10	Ciao2a	Mrpl33	Eif5a	Abcb9	Rhof	Rpl13a		Neat1	Gm12840	Rgs2	Rgs1	Ckap2l	Slc16a10	Vopp1	Rps23-ps1		Sh3tc1	B3gnt3	Rasd1	Itga1	Nuak1	Thbs2	Osbpl3	Gm47128	Gm37559				Fam180a	Ly6g6d	Podxl	Gm13608
267	H1f1	Plac8	Tgfb1	Anp32b	Tifab	Abi3	P2rx4	Evi2a	Ptpn1	Selplg	Sirpa	Ccr1	Csta3	Tmcc1	Tnnt1	H3c6	Wdr43	Ass1	Rnpep	Rps21	Zc3hav1	D16Ertd472e	Gm15483		Fcgr3	Myl12b	Cdk6	Gm13740	Acp5	Rbm38	Hist1h4n	Ccnd3		Hspb1	Lmo2	Ablim1	Efr3b	Col5a1	Gm13162	Pm20d2	Rnf152	Pear1				Mpzl1	Gm45838	Wnk4	Rbp1
268	Rps7-ps3	Limd2	Gm26740	Tuba1b	Cd53	Vav1	Trib1	Ms4a6b	Csf3r	Evi2a	Glipr2	Gm9733	Ipcef1	Spi1	Flna	Rpsa	Rpl18a-ps1	Gm4217	Mrto4	Ptpn7	Sigirr	Sla	Serpina3g		Slc36a3os	Gm12454	Fut8	Ubxn2b	Tac2	Tyms	Kifc1	Gm8430		Vash1	Nfib	Crip2	Depp1	AW011738	Tnfrsf21	Tpm1	Adamdec1	Irx5				Fig4	Afg1l	Tmigd1	Senp3
269	Gm50386	Unc93b1	Pik3ip1	Rpl36a-ps2	Prune2	P2rx4	Apobec1	Nfe2l2	Havcr2	H2-DMa	Arpc1b	Smpdl3a	Tspan32	Fes	Lgals3	Scp2	Gar1	Uck2	Csf2ra	Rps15a-ps4	BE692007	Izumo1r	Rps7		Gm49971	Cracr2a	Fcgr2b	Uba52-ps	Asns	Arrb1	Orc1	Rps7		Slco2a1	Denn2b	Bmpr2	Sema3g	Zbtb34	Col6a1	Gm43684	E130008D07Rik	Cped1				Gm36936	Fam57a	Gm10134	Gm47113
270	Ighg2b	Csk	Tsc22d3	Grk2	Rab7b	Map3k8	Jmjd1c	Ifi213	Apobr	Rnf149	Fabp5	H2ax	Anxa2	Ptprc	Cfp	Rpl32	Cenpm	Uchl3	Mrps28	Vamp8	Psmb9	Cd200r4	Tnfrsf1b		Gm50336	Gm49890	Plgrkt	Gm10343	Hist1h4m	Fahd1	Kif18b	Rpl34-ps1		Prkd2	Cyp4b1	Adamts9	Nrp2	Pdzd2	Fam162a	Klhl23	Itpripl2	Ccn1				Gm38042	Zfhx4	Tbx18	Gm17139
271	Gpr18	Coro1a	Sec63	Rplp1	^Grap	Mef2c	Rasa4	Gm48958	Epsti1	Msr1	Rilpl2	Gm14414	Rasa2	Arhgap9	Tmcc1	Cdk1	Rps18	Ybx1-ps2	Gm5425	Rps25-ps1	Serpina3g	Slfn2	Rpl17-ps3		Gpi1	Coro1a	2310047D07Rik	Pnpla2	Mcm5	Aspm	Slc25a38	Rps8-ps4		Kcnq1	Slco2b1	Sema3f	Mecomos	Akap6	Hic1	Gm48557	Gm9204	Nes				Fahd1	Gm49502	Ahnak2	^Pou3f4
272	Arhgap15	Foxp1	Dnajc21	Tmsb4x	Inpp4b	Irf8	Kcnk6	Cx3cr1	Tgfb1	Arhgdib	Ptpre	Gsr	Ostf1	^Ripor2	Ly6c2	Gm7206	Rps15-ps3	Gm11702	Rgs18	Rpl38-ps2	Spn	Faah	Gm8942		Sell	Rab4a	Itm2c	Trim12a	Gm42743	Tfdp2	Cenph	Rpl29		Smco4	Gm42981	Sgms1	Gm37652	Rrad	Lims1	Rgs3	Ecm2	Otor				Ccdc141	Trappc11	Mvp	Col8a1
273	A630001G21Rik	Desi1	Arhgap30	H2bc15	Pik3ap1	Skil	Ifngr1	Tnfaip8	Cd300c2	Srgn	Plec	Gm7206	Ctsg	Rac2	Rab11fip1	Mmp8	Srm	Asnsd1	Parvg	Parvg	Tspan32	Ikzf3	Sult2b1		Gm12176	Arrb2	Gm20342	Hmgb2	Pbk	Tuba4a	Brca1	Gm14303		Pitpnm2	Smagp	Zfp57	Pitpnm2	Il6	D630033O11Rik	Adam12	Tbx5	Msi2				Gm6029	Rilp	Cryab	Mxra8
274	Gm9843	Mirt1	Irf8	Rps15	Lpl	Abca1	F13a1	Cfh	Mfsd7a	Filip1l	Fmnl1	Dok3	C5ar1	Mgst2	Lrrk2	Lsp1	D5Ertd605e	Atic	Gm10146	Rps15	Gm4070	Hilpda	Evl		Cpne2	Nt5c3	Tax1bp1	Gm9320	Redrum	Asf1b	Cdk1	Rpl21		Tcf15	Plekhg5	Sult1a1	Cbfa2t3	Ajuba	Pth1r	Gm50094	Gm50008	Fkbp10				Hspb8	Ptges3l	Tspan8	Bmp1
275	Smc4	Icam2	Gngt2	H3c6	Gm47445	Clec7a	Fosb	Atp6v1b2	Gm9844	Gm48065	Tmsb10	Gm10263	Actr3	Hlx	Hlx	Arpc1b	Gm7331	Uchl5	Atp5g1	Gm10263	Prkcq	Atp8b4	Rpl32		Runx1	Bri3bp	Gm7816	Srd5a3	Cdca5	Aurkb	Txnrd2	Rpl13a		Flnb	Uaca	Rhobtb1	Meox1	Bok	Adcy6	Serpini1	Loxl2	Rbfox2				Igfbp6	Tab1	Kank2	Col27a1
276	Asf1b	Dock2	Psmb9	Rps6-ps4	Slfn5	Lilr4b	Gusb	Jmjd1c	Npc2	Nrg1	Ltb4r1	Rps25	Mpo	Fmnl1	Agpat2	Gm13532	Gpi-ps	Bri3bp	Ddx39	Rps24	Krt83	Fosl2	Rpl17-ps8		Gm48685	Hip1r	Tnfsf14	Cdkn2d	Ccne2	Cd24a	Hist1h4m	Gm5905		Sptbn1	Gkn3	Lrrc3b	Fmnl3	Snrk	Sparcl1	Plekhg3	Mir1943	Cobll1				1190005I06Rik	Snx21	Osbpl5	Gm20033
277	Rpsa-ps2	Zfp706	Napsa	Rpl23	Mndal	Maf	Man1c1	Gm43331	Gm9843	Prr13	Pi16	Myo1f	Fes	Anxa3	Prr13	H2az2	Sfxn1	Cenpw	Ran	Slfn2	Ablim1	Fam189b	Rpsa-ps2		Nfkb1	^Myh9	Klf6	Myb	Mfsd2b	Brpf3	H2bc8	Rpl22		Fli1	Lama5	Mfng	B3gnt3	Uaca	Gm38056	Ehd3	Slco3a1	Gas2l3				1700101I11Rik	Ablim1	Rbp1	Klf3
278	Cdca7	Arhgap45	Snx5	Rps23-ps1	Slc8a1	Itgam	Tlr13	Cd300ld2	Ptk2b	Il17ra	Clec12a	Gm10288	Cyb5r4	Csf2ra	Rin3	Incenp	Anp32b	Gpx3	Gm10054	Atp5e	Klhl6	Arg1	Rps27rt		Ncf2	Ptpn18	Gm1604a	Rps26-ps1	Gm20236	H3c6	Ccne2	AC159819.1		Arhgef7	Pde8a	Ptgis	Lgals9	Adora2a	^Kitl	Arhgap10	Flna	Mllt11				Gm37436	Fgfrl1	Myzap	Gm49317
279	Bub1b	Aff3	Septin1	Rps15-ps3	Cfp	Klf6	Zfhx3	Gm43329	Cd300e	Ptpn18	Zyx	Gm12481	Gm10182	Cdk2ap2	Fes	Ccna2	Rps15-ps2	Emb	Rpl31-ps14	Rplp0	Apbb1ip	H2-D1	Rps15a-ps6		Xkrx	Nab1	Ell2	Gm15710	Tspo	Cenpl	Kif4	Rpl3-ps1		Pls3	Ccdc85b	Stap2	Notch1	Actn4	Mapk11	Flna	5033404E19Rik	Trps1				2010300C02Rik	^Ppip5k2	Spryd3	Lrrc26
280	Hist1h2an	Dera	Dnajc2	Gm12254	Abi3	Bmp2k	Junb	Gm14636	Ear1	Gapt	Cndp2	Rps15a-ps3	Skap2	Acap1	Slc17a9	Smc2	Tm6sf1	Exosc8	Nifk	Slc28a2	Slamf1	Il21r	Rpsa-ps9		Rbfa	Perp	Cebpb	Gm46649	H3c8	Slc43a3	AW011738	Gm14044		Ppp1r13b	Bcam	Smtn	Tspan5	Actg2	Zc2hc1c	Sparc	Tns1	Spon2				mt-Rnr1	Ptpn23	Cp	Rassf2
281	Clspn	Ptpn18	Limd2	Rps18-ps5	Gab3	Lst1	Daglb	Gm37033	Sirpa	Ms4a6b	Fam49b	Scand1	Apbb1ip	Hck	Ankrd33b	Gm3362	Rps17	Nhp2	Hdc	Rpl27-ps3	Il2ra	Ifi208	Crem		Gm8995	Gmfg	Serpinb2	Gm3511	Brca1	Lockd	H3c1	Rps25		Tmem44	Pitpnm2	^Clic5	4931406P16Rik	Gm13474	Bmp1	^Pou3f4	Prex2	Sh3bp4				Hhatl	Gm42735	Sox8	Gna14
282	Rplp2	Ucp2	Snx20	Rps18-ps6	Lyl1	Cyfip1	Arl4c	Sash1	^Diaph1	Rilpl2	Apbb1ip	Cyth4	Atp8b4	Actn1	Rap1gap2	Gm15483	Npm3	Lcp1	Lsm3	Glrx	Gm33104	Nr4a2	Hmgb1-ps8		Rgs2	Inpp4b	Trpm4	Acyp1	Mcm7	Abcb6	H2bc11	Gm15427		Gng11	Macf1	Exoc3l4	Snrk	C1qtnf6	Mxra7	Dock6	Pck2	Gm37420				Eif3s6-ps3	Rnf43	2700078F05Rik	Tmigd1
283	Dck	Cbll1	Tmem243	H2-D1	Gbp7	Itga6	Camk1d	Zfp991	Tarm1	Nadk	Pou2f2	Vim	Csf3r	Stk17b	Slc22a15	Gm4617	Smim4	Nup43	Slc35c2	Rpl17-ps4	Fam107b	Dusp10	Acsbg1		Siglecf	Vasp	Crlf2	Gm9794	Dek	Marchf8	H3c7	Rpl28-ps1		Tmem255b	Ets1	Lama4	Ace	*Jag1	Jam3	Arhgef25	Gm12982	Map3k20				Gm37204	Rev1	Twist1	Ankrd44
284	Stmn1	Smarcd2	B3gnt2	Kif11	Ptpn18	Plekho1	Gm4070	Litaf	Pim1	Pstpip1	Sqor	Ifi211	Abhd5	Cd44	Nbeal2	Fes	Cdca3	Nin	Impdh2-ps	Spn	Areg	Gstp3	Rplp1		2310001H17Rik	Laptm5	Fermt3	Gmfg-ps	Fhdc1	Cdkn2c	Ncapg2	Gm4332		Slco2b1	Dlc1	Tcf4	Unc13c	Gm17501	Mnd1	Mir1192	Gm29464	Gm15270				1810053B23Rik	Glns-ps1	Adipor2	2700069I18Rik
285	Ddx39	Psmb8	Cmtm7	Rpl34	Anxa3	Nfam1	Abhd12	Arhgap4	Taldo1	Tep1	Gm3788	H2aj	Cd53	Cyba	Arl11	Actr3-ps	Nme1	4930597O21Rik	2810408I11Rik	Olr1	Tnfsf10	Septin6	Gm11539		Rps18-ps4	Pygl	Nfkbid	Rpl32	Apol11b	Ckap2	^Slc22a4	Rps13-ps4		Ripply3	Ppp1r13b	Htr2a	Trim25	Svopl	Ecm1	Gm4740	Slc10a5	Ecscr				Gm10134	Unc119b	Gm24270	Gm10649
286	Cd22	Vars	Git2	Sapcd2	Daglb	Igsf6	Cd48	Itga4	Dock8	Anxa2	Gm8995	Rpl34	Csf2ra	Unc119	Abcd2	Rasgrp2	Ogfrl1	C1qbp	Gm8172	Rps14	Smad7	Dennd4a	Rpl18-ps2		Flnb	Id1	Rnf125	Clec4e	H2ac19	Prkar2b	Cdca8	Gm10250		Mcam	Upp1	Sema6b	Eln	Rdh5	Pls3	Misp3	Ecm1	Dlc1				Gm26558	Gm26631	Ptms	Olfr283
287	Rps14	Mcm3	Cyfip2	Cdk1	Clec5a	Cd48	Gm4951	Hexb	Fcgr4	Ppfia4	Cd52	Vsir	Ceacam1	Flna	Spi1	AC159819.1	Fam49b	Jpt2	Snrpa1	Gm10250	Atp2a3	Ccr7	Gm13436		Mir142hg	Tacstd2	Klf7	Chaf1a	Ccnf	Vopp1	2500002B13Rik	Gclm		Kctd12b	Hspb1	Ttll7	Tgfb1	Nrgn	Slc16a12	Gm43627	Foxf1	Pcca				Cops7b	Hsp25-ps1	Setbp1	Scrn1
288	Cks2	Herpud1	Foxn3	Macroh2a1	Arhgap25	Snx5	Lcp1	Ifrd1	Mcl1	F5	AB124611	Eif3k	Pkm	Cyb5r4	Osm	Arhgap45	Lamtor4	AI506816	Tuba4a	G0s2	H2-Q4	Gm26740	Actn2		Gadd45a	S100a10	Hsd17b1	Cmtm7	Tubb4b	Top2a	Pir	Tuba1b		Unc13c	Smtn	F8	Dgkh	Afap1l2	Arhgef17	Jmjd7	Gm43343	Maob				Ddi2	Gm6969	Bmpr1a	Trim47
289	Esco2	Cyfip2	Lyn	Tacc3	Nfkbia	Gm12166	Gpx3	Snx8	Ifi211	Septin9	Ptprc	Clic1	Myo1g	Samhd1	Trib1	Rpl35a-ps6	Rpsa	Ftsj3	Stk16	Rps6-ps4	Tnfrsf25	Lcp2	Sp100		Gm6169	Fam110a	Osbpl3	Nat8f4	H2bc7	Iba57	Mxd3	H2aj		Phf11d	Gm4070	Hey1	Galnt15	Postn	Zfp112	Rusc2	Gm7719	Ctxn1				5830454E08Rik	Jmjd8	Cacna2d2	Gm42536
290	Rps19-ps6	Dnajc2	Nedd9	Bst1	Arrb2	Ier3	Lcp2	Gm45640	Actr3	Plcg2	Mapkapk2	Rpl7-ps7	Stk17b	Capg	G6pdx	Scand1	Emb	Gm4963	Gm9531	Rpl17-ps3	Il21r	Pdcd4	Rpl38		Cma1	E230001N04Rik	Gm20634	Gm15483	Epor	H4c3	Fam220a	Gm11478		Gm24447	Sigirr	Gm11730	Lrrc32	Serping1	Serinc4	Grm7	Pcolce	Ptpn7				Adal	Plekha5	Cited4	Slc38a5
291	Rps10	Plekho1	Crip1	Spc24	Irf8	Ifngr1	Ccl9	A430093F15Rik	P2ry10b	Fam49b	Gng10	Ube2c	Olr1	Slfn2	Dstn	Prss57	Smn1	Gm2531	Rfc2	Impa2	Il18rap	Gm42722	Rps7-ps3		Ell2	Rps6ka1	Cd63	Mapkapk3	Slc25a39	Cit	Ncapg	Rps2		Tjp1	Cdc42ep1	Abcc4	H2-D1	Eif4e3	Hes1	Gm50008	Lrrc17	Pcdh19				Kctd11	Rnase4	Bnip5	Gm49417
292	Cd2	Rfc3	Dock2	Gm16042	Slc43a2	Rel	Hcar2	Slc38a1	Klrb1f	Ahnak	Prkcd	Rpl7	Impa2	Lmnb1	Cd52	Podn	Gm15772	Apex1	Impdh1	Gm45454	Ikzf1	Gpr171	Rpl30-ps9		Lax1	Aars2	Ptpn7	Laptm5	Cenpm	Mylpf	Slc14a1	Rpl39		Msn	Tns1	*Mafb	Yes1	Tinagl1	Pear1	Gm42829	Gm28323	Tspan7				Gm35853	Hs3st3b1	Gm10549	Nat8f1
293	Rpl10a-ps1	Lef1	Psmb10	Ikzf3	Nhlrc3	Fermt3	Mt1	2610203C22Rik	1600010M07Rik	Unc119	Ptpn18	Gm4617	Ikzf1	Rhog	Anxa11	Sem1	Dstn	Trip13	Arhgap45	Gm9800	Fermt3	Rab19	Cd53		Nrm	Emb	Srpk1	H3c11	Cdc20	Clspn	Tpx2	Rpl36a-ps2		Gm26812	Stab1	Gm38036	Gm37474	Tcf4	Ifitm3	Frem2	Gm20468	Gpr153				Sgsm3	Plxnb1	Clic4	Gm13653
294	AU020206	Arhgap17	Yeats4	Lockd	Snx2	Syngr2	Abi3	Mir155hg	Mrpl33	Ctsh	Ncf4	Epsti1	Fxyd5	Fcgr3	Plk3	Rps10-ps1	Rplp2	Gm8203	Mogs	Rpl9-ps7	B2m	Ms4a4c	Gm45716		Gm49909	Slc2a3	Egr1	Rnf26	Snx22	Kif20a	^Gpsm2	Rpl21-ps8		Sh2d3c	Atp10d	Ankrd29	Phf11d	Trarg1	Dgkh	^*Six1	Itgb5	B3gnt2				Cnnm3	Tmem52	Gm6944	Gm45644
295	Mcm7	Adssl1	H2-K1	Gm9616	Map3k8	Cd53	Cd300a	Tnfaip2	A130071D04Rik	Gm2a	Cd44	Samsn1	AI467606	Bin2	Cep19	Rps24	Rad51ap1	Rrs1	Eif4ebp1	Gm15501	Sla	Coro2a	Rps23-ps2		Slpi	Pdcd1lg2	Atp8b1	Cd63-ps	Arrb1	AW011738	AK157302	Rps14		Gimap4	S100a16	4931406P16Rik	Gm43820	Meox2	Rhbdf1	Angptl2	Slc2a4	Vcl				Slc1a6	Gm46522	Pcx	Cmklr1
296	Rps10-ps1	Cd48	Otulin	Hmgb1-ps3	Tagap1	Lcp1	9930022D16Rik	Tagap	Dock2	Frrs1	Cyba	Gm12918	Dock8	^Myh9	Antxr2	Kif4	Umps	Gm10282	Gm6983	Rps9	Fam189b	Lat2	Gm26740		Tspan2os	Cd48	Cd84	H3c8	Cyp4b1-ps2	Cenpu	Isca1	Rpl35a		Arhgap18	Tcf4	Tspan12	Hspa12b	Sh2b3	Ttc28	Spry1	Gm3523	Gng12				Ogt	Micall2	Spsb4	Tgfbr2
297	Rplp0	Hcls1	Adgre5	Gm5619	Slc25a45	Basp1	Tanc2	Mef2a	Arhgap9	Gvin1	Rap1b	Gm12854	Gm11714	Skap2	Mirt1	Gmnn	Gm43712	Gm7252	Mcee	Gm11824	Cd244a	Hmgb1-ps8	B2m		Pmaip1	Qrfp	Tmem156	Rpl19-ps11	Mcm3	Fam126a	H4c1	Rps15		Mfge8	Tnfaip1	Tsc22d1	Crip2	Zeb1	Gm44623	Epas1	Tmsb10	Anxa2				Ppp1r1a	Heg1	Celsr2	Parp3
298	Cxcr5	*Slc12a6	Trp53	H2ac4	Ebi3	Tgif1	Rel	Rapgef2	Slc15a3	Crip1	Plcg2	H3c10	Sqor	Sgms2	Zyx	Ifitm2	Clspn	Bcat2	Nop16	Gm10175	Pdlim1	Tnik	Rpl39		Arhgef6	Igsf6	Kdm6b	Jak2	Cox6b2	Cenpp	Marchf2	Rps24		Ets2	Zfp521	Slc7a5	Luzp1	^Col4a6	Nrip2	L3hypdh	Gm11551	Gm12607				Tacc2	Setd7	Nacc2	Tpcn1
299	H2az2	B9d2	Camk2d	Cxcr5	Man2b1	Skap2	Evi2a	Arl5c	Themis2	Ncf1	Psap	Rps15a-ps7	Traf3ip3	Apbb1ip	Pfkfb4	Atp2a3	Mcm4	Mcm4	Agps	Gyg	4930523C07Rik	Fam107b	Ifitm10		Tnfaip8	Arhgdib	H3f3b	Psmd13	Kif15	Dusp8	H2ac21	Gm14414		^Myh9	Tnfaip8l1	Caskin2	Zeb1	Nr2f1	Apold1	Hrc	Il22ra2	Slc6a6				Golgb1	Ptgfrn	Tle4	Gm43823
300	Rps12-ps9	Yeats4	Arhgap45	Hmga1	Osm	Tmem176a	Prdm1	Tal1	Btg1	Tnfaip8l2	Ethe1	Pstpip1	Taldo1	Anxa2	Abhd5	Glipr2	Rpl18	Rgcc	Arl11	Itgb2l	S100a4	Pstpip1	Rps13-ps4		Sytl3	Ddit4	Ly6e	Slc2a3	^Mcm2	C530008M17Rik	Lockd	Rpl7		Fabp4	Tspan9	Arhgap31	Tmsb4x	Uchl1	Prdm1	Gm15009	Cd81	Nrep				Tanc1	Gm38021	Gm15743	Als2cl
301	Tpx2	Ptma	Tia1	Arl6ip1	Vav1	Lyn	Trex1	Tgif1	Sla	Gm15832	Pstpip1	Taldo1	6430548M08Rik	Trib1	Selenon	Rpl35a	Rpl18-ps2	Snrpg	Nin	Gm14044	Hilpda	Tecpr1	Itm2a		Gm20634	Ms4a3	Stap1	Rpsa-ps9	H3c4	Kif23	Kif18a	Hint1		Snrk	Filip1	Cfh	Selp	Adamts9	Pdzd2	Dmd	Tbx18	Chst7				Gm14412	Slc35a3	Plcd1	Fam129b
302	Tspan13	Tgfb1	Klhl24	H2-T-ps	Arl4c	Inpp5d	Nrros	Gm37420	Adssl1	Cx3cr1	Ggh	Rpl35	Parvg	Ostf1	Mgst1	Ptpn7	Bin2	Rpsa-ps3	Edem2	Gm10343	Ly9	Otulinl	Arhgap15		Ptpn18	Gm37035	Jun	Znhit2	Fahd1	Bsdc1	C530008M17Rik	Gm22133		Gm9844	Id1	Snrk	Ifitm3	Gm4804	Chp2	Abi2	Pde4d	Mxra7				Ppp2r2c	Pawr	Nqo1	Apol7d
303	Phldb3	Kansl1l	Eif3f	Gm15725	Clec4a2	Cotl1	Gm44860	Gm14023	Cd300ld	Sqor	Lilr4b	Ms4a6b	Gm8894	Cap1	C130026I21Rik	Calm1	Lsm6	Gng12	Trip13	Aoah	Msn	Lta	Rps23-ps1		Gm6485	Ets1	Ly6g5b	Gm11808	Racgap1	Dnajb3	Neil3	Gm15483		Fmnl3	Pakap	Mal	Sh3tc1	Dock6	Hey1	Selenom	Rftn1	Gm13588				Sorbs1	8030456M14Rik	Gm12676	Fbxo43
304	Gstt2	Ddx39	Pten	Gm3379	Rtp4	Ncf1	Zmynd15	Pik3ap1	Gm5905	Cyth4	Eif4ebp1	Nme2	Lyst	Gmfg-ps	Slfn2	Ikzf1	Eif5a	Gm8894	Dnajc2	Rpl32-ps	Itgb2	Gm37390	Fgl2		Il23a	Gm11951	Ptpn18	Rps27a	*Epb41	H2ac6	Plk1	Tubb5		Zfp69	Ptprr	Ptprg	Arhgap18	Daam2	Iqsec3	Npr1	Gm50344	Ppic				Rapgef3os2	Afap1l1	Nes	Ang
305	Rps4x	Macroh2a1	Gm11425	Arhgap30	Milr1	Ptpn6	E230013L22Rik	Fcer1g	Anxa1	Gsap	Card19	Tlr2	G6pdx	Gm8995	Itgal	Mbnl3	Rpl17-ps8	Svip	Anxa1	Vsir	Sytl3	Jak1	Rplp0		Gm47260	Cd9	Acss2	Igll1	Oaz1-ps	Paqr9	Chst10	Gm3511		Ptprr	Card10	Bmx	Rapgef3	Maged2	Il11	Id3	Gm9844	Parp8				Cavin1	Hmgxb3	Gm19426	Mamstr
306	Rsph9	Gm4617	Gm4332	Ifi214	Irak2	Ptpn18	H2-DMa	Gm12543	Nrros	Fosl2	Pitpna	Psma7	Def6	Coro1a	Slc40a1	Gm19705	Rinl	Gfi1	Gpi1	Rpl31-ps16	Bcl2	Gpsm3	Lcp1		Gm48114	Lrrc24	Rin3	1500015A07Rik	Kifc1	Gm10110	Ccnf	Rpl6l		Yes1	Osmr	Tgtp2	Efna1	Gm23346	Gm16833	Gm37334	Postn	Runx1t1				Abhd14b	Dusp7	Igf1r	Mcc
307	Adgrg1	Git2	Clint1	Rpsa-ps12	Rassf4	Tpd52	Tmem86a	Gm37560	Milr1	Gm45153	Tnfrsf1a	Gm6863	Ptpre	Gmfg	Sorl1	Rps9	Ak2	Gm8670	Cenpx	Rack1	Tgtp2	Lncpint	Fam169b		P2ry14	Glipr2	Coro1a	Prc1	Ncapd3	Ube2o	Cela1	Ftl1		Dlc1	Hbegf	Dab2ip	Palmd	Kcp	Emp2	Rbpms	Nostrin	Gm36988				Fgfr3	Gys1	Irx1	Gm18723
308	Zfp706	H2-Eb1	Marcks	Ms4a2	Ctsa	H2-K1	Gm45546	Gm44198	Aldh3b1	^Diaph1	Itgam	Csf2rb	Arpc3	Lsp1	AB124611	Septin1	Lsm4	Gm12643	Ppa1	Plcb2	Tmsb4x	Ablim1	Gm17511		Nucb1	A530083M17Rik	Os9	Eef1akmt4	Marchf5	Slc25a38	Psmf1	Tal1		Dgkh	Unc13c	Hbegf	Gm45684	Ppic	Kdelr3	Hsp25-ps1	Ccnd2	Ctsk				Ago3	Lurap1l	Pantr2	Ccdc80
309	Gm9844	Ccng2	Gm10275	H2ac13	Cyp27a1	Cyba	Ubash3b	Arhgap31	Sema4a	Prkcd	H2-DMa	Cox4i1	Elane	Emb	Lasp1	Pilrb1	Stxbp2	Nubp2	Dram1	Gm5075	Kif21b	Nabp1	Tagln2		Dennd4a	Stk17b	Zfp131	Rpl39	Hist1h2br	E2f4	Xk	Rps24-ps3		Bcam	Slc39a10	Slc16a9	Grasp	Lamc1	Slc39a2	Moxd1	4930523C07Rik	Fstl1				Cystm1	B3galt4	Itga10	Tmc3
310	Rps24	Frg1	Ezr	H1f4	Tnfrsf1b	Ncf2	Sowahc	Sgpl1	Slc2a6	Arhgap30	Arpc2	Rpl10a	Fmnl1	Ptpn6	Rflnb	Hk3	Rpl7a-ps11	Tacstd2	Ubl4a	Gm9616	2010016I18Rik	Ly9	Itgae		Slc2a3	Adk	Sema4a	Rps12	Kif14	Blm	Ckap2l	Rps21		Parvb	Ppp1r16b	Afap1l1	Vwa1	Tns1	CT010467.1	Pear1	^Kitl	Wls				Gm47111	Aldh6a1	Trpv4	Nrep
311	Ccnb1	Lsp1	Ucp2	Gm7392	Ubash3b	Atf3	Gatm	Trps1	Gm3511	Gsdmd	Nr4a1	Rps26	Fosl1	Il1b	Tmem71	Cdca3	Gm13268	Prss16	Grpel1	Cox7a2	E430014B02Rik	Snai3	Gm15427		AI504432	2310001H17Rik	Vim	Gm15772	Ehbp1l1	H4c8	Rad51ap1	Hist1h4m		Hspa12b	Rbpms	Nes	Fosl2	A130048G24Rik	Pla2r1	Tcf4	Tpm1	Marcks				Nfib	2200002D01Rik	Gm50094	Rn7sk
312	Rpl17-ps8	Foxo1	Psmb8	Tifa	Tbc1d4	Selenop	Creb5	Apbb1ip	Ap1s2	Fermt3	Gm9844	Elane	Slc27a4	Cd53	Fcgr3	Gm14586	Cdk1	Dna2	Ssrp1	B4galnt1	Slamf6	Def6	Rack1		Fcho1	Stxbp2	Cideb	Itga4	E2f4	Atpif1	Anp32b-ps1	Spc25		Arhgef5	Mast4	Apbb2	Adam15	Shisa6	Col6a3	Gm38140	9530020I12Rik	P2rx7				Gm13689	Fut2	Ntn5	Gdpd5
313	Gm9800	Irf8	Msn	Smc4	Marchf1	Ptprc	Ssh2	Gm45778	Ifi204	Cebpb	Rgs10	Rps8-ps4	Cd300lb	Fxyd5	Ccdc125	Def6	Gm20390	Nme6	Rpl27-ps2	Top2a	Slfn2	Nlrc5	Ifi203		Ero1l	Sfxn1	Glb1	Smarce1-ps1	Aunip	Carhsp1	Stx2	Cdt1		Caskin2	Ipo11	Adgrg1	Rflnb	Rapgef4	Gpc3	Eef2-ps2	C1qtnf6	Col4a1				Cab39l	Adat1	Gm9028	Gm5599
314	Rps18-ps6	H2-Q4	Gm15793	Pmf1	Bmp2k	Srgn	Zfp991	Pla2g15	Il10ra	Sema4a	Snx20	Rpl23	Flot2	Ppp1r18	Galns	Rps19	Tpx2	Rpl31-ps16	Gm9083	Rps2	Limd2	A930024E05Rik	Rpl30		Gm39326	Kcnj2	Rac2	Rpl30-ps9	Rnf212	Sgo2a	H3c15	Mylk3		Spry1	Piezo1	Ahnak	Ets2	Tbc1d1	Ccn2	Ccdc80	Agtr1a	Gpm6b				Tmem102	Gm43018	Mustn1	Tjp1
315	Aurkb	Cntrl	Gm20430	Gm10175	Parp14	Trf	Cd53	Man2b1	Glipr2	Hpgd	Samsn1	Gm6136	Csf2rb	Slc22a15	Sell	Actr3	Rpl17-ps10	Pcgf5	Dnph1	Selenoh	Sp110	^Grap	Gm15500		AI467606	Abcc1	Rnf130	Gm18913	Fignl1	Ncaph	Slc6a9	Nfe2		Abcc4	Hes1	Smco4	Prkab1	Ntrk2	Lpp	Cacnb2	*Igf1	Zic2				Plekha6	Cavin1	Sned1	Ccnd1
316	Limd2	Sh3kbp1	H2-D1	Gm13623	Casp8	Cd52	Selenop	Ophn1	Arl4c	Cd244a	Cd53	Stk17b	Zyx	Nfe2	Cyb5r4	H2bc12	Treml2	Mphosph10	Mrpl21	Gm3379	Tnfrsf26	Gm11346	Rpl13-ps3		Gm14016	Gmfg-ps	Gm49909	Gm48690	Hbq1a	Dnajb2	Pabpc4	Rps11		A030001D20Rik	Insl3	Nrarp	Gm37082	Anpep	Gm28635	Slc26a7	Col4a4	Mfap2				Exoc8	Sfxn2	BC048403	Neat1
317	Dtl	AI662270	Tut4	Rpl36a-ps3	Rnasel	Nrap	Pmaip1	Zc3h12c	Nuak2	Apobr	Laptm5	Rps15a	Ccdc88c	Hcls1	Tacstd2	Abhd5	Rab5if	Selenoh	Trim27	Ifitm2	Tpsb2	Dennd2d	Rps10-ps2		Gm7967	4833407H14Rik	Rbfa	Rpsa-ps7	Rfc4	Creg1	Mis18bp1	Gm9794		Tcim	Slc38a3	Plxna2	Tmem44	Gm43793	Rapgef4	Frem1	Pcp4l1	Phlda1				Gm17354	Mccc2	Pcdhgc4	Gm49223
318	Rps3a1	Apobec1	Smim14	Gm9496	Pdlim4	Scamp2	Kdm6b	Snx29	Tep1	Arl4c	Sh3bgrl3	Racgap1	Sun2	Ptgs2os2	Cyba	Anxa3	Rpl27-ps3	Ruvbl2	Rfc4	Psmb8	Il12rb2	Bcl2l11	Rps5		Prr13	Ccr1	Dennd4a	Rpl21-ps8	Kif18a	Pabpc4	Ckap2	Ptdss2		Tnfaip1	Gnb4	Grasp	Ptprr	Slc5a5	Arhgef25	Hdac7	Cysltr1	Serpinh1				Kctd1	Clcn2	Gm31645	*Efna5
319	Rps15a	Dnajc21	Snrpe	Gm39321	Ophn1	Zfp36	Hk2	Gm45220	Tnfrsf13b	Ceacam2	Cotl1	Atp8b4	Gm19705	Ptpre	Jdp2	Gm45837	Mrpl12	Stxbp2	Gm10689	Etfbl	Def6	*Gata3	Gm8995		Rps19-ps6	D16Ertd472e	Cd63-ps	Rps11	Mpp1	Nmnat3	Tyms	Gm7206		Gm18853	Tjp1	Castor1	Tmsb10	Lpp	Phldb2	Nid1	Pik3r1	Sh3d19				Golph3	Mmachc	Gm4788	Gm37844
320	Ly9	Gm9800	Nsa2	Gm27186	Zc3h12a	Dusp1	Tmem176b	H2-Q7	Cd300lf	Themis2	Pycard	Rpl21-ps8	Grk6	Pag1	Pxn	Gm10250	Rpl10-ps3	Ppan	Fam107b	Gm4149	Gpsm3	Gm48670	Ar		Cd226	Rbfa	Slc35d1	Fzr1	Psme3	Anp32b	Smc2	Stard10		Shroom4	^Gipc3	Tgtp1	Slc35f2	Col6a2	Ift43	Pde4c	Apol9a	Colec12				Ctns	Cpa6	Gm13889	*Sox9
321	Arhgap11a	Cpsf2	Nol7	Hbb-y	Tyrobp	Gm16332	Mcl1	Slc26a11	Gm19951	Hcls1	Trem1	Il1b	Mir142hg	Gm13431	Slc39a11	Arpc4	Rbfa	Lsm2	Hk2	Ndufv3	Cblb	Fyb	Gm5075		Tax1bp1	Anxa6	Rel	Rpl15-ps2	H2ac21	Dclk2	Fam126a	Ndufb9		Pkn3	Hdac7	Iigp1	Tns1	Tnks1bp1	Pten	9330188P03Rik	^Myh9	Grk3				Gm47479	Dync1i1	Tns1	Sh3bgrl2
322	Knl1	Lyn	Rps13-ps1	Gm36120	Ggta1	Mgat4a	Plk3	Birc3	Ptpre	Gm34084	Sla	Eif3f	Lin28a	Gmip	Cpne3	H2az1	Rps8-ps4	Ptpn6	Fkbp11	4930438A08Rik	Gm20430	Tnfrsf25	Galnt6		B9d2	Def6	Dusp5	Ms4a6b	Prim1	AK157302	Grap2	Rpl11		Rgs3	Stx1a	^Spns2	Igfbp3	Sntb1	BC028528	Amotl2	^Pou3f4	Cyth3				Prkab2	Gm24871	Tsen34	Pxn
323	Aunip	Ebf1	Hcls1	Gm8873	Clec12a	Gns	Nckap1l	Mpeg1	Fyb	Ptpn1	Zeb2	BC035044	Ckap4	Taldo1	Ets2	Ap2s1	Bola2	4930438A08Rik	Tnfaip8	Mir682	Gmfg-ps	Ifi203	Rnf138		Sh3bgrl3	Gm9895	Rfc2	Rpl32-ps	Sgo2a	Gm17807	Ccnb1-ps	Anp32b-ps1		Maoa	Fli1	Slc39a8	Zfp979	Phlda1	Nbl1	Plxnb2	Defb25	A330076C08Rik				Arhgef12	Zfp949	Vsig8	Gm44005
324	Knstrn	Itga4	Gm15427	Gm11344	Selenop	Cd80	Pla2g7	Asph	Emp3	Sema4d	Adgre5	Emb	Cfp	Cd14	Tkt	Clec4b2	Prdx6	Sh3bp1	Tomm40	Gm5621	Gm10275	Limd2	Ccr2		Rps13-ps4	Gm2260	Prdx6	Gm13436	Ankle1	Gmnn	Slc16a10	Rpl13-ps3		Gm45837	A530083M17Rik	Osmr	Klf7	Dtx3	BC030343	Cavin1	Serpine1	Lurap1l				Rhoj	Armc5	A230072E10Rik	*Bmp7
325	Lig4	Serp1	Macroh2a1	Gm42539	Mpeg1	Plekho2	Nrap	Gm37472	S100a10	Zyx	Itga4	Hist1h2an	A130071D04Rik	Agpat2	Dennd1c	Gm5526	Twf2	Lig1	Asnsd1	Rpl30-ps11	S1pr1	Anxa6	Gpr18		Mlkl	Gpr183	Laptm5	Rps19-ps2	Ache	Mtfr1	Cdc25c	Rpl10a-ps1		Crip2	Cda	Thrsp	Sorbs2	Osmr	Zfp503	Fabp4	Foxc1	Rprml				Cpd	Nbl1	4933425M03Rik	Gm7258
326	Shcbp1	Psmb10	Cox7a2l	Gm50286	Btk	Ramp1	Tm6sf1	Atp6v1a	Zyx	Gm15931	Zfp36l2	Birc5	Cd44	Gm49652	Gm36161	Sp100	Gm2614	Nudt5	Gm12013	Rpl13a	Dgka	Abcb1b	Ssh2		Gimap1	Lgals1	Rrad	Tmed3	1700037H04Rik	Shmt2	Spc25	Slc43a3		E230020D15Rik	Gm43793	Dnm3	Prkd2	Ubr1	Zic1	B230217C12Rik	Des	Myl12b				Gm22751	Ston1	Mrc2	Gm26805
327	Rps10-ps2	Mbnl1	Gm15483	9030204H09Rik	Lyn	Dhrs3	Phf11b	Arl4c	Rilpl2	Dna2	Mgst1	Gm8186	Sgms2	Srgn	^Myh9	1110008P14Rik	Aunip	Abcc1	Eif3b	Rpl8	Mbnl1	Tgtp2	Gm6218		Parvg	Slfn10-ps	Gm15536	Ltb	Arf5	Gucd1	Clspn	Rpl19-ps7		Agrn	Wfdc1	Scube2	Srarp	Pdlim1	Septin11	Gm49601	Arhgap15os	Vldlr				Gm37132	Ubr4	Gm11266	Ehf
328	Rpl10-ps3	Clint1	Akap12	Rpl31-ps3	Hk3	Clec5a	Scimp	Rab20	Ethe1	A130071D04Rik	Prdx5	Klrb1f	Gapt	E230014E18Rik	Arhgap9	Treml2	Trim45	Gm13461	Haus1	Aldh2	Calca	Gpr18	Tnfsf11		Gm5666	Mns1	Sfxn1	Hist1h2br	Gm15452	Smox	Lpcat1	Gm9616		Piezo2	Flnb	Gnb4	Ppp1r13b	Tnfaip1	Fkbp10	Rgs4	9430018G01Rik	Lingo1				Ss18	Zfp445	Marchf6	Gm45630
329	Atp2a3	B3gnt2	Rps27rt	Gm24812	Man1c1	Tifab	Npc2	Mbnl1	Lrrc25	C5ar1	Gng2	Ms4a8a	Itgal	Gm16556	Itprip	Tecr	Gm46649	Ap1s1	Mrpl12	Rrm2	Dock8	Kcnab2	Rpl23		Msn	Ly6g5b	Arhgdib	Tceanc	Rnf123	Stradb	Fam241a	Gm5075		Npr3	Gm43343	Emcn	Slco2a1	Lamb2	Notch1	Tbx3os1	Gm16596	Gsto1				Gm7251	Zfp449	Jup	Gm49731
330	Ptma	Chchd10	Rps13-ps4	Ighv1-5	Lcp1	Hck	Gm29094	Fcgr2b	Gm4070	Lpl	Cd84	Fgr	Prss57	Tnfaip2	Ostf1	Lrmp	Gm8623	Bola2	Timm8a1	Gm48690	Gm11346	Fermt3	Rpl19-ps7		Mcm3	Cndp2	Ccng2	Rab38	Cmas	^Mcm2	1700037H04Rik	Gm45454		^Gipc3	Alox12	Timp3	Npr3	Lama2	Irs1	Thbs2	Cd200	Npdc1				Mrps6	Unkl	Gm26801	2510016D11Rik
331	B3gnt2	Snx2	Rps20	Cntnap5b	Egr3	Gm29094	4930430E12Rik	Dnase2a	Gsdmd	Ccl3	Ehd4	Gm15987	Ccr1	Csf2rb	Flot2	Gm6061	Gm9294	Mis18a	Gm12337	Rps6-ps1	Dennd1c	Gpr65	Ahnak		Gm48690	Selenoi	Spns3	Rps5	Plaat3	Kif15	Anp32b	Gm27177		Emcn	Mfge8	Ildr2	Hlx	Gm26035	Cfh	Ptprk	Rasa3	Camk2n1				Tle4	Hes5	Acsl3	Sidt2
332	Hvcn1	Baz1a	Rps19-ps6	Trav14-3	Rab3il1	Gm26714	H2-K1	Csf2rb	Unc93b1	Rassf5	Skap2	Rps6-ps1	Rab27a	Abhd5	Rac2	Ostf1	Nubp2	S100a11	1190007I07Rik	Rnaset2a	Themis	Gm43411	Rps18-ps5		Gm49339	Srpk1	Fbxo33	Rps10-ps2	Memo1	Lig1	Dek	Rps6-ps3		Rapgef4	Sparc	4833403J16Rik	Ldlrad4	Atp10d	Loxl3	Tfpi2	Rras	Phc2				Sox8	Ehd3	Tnfsf13os	E130308A19Rik
333	Mis18bp1	Rbm3	Rps13-ps2	2900092O11Rik	Nuak2	Rilpl2	Zeb2os	Pdgfb	Gvin1	Zeb2os	Evi2a	Vav1	Gm7665	Mgam	Plcb2	Rinl	Snrpd1	Ttc32	Snrpg	Rpl35	Arhgap30	Mbnl1	Rps13-ps2		H3f3b	Atp11b	Bri3bp	Nt5c3b	Orc1	Racgap1	E2f4	Rps15a		Slc30a1	4931406P16Rik	Gimap6	Foxp1	Osbpl3	Mmp14	Gm43795	Myocd	Rasa1				Gm43213	Uhrf1bp1	Fchsd2	Clu
334	Rpl29	Tgif1	Gm6654	Traj43	Hexa	Il10rb	Bin1	Hk3	Efhd2	Plekhm3	Ptpn6	Tpt1-ps3	Gm20406	Actr3	Csf2rb	Gm34680	Svip	Mcm5	Topbp1	Gda	Tagln2	Ssh2	Tmsb4x		Ccl6	Klk8	^Myh9	Selenbp2	Fam53b	Acp1	Brca2	Gm15500		Gm13056	Emcn	Tshz2	Sptbn1	Pappa	Gm38302	Nanos3	Tspan12	Zdhhc20				Gm20537	Ephx1	Usp6nl	Gm20703
335	AC124742.1	Mef2c	Rps15a-ps3	Syndig1l	Gvin1	Tmem176b	Gm34455	Clic4	Zbp1	Adgre1	Mcl1	Rpl36-ps12	Rhog	Arid3a	Lyst	Ccnd3	Psd4	Ripk3	Arhgdib	Rpl34	Dapl1	Kbtbd11	Rplp2		Il1r2	Neat1	Ston2	Rps7	Art4	Fen1	Kif22	Gm13623		Plxna2	Als2cl	Ccdc9b	Mannr	Gdpd2	^Myh9	Cadm3	Lpp	Sh3kbp1				Gm9888	Zmym6	Pdlim5	^Ppip5k2
336	Hmgb1-ps6	Clic1	Rps15a	Gm31861	Tmsb4x	Slfn8	Lyn	Daglb	^Myh9	Acer3	^Actg1	Rps6-ps4	Ltb	Lilra6	Tmem216	Rps14	Asf1b	Arhgef6	Mrpl18	Rpl13-ps3	Dusp10	Ccr9	Uba52-ps		Far2	Tuba8	Gnai3	Rps14	Gm47230	Marchf2	Ect2	Apol8		Swap70	Epn2	Ocln	Gm17745	Hopx	Mapk12	Col1a2	Adra2b	^Pou3f4				Nfia	Nod1	Gm44193	Slc16a6
337	Il2rg	Camk2d	Rps19-ps2	Ighv1-72	Gm45221	Mertk	Gadd45b	Cyfip1	Galnt9	Cyba	Atp2b1	Ftl1	H2-D1	Stxbp2	Hck	Rpl19-ps11	Pnkp	Snrpf	Cd3eap	Rpl30	S100a10	Fam169b	Gm7536		Fermt3	Chn2	Septin11	Gm15427	Oip5	Tacc3	Acp1	Dhrs11		Foxp1	Rai14	Mfge8	Ptprg	Serpini1	C1qtnf2	Gm38211	Dusp1	Pou3f3				Nyap1	Ccdc102a	Zc3h12b	Zic2
338	Gm50318	Cd53	Gm7392	Gm34583	H2-K1	H2-M3	Lipa	Tnip3	Gpsm3	Ticam2	Klf13	Guca1a	Gm29264	C430019N01Rik	Capg	Cox7a2	9030619P08Rik	Myl12b	Agpat2	Gstm1	Gm15793	Gm37593	Gm15710		Srpk1	Ncf1	Traf1	Stambp	Dyrk3	Rrm1	Cdkn2c	Cenpe		Slc39a10	Ivns1abp	Utrn	Klf2	Gm10734	Dzip1l	Slco1a4	Wtip	Commd1b				Itpr3	Rhoj	Chdh	Gm8000
339	Was	Sox4	Rpl18a-ps1	4933404K13Rik	1700017B05Rik	Pon3	Snx24	Tnfrsf1b	Msr1	Cxcl2	Cytip	Plcg2	Acod1	Ppp1r3b	Gmfg-ps	Gm36159	Rps24-ps3	Chek1	Rpl36a-ps1	Clic1	Hsd11b1	Crtam	Itgal		Gm5621	Flot1	Igf1r	Rps24	Ncaph	Incenp	Dennd2c	Fth1		Tm6sf1	Ggta1	Lifr	Fut2	Flna	Fstl1	Ptx3	P2ry14	Smyd2				Klc3	Fzd9	Pwwp3b	Nyx
340	Chst3	Tmem243	Rps15a-ps4	1700122C19Rik	Ap1b1	Apoc2	Aim2	Tpd52	Lyst	Aprt	Lgals1	Atp5e	Fcgr3	Cotl1	Nfe2	Rps5	Gm14586	Tnfaip8	Hcst	Rps12-ps24	Gm11425	2010016I18Rik	D16Ertd472e		AI662270	Gm8894	Selplg	Fam120c	Ccnb1-ps	Zfp367	Ska1	H2ac19		Rn7sk	Cxcl12	Ttc28	Hhex	Pten	Nbeal1	Rhobtb3	Zeb2	Dzip1				Lbp	Tmem51	Cpeb2	Kcnq1ot1
341	Racgap1	Ube2a	Rpl17-ps3	Gm16219	Mgat4a	Inpp4b	5430427O19Rik	Plekho1	Fosl2	Ms4a6d	Actr3	Rpl30	Selplg	Rassf5	Unc13d	Fmo5	Rpl7-ps7	Spcs2-ps	Dmac1	Rpl10a	Elf1	Gm37469	Eef1b2		Gm45311	Nbeal2	Adgrg1	Ndc80	Samd14	Clcn3	Dusp8	Syce2		Iigp1	Eva1b	Gm42544	Tjp1	Endod1	Nostrin	Gm48766	Crip1	Setbp1				Paxx	Jam3	Ids	Gm43426
342	Mcm6	Adgre5	Rpl18a	Ighv14-2	Birc3	Gm44805	Slc8a1	Cxcl10	Man2b1	Fpr2	Ifi30	Arhgap45	Lamtor4	Slc22a20	Lcp2	Rps15	Psme1	Limd2	Palm	Eef1b2	H2-T23	Samsn1	Gm11346		Slco4a1	Csrnp1	Ets1	Gm15428	M1ap	Cdc25b	Metap2	Eef1b2		Cav1	Ica1	Lrrc70	Trp53i11	Gm24233	Mast4	Dact1	Sfrp2	Slc39a10				Acsl3	Fstl3	Gm37940	Rassf7
343	Itga4	Gngt2	Rack1	Sln	Rbm47	Wwp1	Rassf4	Mpp1	Tmem156	Rac2	Selplg	Gm10343	Fam129a	Ldhc	Glipr1	Usp1	Ranbp1	Gm9797	Dars	Gm12254	Rps15a-ps4	Tnfrsf4	Rps14		Ssc4d	Tec	Mapkapk2	Bcl2l12	Gda	Ncapd3	Cenpl	Ppox		Grasp	Ptk2	Luzp1	Slc52a3	Serpinh1	Ier5l	Pappa	Hspa12a	C230024C17Rik				Bmpr1b	Zfp385a	Rapgef3	Mmp2
344	Prc1	Mrpl43	Rps15a-ps5	Gsx1	Plekho1	Wfdc17	Slc43a2	Cxcl16	Eif4ebp1	Tgm3	Stk17b	Gm9616	Cd33	Arap3	Fxyd5	Sqor	Tk1	Rfc4	Timm50	Gmnn	Gm28112	Tespa1	Rpl19-ps11		4930412M03Rik	Dgkg	Ddit4	Znrd1as	Slc14a1	H4c9	Blm	Rpl18-ps2		Mndal	Gas6	Tspan5	Insr	Myo10	Tns1	1500009L16Rik	Cpe	Gipc1				*Fgfr1	Fcsk	Gm2670	Nhsl1
345	Rpl22	Pla2g12a	Rps26-ps1	Gm6654	Gm1966	Marcks	Tlr8	Spi1	Naaa	Ifitm3	Msn	Aif1	Gpx1	Clec7a	Ppm1m	Rpsa-ps10	Slc6a13	Gm5921	Casp1	Gm9843	Rps24	Tnfsf8	Xlr4a		Rhoh	Anxa2	Tln1	Gm14414	Pklr	Scrn3	Carhsp1	Gm5619		Cmtm8	Nid1	Gm9889	Pcdh1	Galnt10	Gm37758	Gm42793	Sh3bp4	Map2				Ide	Brsk1	Gm45669	1700016A09Rik
346	Rrm2	H2-K1	Strbp	Rpl4	Mapkapk2	H2-D1	1700017B05Rik	Slfn10-ps	Rnh1	Sh2b2	Man2b1	Msn	Tmem71	Lasp1	Gm8894	Stmn1	Gm10275	Lbp	Oosp1	Stk26	Gm20570	B2m	Rps10		Ccdc69	Arl4c	Cd48	Mrps12	Trim58	Psmf1	Nfe2	Mylpf		Nrp2	Arhgef7	Rhob	Tril	Col4a3	Vasn	Adgrl3	Vwa3b	Wif1				Trak2	Amz1	Ttc39c	Gm6548
347	Nek2	Tagln2	Rps19	Incenp	Gpx3	B2m	Pxdc1	Evi2b	Pdlim1	BC028528	Psmb8	Nfam1	Lrrk2	Rgs14	Slc25a24	Lamtor2	Rpl36a-ps3	Tipin	Gm10237	Rps15a	Tbc1d1	Gm45716	Gm20186		Lbr	Prr13	Otulinl	Srp68	Tmpo	Spc24	Rnf123	Rps27a		Cyp4b1	Adamts1	Lama5	Ces2e	Pygm	Rdh5	Pcolce	Oaf	Cnn3				P2ry2	Bbs2	Mxra8	Dmgdh
348	Aspm	Phgdh	Rps15a-ps7	Neil3	Myo5a	E230029C05Rik	Maff	Gm47567	Pik3r5	Tnfaip3	Ramp1	Cfp	Hmgn2	Fmo5	Tmsb4x	Hint1	Skap2	Rpl10a-ps4	Gm20430	Rpsa-ps12	Rpsa	Gm37266	AC124742.1		Impdh1	B4galnt1	Cdkn1a	Ccdc69	Chaf1b	Isca1	Parpbp	Supt4a		Taok2	Enc1	Il6st	Ece1	Rap2a	Snord22	Fgf7	E130310I04Rik	Tjp1				C630004M23Rik	Aar2	9330121J05Rik	Klhl31
349	Mef2c	Trp53	Rpl39	Hvcn1	Nfxl1	Myo1f	Trim30c	AU022793	Rasgrp2	Gm12854	Psmb10	Gm11824	Grk2	Ccdc125	R3hdm4	Ska1	Sun2	Mrps35	Nop10	Gm11425	C920009B18Rik	Gbp8	Gm14044		Cd48	Tmem156	Pfkp	Mns1	Dck	1700037H04Rik	Bsdc1	Rpl18a		Tril	Fry	Fmo1	Hbegf	Pear1	Dapk2	Adgrf5	Egflam	Ckap4				Mcf2l	Gba	Gm24523	Gm42742
350	Cdca5	Arhgdib	Gm13226	Pold4	Man1a	Egfl7	Ier2	A630001G21Rik	Ppfia4	Psmb8	Trib1	Plin2	Rbfa	G6pdx	Csf2ra	Tnfaip8l2	Rpsa-ps2	Prodh	Nudcd2	Rpl31-ps8	Adgre5	Zc3hav1	Gm26377		Tmsb4x	Gm8399	1700020L24Rik	Rps12-ps3	Blm	Zfpm1	Creg1	Rps25-ps1		Cav2	Actn4	Klf4	4930555A03Rik	Anxa1	Dbndd2	Gm19531	Col4a3	Fscn1				Rps6ka2	Senp5	Gm42725	Socs2
351	Mmrn1	Cox7a2l	Clic1	Igkv1-117	Gpr137b-ps	Gpr137b-ps	Golm1	Gm48065	Evi2b	Cnn2	Cst3	Ciao2a	Atp2a3	Gm14548	Ear2	Laptm5	Tfec	Tuba8	Nme1	Cox5a	Rps13-ps4	Ppp1r18	Rps3		Rpl10-ps3	Rom1	Gmfg	Rpl30	Pdia2	Relt	Iba57	Rpl36-ps12		Cobll1	Insr	Myo10	Helz2	Esyt2	Hsp25-ps1	Ntrk2	Csk	Tia1				Gm7335	Gnb1l	2700054A10Rik	Cxcl9
352	Csk	Abracl	Rpl28-ps1	Rps26	B2m	Trib1	Batf3	Skil	Limd2	Slc7a11	S100a11	Cmtm7	Arpc1b	Plek	Dock5	Rhog	Gm6988	Snhg16	Cacybp	Rfc4	Rps11	Ly6g5b	Btg1		Cd63-ps	Btk	Fosb	AC124742.1	Rgcc	^Gpsm2	Memo1	Rps3a2		Ifi203	Gm13056	Dab2	Gm43343	Lamc3	Prex2	Iglon5	Dmd	Smad7				Crebl2	Nfatc3	Pgm5	Mdm4
353	Gpr12	Acp5	Rps15a-ps6	Dut	Mctp1	Zc3h12a	Tmem37	Casp1	Sqor	Zbp1	Pim1	S100a9	Dennd1c	Nadk	Pdlim7	Rps11	Ripk3	Cks1b	Tipin	Emp3	Pim2	Evl	Gm6394		Gm27254	Havcr2	Sh3bgrl3	Rps23-ps1	Bub1	Ube2t	Nuf2	Rpl10a		Flvcr2	Rapgef4	Rhoj	Utrn	Tmsb10	Gm49369	AC150312.1	Ppic	Ebf1				Gm6828	Stap2	Igip	Pitpnc1
354	Cxcr4	Supt4a	Rpl19-ps7	Hmgb1	Il13ra1	Apbb1ip	Tlr1	P2ry10b	Ptpro	C130050O18Rik	Pid1	Gm7392	Rassf5	Tmem45a2	Ppp1r18	H3c11	Npm3-ps1	Npm3-ps1	Vav1	Rpl38	Gm20324	Slc38a1	Pdcd1lg2		Apobec3	Gm32401	2410006H16Rik	Tcf19	Knstrn	Stx2	H4c9	Asb17os		Procr	Arhgap27os1	Foxf1	Sipa1	Prss23	Gm6525	Armc2	C530043K16Rik	Flna				Parp16	Sox8	CT010467.1	Atp2b4
355	Trp53i11	Rel	H3f3a	Gm10182	Tgif1	Rgs2	Gm45223	Cd300c2	Glud1	Csf3r	Lcp1	Gm7926	Arid3a	Gm31814	Tnfaip2	Cox4i1	Tipin	Evi2b	Gm7846	Rpl36-ps12	Zdhhc18	Psmb9	Rps19-ps2		Dnajb13	C030013C21Rik	Igsf6	Rpl29	Hist1h4n	Anp32b-ps1	Ncoa7	Asns		Adgre5	Sos1	CT010467.1	Gm8979	D430036J16Rik	Htr2a	Pde5a	Gm12151	Dnajc10				Iqce	Pigo	Cd55	Gm26616
356	Rps27rt	Emg1	Rps26	Gpr171	H2-D1	Sqor	Tbc1d9	Gm47566	Lpl	Man2b1	Srgn	Ctsg	Cyfip2	Ets2	Ptpre	Cdkn2d	Vrk1	Ddx18	4930519L02Rik	Rpl10-ps3	Cd48	Fam102a	Gbp4		4833407H14Rik	Ankrd13a	Gm33699	Fxyd5	Prkar2b	Slc7a5	Zfpm1	Gm4613		Elovl7	Wipf3	Vwa3a	Il13ra2	Ifitm3	Sema6d	Pth1r	Gas1	Golm1				Tent5b	Pkp4	Gnai1	Jam3
357	Rps24-ps3	Nedd9	Gmfg	St8sia4	Cd38	Tlr8	Mertk	Srgn	Nrg1	Gdpd3	Tgfbi	Arhgap15	Gm43181	Sh3bgrl3	Anxa2	Gm9025	Ckm	Snrpa1	Spcs2-ps	Rpl10a-ps1	Cma1	Itgb2	Rpl19-ps1		Adck5	Chst15	Nr4a3	Vsir	Mcm6	Gm15452	Depdc1b	Gm9843		Lrrc8c	Tspan12	Ccdc85b	Cavin2	Antxr1	Ppfia2	Nr2f1	Plxnb2	Arhgap31				Tmem183a	Gapdh	Olfml3	Cd2
358	Myl10	Msn	Rps7-ps3	Wdfy4	Dcxr	Zfhx3	Pea15a	Slc16a10	Lrrfip1	Cd84	Arhgdib	Tgfb1	Pfn1	Dock8	Unc119	Zmpste24	Snrpg	Rps17	Rps4x-ps	Chil1	Stk26	Gm28112	Junb		Dusp5	Trps1	Mob3c	Fcgr2b	Slc16a10	Cdca5	Pcyt1b	Eif3k		Gm26035	Fmnl3	Phldb2	Cobll1	Tmem51	Gm26827	Colgalt2	Gm39197	Robo1				Evc2	Tgfa	Gna11	n-R5s8
359	Zfp296	Snrpe	Commd1b	Gm14414	Blvra	Dock8	Cebpb	Sat1	Cd84	Glud1	Shisa5	Ifi209	Emb	Cldn1	Ccno	Vamp5	Mif-ps	Usp1	Dtl	Dstn	Rassf5	Gbp4	Gm4332		Def6	Gng12	Dnaja1	Lgals1	H2bc13	Lbr	Cmas	Rps12-ps24		Sparcl1	Mef2c	Sptbn1	Bst2	Cpe	Cnn2	Ehhadh	Eif4e3	Abracl				Gm11615	Tpcn1	Zmiz1	A230009B12Rik
360	E330020D12Rik	Ppp1ca	Rpl32	Rpl36-ps12	Dnase2a	Slc25a45	Hspa1a	Gna15	Arpc3	Rhog	Gm12854	Rps18-ps5	Spn	Gm21188	Cdk2ap2	Rpl8	Scnn1a	Fam111a	Hsd11b1	Gm6681	Rpl13a	H2-Q4	Rps21		Tespa1	Gm16385	Msn	Rpl36-ps12	Popdc2	Smc4	Gm1866	Psmf1		Gpcpd1	Fnbp1l	Afdn	Nrarp	Col3a1	Igsf10	Gm47963	Lrrc18	Foxq1				Olfr1372-ps1	Sorbs3	Pdlim2	Kdm1b
361	Gm9794	Polr1d	Gm5905	Napsa	Itgb5	Sat1	Rgs2	Gmip	Rap1gap2	Cotl1	Ly6e	Sem1	Trim30b	Nlrp12	Arhgap4	Abracl	Rin3	Gm10039	Hspd1	Chst12	Rps16-ps2	Pik3r5	Clec2i		Ramp1	Ccng2	Exoc3l2	Ppp2r1b	Cenpw	Bub1	Mtfr1	Ndufb7		Rai14	Procr	Slco2b1	Gbp4	Sema5a	Cox7c-ps1	Cdc42ep5	Gm49552	Cdh13				Lyrm1	Camk2n2	Smo	Zfp108
362	Gm15406	Ciao2a	Gm9843	Mirt1	Abca1	Csf2ra	Plekho2	Pfkfb3	Gm15931	Naip6	Pygl	Selenoh	Prdx6	Rgs19	Impa2	Mrpl18	Tmem40	Gm7665	Tmem38b	Rpl19-ps7	Rgs2	Fyn	Gm12918		Fyb	Ikzf2	Rgs8	Gmfg	Gm2395	Hace1	Mylpf	Rpl37rt		Sipa1	Stard9	Crygn	Gm15738	Raph1	Fbn1	Gm44636	Gm37955	Pten				Nfix	Slc38a5	Dixdc1	Zfp36
363	Rpl39	Rpl18a-ps1	Rpl19-ps11	H1f2	Gmip	Prune2	Epb41l2	Gm20100	Gm7536	Pip4k2a	Ifitm6	Rpl13-ps3	Rogdi	Laptm5	Zmpste24	Dstn	Gm10053	Gm17324	Rps8-ps2	Gm6654	Rpsa-ps10	Areg	Gm9794		Gm43609	C5ar1	Gpi1	Rpl27a-ps1	Ndc80	H1f4	Aspm	Fxn		Aoc3	Rhoj	Gm42064	Zfp503	Pkdcc	Gm10734	Gm13586	Gm33497	Eng				C77080	Gm20503	Il34	Gm26108
364	Fam107b	Klhl24	Rpl18-ps2	Rps15a	Slc29a3	Cd36	Zswim6	Itgav	Grk2	Dusp3	Klf4	Rpl6l	St3gal5	Gm3942	Lmnb1	Ckap4	Gm15793	Gm12501	Ak2	Gm11353	Madd	Zfp36l2	Rpl10a-ps1		Gm6204	Inpp5b	Sub1	Rpl34	Dtl	Nipa1	Kif11	Rps12		Msx1	Btbd3	Ccdc141	AI467606	Rian	Farp1	Ranbp17	Gm23044	Myl12a				Cfh	Smpd2	Gm14813	Sult1a1
365	Lig1	Gm4258	Rps7	Rpl6l	Nfe2l2	Camk1d	Susd3	Gm13710	H2-K1	Ly6e	Gmfg-ps	H2-DMb1	Gm5526	R3hdm4	Pag1	Capg	Rps12-ps3	Ssr4	Ebi3	Rpl37rt	Rpl18a-ps1	S1pr4	Limd2		Dna2	Adgrg1	Ms4a6b	Gm47314	Rab3il1	Atg4d	Eldr	AI662270		Ahnak	Sptbn1	Fermt2	Dab2ip	Agpat5	Trp53rkb	Arhgef6	Junb	Dock1				Sp1	^Col11a2	Anxa2	Gm14925
366	Susd1	Serinc3	Rps11	Rasgrp2	Lgals3bp	Npc2	Abl2	Themis2	Hmgb1-ps5	Tnfrsf21	Slpi	Rpl30-ps11	Ptpn7	Sla	Mfsd14b	Dgat1	Cdk2ap2	Agpat2	Lamtor2	Oosp1	Tnfrsf1b	Gm42674	Rpl3-ps1		Rps19-ps2	Nfkbia	Ssr4	Rps9	Agfg2	Gm14388	H3c4	Cox4i1		Sparc	Synm	St6galnac3	Gm33370	Dcbld2	Morrbid	Lmod1	Calm1	Nsun7				Prrg4	Prkaa2	Pcca	Msi2
367	Igkv19-93	Cerk	Eif3h	Gm6863	Dock8	Ifrd1	Zeb2	Il4ra	B4galnt1	S100a11	Ctsa	Ncf2	Gnai2	Scnn1a	Rabgef1	Kif11	Gm7384	Tkt	Gm5870	Abca13	Hcls1	Arhgap30	Eef1a1		Gm37768	Cdh1	Plekho2	Rack1	Odc1	Prim1	Cenpp	Gm12254		Ivns1abp	N4bp3	Fmnl3	B530045E10Rik	Cyth3	Lmod1	Spin4	Myl12a	Srebf1				Bmp6	^*Slc12a2	Gprc5a	Gm14505
368	Rps9	Rpl18a	Laptm5	Rrm2	Camk1d	Gmip	B2m	Ehd1	Casp1	Cd300lf	G430095P16Rik	Gm5805	Unc13d	Tbc1d8	Snx18	Rps10-ps2	Dpy30	Mt1	Gm5566	Eif3k	Rps10-ps1	Madd	Rpl22		Gm6335	Pim1	Arhgap15	Gm8430	Gm9895	Pbk	Rrm1	Mcm4		Smtn	Gimap1	^Grap	Gm22107	Mast4	Svopl	Pdgfa	Gm36529	Stk32c				Gm42876	Efcc1	Gstm1	Myh6
369	Lsp1	H2-D1	Rpl17-ps8	Ptma	Lpar6	Gna12	Sdcbp	Rgl1	Cyp2ab1	Camk1d	Naip5	G430095P16Rik	Fcgr4	Ankrd33b	Gmfg	Ceacam1	Gm6724	Gtpbp4	Tgfb1	Gm7392	Pstpip1	Sh3bgrl3	Rpl36-ps12		Fth-ps2	Lcp2	Rtn4r	Rpl34-ps2	Slc6a9	Kctd14	Asf1b	Dnajc9		Dennd3	Dusp3	Plxna4	Slc39a10	Gm43343	Pigg	Lamb2	Ifitm1	Casp6				Herc1	Hs1bp3	Mgat3	Epb41l1
370	Icam2	Btg1	Rpl27-ps3	Asb2	Asah1	Ebi3	Gab2	Ddx60	Cxcr4	Nr4a1	Fam117b	Naip2	Tarm1	Cd3d	Casz1	Cox5a	Cenph	Gm10054	Rps29	Lyl1	Rps24-ps3	Adora2a	Gm11808		Gm8976	Twf2	Tnfaip8l2	Rps16-ps2	Tmem14c	Bbc3	^Mcm2	^Mcm2		Vamp5	Tspan4	Smarca2	Nos2	Cd200	Cacna2d1	Wtip	4930556J02Rik	St3gal5				Ints1	Polr3g	Gm38300	Vstm2b
371	Rps15a-ps4	Nol7	Rpl19-ps1	Rpl21-ps8	Ehd1	Nfkbib	Cd74	Atp2b1	Gnai2	Mapkapk2	Gngt2	Gm4149	Tbc1d10c	Gm26740	Capn1	Rrm2	Grpel1	Csf3r	Ppp2cb	Rpl7	Gm15483	Themis	Rpl19		Tpx2	Prkcq	Gm5621	Cdca8	Ckap2	Tnfaip2	Cenpe	Gm8186		Stard9	Pik3r6	Zfp503	Lama4	Gm43517	Cacnb2	Adap2os	Fstl1	Pttg1ip				Mtmr3	Gpr108	Cfh	H4c11
372	Unc93b1	Rps13-ps4	Rpl22	Aspm	Gm12166	Lamp1	Xlr	Nuak2	Pik3cd	Card9	Rbms1	Osm	Lrmp	Tmsb4x	Hmgn2	Gm8439	Lamtor2	Ranbp1	Gm7926	Rpl23	Tmem71	Dock8	Gm9616		Syne1	Ell2	Gm10689	Gm37486	Kif20a	Gm1866	Micall2	Metap2		Sptan1	Mpzl1	Ctla2b	Rhob	Pdlim3	Ptges3l	9930012K11Rik	Rapgef4	Tbxa2r				Pptc7	Gm4890	Gprc5b	Xpnpep1
373	Selenoh	Gm15427	Npm1	Syk	Snx8	Cd180	Eif1a	Gvin1	Rps11	Actr3	Ninj1	Gm12254	Il1f9	Mfsd14b	Abtb1	Gm11895	Pa2g4	Gm7266	Magoh	Snrpe	Rps27rt	Ptk2b	Gm4613		Rpsa-ps9	Gm8019	Rpl38-ps2	Rpl13a	AC159819.1	Bola3	Sec14l2	Ckap2l		Ldb2	Syt7	Pxdn	Sgk1	Dgkg	C430049B03Rik	Serpine2	Pitpnm2	Ednra				Klf15	Maf	Sap25	Gm37939
374	Rbm3	Sec11c	Rps24	Mmrn1	Tmem86a	Lyl1	Inpp5d	5430427O19Rik	Ttc7	Bcl2a1b	Was	Gnai2	Il17ra	Megf9	Twf2	Klra17	Gm4963	Sfxn1	Csgalnact2	AI662270	Jak1	Rgs10	Rpl36a-ps2		Gh	Etf1	Hip1r	Pef1	Zfp367	Cks2	Smox	Rps9		Ddit4	Cbfa2t3	Rras	Gcnt2	Gm47121	Cysltr2	Gm50402	Tinagl1	Macroh2a2				Rassf8	Mctp2	Trp53i11	Nfia
375	Rps23-ps2	Npm1	Gmfg-ps	Gm14044	Neurl3	Tmsb4x	Gm29291	Fcho2	Pilra	Thbd	Guca1a	Gm9025	Platr7	Stap1	Rogdi	Gm11342	Eno1	Mcee	Trmt112	Cd37	Rps18	Atp11b	2010016I18Rik		Casp9	B630019A10Rik	Slc2a3	Grk2	Apeh	Slc66a2	Cit	Tacc3		Usp43	Gimap8	Hmcn1	Myo1b	Ache	Gm16183	Tnfaip1	Gm38037	Golim4				Sptbn1	Gm14794	Nrep	Ivd
376	AI662270	Eif3f	Rps3a2	Prc1	Fermt3	Ccnd1	Pla2g2d	Kansl1l	Prr13	Cers6	C1galt1c1	Gm46209	Sp100	St3gal5	Fmnl1	Rps10	Gm34680	Gm48909	Mapkapk2	Gm49368	Uba52-ps	Leprotl1	Rpl8		Rasal3	Gm37486	Junb	Rpl28-ps1	Tuba1c	H2bc9	Gm14388	Gm28911		Adgrl2	Egfl8	Sh3tc1	Gm9844	Gm38070	Il17rd	Gm5630	Plac9b	Polr3g				Gm12749	Gm49405	Sorcs3	Col9a3
377	Gm9083	Rps19-ps2	Gm46209	Cenps	Mertk	Ptger4	Camk1	Slc38a6	Tgfbi	Tnfrsf13b	Ciao2a	Gm26377	Rgs19	Sh2d3c	Nadk	Arhgap9	Prdx5	Dtl	Rgs19	Ran	Wdr95	Cmah	Dgka		Nbeal2	Acot7	4833438C02Rik	Zfp583	Slc1a5	Atg4a	Itsn1	Gypc		Abhd2	Hrct1	Nfib	Edn1	Ptprg	Btd	Emcn	Gm12093	Bmi1				Mettl7a3	Cyb561	Upk3a	Pagr1a
378	Wdr76	Smim14	Rpl39-ps	Sell	Sap30	Scimp	Lst1	Gna13	Gcnt2	Lrrfip1	Evi2b	Gm6061	Plcg2	Chst12	Gadd45a	Eif3k	Ssrp1	Hspd1	Rsl1d1	Cox8a	Gm36931	4833403J16Rik	Aqp3		Gm15501	Apbb1ip	Gm15644	Rpl10-ps6	Rfesd	Knstrn	Bola3	Gm3379		Limch1	Cd151	Gm16332	Afdn	Snai1	Zfp385c	Vcl	Lbh	Gm20544				Herc3	Zfp763	Cfap300	Gm49300
379	Tmpo	Rps19	Gm9493	Cd53	Plk3	Nfe2l2	Zfand5	Lmo2	Gm16587	Ehd4	Dock10	Igsf6	Mgam	Fam49b	Def6	Ccnb2	Pkm	Rab38	Prss16	Fcgr3	Lpxn	Lfng	Il4ra		Cd63	Vps37b	Nin	Rabac1	Metap2	Memo1	Stil	Gm10136		Apln	Car7	Gm42892	Vegfc	Sspo	Wnt10a	Lama4	Gm17953	Rerg				Arhgef3	Rpph1	Tcaf1	Crybg3
380	H2ac8	Commd1b	Rac2	Mndal	Tnfaip8	Scarb2	Gns	Pkib	Gm3788	Sowahc	Cnn2	Gm10237	Emp3	Gm16174	Parvg	Gm7600	Rpl9-ps7	Ndufaf6	Ebna1bp2	Vav1	Rps15a	Tes	Rpl34-ps1		Rnu11	Spi1	Impdh1	Gm4332	Gm16042	Tspan8	Scrn3	Rpl41		Tspan12	Ddit4	Ace	N4bp3	Il1rl2	Gas2l1	Col4a5	Pdzd2	Gm13524				Ddrgk1	Zfp189	Bmp1	Wdr1
381	Arhgap45	Gm15483	Gm7600	Was	Ly96	Bin2	Nfe2l2	Vsir	Uba52-ps	Msn	Ticam2	Hbb-bs	Hlx	Gm35853	Nin	Knl1	Rpl31-ps11	Rgs19	Gm10443	Gm6863	Gm48670	Msn	Dnajc15		Rps24-ps3	Limd2	Arid3b	Ramp1	Cd82	Cmas	Fen1	Rps8		Hsp25-ps1	Gm18853	Fbn1	Gm20532	Fam241a	Id3	C2cd2	Farp1	Rem1				Tspan8	Ankrd13b	Pde4dip	Gm35048
382	Gm8730	Rpl17-ps3	Rps3a1	Rpl13-ps3	Tnfrsf13b	Golm1	Chp2	Nfkbiz	Gm8865	Stk17b	Nin	Rpl17-ps4	Ptpn18	Dok3	Rassf5	Shcbp1	Gm9797	Mrpl33	Gm4963	Rps26	Gpr65	Mir142hg	Gm19557		Apbb1ip	Ptpn7	Flot1	AI504432	Cenpu	Apeh	Atg4a	Ncapg		Ipo11	Utrn	Hip1	Ivns1abp	Stx1a	Pxdn	Dgkq	Stac	Smad5				Chp2	Tspan17	Amd2	Igfals
383	Stk4	2410006H16Rik	Rps3a3	Rpl10a	Zfp710	Galc	Rbpj	Swap70	Rpl10-ps3	Ifitm2	Plekhm3	Gm6394	Adssl1	Ckap4	Ptprc	Scp2-ps2	Rps23-ps2	Gm2962	Rps6-ps3	Abhd5	Fmnl1	Gm28935	Rpl36		Gm38033	Sec16b	Def6	Bcl2l1	Erfe	Ncapd2	*Epb41	Prim1		Gm9917	Nrp2	Pkp4	Dock6	Trpc1	Loxl2	Kirrel	Gm26317	Nkain3				Mmachc	Jade3	Asap2	Pik3ip1
384	Rpl7	Taf9	Rpl17-ps10	Il3ra	Gm12543	Rapgef2	Slc40a1	Nlrp1c-ps	Gm46224	Rgs10	^Myh9	Macroh2a1	Pclaf	Limd2	Stap1	Rcsd1	Ccnb2	Lamtor2	Ddx18	Rps8	Slc28a2	Cotl1	Gm13623		Btk	Msn	Gm10080	Rps18-ps3	Gm5596	Agfg2	Chek2	5430401H09Rik		Ggta1	*Jag1	Wipf3	Gm47471	Mef2c	Ryk	1810062G17Rik	Nrep	Pde10a				Gm37206	Snhg11	Map6	Foxc1
385	Kif20b	Gm13226	Gm13436	Tpt1-ps3	Znf41-ps	Neurl1a	Nfkbia	Bach1	Mndal	Cdk2ap2	Naip6	Gm5619	Gm15725	Arhgap45	Mindy1	P2rx1	Cdc25a	Apbb1ip	Lig1	Gm10073	Stk4	Glipr1	Crybg1		Gm9028	Aprt	Ldha	Gm9803	Tmem120b	Psme3	Kif23	Gm10689		Gm43793	Prr5l	Galnt18	Apol10b	Bcas3os2	Nrgn	Pkdcc	Slc30a10	Gm16118				Rab11fip1	Slc6a8	Dynlt3	Nisch
386	H2-Eb1	Ezr	Rpl13a	Gm11478	Vsir	Rab3il1	Nhlrc3	Gm37474	Pla2g7	Clec4b1	Rassf3	Rpl21	Actr3-ps	Gm39321	Rhog	Efhd2	Dera	Rpl10a	Fbl-ps2	Mcm3	Sh3bgrl3	Cd48	Gm3511		Itgb2	Tspo	Tmsb4x	Gm46542	Nmnat3	Cdc20	Hace1	Ptp4a3		Ccdc85b	Ets2	Sncaip	Dusp6	Foxc1	Ltbp2	Cdc42ep4	Asb2	Itm2c				Hmgn5	Caskin1	Gstm7	Slit2
387	Gm14044	H3f3a	Gm15536	Actb	Gusb	Nlrc4	Tmcc3	Siglech	Trps1	Fkbp1b	Nfe2l2	Rnh1	1700047M11Rik	Panct2	Gm10357	Ltb	Ubl4a	Cd3eap	Rpl22-ps1	Gm11878	Rpl32	Pde3b	Gm9843		Gm8396	Mfsd6	Gsr	Hnrnpf	Rad51	Plk4	Dpf3	Abcb4		Gm47121	Dusp6	Tnfaip8l1	Filip1	Marcks	Ntrk2	Gm38372	Slc16a12	Rin2				Fam107a	Marveld1	Gm9284	Rassf8
388	2610318N02Rik	Gm10275	Rpl10a-ps1	Gm10154	Galc	Rhob	Ptprc	Havcr2	Pkm	Gm35154	Cdk2ap2	D8Ertd738e	Dgkg	Mocos	Gm10182	Ndufv3	Nrg4	Nip7	C3	Arpc1b	Cotl1	^Myh9	Ccr5		Gm50169	Arhgef1	Taldo1	Gm7059	Kif18b	St3gal5	Lig1	Atp5e		Gm47122	Taok2	Rgl1	9130208D14Rik	Slc2a4	Map7d2	Fam78b	Rhox4f	S100a11				mt-Ti	Gm43079	Celf4	2010308F09Rik
389	Ifi214	Cnp	Ppp1ca	H2bc11	Ier5	Folr2	Ninj1	Ifnar1	Ebi3	Dock8	Gm44860	Xdh	Abtb1	Osgin1	Coro1a	Gm4332	Cox5a	Ptpre	Rps18-ps5	Gm10282	Rab37	Lamb3	Gm15536		Glrp1	Cxcl2	Dock8	Rad51	Atg4d	Fam220a	H1f4	Tpt1-ps3		Cdc42bpb	Wscd1	Pkn3	Hsp25-ps1	Rcan2	Gm47400	Cacng4	Gm37382	Pawr				Gm20538	Gm48582	Afdn	Cpd
390	Gm15793	Rps20	Rpl19	Gm10689	Lilrb4a	Mfsd11	Mob3c	Gm38062	Rgs10	Areg	Tmsb4x	Erp29	F730016J06Rik	Fam107b	Cap1	Lyl1	Rps25-ps1	Amdhd2	Slc39a11	Gm10076	Tecpr1	Actr3	1810041H14Rik		P2ry1	Hk2	Plekhg5	Bin2	Pithd1	Cln8	Ube2t	Sgo1		Tagln2	Abhd2	Dusp23	Malt1	Gm49768	Nexn	2900092N22Rik	Daam2	Asph				Fam234a	Col27a1	Lamc1	Gm13889
391	H2-Eb2	Rack1	Rps9	Gm16165	Sqor	Spic	Gm45640	Btk	Ehd4	Gm8865	Tagln2	Pomp	Gm36159	Klra2	Gmip	Tnnt1	Gm13226	Gm5457	Parl	Gm10689	Cnn2	Rapgef6	Rpl34		Casp3	Tax1bp1	Rps11-ps1	Trmt112-ps2	Lrr1	Aars	Arl4a	Gm14198		Slc3a2	Cavin1	Sgk1	Gm26236	Zcchc14	Daam1	Eva1b	Rgs3	Zic5				Slc7a2	Ppp2r2c	Gm34006	Vit
392	Rpl34-ps1	Rpl27-ps3	Lsp1	Cdca2	Skap2	Camk1	Zfp703	Cd28	Pqlc3	Lat2	Gm20570	Ctsh	Vamp5	AI467606	Gp1bb	Glrx	Smc2	Timm8a1	Gm16089	Rps3a2	Cxcr4	Tnfrsf1b	Ipcef1		Gm8807	Olr1	5430427O19Rik	Lmnb1	Gm31452	Fbxo7	Ppp1r15a	Gm15501		Mtarc2	Mall	Ecm1	Tnfaip1	Lrrc8c	Adgre5	Ccdc102a	Rsu1	Grb14				Prnp	Sh2d6	Ranbp3l	Cacna2d2
393	Rpl3-ps1	Gm5905	Gm11539	Uhrf1	Ssh2	Tnfaip8	Zc3h12a	Gimap6	Gdpd3	Spn	Acer3	Rps15a-ps5	Gmip	Gpi1	Actr3-ps	Lilr4b	Gm29019	Ptges3-ps	Tent5a	H2aj	Bcl2l11	Arhgef1	Lfng		Asb5	Rnf130	Surf4	Fam173a	Gm20708	Metap2	Spag5	Ccnb1-ps		Fryl	Pea15a	^Msrb3	Gm37125	Fam162a	Luzp1	Prob1	Gm27198	Cavin3				Insr	1700007L15Rik	Tjp1	Gm23935
394	N4bp3	Hnrnpa0	Gm7536	Shcbp1	Rgs2	Mt1	Slc2a5	Snx30	Rack1	Was	Me2	Cst3	Cyp4f18	Snx18	Megf9	Apbb1ip	Cenpx	Hmga1b	Rps12-ps4	Ada	Ssh2	Acot7	Rps11-ps2		Taldo1	Gm26571	Arhgap6	Taldo1	Rpa2	Gid8	Aurkb	Slc43a1		Nes	Cyp2d22	Cd2ap	Flnb	Rbms1	Ttll7	Pcp4l1	Serinc3	Rnf11				Zfp729b	Mamstr	Clca2	Gm15336
395	Rps20	Rps13-ps2	Rpl4	Rfc4	Lmo2	Ninj1	Clec4a2	Lrmp	Ifi205	Gmfg-ps	Npc2	Arpc4	Mbnl3	Prss57	Gpi1	C5ar1	^Gjb3	Gm5497	Gm19366	Gm46209	Rps7-ps3	Cyth4	Gm10343		Zc3hav1	Fbxo33	Fyn	Rps21	Cenpp	Pithd1	H2-T24	Neil3		^Msrb3	Gm3788	Foxf2	Smagp	Ehd3	Opn3	Snrk	Foxl1	Igsf10				Pigl	Trp53rka	Slc5a5	Dnah2
396	Rpl35	Rpsa-ps2	Rpl34	Dctpp1	Cttnbp2nl	Tfec	Picalm	Map3k8	Sorl1	Rab11fip1	Dock8	Hck	Gm14548	Arhgap30	Ogfrl1	Rab27a	Impdh1	Ppat	Gm13611	Anp32a	Gm15427	Elf1	Rpl18a-ps1		Cxcl2	Psmb8	Arpc1b	Rplp0	Acmsd	Grina	Ncapd3	Vamp8		D830026I12Rik	Slc22a8	*Jag1	Gm37642	Arhgap29	Gm15050	Stard8	Dusp6	Ctnna1				Tmem161a	Snta1	Rnu3b4	Fbp2
397	Eef1b2	Rpl19-ps11	Rps5	Gm8213	Dock2	Tpst2	9930111J21Rik2	Msn	Cst3	Syk	Gapt	Gm5075	Snx20	Cd9	Actr3	Gm13226	Stap1	2810408I11Rik	Mrpl36	Tmem256	Ubash3a	Crem	Rpl15-ps2		2810408I11Rik	Snx20	Btk	Gm3362	Atad2	Mad2l1	Slc66a2	Rpsa-ps12		Zeb1	Itga5	Klf2	Cxcl12	Gm48098	Raph1	Pdzd2	Fzd4	Septin9				Cd55	Lamb2	Dmrta1	Fbp1
398	Gimap4	Gm4332	Gm8942	Mei4	Ifrd1	Csf2rb	Gm10790	Igf1os	Pag1	Ciao2a	Myadm	Gm7384	Olfml2b	Abtb1	Arid3a	Rps18	Tmem150b	Gm5491	Mlkl	Rpl6l	Rpsa-ps9	Ccnd2	Rpl29		Rpsa-ps2	C1qtnf12	Chst15	Gm4613	Pnp	Ehbp1l1	Atad5	Kif22		Endou	Emp1	Rnf125	Sp100	Adgre5	1700016P03Rik	4930481B07Rik	Pls3	Gm14964				Plcd1	Slc2a1	Kcnab3	Aopep
399	Cks1b	Eif3h	Rpl7-ps7	Mis18bp1	Itgam	Tnfrsf1b	Gm44198	Oas2	Gm8430	Bri3bp	Pgd	Rps3a2	Evi2b	Arpc2	Bin2	Cfl1	Rps10-ps1	Gm6988	Mrpl44	Rpl21-ps8	Pdcd4	Tspan32	Rpl21-ps8		Gm11449	Mpc2	Clint1	Rpl10-ps3	Ncapd2	Phf10	Gmnn	Gm10288		Smagp	Ehd4	Ly6e	Stard9	Mnd1	Amd-ps7	Agtr1a	Anxa3	Ramp2				6430550D23Rik	Ift43	D030062O11Rik	Gm6473
400	Ramp1	Sub1	Rpl34-ps1	Pglyrp2	Wwp1	Epsti1	Rab3il1	Gm44258	Rgs2	Milr1	Ccl3	Fermt3	Tnfaip8l2	F730016J06Rik	Nxn	Gyg	Rpl36al	Smim24	Rpn2	Mgst1	Gm42722	Dock10	Gm4149		Gm9320	Dock10	Pygl	Fth-ps2	Cdkn2d	Tmpo	Gm6104	Stom		Zfp503	Amotl1	Lrrc49	Dusp3	Nrip2	Selenom	Gm12963	Dock6	Lpp				Dbi	Tmem231	E130308A19Rik	Zc3h6
401	9330175E14Rik	Rpsa-ps9	Rpl29	Gm21596	Cndp2	M6pr	Gm26532	Gm5086	Gm15725	Gm49339	Gmfg	Rps12-ps24	Baz1a	Selplg	Lbp	Gm7808	Ptpre	Trim27	Tctex1d2	Rgcc	Rgs10	Cracr2a	H2-Q4		Gm13192	Myo1f	St14	Cenpe	Gm10603	Cd82	Kcnn4	Gm47230		Lxn	6030445D17Rik	Klf7	Dock9	Col6a3	Gm27000	Serping1	Atp1b2	Tfpi				Gm4852	Zfp358	B130024G19Rik	2900076G11Rik
402	H2-DMb2	Rpsa-ps10	Gm10288	Gm7384	Mob3c	Hlx	Rrbp1	Lrrc25	Abi3	Nr4a2	Pik3r6	Rps12	Lbp	Rasa2	Lpcat2	Prdx6	Gm44067	Gpatch4	Cks2	AB124611	Itga4	Fcer1g	Rpl21		Gpx1	Gm3809	Gm8399	Gm7392	Arhgap11a	Ppp1r15a	Dapk2	Nme3		Hip1	Fxyd5	Gm15270	Tm6sf1	Cavin1	Kcp	Cyb5r1	Bcr	9330188P03Rik				Becn1	Osbpl1a	Fgfr4	Snord61
403	^Grap	Rps11	Rpl10a	Gm7857	Ifngr1	Prdm1	Cd180	Sdcbp	Smpdl3b	Birc3	Septin9	Lamtor4	Plcb2	Tkt	Flot1	Rpl15-ps2	4930438A08Rik	Gm10123	Gyg	Rpl28-ps3	D16Ertd472e	Spry2	Ccnd2		Gm9025	Sod2	Nxpe1-ps	Cyba	Stradb	Hectd4	Cdc25b	Rpl10-ps3		Tgtp1	Tm6sf1	Tgfbr2	Sos1	Igsf10	Stc1	Myom1	Nr2f2	Cdk14				Tsen54	Ulk1	Etnk2	Gm2623
404	Hhex	Rps19-ps6	Rpl7	H2-Eb1	Ctsd	Snx8	Scamp2	Gm42874	Rps14	Fcgr2b	Themis2	Ssr4	Prok2	Arg2	Rgs19	Cyfip2	Gtf2f2	Ndufb3	Ppan	Cdkn3	Gm3511	Muc1	Rpl38-ps2		Ikzf1	Litaf	Myl12b	Rpl37a	Cited4	Pi4k2b	Gm9333	Nfkbia		Ppfibp1	Hip1	Notch1	Lrg1	Sh3bp4	Gm11653	Sec24b	Crip2	Nid1				Tbc1d22b	Dpy19l4	Tspan15	Gm22067
405	Gpd1l	Srgn	Rpl15-ps2	Cox4i1	Pnpla7	Hcls1	Tnfaip8l2	Efhd2	Rpl18-ps2	Gm36486	Fem1c	Sub1	Ccnd3	Impa2	Acap1	Rps19-ps2	Rps19	Gm28875	Srpk1	Gm15500	Ly6e	Gm38062	Arhgap9		Zfp526	Lbr	Rpl38	Mto1	Cenpl	H2bc11	Ncaph	Uros		*Jag1	Mal	Abcc9	Ctla2b	Dll3	Col5a2	Gm17634	Src	Dock10				Csad	Scfd2	Gid4	Limk2
406	Anp32e	Rpl19-ps1	Rgs2	Rps15a-ps6	Sft2d1	Gm45640	Ptpn18	Fcgr3	Ccdc88c	Sorl1	A130071D04Rik	Ppp1ca	Ear2	Cklf	Skap2	Rpl18-ps2	Gm7857	Aoah	Psmb9	Ikzf1	Gm9843	Dgka	Rps4x		Hmgb2	Gm20559	Nxnl2	Rps23-ps2	Kifc5b	Dapk2	Asb1	Ran		Itga2	Ppm1f	Pakap	Insl3	Kit	A330023F24Rik	A830082K12Rik	Lipo2	Mmp16				Gm27694	Epb41l4a	Rftn2	Gm22388
407	Rps6-ps4	Rpl22	Rps10-ps2	Eif3k	Fyb	Lpl	Srgn	E330020D12Rik	Filip1l	Litaf	Tln1	Apobr	Slc22a20	Tnfaip8l2	Gm10080	Sec61b	Gm6654	Chchd4	Rrs1	Cdk1	Tox	Prdx6	Hopx		Gm27184	Taldo1	Cd226	Gm13226	Orc6	Arf5	G430095P16Rik	Rpl34		Lrp8	Srgap1	Mast4	Gm10258	Gm14964	Lama2	Vstm4	Gm43418	Foxc1				Arl15	Dlg4	Amotl2	Gm47882
408	2310075C17Rik	Rpl19-ps7	Rps16-ps2	Gm6394	Clta	Picalm	Klf4	Il2rg	Rasgrp4	Prdx5	Gsto1	Gm10029	Orm2	Il17ra	Sun2	Grk2	Rps19-ps6	Pfas	1110038B12Rik	Rps27rt	Slfn10-ps	Tmsb4x	Pde3b		Ampd2	Mfsd13a	Nfkb1	Gm5561	Nuf2	Gm4739	Arrb1	Rps27rt		Ltbp4	Sema6d	Plpp1	Tgfbr2	Igf2r	Gm49395	Asb2	Pik3cd	Ackr4				Tspan15	Vezt	Cbln3	C230096K16Rik
409	Rpl17-ps10	Rps15a	Gm11478	Rpl17-ps4	Rilpl2	Usp2	Ccnl1	Fchsd2	Spn	Tlr13	B4galnt1	Lmnb1	Zmpste24	Gm45700	Dach1	Klhl6	Dgkg	Ttc7	Srp19	Gm6724	BC147527	Gm10275	Rpl27-ps3		Nab1	Ldlr	Gm9895	Rpl23	H2aj	Ndc80	Bard1	Aurkb		Zfp979	Kcnq1	Plcb4	Prdm1	Tslp	Pabpc4l	Stac	Gm44716	Wnt4				Dgcr2	Ndp	4930507D05Rik	Phldb1
410	Rplp1	Rps9	Gm14044	Cenpe	Ier3	Nuak2	Tgif1	Gm20528	Bmx	Dock2	Capza2	Gm17511	Fam111a	Litaf	Rbfa	Arhgap4	Psma6	Smim4	Rbfa	Chst13	Il4	Gm15536	Tpt1-ps3		Ssr4	Anxa3	Igfbp7	Rplp1	Usp15	Nadk2	Arf5	Rfesd		Gm43508	Nid2	*Epha4	Mfge8	Trib2	Actn4	Fry	Gm3788	Itgb1				Ehd3	Lrfn4	n-R5-8s1	Itpr3
411	Rpl17-ps3	Sh3bgrl3	Sub1	Gm4149	*Egr2	Renbp	Gm8995	Grn	Gm20658	Soat1	Hcls1	Rps6-ps3	Stk26	Acta2	^Triobp	Ptpn18	Agpat2	Gm8318	Prom1	Rpsa-ps7	Rpl18-ps2	H2-T22	Dapl1		Gm30124	Orai1	Tnf	Rps18	Bsdc1	Lpcat1	Slc16a1	Hist1h2br		Gm43343	Synpo2	Net1	Git2	Lrrc71	Snord55	Gm10575	Gm33180	Ostc				Ermp1	Dym	Tead1	Wwp2
412	Smim41	Arpc3	Rpl11	Hrob	Arhgef3	Myo5a	Gm44667	Gm30329	Serpinb2	Gm45266	Adssl1	Limd2	Rps6ka1	Bst1	Mettl9	Rps4x	Pmf1	Dtymk	Nme2	Lin28a	Rps3	Pdlim1	Gm7206		Cerkl	Prdx6	^Diaph1	Csgalnact2	Gm33111	Marchf5	Mettl27	Rbm38		Helz2	E030026E10Rik	Emp1	Neurl2	Ccdc68	Ebf1	Igfbp4	Efhd2	Hs3st1				Zfp46	Pik3ip1	Zbtb20	Gnb1l
413	Cenpn	Gm10175	Rpsa-ps2	Rpl39-ps	Sla	Metrnl	Batf	Gm46411	Lcp2	Eif4ebp1	Gm42819	Mir682	Gm3942	Nin	Fosl2	Gm36161	Prss16	Gm6043	Gm6745	Rpl35a-ps2	Gm7536	Klrb1a	Gm7285		Ccr2	Ifitm2	Atp11b	Dcps	Stx2	Odc1	Tacc3	Gm9083		Gm23935	Arhgap27	Olfml2a	Osmr	Rhob	Gm37045	Gm43274	Lhx5	Ptn				Msl3l2	Gm37258	Tmem147os	Vwf
414	Gm15500	Rps10	Rps3	Tbc1d10c	Cyfip1	Oas1g	Icosl	Apoe	Tln1	Aim2	I830077J02Rik	Arpc1b	Plscr1	Jdp2	Sh3bgrl3	Dock2	Rps13-ps4	Tmem150b	Gm10131	Gm11539	Rpl17-ps3	Rpsa	I730030J21Rik		1700063J08Rik	Gm27533	Litaf	Galns	Spdl1	Cenpa	Wdhd1	Gpx4-ps2		Lama5	Tagln2	*Efnb2	Itpkb	Errfi1	Gm43795	Nuak1	Tnfaip8	Gm8865				Cib3	Clec16a	Msi2	Gm42849
415	Hist1h2ao	Rpl10a-ps1	Rpsa-ps9	Rpl18-ps1	Arhgef6	Sh2b2	Ccr1	Trem2	Iqgap1	Gpsm3	Ctsz	Gm10076	Sem1	Gadd45a	Rassf3	Ppp1ca	Stmn1	Gm15501	Surf4	Actb	H2-T-ps	Rps15a-ps6	Slfn2		Pfkp	Gm15644	Ecm1	Abracl	Stil	Slc25a39	Syt14	Cdca5		Luzp1	Atp10a	Prdm16	Deup1	Rtn4rl1	Megf8	Efcc1	Gm13384	Gm38285				Ctxn3	Qtrt2	Prkca	Ip6k3
416	Impdh1	Rps3	Rps10	Haspin	Gns	F13a1	Tnip2	Glipr1	Crlf2	Nfe2l2	Cbl	Anxa1	Bst1	Cyp4f18	Cotl1	Lig1	Actr3	2310075C17Rik	Dap	Spc24	Rpl19-ps11	Kcnc1	Elf1		Akap13	Gpi1	Stk17b	Gm6394	Syce2	Dbf4	Hectd4	Atp5h		Tgtp2	Spry1	Alox12	Gm26632	D630033O11Rik	Mprip	Fcgrt	Fos	Ranbp1				Gm24949	Gm16536	D630024D03Rik	Tex43
417	Fcrl6	Rpl4	Uba52-ps	Cox7a2l	Hck	Hk2	Tmsb4x	E230013L22Rik	Ccdc180	Olr1	Aif1	Map4k1	Gm49909	Rogdi	Mrpl33	Rps13-ps4	Ifitm7	Gpx1	Trappc6a	Cenpx	Pag1	Cd274	Gm11878		Pdzd4	Sh3bgrl3	Metrnl	H2bc4	Fam220a	Hscb	Apeh	Pcna		Bmx	Gm23935	Lrrc8c	Jcad	Htra1	Angptl4	Gpr85	Gm40773	Abcg2				Gm42890	Slc9a2	Fn1	Tns1
418	Gm45454	Rpl28-ps1	Gm3511	AI662270	Il10rb	Phyhd1	Klf2	Gm5547	Mir142hg	Cd274	Idh1	Gm10136	Ccdc180	Sun2	Ethe1	Twf2	Sh2d5	Dnmt1	Gm6681	Gm4294	4833403J16Rik	Ccdc88c	Osbpl3		Rps23-ps2	Slc7a6	Rps11-ps2	Gm4735	Bub1b	Cenpw	Zfp367	Rpl23		Gm20570	Tmsb10	Ipo11	Gm43793	Stum	Chst14	Ro60	Tnfsf9	Traf4				4930581F22Rik	Plppr2	Jade2	Gm16589
419	Mirt1	Rpl19	Rps10-ps1	Gm15536	Serinc3	Phf11b	Tgfbr2	Gm35154	Akap13	Gyg	Arhgap30	Sp110	Arhgap15	Mrpl33	Cdadc1	Sri	Rpl30-ps11	Dnph1	Prmt1	1700097N02Rik	Gm11478	Znrf2	Ly9		Sfxn1	Ptgs2	Neat1	Bcl2a1b	Plk4	H2ax	Inka1	Gm6136		Ephb4	Rtl8a	Cdkn1a	Gm25908	Pth1r	Ppic	Atp1b2	Gm34777	^Myo6				F3	Fbxl20	1190005I06Rik	Gm49957
420	Tspan32	Rpl32	H3f3b	A630001G21Rik	Lipa	Nfkbia	Gm18853	Abcc3	Gm18853	Fam111a	Tnfrsf21	Rpl4	Mocos	Itprip	^Ripor2	E2f8	Rpl27-ps2	Nrros	Rps27a-ps2	Ccdc88b	Rps10	Ppp3cc	Lpxn		Rps10-ps1	Ppp1r18	Jak1	Brcc3	H2bu2	Hmgb3	Cmpk2	Mir451a		Tpm4	Mapk12	S100a16	Gm9586	Chn1	Gng4	Elk1	Chst1	Nudt4				Gm128	Castor1	Lats2	Stap2
421	Gfi1	Rbm38	Gm9294	Stat4	Ppp1r18	Sgpl1	Dnase2a	Fcgr1	Vill	Mgst1	Gcnt2	AI662270	Prss16	Slc31a2	Taldo1	Snx20	Taldo1	Rpl36a-ps3	Cdk4	Pkm	Rpsa-ps2	Vasp	Saraf		Fancg	Unc119	Cnn2	Vpreb1	H2ac12	*Epb41	Marchf5	Cox7a2		Ifitm3	Rnf125	Lmcd1	Gm14215	Gm48998	Laptm4a	Gm14269	Cebpb	Ptpn12				A030001D20Rik	Ptpru	Hid1	Abca2
422	Gm3362	Rps5	Rpl30-ps9	Gimap7	Egfl7	Tlr1	H2-DMb1	Ikzf1	Tagln2	Sp140	Arhgap9	Rilpl2	^Ripor2	Ceacam2	Arpc1b	Atp5e	Tmx4	Gm13740	Mybbp1a	Ndufb1-ps	Ifi213	A630081D01Rik	Rpl37rt		Gm11769	4930519L02Rik	Gm11878	Rpl17-ps10	Cdkl1	Cenpm	Tuba4a	Redrum		Csgalnact1	Thrsp	Stox1	1700052H01Rik	Rapgef2	Gm6044	Gm38111	Rnf165	Tead2				Gm7962	Tacc2	Slco2a1	Bsg
423	E230032D23Rik	Rps16-ps2	Rpsa-ps10	Gm7059	Fnip1	Plxna4os1	Zfp36l1	1700017B05Rik	Rpsa	Slpi	Apobr	Dpep2	Rgs14	Klra17	Srgn	Knstrn	Dscc1	Rpsa-ps1	Gins2	Birc5	Rplp2	Tnni1	Rps10-ps1		Trps1	Gna14	Marcksl1	Mboat1	Mthfd2	Gadd45a	Cdkl1	Gm8213		Cacna1e	Mtarc2	Peak1	Olfr1271	Utrn	Fat1	Spry4	Btg1	Samd15				Nrf1	Frs2	Skp1a	Hnf4g
424	Gm7392	Uba52-ps	Gm4294	Rpl35	Ptpn6	Sdcbp	Ifi205	Mcl1	Cd300lb	Rap1b	Pdlim1	Rps2	Bex6	Tacstd2	Irak3	Tmed3	Vamp8	Rmi2	Rab32	Arhgap45	Dennd2d	Ifi213	Socs1		Top2a	Pepd	Arpc2	Gm7285	G430095P16Rik	Gtpbp2	Mcph1	Ccne1		Thbd	Bambi	Msx1	Madcam1	Tmem94	mt-Tf	Ttc28	Ggta1	Gm10060				Gm42466	Snhg20	Ksr1	Gm49260
425	Smc2	Rps10-ps2	Gm6863	Tnfrsf13b	Clec2d	Ehd1	Oas2	Plgrkt	Shisa5	Agpat4	Psma7	Hmga1b	Gadd45a	Abcd2	Cdk11b	Csf2rb	Tuba8	Vav1	Gm11425	Park7	B630019A10Rik	Batf	Cd69		Zfp599	Arrdc1	Adk	Gm14044	H3c15	Cd36	Dtl	Rnf212		S100a16	Prom1	Megf6	Gm14095	Gm36988	Zfhx3	Sema6d	Pdlim1	Gp1bb				Icmt	Adhfe1	Nfib	Gm4510
426	Eef1a1	Rps24	Naca	H2ac20	Picalm	Cd163	Ecscr	Pcyt1a	Hacd4	Fas	Unc93b1	Trim25	Pira2	Cd300a	Chst12	Pmf1	Arpc4	Ak2	Gm11878	Hint1	Rps15a-ps3	B630019A10Rik	Rpl11		Rftn1	Galns	Ier2	Tmco4	Dnajc9	Plaat3	Ccdc34	Gm5621		Tead4	Flvcr2	Kcnj8	Vmn2r-ps19	Zeb2	Utrn	Gm50471	Phldb2	Cfap57				Cyfip2	Ptpn13	Setd7	Gm31645
427	Rpl14	Gm9843	Gm10343	Hbb-bs	Lncpint	Gm13710	Hacd4	Spic	Gm5621	Shisa5	Nme2	Npc2	Dock2	Fam217b	Hcls1	Rpl34-ps1	Park7	Abhd11	Gm15148	Mki67	Rps10-ps2	Ramp1	Gm10288		Gm10734	Nedd4	Rap1b	Rpl35a-ps7	Atad5	Ncoa7	Gid8	Cd47		Mmrn1	Sptan1	Gm29397	Gm6553	Crip2	Ifitm1	D230049E03Rik	Bcam	Rcn2				*Eya1	Gm16196	Gm11224	Gm20646
428	Gm5621	Gm7392	Rps4x	Banf1	P2rx4	Mcl1	Ifi213	Vps18	Rps9	Cxcl3	Tgfb1	Cenpe	Tbc1d8	Sirpb1b	Ralb	Parvg	Dtymk	Rps18-ps3	Gria3	Fam107b	Il12rb1	Tagap	Tpm4		Uba52-ps	Klhl6	Ncf2	Rps15a-ps3	Brca2	Gm13237	Dnaja4	Cmc2		Plekhg5	Jup	Ccser2	Gm11549	Fosl2	Scn2a	Gm45640	Gipr	Mpg				Gm43415	Zfhx3	Entpd2	Gm50238
429	Gm10269	Rpl18-ps2	Cnp	Cdkn3	Snx6	Gvin1	Egr3	Nfkbie	B2m	Ccr1	Fermt3	Gm6204	Cep19	A130071D04Rik	Ndel1	Impa2	Pold1	Sytl1	Gm6344	Gm46649	Arhgap27os3	Gm4759	Rps19-ps6		1810044D09Rik	I730030J21Rik	Mpc2	Gm7206	Ect2	Slc16a1	Top2a	Sox6		Map4k2	Tbx3	Gm5	Gm48147	Fbn1	Gm29254	Loxl3	Dzip1l	Gucy1a1				Myoc	Jph1	Gm525	Gm5471
430	Rpl18a	Naca	Rpl30	Rps20	Cln8	Gm22133	Gna15	Gab3	Hlx	Fn1	Plekho2	Rpl35a-ps2	Gyg	Cep19	Ap3s1	Tle5	Psmb9	Gm15452	Hmga1b	Rps3a3	Ppp1r16b	Tox	Rps15		Il1b	Ccr3	Klk8	Gm9333	Chaf1a	Otud5	Hmgb3	Txnrd2		Gngt2	Bmpr2	Fn1	Gm38477	Susd2	Rcan2	Serpina3f	Hcar1	Lxn				Cd99l2	Gm43481	Rhpn2	Gm32282
431	Ubash3a	Rpl39	Gm2000	Cd24a	Cltc	Gm4070	Egfl7	Gm4070	Gm22133	Ptk2b	Ifngr2	Eef1a1	Arpc5	Tmem38b	A130071D04Rik	Mcm5	Rpl11	Fdps	Gm10232	Fam49b	AC124742.1	Prex1	Rpl30-ps11		Parpbp	Treml2	Arl4c	Ly6e	Fam126a	Narf	Mpst	H2bc8		Tspan13	Fat4	Gm6213	1700061I17Rik	Nab1	Itgb5	*Efnb1	Trib2	Ccdc88a				Ap3m1-ps	Prnp	Amd-ps3	Marveld1
432	Bach2it1	Laptm5	Gm10269	Gm12918	A630001G21Rik	Rab32	Itm2c	Gm26520	Cd80	Slc8a1	H2-D1	Gm6654	Cks2	Slc17a9	Golim4	Dut	Gm5905	Gm34680	Gm10059	Rbfa	Ly6g5b	Gm15793	Rps2		H4c9	Dock11	Fam189b	Mir682	Ube2t	Dedd2	Hs6st1	H2ac10		Epha2	Stox1	Lpar6	Gm47450	Btbd7	Pdgfa	Slc25a47	Myom1	Cdh2				Gm19426	Cbfa2t3	Sema3f	Gm9529
433	B2m	Rpl15-ps2	Ptpn18	Gm43712	Sbf2	Gm43430	Milr1	Ms4a6c	Kdm7a	Aif1	Ostf1	Gm15501	Vill	Lcp2	Svil	Plcb2	Eif4ebp1	Cox6b2	Pnkp	Ybx1	Gm10073	Stk10	Dennd4a		Vamp5	Gm15032	Akr1c13	Ssc4d	Mybl2	AI662270	Kif20a	Gm9385		Gm20559	Iigp1	Eva1b	Mir1933	Map1lc3a	Alkal2	Gm20712	Bmpr2	Dusp6				Rilpl1	Ralgapa2	Snx10	Pctp
434	Hmmr	Rps15a-ps4	Rpl21-ps8	Gm10237	Slc16a6	Tmcc3	Trim30a	Gm45777	Irf8	Hcst	Klrb1f	Gm11878	Adtrp	Dennd4a	Pdcd6	Hhex	Rpl22-ps1	Gm13268	Gm8186	Gm7285	Tesc	Lrrfip1	Slamf1		Gm20342	Ly6e	Tpm3-rs7	Gm10827	Pabpc4	Pck2	Orc6	Cox6b1		Tgfbr2	Ppm1j	Ndnf	4930542D17Rik	Itpr1	Faap100	2810457G06Rik	Bmp1	Septin5				Gm5630	Wnt5a	Ctnnb1	1810041H14Rik
435	2700099C18Rik	Gm7536	Gm9616	Hbb-bt	Mfsd11	Litaf	Psap	Prcp	Pitpna	Grk5	Grn	Nhp2	Ppm1m	Arhgap4	Arpc2	Melk	Rpl18a	M6pr	Hat1	Gm12854	^Grap	4930523C07Rik	Mndal		Gm12194	Gm44891	Pfn1	Impdh1	Rangap1	Mpst	Bex4	Lbr		Cdh13	Gm9917	Npr3	Gm22843	*Slc9a3r2	Tspan3	Gm49327	Plekhg3	Cdkn2b				Foxp1	Usf2-ps1	Reps2	Ptcra
436	Kif23	Rpl13a	Rps8	Cd2	Tifa	Fth1	Gm12250	F630028O10Rik	Evi2a	E230029C05Rik	Aldh3b1	H3c6	Arpc4	Mir142hg	Qsox1	Rpl28-ps1	Gm15710	Gm6807	Macroh2a1	Gm6807	Rack1	Glipr2	Cnn2		Gm16141	Mob3c	Orai1	Armc7	Prxl2a	Slc1a5	Gm16165	Oaz1-ps		Ttc28	Ifitm3	Gm14207	Gm27405	1700030C12Rik	Klk6	Ier5l	Gm5560	Epb41l2				Cyb5r3	Tmem53	Ssbp3	Prob1
437	Gm8430	Rps7-ps3	Gm11808	Mcpt8	Rap2b	4933433G15Rik	Rnaset2a	Cflar	Rap1b	H2-D1	Gm5425	Gm8213	Hhex	Tbc1d2	Lta4h	Xdh	Gpsm3	Fcgr2b	Nrg1	Ero1l	Ankrd44	Lpxn	Gpr65		Pclaf	Rgs14	Rps23-ps2	Gm7536	Gm10110	H1f2	Sgo2a	Prkar2b		Mprip	Dennd3	Arl4d	Apol9b	Gramd4	Colec12	Gm4951	Lgals1	3110009E18Rik				Irak3	Gm5206	Sntb2	Atp13a3
438	Rad51ap1	Rps26	Rpl6l	Gm10076	Scamp2	Psap	Srgap2	AU020206	Rps5	Mrpl33	Kdm6b	Psmb10	Nckap1l	Gm10080	Pfn1	Gm8894	Sell	Coro1a	Thyn1	Mapk13	St8sia4	Dnajc15	Rps13-ps1		Gm45804	Alkbh4	Hspa5	Rbm3	Lrrc39	Hmgb2	Adam33	Gm7331		Sgk1	Arhgap18	Sptan1	Gm37858	Ptprk	Cplane1	Fbxl16	Sparc	Klhdc2				Atf1-ps	Erbb2	Kalrn	Lyzl4
439	Gm44067	Rpl7	Gm10029	Hspe1-rs1	Hcls1	Lmo2	Wsb1	Ctsh	Il13ra1	Gm15964	Pmaip1	Gm11478	Txn1	Arpc1b	Arpc5	Prc1	Rpsa-ps5	Zfand4	Dnmt1	Actr3	Cpa3	Stab2	Wdr95		Socs1	H4c9	Sod2	Gm9169	Cit	Cenpq	Nadk2	Reep5		Slc52a3	F830115B05Rik	Gm12655	Gm42686	Kcnj12	Gm48735	Tbc1d12	Gm13816	Cyp51				A930004J17Rik	Cdkn1c	Mllt3	Gm32389
440	Gm11808	Rps27rt	Rpsa	Rpl11	Dse	Pnpla7	Lamp1	Neu1	Gm15710	Sh3bgrl3	Arhgap45	Rnaseh2c	P2rx1	Tm6sf1	^Gsdme	Pbk	Trappc6a	Lsm5	Wfdc21	Ube2c	Rps5	Osbpl3	Tnik		Gm15972	Fut8	Gimap5	Gm38033	Cdc25c	Yod1	Spdl1	Hmgb3		Ctla2b	Gm9844	Srgap2	Gm34648	Rhoc	Aopep	Tgfbr3	Pear1	Rcor1				Hmgb1-rs16	Nudt11	Ninj1	Gm14038
441	Rps25	Sdc4	B2m	H2-K1	^Eps8	Dock4	Tfe3	Klhl38	Eno3	Tgfb1	Gm12715	H2ac8	Fam49b	Dstn	Rps6ka1	Fam49b	H3c6	Gm11449	Rps11-ps2	Gm10237	Sh3kbp1	Stk26	Ifi213		Igsf6	Gm28192	Rpl39-ps	Rps3	Gm15428	Ppm1d	Psme3	Hist1h4n		Rhoj	Grk5	Sema3a	Ncr1	Pkia	Plekhg2	Ccn1	Angpt2	^Clic5				Gal3st4	Zdhhc1	Gm50055	Hlf
442	Gm47730	B2m	Rpl21	Tspo	Psmb9	Mef2a	Gm20703	Cd209f	Hpgd	Cd300lb	Emp3	Gm10443	Acsl1	Twf2	Ptgs1	Rps7-ps3	Mcemp1	Cgas	Ffar2	Gm4045	Batf	Gm20430	Rpl39-ps		Rps11	Plec	Cotl1	Gm11425	Hba-ps4	Ghitm	Nek2	Tmpo		Mtss1	Wwtr1	Ccn1	Mir6240	Ankrd44	Emid1	Dlc1	Syne1	Gpx8				Mamstr	Mllt3	S100a10	Nr2f2
443	Vars	Gm10288	Gm10263	Zap70	Rbpj	Cd200r1	Lpar6	Fhad1	Rps16-ps2	Fem1c	Cyp2ab1	Plbd1	Trpm2	Nbeal2	Capza1	Prelid1	Bri3bp	Gm13665	Gm11560	Eif3f	Gm4332	Traf3ip3	Rgs2		Gm8341	Gpsm3	Actn3	Ssr4	Xk	Tmod1	Spc24	Gm10177		Isg15	Adgrl2	Ier5l	Gm44281	Nedd4	Prr5l	Rerg	Arhgdib	Camkk2				Trim16	Usp24	Gm4468	Ppfibp1
444	Sgo2a	Rpl29	Rpl8	Mif-ps	Tgfb1	Ifngr2	Ccr3	Elmo1	Tgm3	Coro2a	Arl11	Rpl39-ps	Gm21188	Evi2	Rab5if	H2ac7	Uba52-ps	Mrps25	Rsbn1	Gm28911	Cd200r3	Gm11425	Lcp2		Ret	Leprotl1	Vasp	Ap1g2	Tnfrsf14	Mpp1	Tubb4b	Bsg		Gm37474	Rassf3	Slc30a1	Myo7b	Gpr21	Gm22107	Heph	Zfp503	Msn				Paqr3	Aptx	Creb3l2	Dpp4
445	Serinc3	Gm14044	Rpl35a-ps6	Rpl30	Tec	Stard8	C5ar2	Gm38266	Plp2	Cbl	Rnpep	Gm21188	Tagln2	Pkm	Apbb1ip	Cited2	Msra	Chaf1a	Sh2d5	Gpx3	Ifi209	Tmem273	Rpl36-ps2		H2-Ob	Ikzf1	Gna14	Rps3a1	Gm16793	Specc1	Sppl2b	Gm6218		Tnfaip8l1	Aqp11	Als2cl	Gm34721	^Msrb3	Hcn2	Mylk	Gm34455	Stra6				Gm45343	Dlgap4	1600017P15Rik	Fgfr4
446	Bst1	Cfl1	Rps18-ps6	Gm20390	Clec7a	Jmjd1c	Marchf1	Mir1956	Rps18	Arpc2	Prr13	Rpl11	Mapkapk3	Fermt3	Ceacam2	Gm14303	Gm10180	Znhit3	Gm10039	Rpl18a	Crtam	Prr29	*Gata3		Hcls1	Casz1	E330020D12Rik	Pfdn6	Mpst	Nudt4	Kif15	Cdc20		Ptpn12	Ccdc85a	Gimap4	Gm45167	Plxnb2	Tnfsf9	Zfp568	Nr2f1	Nr2f2				Nme6	Nfatc1	Nfe2l1	A930006L05Rik
447	Gm13436	Gm4294	Rps18	Gm10263	Pmepa1	Icosl	Tnip3	Clec7a	Mir7050	Morrbid	Camkk2	Hist1h2ao	Ada	Evi2a	Tnfaip8l2	Arhgap11a	Rps19-ps2	Gm15491	Rpl31-ps8	Ppp1ca	Rps14	Gm20186	Klra1		Furin	Gm22759	Nbeal2	C130013H08Rik	Cela1	Pclaf	Cdca5	Gm7285		Lrrc32	Ppic	Nr4a2	Gm33936	Ate1	Kank2	Fkbp7	Lama2	Id3				Nupl2	Cars2	Irx2	Gm49686
448	Rpl37rt	Rps3a3	Gm15500	Rps6-ps1	Eps15	Cyp27a1	Peak1os	Abca9	Sem1	Clec10a	Dock2	Cox8a	Pag1	Casz1	Ccpg1	Unc119	Mir142hg	Ly6c1	Ssr2	Eif3h	Rpl39	Rps11-ps2	Rpl18		Ikbkb	Gm47985	Gm28187	Nt5c	Gm19945	Ptp4a3	Slc25a39	Gm13436		Pik3c2b	Stra6	Elk3	Mir5046	Tmem184b	Cyth3	Slc19a1	1700016P03Rik	Fzd3				1700030C10Rik	Lrrc8d	^*Slc12a2	^*Slc12a2
449	Rpl26	Rps3a1	Coro1a	Cyba	Mylip	Fam49b	H2-D1	Dgkd	Kcnab2	Cxcr4	Fam111a	Gm15536	Ramp1	Plin2	Ero1l	Aoah	Gm5075	Ogfrl1	Stmn1	Fam111a	Lfng	Akr1c13	Abcb9		Gm15483	Gm8865	Gm43430	Rpl39-ps	Acp1	Ucp2	Bub1	Siva1		Cdc42ep1	Smad1	Piezo1	Gm5215	Gm37644	Gm49326	Fstl1	Twist1	Efemp2				Mall	Adam15	mt-Rnr2	Gm26982
450	Rad51	Cd24a	AC124742.1	Rpl18a	Pip4k2a	Fes	Serinc3	Trib1	Vav1	Gm44860	Hpcal1	Gm10689	Casz1	Actb	Gm45837	AC124742.1	Gm7926	D130058E05Rik	Rps18-ps3	Acap1	Rplp1	Sidt1	Gm36933		Jak2	Chrm1	Ubb	Aim2	Mad2l1	Dck	Cln8	Cox5b-ps		Smad1	Slc40a1	4930555A03Rik	Bmp10	Lgals1	Gm2869	Fermt2	Pid1	Zc3h15				Dhodh	Mpdz	Fmod	Aasdh
451	Rpl7-ps7	Rps7	Tagln2	H2ac15	Prex1	E230013L22Rik	Sting1	Sft2d1	Rpsa-ps10	Ttc7	AI504432	Rpl31-ps16	Ccno	Prdx6	Lamtor4	Cd14	H2ax	Gm48620	Gm9118	Hck	Flt3l	Cma1	Hilpda		Cdh1	Anxa11	Tmigd3	Gm3379	Fxn	H2bc3	Dnajb2	Gid8		Slc66a2	Igfbp3	Itih5	Zfp600	Dock10	Btbd3	Raver2	Ier2	Fjx1				Ttc39b	Gm37663	Plpp3	Gm31812
452	Gm14586	Gm11478	Rplp0	Rps25-ps1	Nfam1	Asb2	Cadm1	Atp6v0b	Cd86	Gpr65	Anxa5	Creg1	Cklf	Gm44292	Cklf	Tspan32	Gm9396	Hmga1	Gm10120	Gm49909	Gm38062	Rpsa-ps7	Gm14303		Rps10	E330020D12Rik	Psmb8	Tmem9	Spag5	Noct	Lmna	Kif14		Fosl2	Vash1	Wwtr1	Trex2	Pdgfa	Gm13470	Peg10	Lamb1	Col6a2				H1f2	Ccdc50-ps	Gm8098	C920006O11Rik
453	Tacc3	Fam49b	Eef1a1	Smc2	Bin1	Pip4k2a	Rap1b	Trim30c	Rpl36a-ps3	Ugt1a7c	Ebi3	Cd37	Gm38118	Fosl2	Ap1s2	Baz1a	Arl6ip4	Mcm7	Psmg4	Lsm4	Rps15a-ps5	Pfn1	Rps11-ps1		Rpl10	Tgfb1	Rps11	Rpl4	Dbf4	Chek2	Plaat3	Gm12999		Abcg1	Yes1	Tfpi	Fam243	Elmo2	Gas1	Lncpint	Dact1	Wnt2				Gm9755	Bmp6	Cacna2d3	Fzd9
454	Rpl4	Gm13436	Rplp2	Timm13	Ptprj	Actr3	Fmnl3	Gm35363	Cdkn1a	Batf	Capzb	Rpl36	Galns	Ptafr	Stk17b	H4c8	Nup210	Ufsp2	Gm3375	Cox6b1	Pik3cd	Rps15a-ps5	Cd4		Rpl17-ps8	Gm43966	Rps10-ps1	Il11ra2	Cep76	Pkd2l2	Naprt	Rps15a-ps5		Ecm2	Tsc22d1	Rnf144b	Mir155	Pid1	Zfp764	Nes	Myadm	Abca5				Snhg11	Gm47586	Arhgef12	Heg1
455	Gm2000	Rps3a2	Rpl13-ps3	Mcm3	Rin2	Prex1	Gna12	Gm17941	Nckap1l	Cndp2	Ppp2r5a	Cox6b1	Aprt	Efhd2	Tm6sf1	Nfu1	Mefv	Acot9	Gm3571	Rpl36-ps2	Rpl34-ps1	Rps15a	Rps3a1		Mast3	Jak2	A630001O12Rik	Tax1bp1	Tcf19	Gm6104	H1f2	Pigq		Gm42748	Itpkb	Nid2	Gm2721	Laptm4a	Lgalsl	Rhob	Gm48877	Gdf10				Cxxc5	Snx13	Iqsec1	Gm19461
456	Irf8	S100a10	Eef2	Eef1a1	Pla2g7	Dppa3	Tmem176a	Spag9	Arhgef37	Plcb1	Spaca9	Clec4d	Arl11	Rap1gap2	Sem1	Cd53	Gm8203	Topbp1	Eif3i	Snrpd2	Rpl8	H2-T10	Dusp10		Rnf125	Capg	Gna15	Psma4	Depdc1a	Arhgap11a	Incenp	Rgcc		Gm47479	Ahnak	Fam129b	Dhrs7c	Ephx1	Gm12463	Ddah2	Gm46416	Fbxl7				Acot8	Prrc1	Klhl33	Mtss1
457	Kif4	Gm11808	Rpl35a	Gm11539	Tmcc3	Tbc1d9	Ubc	Arrb2	Arl11	Ostf1	Tlr8	Prelid1	Cd84	Ogfrl1	Stxbp2	Pde2a	Usp1	Gm6440	Pclaf	Hk3	^Myh9	Nrgn	Rpl14		Sdf2l1	Gm36949	Tagap	Rpl8	Anln	H4c12	Sh3yl1	Chaf1b		Fxyd5	Plod1	Cttnbp2nl	Gm12863	Ttc13	Actg2	Rcn3	Pth1r	Epha5				Fam160b2	2610021A01Rik	Plxnd1	Iqgap1
458	H3c10	Rpl8	Gm15710	Gm15452	Apbb1ip	Dusp6	Adrb2	Ostm1	Gsap	5430437J10Rik	Mia2	Rasgrp2	Gm26740	Rdh12	Klf5	Plcg2	Gm7429	Gm6681	Unc119	Gm10136	Akr1c13	Fmnl1	Rps3a2		Gm37486	Il15	Gm29719	Knl1	Iba57	Spire1	Gucd1	Rpl30-ps9		Gm49941	Lrrc70	Gm48602	Gm44892	Dnajc10	Ptms	Ptk2	Serpinh1	Ppa1				Rgmb	Inpp5e	Fstl3	Tead4
459	Rmi2	Gm15500	Gm6218	Pfdn5	Zfp36	Gm45223	Sqstm1	Myo1c	Pilrb2	Psap	Clec4n	Kif11	Osgin1	Gm8439	Aprt	Rpl26	Slc39a11	Klrb1f	Fmc1	Prdx6	Pde7a	Rps13-ps4	Rpl10a		H1f2	Gab2	4833445I07Rik	Scand1	Sphk1	Gm12657	Yod1	Grina		Ctnnb1	Bsg	Gm14221	Mir1981	Adgrl1	Gm28523	Fez2	Pkig	Dock7				Uhrf1bp1	Hhatl	Pink1	Rpl21-ps6
460	Rpl11	Gm3511	Gm26377	Naca	Gnpda1	Sting1	Ets2	Gm43912	Ciao2a	Ptpn22	Nadk	Gm10154	Armc3	Ltb	Il17ra	Sla	Arpc1b	^Ppip5k2	Chchd4	Gm5526	Pde3b	Rpsa-ps5	Trdv2-1		Gm3511	Amigo2	Nfkb2	Vav1	Gm29718	Donson	Gm7993	Eif2ak1		Tnfrsf10b	Ccnd1	Gvin1	Gm16031	Adrb1	Phlda1	Pls3	Itm2b	^*Rest				Tpt1-ps6	Appbp2	Plxnb1	Mfsd9
461	Igkv1-117	Rplp0	Gm11353	Bub1	Fcgrt	Gm15590	Gm45540	Gm47445	Gm15448	Rel	P2ry10b	Clec12a	Gpi-ps	Pnpla1	Stk26	H2bc11	Dram1	Mctp1	Ak6	Cdk2ap2	Was	Rps15a-ps7	Rps19		Gm7285	Cd63	Rps23-ps1	Rps19-ps6	Gp9	Mcm5	Pbk	Gm11353		Adora2a	Slc30a1	mt-Rnr2	Gm39822	Cnnm1	Adcy5	Dbndd2	Nr5a1os	Apex1				Mir6236	E130317F20Rik	1700088E04Rik	Gm49476
462	Msn	Pfn1	Rpl23	Cox8a	Mcl1	Siglece	Epsti1	AI504432	Gm15427	Unc93b1	Litaf	Anp32b	Panct2	Pfn1	Aldh2	Gm10282	Gm48690	Gm5791	Gm8730	Rpl7-ps7	A430093F15Rik	Acsbg1	Gm37390		Gm22716	Cebpb	Rps24-ps3	Il15	Gen1	Gm5263	Ehbp1l1	Aunip		Rnf213	Msn	Gm4070	Gm49391	Tspyl5	Tnks1bp1	Septin11	Gm8865	Tmem132c				Ccdc71	Zfp867	Cavin1	Tcf7
463	Arhgap30	Rps4x	Gm4613	Gpx1	Mfsd1	Gm37420	Cyba	Pik3r5	Il3ra	Gpr137b-ps	Taldo1	Psmb9	Degs1	Tmem71	Litaf	Stk26	Gm5619	Rfc5	Wdr18	Gm6201	Lncpint	Pik3cd	Gm37593		Rpl18-ps2	Tmem150b	Runx2os1	Clic1	Scrn3	M1ap	Cdt1	Cenpw		Tal1	Ctnnb1	Ephx3	Gnai2	B930095G15Rik	BC106175	9930111J21Rik2	Gm1968	Srpx2				Sppl2b	Ankrd50	Ndst1	Asap2
464	E2f2	Gm9616	Jund	Gm5805	Ctsh	Snx18	4933433G15Rik	Hsd17b12	Cers6	Cdc42ep2	Hexa	Fn1	C1rl	Ppm1m	Cd9	Anp32a	Gm10136	Gm9493	Gm7857	Myl12b	Itpkb	Ly6e	Ccr7		Csgalnact2	Rfc2	Icam1	Kif20a	Gm14388	Azin1	Syce2	Kif23		Tmsb4x	Sgms1	Itprid2	Procr	Gm5454	Gm45212	Sema6c	Pygm	Plscr3				Zfp709	Ankmy2	Lrrc73	Gm27271
465	Tbc1d1	Rps14	Gm5075	Hmmr	Gsdmd	Ftl1	AU022793	Sp110	Gyg	Arpc1b	Cd302	Dock2	Aoah	Inpp4a	Gm5526	Rps25-ps1	Gm8430	Gm4735	Erh	Laptm5	Gm3362	Flt3l	Rapgef6		Gm13840	Sh3kbp1	Unc13d	Gm10029	1700034P13Rik	H2bc6	Mpp1	Knstrn		Ehd4	Atp8b1	Atp10a	Zfp820	Cebpb	Serping1	Rnf215	Gm16274	Fyttd1				Tmem147os	Nckipsd	Gm20721	Gm12896
466	Robo3	Rpl6l	Rpl37rt	Laptm5	Ninj1	Rnf130	Cotl1	Ptgs1	Neurl3	Ets2	Stxbp6	Gm8865	Twf2	Ccdc63	Cebpb	H2aj	Ccne2	Dkc1	Rps12-ps19	Ranbp1	Gm38070	Gm15483	Gm15843		Cytip	Tln1	Gm6394	Cyfip2	Wdhd1	Slc6a20a	Phf10	Gm46209		Afap1l1	Cpd	Fbln2	Dennd5b	5930420M18Rik	Sod3	Kdelr3	Egr1	Akirin2				Fmnl2	Btbd1	Ogn	4930474H06Rik
467	Cdk1	Csrp2	Rpl10-ps3	Psd4	St8sia4	Gm45778	Csrnp1	Abcg3	Ceacam2	Gm36079	Filip1l	Txn1	C130026I21Rik	Gm8894	Ehd1	^Myh9	S100a11	Syngr2	H2az1	Gm9385	Lcp2	Chd2	Rhof		Dbnl	Ifrd1	Gm12715	Cenpn	Gstp3	Ccdc92b	Smc4	AK157302		Dll1	Pkp4	Tpm4	Gm10030	Mapk12	Daam2	Map2	Nr1h5	Ptprd				Enox2	Rpl10	Stra6	Accs
468	Rps8	Gm26377	Gm3379	Rps27a	Cybb	Clta	Il21r	C9orf72	Pstpip2	Rassf3	Kdm7a	Syk	Sla	Gm36551	Plek	Adgrg3	Gm10269	Gm9294	Gm13268	Cox7b	Rplp0	Rnf166	Rpl4		Gm13167	Gm48079	Tmed5	Rpl7-ps9	Gm6977	Bex4	Fam234b	Cox8a		Tspan9	Rgs5	Tspan4	Gm48998	Dact1	Sfrp2	Reep3	Angptl2	Ebpl				Prkaa2	Il6st	Gm26461	Tiam2
469	Rps11-ps1	Eef1a1	Rps14	Rps25	Ugt1a9	Kcnk6	Asb10	Nrp2	E230029C05Rik	Tmed5	Dleu2	Vrk1	Vav1	Gm5150	^Actg1	Mgst1	Rgs19	Ncf2	Gm4786	E030030I06Rik	Gm13436	Rpl18-ps1	Gm4294		1500015A07Rik	Tmsb4x	Atp13a3	Gm6341	Hmgb3	Uhrf1	Pi4k2b	Gm7926		Cd151	Inhbb	Ptk2	Gbp5	Ptk2	Atp1a2	Mir671	Adamts8	Slc25a5				Hexim1	Wnk4	Nhsl1	Stat6
470	Pecam1	Gm7206	Eef1b2	Gm15428	Mtss1	Vps18	Fcgrt	Vav1	Plec	Arhgef37	Arhgap15	Rpl7-ps9	Rab5if	Ethe1	Nckap1l	Tacc3	Rps12-ps9	Gm3355	Rpl27-ps1	Slc6a13	Rpl17-ps10	Rps24-ps3	Gm10689		Pygl	Tnnt1	Treml2	Gm10073	Brpf3	Shcbp1	Racgap1	Cox6a1		Prom1	Rasal2	Myof	Gm44716	Runx1t1	Gpr27	Mrip-ps	Col6a2	1700018A04Rik				Mia3	Sema3c	Nfic	A4galt
471	Rpl7-ps9	Ptprc	Rpl36	Rpsa-ps7	M6pr	Bin1	Btg2	Mtss1	Rpl19-ps11	Fam49a	Rasa3	Gpsm3	Gm16556	Ppp2r5a	Samd9l	Grk6	Knstrn	Hat1	Nudc	Cox4i1	Rps19-ps2	Tspo	Otulinl		Rps11-ps2	Ccdc115	Spin4	Ndufaf8	Pir	Cd59a	Mcm5	Rpl7-ps9		Gm48602	Vwa3a	Plat	Clec2d	Gm11100	Ptprk	Phf11d	Htr5b	Stard13				Lrch4	Mief2	Gm43544	Gm1141
472	Ckap2l	Cd52	Gm9794	Dek	Mpp1	Phf11d	Mgat4a	6820402A03Rik	Gm3379	Trex1	Gdpd3	Abracl	Lyn	Ccdc88c	Capza1-ps1	Rpl29	Gm7600	Ddx28	Gm48088	Ndufb3	Gm9794	Gm37728	Lsp1		Prdx6	Gm20634	Prr13	Gm15542	Pheta2	Slc25a51	Mcm7	Gm7384		Calm1	Sh2d3c	Col18a1	Ackr2	Slc16a12	Gm42879	Tns1	2810013P06Rik	Tcf7				Gm12335	Tlr13	Hes1	Nkx6-1
473	Pkig	P2rx3	Rpl38	Iglc1	Sdcbp	Irak2	Gm45222	Peak1os	Cd37	Camkk2	Gm8399	^Nlrp3	H2-Q10	5830432E09Rik	AI467606	Gm15427	Gm15452	Far2	Sp140	Ncf2	Insl3	Rps24	Rgs10		E130309D02Rik	Nrm	Rpl39	Gm12115	Dapk2	Atad5	Pola1	H2ac12		Gm37082	Dusp23	Tbx1	Mall	Thbs2	Mir8101	Gm48086	Mef2a	Epas1				Skp1a	^Kcnq4	Plekho2	Gm5129
474	Gm7618	Gm20696	Rps23-ps2	Sgo1	Srgn	Mob3c	Gm20100	Osm	Hcst	Tmsb4x	Fkbp1b	Pold4	Cst7	Platr7	Vcl	Skap2	Psmc3ip	Phgdh	Rpl30-ps11	Cacna1f	Tes	Saraf	Gm8430		Tmem91	Eml2	Rpl37a	Pbx4	H2bu1-ps	Melk	Dclk2	Atp5d		Slc16a13	Rgcc	Dcbld1	Tut7	Pik3r1	Serpine1	Kif3b	Fermt2	Gm5089				*Pax2	Wnk2	*Bmp7	Zfp128
475	E130215H24Rik	Selplg	Rpl26	Bach2	Abhd12	Rbm47	Prune2	Gm44751	Mmp19	5430427O19Rik	Abracl	Gm9083	Lbr	Arpc5	Rap2c	Cdc20	Gm12918	Gm6745	Gm19810	Mcm6	Rps18-ps6	Rpsa-ps10	Rps27a		Vasp	Gm5070	Rpl34-ps1	Dazap1	Nek2	Usp15	Uhrf1	Dnmt1		6030445D17Rik	Plpp1	Vegfc	Gm3788	Myl12a	*Slc9a3r2	Clip2	Chn1	Smim13				Slc41a1	Qser1	Znrd1as	Cd2ap
476	Gm7600	Apbb1ip	Rpl36a-ps2	Ms4a1	Ctsz	Ugt1a5	Oas1g	Ankrd44	Rhog	Vav1	Csf3r	Eif4ebp1	B230303A05Rik	Slc15a3	Arpc3	Dok3	Rps16	Syne1	Rpl36a-ps3	Naca	Rps23-ps1	Cd69	Lamb3		Pdcd1lg2	C030034L19Rik	Gm13623	Gm9843	Pola1	Gm7993	Nqo1	Fundc2		Cavin1	Chst15	Sparcl1	E030026E10Rik	Hapln3	Gm49297	Pfkm	Rhoc	Mxd4				Plekhf1	Zswim6	3425401B19Rik	Mir671
477	Ptgr1	Sema4b	Gm7206	Gm10343	Renbp	Gm44198	Lat2	Atp6v0d2	Gm2a	Sgk3	Sat1	Gm13623	AI839979	Flot2	Ccdc88c	Rpl6l	Rpl30-ps9	Pes1	Ttc32	Gm11478	A430088P11Rik	Socs1	Rpl18a		Ccl17	Acsl4	Ms4a6c	Gm2225	H4c6	Kif2c	Plk4	Gm48690		Slc38a3	Ttc28	Myzap	Iigp1	Cers4	9530003O04Rik	Mdm4-ps	Nrarp	Dtwd2				mt-Nd2	Gm45062	Mfap2	Apod
478	Neil1	AB124611	Rps12-ps3	Gm10250	Snap23	Plxdc2	Gla	Nhlrc3	Klf13	Lair1	Cysltr1	Snrpe	Lrrfip1	Lamtor4	Suco	Lbp	Atad2	Dnajc2	Set	Rpl36	Rpl30-ps9	Gm8979	Gm5905		H2bc15	Ubb	Map11	Sec61b	Cenpq	Usp32	Pck2	Gm16867		Sema6d	Znrf1	Ddit4	Inpp5d	Atp1a2	Ifitm2	Ebf1	Gm15722	Gm49708				Fbxw11	Cdk20	Glul	Tmem119
479	Rfc4	Asf1a	Rps12-ps9	Rpl28-ps3	Kansl1l	AU022793	Gm10802	Pik3cg	Psma7	Abcd2	Gusb	Cox7a2l	Syk	Adipor1	Gm8995	Mmp9	Pgp	Plaur	Mcm7	Apbb1ip	Arl4c	Tesc	Gm3362		Gm11824	^Diaph1	Rpsa-ps10	Arhgef6	Vopp1	Stil	AC159819.1	H2bc7		Stxbp1	Ppfibp1	Synpo2	Irf1	Rnf152	Cys1	Sclt1	Gm43820	Id1				Fntb	Tnfsf13	Itpr1	Trpc6
480	Tubb5	AW112010	Cfl1	Rps6-ps3	Rgl1	Ugt1a8	Nuak1	Tmem273	Metrnl	Pik3r6	Mndal	Sla	Cpne3	Def6	Degs1	AI662270	Gm8186	Emc6	Rps28	Samsn1	Cyth4	Adgre5	Npm1		Fam111a	H3f3b	Nfe2l2	Gm6745	Kif2c	Sphk1	Cenpa	Chac2		mt-Rnr2	Bik	Tbx3	Ccdc88c	Cd81	Gm27030	CT010467.1	Art3	Ublcp1				Mphosph9	Zfp105	Crip2	Cilp
481	Acap1	Mei4	Rps23-ps1	Asf1b	Cmtm6	Ugt1a1	Plxnb2	9530078K11Rik	I830077J02Rik	Sat1	Lyst	Rpl38-ps2	Dennd4a	Sirpb1c	Gm49909	Rps15-ps3	Rpl10a-ps4	Gm6063	Dkc1	Asf1b	Gm37593	Pacsin1	Gm14414		Trdv4	Stk10	Ltb4r1	B3gat3	C230096K16Rik	D1Ertd622e	Rfc4	Pmf1		Klhl6	Stab2	Gm16070	Gch1	Ralb	Fhl2	Gm44790	Pgf	Arpc5l				Gm24270	Lysmd4	Limk2	Gm15351
482	5730488B01Rik	Tmem91	Rpl3-ps1	Aldh1b1	Tmem251	Gm48786	Tcim	Luc7l2	Dennd4a	Ctsa	Zfp36	Clta	Tbc1d2	Lpcat2	Prdx6	H4c9	Sgo2a	5033406O09Rik	Rflnb	Dek	Gm15710	Gm30054	Nfatc1		4933424M12Rik	Gm36738	Gm3379	Cmip	Cmc2	Klf3	Glo1-ps	H2ac14		Mapk12	Hmbox1	Gm13889	Itga5	Tmem109	Gm43793	Itgb1	Lamb2	Tnni1				Malat1	Dus4l	2210408F21Rik	Adrb2
483	Parp1	Celf2	Chchd10	Cdc25b	Nfkb1	Ugt1a2	Clec10a	Atxn7l1	Gm26740	Actr3-ps	Capn2	Rpl19	Iqgap1	Gm17173	^Diaph1	Cmtm7	Orai1	Prdx5	Plpp5	Rps12	Sema4a	Gm5547	E430014B02Rik		Dut	Parvg	Smim24	Rpl36	Pcna	Lrrc39	1810058I24Rik	Slc25a21		Gcnt2	CT010467.1	Usp43	Dennd3	Inpp5a	Ltbp4	Farp1	Gm37125	Wwtr1				Dock6	Six5	Ttc33	Col4a5
484	H2-Oa	Gm12543	Gm12254	Ran	Rhog	Epb41l2	Gm12166	Cyp27a1	Sat1	Ak8	Iqgap1	Hbb-bt	Ccdc125	Adgre5	Kdm7a	Cenps	Dok3	Nop16	Gtpbp4	Rps20	Rps19-ps6	^Ripor2	Gm9493		Rpl32	Tmed5	Pdcd1lg2	Mcm3	Pkd2l2	Orc1	Tnfaip2	A730089K16Rik		St6galnac3	Lhfpl2	Clca3a1	Sema3c	Junb	Gm42780	Apbb2	Gm5277	Cfh				Slc25a25	Slc41a1	Tns3	Cpxm2
485	Slc38a1	Sec63	Rps15	Gm8369	Tpst2	Ugt1a6b	Aoah	Ccnl1	Haao	Ubash3b	Morrbid	Gm43712	Dram1	Atp11b	Cd53	Olfml2b	Morrbid	Slirp	Slc28a2	Rps8-ps1	Fam78a	Psme1	Atp11b		Apobr	Sirt7	Gm10734	Rps13-ps4	Itga4	Slc48a1	Slbp	Rps15a-ps6		Ankrd33b	Hyal2	Ly6c2	Ccdc85b	Arhgap22	Fads3	Fbxl12os	Grk5	Gng11				Ilrun	Hivep3	Ptpn13	Ndrg3
486	Rps26-ps1	Eef1b2	Rps21	2410006H16Rik	Arhgap18	Ugt1a9	Ctc1	Ell2	Slfn1	Il1r2	Rac2	Rps8	Oas3	Tlr2	Actb	Cpne3	Rnf125	Mlkl	Ciao2a	Gm17173	Acp5	Rps18	Gm6136		B630019A10Rik	Cytip	4633401B06Rik	Gm5644	Traip	Cdt1	Prim1	Cks1b		Upp1	Gata2	Arl15	Rin3	Oaf	Pabpc1l2b-ps	9930024M15Rik	Foxf2	Gm49344				2002-03-01	9930120I10Rik	Extl3	Spsb4
487	Gm16534	Rdh12	S100a10	1810059H22Rik	Nfkbib	Adam3	Gm14221	Gpr34	Prkcd	Ppp2r5a	Gsap	Rps15a-ps6	E230014E18Rik	C130026I21Rik	Cbl	Dek	Gm7536	Slc25a13	Nrros	Pram1	Rps7	Rps11	Xlr4c		Mki67	Gm7832	Aprt	Gm27288	Cd59a	Rangap1	Arhgap11a	Tuba1c		Gm10571	Atox1	Cdc42ep1	Ralb	Akap12	Pianp	Naalad2	Nr1h3	Ggt7				Tmigd1	Lss	Gstm2	Abcd4
488	Tagln2	AI467606	Gm14303	Rpl7-ps7	Cst3	Kdm6b	Inpp4b	Fli1	Gm15483	Gm10080	Actr3-ps	H2az2	Cpne2	Sirpb1a	Pkm	Pcbd2	Rpl17-ps4	Gstm4	Adgrl4	Rps15a-ps6	Mgst2	Rpl17-ps3	Sh3bgrl3		Gm5905	Grk6	B4galnt1	Gm49463	Gm11427	Abcg4	Mad2l1	Rpl4		Gm43795	Dst	Ptprm	Bmpr2	Gstk1	2610017A05Rik	Gm37968	Tradd	Gm27010				*Slc9a3r2	Usp2	Patz1	Rab11fip4
489	Gm15501	Gm3379	Rpl41	H3c2	Rab8b	Lncpint	Wfdc17	Fam111a	H2aj	B4galt5	Ets2	Ndufb1-ps	Gm33326	Ear2	Emb	Rplp0	Aldoa	Rps8-ps4	S100a11	Gm6218	Tspo	Il13	Gm5805		Rpsa	Adssl1	Adora3	Snrpe	Dut	Ddit3	Cdc20	Rps3a3		Lrrc70	Itih5	Pear1	Pde8a	Gm14016	Adam19	Fam20c	Sox5it	Tcaf1				Hip1r	Tbx18	Yap1	Smo
490	Rps12-ps3	Gm46209	Rps27a	Ifi47	Ly6e	Gm26473	Sult1a1	Kdm6b	Naip5	Zeb2	Lamp1	Cdca3	Slc22a15	Pxn	Txn1	Anxa2	Rps12l1	Rps12-ps24	Srp72	Aldoa	Akna	Pycard	7330423F06Rik		Rplp2	Plekhg3	Ctsc	Edem2	Cd55	Prkab1	Odc1	Fam117a		Selp	Slc3a2	Jun	Bhlhe40	Col5a2	Gm11672	C430049B03Rik	Ifi203	Gm6501				Tmbim1	Foxo4	Taok1	Kctd2
491	Bub1	Gm47820	Gm8430	Anp32a	Gimap6	Ugt1a10	Etv3	Camk1	Rplp0	Cap1	Ms4a4a	H2ac4	Itprip	Gm16587	Sla	Gm38979	Gm10320	Gm4828	Abcd2	Btk	Blk	Gmfg-ps	Tut4		Gm26510	Rps6ka3	Gm9025	Cd1d1	Arhgef39	Syce2	Pithd1	Rpl19		Atp10a	Fryl	Wwc2	Rhoj	Nrep	Dlk1	Hes1	BC028528	Zbtb7c				Arfrp1	Pank3	Gm44421	Cgrrf1
492	Rps15	Hmgb1-ps6	Sdc4	Hba-a1	Ncf2	Fos	Dse	Inpp4b	Rpl32	Pilrb1	Nckap1l	Gm7618	Krt86	Cebpb	Scp2	Atp5pb	Nxt1	Ppid	Ap1s1	Rpsa-ps5	Fyb	Gm11539	Zdhhc18		Slc7a5	Cebpa	Arsb	Rpl30-ps10	Ddx39	Abtb1	Hscb	Kif15		Nid1	Vat1	Apcdd1	*Efnb2	Prkar1b	Inpp4b	Exd2	Adgra2	Ranbp2-ps1				Crip2	Prmt2	Sh2d6	Pdlim2
493	Gm10288	Rpl11	Tpt1-ps3	Fcmr	Hprt	Gm14221	Slc7a7	Pim1	Cnn2	Fam117b	Lrrfip1	Rpl31-ps8	Actn1	Prps1l1	Selplg	Psmb3	Gm12242	Nifk	Rps27l	Rpl21	Akap13	Zbp1	Sp110		Gm15466	Gm15542	Rnu3a	Arrb2	Slc25a51	Dtl	Cachd1	Pkhd1l1		Zfp521	Lrrc8c	Klhl5	Timeless	Arap2	Atp8b2	Slit2	Tspan6	Rcn3				Syne2	Myo9b	Usp46	Sorbs2
494	Gm35986	Rps18	Srgn	Psmb1	Nrp1	Gm37084	Tnfaip8	Mapk6	Rps3	Map3k8	Vav1	Marchf1	Adgre5	Lrrfip1	Efhd2	Stap1	Runx3	Utp4	Cd48	Smc4	4932438H23Rik	Rpsa-ps9	Gm10263		Coq8b	AW046200	Gab2	Incenp	Gm15915	Spag5	Fbxo30	Gstm5		Bmpr2	Tmem184b	Gas2l1	Emcn	Mylk4	Stac	Adamts9	4930592A05Rik	Ptpn1				Cdadc1	St3gal4	Gm26558	Gm42537
495	Gm7206	Gm15793	Gm10073	Mbnl3	Ugt1a5	Glipr1	Arpc1b	Anxa3	Bcl3	Gm5547	Sec61b	Rpl32-ps	Kif21b	Olfml2b	Wdr1	Rrm1	Stk16	Pxylp1	Tyms	Scnn1a	Rpl10a-ps1	Rpl32	Gm37728		Ep400	Zfp622	Rps6ka5	Rpl19-ps7	Mcm10	Sars	Fbxo7	Rpl36		Denn2b	Bmx	Zfp979	Crim1	Itpripl2	Crip2	^Eps8	Ppp1r2	Commd3				Anxa2	Emp2	Paics	Gm48885
496	Gm6654	Uchl3	Gm14414	Rps12	Psmb8	Sft2d1	Ppp1r15a	Ubl3	Fth1	Rgs14	Asah1	Tuba4a	Gdpd3	Treml2	Plin2	Evi2b	Srpk1	Smim12	Denr	Pilra	A630023P12Rik	Cnot6l	Gzmc		Gsr	P2rx4	Rps24	^Diaph3	Marchf8	Pcyt1b	Gm15452	Gstp3		Pakap	Plscr2	Fcgrt	Flvcr2	Gpc3	Mrpl10	Araf	Avpr1a	Hmgcr				Gm43947	Il6ra	Prmt2	Gm47643
497	Fam111a	Prim2	Rplp1	Lig1	Was	Cbr2	Bach1	Ticam2	Ifi209	Arid3a	Batf	Cks1b	Septin1	Armc7	Was	Rps3a1	Rps12-ps19	Mtf2	Ndufb3	Gm13611	Rapgef6	Ppp1r16b	Gm2000		Htr1b	H2-K1	Rpsa	Dut	Gid8	Gm14383	Ndc80	Mrpl14		Plec	Vim	Gm37969	Mfsd2a	Ifitm1	Tie1	Fat4	Adamts16	Rnf138				Ubr1	Golga4	Plekhh3	Tmem117
498	Ncapg	Gm13919	Cd24a	Tmpo	Syk	Ggt5	Skap2	B4galt1	Thbd	Dleu2	Gm49339	Rps20	Cldn1	Tmem216	Scp2-ps2	Panct2	Myo1g	Khk	Gm7285	Ndufa2	Crem	Bend4	Gpr171		Gm29264	Fyn	Slfn10-ps	Ndufs2	Htatip2	Prdx3	Bbc3	Pole3		Cdc42ep3	Cavin3	Ier3	Enc1	Pdlim7	Speg	4930412C18Rik	Ldb2	Itpripl2				Nedd4l	Tjp1	Dnaaf5	Akap8l
499	Endou	Cenpm	Gm6136	B2m	Gmfg-ps	Klhl38	Gm37168	Siglec1	5430437J10Rik	Dusp2	Crlf2	Rpl41	Rnf144a	Rab5if	Fam49b	Tuba1b	Gm9800	Ptpn22	Gm5921	Gm16089	Rpl21	Ankrd44	Rpl17-ps4		D230049E03Rik	2410006H16Rik	Scp2	Tmem91	Stard10	Hist1h2br	Tipin	Josd2		Ralb	Plxna2	Clic4	Ccnd2	Fam20a	Mir5136	Gm16973	Fam81a	Ckb				Pigm	Btbd3	Nos3	BC049762
500	Gm3565	Hmgb1-ps3	Gm29216	Gm5075	Ifngr2	C5ar2	Adam15	Gm44667	Jaml	Nfkbid	Btg1	Rpl27-ps3	Gm44401	Gyg	Cebpz	Gm6485	Hmga1	Snrpd1	Tmem150b	Rpl36al	Rps23-ps2	Mri1	Rpl6l		BC051537	Acsl5	Peg10	Gar1	Pck2	Hist1h4m	D030056L22Rik	Gm10080		Gnb4	Lrg1	Fas	Ifi208	Astn2	Unc5b	Dse	Gm20402	Insig1				Klf4	Gba2	Sptbn1	Gm11632
501	Rps18-ps3	Ly9	Sh3bgrl3	Gm46209	Ncoa3	Tgfb1	Cd200r1	Slc43a2	Rpl37rt	AI413582	Ifrd1	Gm5963	5830432E09Rik	Rab32	Lims1	H2bc14	Fdps	Gm7429	Eif2s1	Sqor	Leprotl1	Rpl19	Prex1		Slc22a3	Hcls1	Tspo	Gm6451	Gins1	1810053B23Rik	Prdx3	Gm49342		Tmem255a	Ildr2	Gm4951	Kcnj2	Gm37558	Tpmt	Egfl8	Ccdc82	Micu2				Kank1	Pdxk	Pdxk	Gm16581
502	Gm47828	Hdac7	Plac8	Gm1966	Lgals9	Serinc3	Rbm47	Gm37390	Rps13-ps4	Arhgap45	Gm31814	Cenpf	Sema4a	Grina	Atxn10	Rps25	Gyg	Gemin2	Manf	Gm50022	Zbp1	Ikzf1	Rpl18-ps1		Gm38329	Gna15	Gnb4	Eif3l	Relt	Mcm7	Acp5	Abcb10		Znrf1	Rhoc	Heph	Gm13056	mt-Rnr2	Ache	Smad9	Ifngr2	Scarf2				Pkd1	Lats2	Afap1	Gprc5a
503	H2-Q4	Rps26-ps1	Hsp90ab1	Rps12-ps24	Cotl1	Rasgrp3	Disc1	Gm47664	Plekhm3	Il6	Rhog	Tkt	Osm	Dennd1c	Fermt3	Gm8995	Krtcap2	Pycard	Rps25-ps1	Nhp2	Gm11878	Gm8369	Rps6-ps4		Gcnt1	Snord78	Gm7285	Camkmt	Ypel4	Tac2	Mthfd2	Rpl9-ps7		Mtmr11	Rhob	Rasgrf2	Adgrl2	Esyt1	Nedd4	Gstm1	Pltp	Nlrp5-ps				Gm34680	Mtf2	Fermt2	4933407K13Rik
504	Ccdc69	^Tmem132e	B3gnt8	Tubb4b	Ets2	Cln8	Parp14	Ptbp3	Ctsz	Ifi30	Actb	Gm7285	Ogfrl1	Gm1604b	Adipor1	Kif22	Rps12	Dgkg	Glrx3	Gm10320	Mfng	Gm8942	Mbnl1		Dntt	Gm12218	Gm10343	Rpl10a-ps1	A730036I17Rik	Haus8	Donson	Eif5a		Cthrc1	Lrp8	A030001D20Rik	Cacna1e	Ppp1r12a	AA386476	Ptges3l	Plat	Cpne8				Gm14760	Sned1	*Slc9a3r2	Gga1
505	Tcf19	Dock8	Cbll1	Snx20	Atp6v0a1	H2-DMb1	Gm37420	Gm26714	Dleu2	Rgs19	Svil	Rassf4	Map3k9	Ascl2	Arfgef1	Gm6724	Mogs	Chchd1	Actr3-ps	Rps15a-ps7	St8sia6	Ifitm10	Dock10		Rps10-ps2	Wdr1	Rps13-ps4	Cxcl2	Nudt4	Spdl1	C230096K16Rik	Rpsa-ps7		Eln	Gm45457	Fosb	Cav2	Klhdc8b	Podxl2	Tubgcp6	Dusp9	Syncrip				Use1	Lims2	Gm43426	*Fgfr1
506	Rpl21	Ppp1cc	Fcho1	Rps8	Smap2	P3h2	Gm14636	Gm43065	AI662270	Taldo1	Adap1	Sirpb1b	Gm16587	Arl11	Dock8	Ptgs2os2	Mrpl33	Camp	Arhgef6	Gm7618	Cyp11a1	Rps13-ps2	Gm38062		Clic1	Lrrfip1	Parvg	Rpl3-ps1	Sec14l2	Ska2	Cox6b2	Taldo1		Gm37125	Tpm4	Gm4788	Ankrd33b	Sptbn1	Uchl1	Carmil1	Gm50455	Fkbp1a				Ocln	Lsm14b	Cyp1b1	Acot1
507	Cox7a2l	Sigirr	Gm13623	Cd74	Igsf6	Pea15a	Cyp27a1	Eea1	Coro2a	^Hgf	Bcl3	Rpl36al	Rap1gap2	Adssl1	Tnfrsf1a	Fis1	Ass1	Eno1	Rps6-ps1	Snrpd1	Gm11808	S1pr1	Rps8		Rps19	Fbxo31	Gm13436	Capn1	Wdr76	Rfesd	Pnp	Pbk		Exoc3l4	Pcnx	Gm18852	Mcl1	Peak1	Gm42928	Map3k2	Isg15	Abi2				Pink1	Fbln1	Ctnna1	Tbx1
508	Chaf1b	Gm15710	Gm6394	Eif3f	Skil	Tmem52	Cltc	Cd68	Rps10	Arhgef10l	Nlrp1a	Gm10250	Anxa11	Sephs2	Pde2a	Cks1b	Rpsa-ps10	Magoh	Magohb	Prelid1	Rpl29	Nrarp	Madd		Gm15566	Vps13c	Gm15483	Fcho1	Slc16a1	Sh3yl1	Azin1	Mrpl18		Fam129b	Gbp5	Tox3	Calm1	Fhl2	Snhg18	Gas6	C130075A20Rik	Dok5				Elovl5	Simc1	Spsb1	4930588A03Rik
509	Cenpw	Rps23-ps2	Rps24-ps3	Rpl19	Tpd52	Mfsd1	Gm45778	Gm36638	Gm34084	Abracl	Atp6v1b2	Gm9385	Plxnc1	Cpne2	Samhd1	Cldn15	Rpl32	Cks2	Nfu1	Gm9083	Gpr183	Mfng	Rpl35a		Rpl21	Dok3	P4hb	Rplp2	Cdkn2c	Bcl2l1	H2ax	Gch1		Vim	Cdc42bpb	Pir	Gm26812	9530082P21Rik	Stk39	Snhg18	Runx1t1	Mast4				Gm28529	Morc4	Fndc3b	Anapc2
510	Rps7	Gm3565	Zfas1	Gm10136	AB124611	Trim30a	Gm37125	Bmp2k	Zeb2	Pitpna	Plod3	Nrm	Ppp1r18	H2-D1	Card19	Gm19945	Aurkb	Cyb5r4	Tor1a	Aldh3b1	Gmfg	Rpl27-ps2	F2rl1		Fam110a	Dock8	Pigx	Cip2a	Cmpk2	Smap1	Ccdc77	G430095P16Rik		Tsc22d1	Ralb	Rasal2	Gm20559	Adgra2	Sh3pxd2a	Antxr1	Plekhg2	Lipa				Fam126b	Gpatch3	Sh3glb2	Gm19569
511	Lck	Cenpa	Gm3362	Rps11-ps2	Ugt1a2	Pald1	Nek6	Slc38a7	Sub1	Crlf2	Arpc4	Clec4a1	Klra17	Rcsd1	Arhgap30	Rps19-ps6	Rpl23a-ps3	Tsfm	Gm10154	Pmf1	Chrne	Gm6394	Klrb1f		Rph3al	Sqor	Vps37b	Gm6104	4930572G02Rik	H3c14	Rad18	Gm7027		Spag9	Samd12	Ctnnbip1	Abcc6	Iffo2	Hspa12a	Usb1	Crim1	Clcn4				Foxc1	Ern1	Itga3	Gm36339
512	Rpl23	Nnt	S1pr4	Rbm3	Swap70	Neat1	Osm	Ssh2	Ticam2	Arhgap15	Gm5621	Gm10184	Gm10357	Ccpg1	Lsp1	Ogfrl1	Kcnab2	Mrto4	Gm7429	Gm10039	Ifi214	Gm7776	Rps20		Gm25745	Rgs2	Dusp16	Rnf19b	Cep70	Aplf	Fxn	Ndufb10		Mpzl1	Wnt5b	Sgpp2	Ier3	Rhbdf1	Gm43682	Afap1l2	1700003N22Rik	Actl6a				Gm47513	Trim65	Gm37374	Zfp651
513	Rasal1	Gm6654	Gm30948	Mir142hg	Ptprc	Ctc1	Rrad	Gm42962	Frrs1	Pim1	Gm35154	Clec4a3	Nin	4732465J04Rik	Atg3	Rab5if	Dnph1	Tspo	Mrps14	Rpl37a	Ctla2b	Gm11707	Gm12254		Rgs1	Gm19620	Edem3	Gm12430	Bard1	Marchf3	Ncapd2	Apeh		Dab2	Vamp5	Tbc1d4	Sigirr	Stard8	Ccdc141	2510009E07Rik	Zfp703	Csad				Impa1	Glt28d2	Pank3	Cbr2
514	Yeats4	Gm8430	Gm8186	Rpl36	Fcho2	Gm1966	Cd209f	Edem1	Mapkapk2	Ifngr2	Ugt1a7c	Psme1	Samd9l	Tpd52	Dennd4a	Gm1604a	Sem1	Srp72	Gmps	Psmb3	Rpl22	Rpl27-ps1	Gm11353		Nfatc1	Gm6485	Egr3	Tvp23b	Mtfr1	Arl4a	Nme3	Rpl28-ps3		Stc1	Prdm1	Plekhg5	Cd40	Tnxb	3110006O06Rik	Wnt9a	Ehd2	Tubb2a				Fam102a	Rundc1	Crybg3	Gm43417
515	Rps21	Inip	Icam2	Rpl27-ps3	Camk1	Gm19680	Ggt5	Rcsd1	Psmb9	Dpep2	Sem1	Dock8	Kcnab2	Nudt4	Npepps	Gm7926	Ran	Ruvbl1	Rab5if	Myo1f	Nrgn	Rps15a-ps3	Xlr4b		Tcp11	Gm37176	Gm8129	Ropn1l	Gm15815	H3c4	Slc25a51	Ddx39		Adamts4	Mndal	Egr1	Gm38362	Gm50438	Gm28151	^Myh9	Gnai2	Myl6				Zfp142	Mospd2	Nkain4	4930445N18Rik
516	Eif3f	Gm2000	Arid5a	Nsmce4a	Dhrs3	Ppp1r18	Atp2b1	Tgfbr1	Lat2	Haao	Gm7665	Cfl1	6530402F18Rik	Hmgb2	Ppp2r5a	Znhit1	Rps15a	Pa2g4	Guca1a	Dram1	Rps21	Gm11478	Sla		Gm37642	Stk26	Anxa6	Tipin	Tipin	Orc6	1600020E01Rik	Rpsa-ps5		Ctnna1	Lef1	Gimap8	Sema6d	F2r	Snord123	Gm43863	Lrrc58	Dtd1				9530013L04Rik	Sft2d2	Pim3	Hif1a
517	Gm11878	Clta	Ift22	Gm11353	Ncf1	Jun	Bmp2k	Mfsd12	Dusp3	Cyp4f16	Tmed5	AI467606	Tpm3	Txn1	Cd14	Gm6522	Ube2a	Grpel1	Gm6988	Rpl9-ps6	Dock10	Samhd1	Rpl7		Gm10275	Taok3	Pstpip1	Rpl18a-ps1	Kntc1	D030056L22Rik	Narf	Eif1-ps1		Tubb6	Mgp	D830026I12Rik	Tmod3	BC028528	Gm44702	Col5a2	Svopl	Insig2				Cdkn1c	Galnt7	Mgat4a	Fgf1
518	Rbm38	Rpl30	Il21r	Rpl41	Rnf130	Ets2	Tpbgl	Erbin	AI504432	Gla	E230016K23Rik	Pfn1	1600010M07Rik	Lta4h	Gnai2	Arl6ip1	Rps6-ps1	Rfc3	Rpl28-ps3	Mrpl18	Rps15a-ps7	Zyx	^Grap		Gm47463	Cotl1	Rps7	Gm13456	Slc6a20a	Rb1	Lbr	Rps29		Fry	Gm48998	Slc7a1	Myo1d	S100a11	Gm50273	Spred1	Mir5124a	*Eya1				Crtc1	Tspan8	Slc7a14	Tas1r3
519	H4c9	Mfng	Gm5619	Dnase1l3	Tpp1	Sap30	Gng2	Tlr1	Rnf149	Rara	Diaph2	Spn	Mki67	Parvg	Limd2	Mir142hg	Zfp593	Mcrip2	Gm4540	H2ax	Rps11-ps1	Gm11878	Rps8-ps4		Zfp53	Gm7411	Gm28809	Ubb-ps	Smox	Rfc4	Atad2	Cela1		Wnt5b	Fyn	Itga5	^Spns2	Gm9844	Gm38118	Tgfb1i1	Gm13474	Itgav				Vps39	Dzip1l	Gm42633	Slmap
520	Haus4	Snx30	Desi1	Gm6745	Gm8995	Mapkapk2	Casp1	Gm47168	Naip6	Gm15930	Rac1	Ctsz	Gm31814	Iqgap1	Gyg	Mthfd2	Eif3i	Rpl9-ps4	Atad2	Ptgs1	Gm15500	Igsf5	Nr4a1		1700097N02Rik	Nlrc4	Ccrl2	Ccr1	Gm12657	Gm6421	H2bu2	Gm8172		Jam2	Fermt2	*Efnb1	Slc66a2	^*Slc12a2	Gm50478	Ccdc141	Cd151	Tcf4				Srprb	Aph1a	Dact2	Gm17938
521	Rpl35a-ps6	Ighv14-2	Rpl18	Arhgap15	Capza2	Pik3ap1	Filip1l	Gm9364	Psmb10	Glipr2	Mir22hg	Dek	Sytl1	Snx20	Cdc42se1	Ceacam2	Tmem97	Nop10	Ola1	Gm39556	Jak3	Rpl13a	Spry2		Rel	Rabgef1	Rpl34	Rpl27a	Mir144	Cks1b	Cks2	Gm10736		Cdc42ep2	Gm8979	Insr	Dusp1	Btd	1700067K01Rik	Cd151	Dnm3os	Rbbp7				H3c13	Zfp626	Ticam2	Alg14
522	Gm7331	Gm6863	Rps2	Gm43514	Marcks	Wsb1	Sat1	Gm15964	Cmtm7	Gm43814	Pik3r5	Syngr2	Ppp2r5a	4833407H14Rik	Lrrfip2	Neil3	Rpl31-ps8	Fam107b	Gm9354	Rps15a-ps5	Rps4x	A430093F15Rik	Gm9294		Rps24	Trpm4	Dock10	Il16	Gm5487	Rnf212	Fancl	Mkrn1		Lyn	Map3k11	Tnfaip1	Gm37033	Gm3788	Dlx3	Zdhhc15	4930553P18Rik	Hdac2				Nudt22	Cdc42bpb	Hlf	Sik1
523	Sigirr	Rpl34	Arpp21	Rpl7a-ps11	Rap1b	Zfp710	Usp2	Wwp1	Abcg3	Vim	Gpsm3	Reep5	Nbeal2	Tuba4a	Rap1b	Rps24-ps3	Cenpa	Gm13552	Tomm5	Cdca7l	Rpl17-ps8	F2r	Rps12-ps3		Il10	Rgs19	Acvr1c	Mrps14	E2f1	Eldr	Gm19945	Bub1		Gm48382	Htra1	Pllp	Maoa	Sik1	Alg12	Gm9949	Il6	Dubr				Nup210l	Abtb2	Il6st	Cntnap1
524	Spc25	Stk17b	Selenoh	Gm4204	Blnk	Cd63	Dock8	Tmcc3	Crybg1	Syngr2	BC028528	Psmb4	Serpinb10	C1rl	Ifitm2	Gm13436	Rpl8	Rps8-ps2	Pygl	Hist1h2an	Ccr9	Itga4	Nabp1		Rps5	^Actg1	Cxcr2	Cdkn2c	Dscc1	Brca2	Fam214b	Fam111a		Plekhg1	Fkbp1a	Emp2	Gnb4	Cp	Rhob	Utrn	Asap2	Aff2				Cntf	Gm12504	Arhgap5	Boc
525	Gm15772	Gm11539	Gm12543	Dnajc9	Cyba	H2-Q6	Gpr160	Gm32591	Tlr13	Irf7	Pstpip2	Rpl28-ps3	Unc119	Atp1a3	Eif4ebp1	Gm7536	Rps20	Ydjc	Rpl31-ps12	Prss2	Rpl23	Slamf1	Rps9		Nfe2	Gm10655	Serpine2	Il1r2	Gm14150	Pnp	Cks1b	Samd11		Adamts10	Ctla2b	Fam71a	Gimap9	Malat1	Pde1a	Gm16023	Cdc42ep4	B130024G19Rik				Itpripl1	Pou6f1	Gpx4-ps1	Lypd2
526	Gm12918	5830428M24Rik	Serinc3	Gmnn	Sat1	Gm44545	Tent5a	9930111J21Rik2	Arpc4	Gm7665	Nt5c	Rpl38	Ankrd33b	Eif4ebp1	Dynlt1f	Rps23-ps1	Gm5424	Mpc1	Bak1	Gm44000	Rpl3-ps1	Arpc2	Rps3a3		Rpl15-ps2	Cd63-ps	Atp2a3	Os9	Gm7993	H2bu2	Mcm6	Ank1		Lrg1	Stox2	Gm45457	9930111J21Rik1	Gas1	Nrarp	Daam1	Sdc3	Tanc1				Vps13c	Scoc	Ryk	Fam20c
527	Gm5616	Rps15a-ps7	Hnrnpa0	Lsm4	Ugt1a1	Gab2	Vav1	Dusp3	Abracl	^Myh9	Havcr2	Stmn1	Clec4d	Unc13d	Abracl	Arl11	Gm10250	Psmc3ip	Gm4737	Gm28086	Eef1a1	Insl3	Gem		H3c6	H1f2	Gm9843	Adgrd1	H4c11	Pola1	Rfesd	Uqcrq		Jup	Tmsb4x	Slc52a3	Stc1	Inpp5b	Dnajc10	Slc9b2	Gm37730	Cdk4				Zfp551	Igf2r	Pak4	Palm
528	E2f7	Spi1	Rrm2b	Ankle1	Limd2	Ly6e	Il18	Slamf9	Ppp2r5a	Mapkapk3	Rnf130	Cdkn3	Gm8091	Was	Cd44	Nxn	Gm15483	Ppie	Tuba8	H2az1	Tnfaip8l2	Rps16-ps2	Gm10362		Rpl18a-ps1	Gm14046	Etf1	Sdf4	Gps2	Hist1h2bp	Tubb4b-ps1	Gm4786		Kbtbd11	Trp53i11	Grb10	2810403G07Rik	Calm1	Maged2	Abi3bp	Arhgap29	Clec14a				Ipo8	Cttn	Fndc11	Fdxacb1
529	Gm12057	Arpc4	Tcof1	Polr2j	Gng2	Ugt1a6a	Rin2	Wsb1	Pmaip1	4930455G09Rik	Arpc5	Gm3375	Mctp1	Rps6ka1	Arpc4	H2ac13	Rps6	Tmem273	Naa50	Twf2	Gm28177	Lef1	Spn		1110032F04Rik	Rab27a	H2-D1	Tmsb10	Lyl1	Dek	Map2k3	Rbm3		Sox13	Eml1	Fblim1	Ttc28	Anxa3	Ets1	Klhdc8b	Adora2b	Arfip1				Lefty1	Brd3os	Furin	Gm12241
530	Snrpe	Rpl34-ps1	Gm7285	Gm7380	Ugt1a8	Sqstm1	Clta	Rragc	Rps23-ps2	Gm3788	Gm45223	Gm11353	Slc6a13	Aldh3b3	Sri	Fpr1	Gm3362	D030028A08Rik	Trappc5	Tgfb1	Eef1b2	Rnf138	Gm7808		Arpc2	Gla	Tmed3	Gm22133	H3c13	Gm16165	Ybx3	Itga4		Gm43429	Srgap2	Agrn	Thbd	Ccn2	Rbm24	Gm10827	Nrgn	Dgkh				Uimc1	Bicd2	Nrtn	Sptbn1
531	Commd1b	Mob4	Eif3e	Exosc8	Arhgap45	Gng2	Tpd52	Cacul1	Morrbid	Ripk2	Pkm	Rps13-ps2	Gm568	Cbl	Actr2	Magoh	Eef1b2	Rps27a-ps2	Nasp	Hmga1b	Atp10d	Abcb1a	Gm20570		Elf1	Tmem123	Rps26	Eif3k	H4c1	Kntc1	Cenpm	Atp5j2		Atp2b4	Calm1	Fry	Ptp4a3	Mef2a	Ephx1	Phykpl	D630033O11Rik	Trim33				Lin37	Ctdspl	Gm19412	Fbln1
532	P2rx3	Hnrnpa1	Ppp1r16b	Gm4366	Gatm	Junb	Irf1	Mgat4a	Adap1	Gm42819	Lactb	Itgb2	Top2a	Orai1	Gm15725	Cxcr2	Lman2	Gm5451	Gm17748	Rpl27-ps2	^Ripor2	Unc13d	Rras2		Gm17149	Lyst	Gm13532	Tspan14	Cdc45	Depdc1b	Tmpo	Txn1		Srgap1	Odf3b	Dock4	Enpp3	Adamtsl4	Tpm4	Syne1	Tnfaip1	Ralgps2				Nhsl1	Pkd1	Lrp6	Ppfibp2
533	Sgo1	Map3k1	Gm48690	Nme1	Ostf1	Capn3	Pkib	Map2k3	Trpv2	Rasa3	Add3	Gm11539	Sp110	Flot1	Tln1	Lbr	Rpsa-ps12	Actr3	Nup43	Dok3	Adora2a	Esyt1	Eef2		Anxa9	Psme1	Ino80dos	Tle6	Plcl2	Gda	Grina	Rpl31-ps8		Hecw2	Cables2	Gbp2	Tcim	Gm26682	Kcnrg	Pars2	Thnsl2	Snhg18				Eef1akmt4	Nebl	Uhrf1bp1	Ptpru
534	Gm14303	Rp9	Rpl36-ps12	Gm26377	Actr3	Gm10802	Pid1	Atp7a	Pik3r6	Trem3	Slc43a2	Hcst	Plcl2	Atg3	Ldha	Ybx1	Gm49909	Nucb2	Bcap29	H2az2	Gm20234	Rps23-ps2	Rpl26		Atm	6530402F18Rik	Dok2	Atp5e	Kif20b	H2bc8	Klhl12	Rpl21-ps11		Ptk2	Tspan2	B4galt4	Cavin1	Gm37899	Gm10080	Kcnk6	Prkar2b	Peak1				Smpd4	Senp1	Gm49874	Srsf11
535	Cdca2	Drc7	Fcer2a	Stfa3	Litaf	Tbc1d4	Gbp7	Uvrag	Gm42819	Ifrd1	Rrp1b	Gm30489	Tesc	Stk26	Iqgap1	Ube2a	Traf3ip3	Rpl31-ps12	Spc24	Gclm	Rps19	Lgals1	Gm8292		Gm10689	Trim12c	Rps6ka3	H2-D1	Gfap	Gm48445	Slc11a2	Rpl17-ps4		Ankrd37	Sh3bp4	Fos	Sparc	Rn7sk	^*Slc12a2	Iqce	Avpr1b	Rsu1				Trdmt1	Cd99l2	Syt1	Gm44270
536	Gins2	Rpl21-ps8	Snx30	H2bc12	*Igf1	Nuak1	Nfkbib	Gm43213	Camk1d	Fgd4	Sub1	Lyn	Cdkn2d	Sirpa	Traf3ip3	Rps8-ps4	Gm3375	Cenpx	Tomm70a	Eif3i	Otulinl	Nt5c	Leprotl1		2310034G01Rik	Rpl38	Gm4613	Gm43692	Haspin	H2-T24	Knstrn	Gm4617		Dusp23	Rassf9	Golim4	Ptpn14	Gm7265	Gm26049	Pawr	Cpne2	Gm12669				mt-Nd4	Adipor2	Tnfsfm13	Gm42671
537	Dock2	Coro7	Gm13408	4921525O09Rik	Npc2	Crlf2	Sbno2	Rab32	Nfe2l2	Zc3h12a	Snx10	Gm8355	Ets2	Card19	Gm8399	Ada	Rpl10	Plpp5	Lamtor4	Plcg2	Gm5905	Rpl30-ps9	Gm10269		Gm7551	Ap3s1-ps2	Rpl37	Was	Slc23a1	Poc1a	Atg4d	Gm9625		Magi3	Myzap	Dysf	Tmem184b	Hspa1a	Fam107b	Gm8979	Gm25514	Gli3				Medag	Ttl	Gm28404	Plpp5
538	1700048O20Rik	Egfl6	Rbm3	Rps13-ps2	Tmem176a	Card9	Arpc2	Naip5	Gm6169	Atp6v1b2	Actr2	Ighm	Cap1	Arpc3	Ptpn6	Gm4613	Nop10	Hk3	Rps15a-ps3	Pfdn5	Gm46209	Rps15a-ps4	Rpl23a-ps3		Gm30584	Rnf125	Ywhaz	Smc3	Klf3	Gm32051	Cul4a	Anp32e		Lzts1	Pald1	Ccl21d	Casp7	Klhl23	Gm32618	Fastk	Spry2	Adgre5				2500004C02Rik	Slc41a3	Gm12218	Maf
539	Desi1	Bloc1s2	Hmgb1-ps6	Gm10180	Tmem176b	Arpc1b	Pparg	Adam17	Neat1	Gpx1	Gla	Ccnb2	Gm47451	Lbr	Tpm3-rs7	Gm9794	Rps27a-ps2	Cdc25a	Eif1ax	Mrpl57	Samhd1	Rpl10a	Cyth4		Tyms	Gata1	Cd7	Ncf1	Ercc6l	Pcna-ps2	Rpa2	Sgo2a		Nedd9	Nomo1	Ptpn14	Gm41764	Syne1	Igf2bp1	Slx1b	Ilk	Sf3b3				Kidins220	Abca5	Greb1	Ttc39c
540	4930458D05Rik	Rpia	Atp13a2	Ndufa11	Fam49b	Fcna	Snx8	Dse	Plekho2	Snx10	Coro1b	Glipr2	Gm8439	Actr3-ps	Arhgap45	Gm6136	Gm6402	Gm12115	Gm9320	Rhog	Fosl2	Rps7-ps3	H2-T22		Gm9843	Rab19	Gm36738	Gm12254	Cks1b	Aunip	Htatip2	H3f3a		Gm42892	Zfp57	Myo1b	1700026D11Rik	Gm17383	Twist1	Acp2	Dach1	Gm15832				Tardbp	Lefty1	Uaca	G930009F23Rik
541	B3gnt8	Srsf3	Gm45837	Gm8956	Ugt1a10	Mdfic	Ctsl	Pyroxd2	2310001H17Rik	Twf2	Sulf2	Gm5424	Ptgir	Ap1s2	Gm12715	Gca	Mrpl57	Adap1	Taf9	Hvcn1	Isy1	Rps10	Bend4		Gm9794	Il10ra	Mfsd13a	Tyms	Il1rl1	Gins1	Cdkn2d	Rpl39-ps		Btbd7	mt-Rnr2	Zbtb46	Ehd4	Gm46620	Tmem26	Fbxl7	Lgals3bp	Gm11560				Sec22c	Slc4a4	Errfi1	4921539H07Rik
542	Sh3bgrl3	Selenoh	Iglv1	Rpl31-ps14	Samhd1	Cgas	Gm19680	Rpl21-ps1	Hcar2	Iqgap1	Rel	Calm1	Gm37691	B430010I23Rik	Adssl1	Gm14414	Gm6063	Rnf144b	Ap3s1-ps1	Rps18-ps3	Lat2	H2-Q5	Gm13532		Rps16-ps2	Lpcat2	Ostf1	Nubp1	Dnajb2	Sppl2b	Agfg2	H2aw		Lars2	Ggn	Afap1l2	Gm15418	Rps4l	Gm16244	Irx1	Myof	Nbl1				Ghdc	Mir1982	Rhoc	1190005I06Rik
543	Ddx54	Gfra2	Gm38365	Gm45660	Blvrb	Egr1	Tpst2	Gm9845	Rpl8	Ccl4	Gm10080	Tmem160	Chst12	Myl12b	Fam107b	Ndufb11	Stfa1	Rpl32l	Khk	Rpl18	Gm14044	Snx18	Cotl1		Gm11425	H2-D1	Cops9	AB124611	Pmf1	Cmpk2	Cep70	Gm7059		Rassf3	Myo1d	Tanc1	Adcy4	Klf7	Gm11444	Rtn4rl1	Kcnj12	Tpgs2				Usp40	Dpp4	Gm9165	Srebf1
544	Rpl19-ps7	Rpl23	Selenow	1700042O10Rik	Gmfg	Mapkapk3	Ifi203	Cd300ld5	Clec4b1	Gmfg	Ogfrl1	Klhl6	Il1rn	Sem1	Tmed5	Gm2000	Rps26-ps1	Nans	Nr2c2ap	Cotl1	Psme1	Clcf1	Rps12-ps9		Pik3cg	Gm4739	Galns	Dhx38	Optn	Mcph1	Foxo3	Gm5805		Myo1d	2810025M15Rik	Kbtbd11	Stox2	Ktn1	1700022I11Rik	Slc24a3	Anpep	Med14				BC024978	Gorasp2	Selenom	Zfp335
545	Rpl30-ps9	Gm11353	N4bp2	Gm7285	Ucp2	Myom1	Dcxr	7330423F06Rik	Clic1	Pgd	Degs1	Gm6218	Spc24	Retn	Tpm3	Plk1	Syngr2	Vrk1	Mrpl15	Fxyd5	Sash3	Rpsa-ps2	Prdx6		Gm15583	Rab11a	Rab38	Topors	Syt14	Mxd1	Usp32	Gm4294		Kcnj2	Gm37474	Epn2	Slc40a1	Gm37370	Emilin1	Clec2l	Gm7251	Snrpb2				Arg2	Lrrc40	Lrrn1	Stim2
546	AI467606	Rpl13-ps3	Hmgb1-ps3	Itga4	Trf	B4galt6	Smpdl3b	Arhgap30	Rps7-ps3	Pik3r5	Gm48786	Naca	Tln1	Gm36723	Tnfaip8	Nrm	Gm4613	Edem2	Ccdc115	Rps17	Galnt12	Pag1	Gm7392		Gm8430	Gm12715	Gm10269	Gm15452	Nadk2	Tyms-ps	Ppm1d	Actb		Tns1	Tgfbr2	Slc6a6	Sat1	Timp4	Man2a1	Cd300lg	Gm13158	Msl3l2				H13	Prkcd	Shc1	Chst11
547	Elf1	Eif3e	Top2b	Gm6749	Rp2	Tmem251	Apbb1ip	Cd37	Soat1	Tgif1	Tfec	Pi16	Gm39321	Tnfsf14	Ceacam1	Nckap1l	Nrg2	Rpl36a	Gm15421	Tnfrsf13b	Trdv2-1	Rpl38	Nrarp		Gm7516	Unc13d	^Ripor2	Borcs7	Micall2	Soat2	Gadd45a	Cyp4b1-ps2		Gm9889	Pik3r3	Dnase1l3	Mamstr	Cisd3	D030040B21Rik	Rad9b	Gfy	Gm40466				Echdc1	Taf4b	Abhd13	Zdhhc6
548	Gm46560	Gm10193	Rpl36al	Rpl3-ps2	Stap1	Pfkfb3	Kcnk13	Dock4	Gm49339	Trib1	Abcd2	Haao	1700097N02Rik	Kdm7a	Cdc42	Serpinb10	Icam2	Clec4b2	Nelfe	Gm16548	Prr29	Srpk1	A430093F15Rik		Ldha	Os9	Kcnj2	Ppp1r9b	Abcb6	Gtse1	Evi5	Tnfaip2		Tshz2	Stc1	Sigirr	Mtarc2	Nnmt	Gm24523	Zfp641	Map1lc3a	Hip1				Gm10642	*Sox9	Zfp651	Arel1
549	Nfkbie	Usp3	Rpl35	Gm12066	Sgpl1	Filip1l	Tifab	Anapc15	Guca1a	Arhgap26	Sp100	Cox5b-ps	Gm1604b	6530402F18Rik	Hmgb2	Eif5a	Gm6061	Psme2b	Spcs2	Rpl27-ps1	Gm1966	Myo1g	Cd244a		Skap1	Gm4057	Slc9a9	Rpusd4	Cdca2	Svip	Gm5829	Fis1		Fam43a	Mxra7	Tfpi2	St6galnac3	Pdp1	Gm11686	Tmem45a	Gm24447	Mmp25				Gm43336	Psd4	Ddr2	Tchp
550	Ptk2b	Tomm22	Rpl27a-ps4	H2-Aa	Dok2	Tnfrsf17	Hck	Kctd12	Rin3	Asah1	Edem1	Tnni2	Gm10030	Card9	Phf20l1	Anxa11	E2f1	4930503E24Rik	Ruvbl1	Gm17511	Rpl38	Gm15427	Gm3379		Rpl31-ps12	Rpl38-ps2	Gpsm3	Trpt1	Fam111a	Atad2	Klf3	Gm4149		Bach1	Arhgef5	Sos1	Cyp2d22	Myom1	9330104G04Rik	Adora2a	Trpc4	Ebna1bp2				Tasor2	Celsr2	Lamc3	Eme2
551	Gm28187	Psmb1	1700097N02Rik	Myl10	Snx20	Tpp1	Arl11	Mfsd1	Rpl34-ps1	Naga	Atox1	Nckap1l	Aldh3b3	Rbfa	Rasgrp2	Cd300lf	Gm4149	Rpl36a-ps1	Vrk1	Fcor	Rpl30	Rps10-ps2	Gm36932		Rin3	Arpc2	Ccdc88b	Gm14150	Gm8416	Spsb3	Crat	Fahd1		Arhgap27os1	Fam131a	C530043K16Rik	Dysf	Gm10080	Smurf1	Mdga1	Gm21987	Commd7				Prmt5	Oxnad1	2810442N19Rik	Taf4b
552	Cdk6	Sp100	Gm4149	Il2rg	Tslp	Cltc	Dusp6	Gm43215	Actr3-ps	Neurl3	Gm18853	Ap2s1	Psmb8	^Diaph1	Cyfip2	Arhgef6	Muc13	Mrgpra2a	Gm5586	Atp5h	Galnt6	Nsd3	Pfn1		Frrs1	Vim	Leprotl1	Atic	Cenpn	Rad51	Bmp2k	1300017J02Rik		Lgals9	Tnfrsf10b	2810025M15Rik	AW011738	Thra	Gm9105	CT868690.1	Ybey	Slc50a1				Asb6	Pdrg1	^*Six1	Ccdc177
553	Rps15-ps3	Hmgb1	Hmgn1	Rps2	Cd37	*Egr2	Apoc4	Slc7a15	Otulinl	Gm14548	Klf6	Pmf1	B4galnt1	Lyn	Ccnd3	Mpc2	Rpl38	E2f1	Bin2	Rab5if	Pik3r5	Rps7	Rnaset2a		Gm17745	Gm44768	Gm48690	Gm11508	Gm37915	Rnaseh2b	Lpcat3	D8Ertd738e		Bhlhe40	Slc29a4	Ntn1	Elovl7	Myof	Noa1	Gm37529	Sema5b	Ergic2				Six2	*Fgfr1	Sgsm3	D3Ertd751e
554	Gm42870	Pqlc3	Gfra2	Lcp1	Vps18	9930111J21Rik2	5033421B08Rik	Arhgap18	Apobec1	Hpcal1	Tpm4	Hba-a2	Sh2d3c	Slc25a24	Mcl1	Rad51	Gm20762	Mrpl12	Tmem40	Actr3-ps	Nlrc5	Rpl34-ps1	Tpt1		Rpl38-ps2	Cast	Nhsl2	Rpl10a	Asb17	Cd47	Mzt1	Gm12481		Pea15a	Rapgef2	Pea15a	Gm42981	Grk5	Meox2	Rab42	Txnip	Prmt1				Gm43794	Zfp961	Cpd	mt-Tf
555	Rps3a2	Ttpal	Cpsf2	Gm7027	Ifi205	Prkcd	Itgam	Gm5281	Atp2a3	Eno1	Gpr65	Rpsa-ps12	Gm45153	Degs1	Gm12481	Rack1	Rnaset2a	Tmem216	2810004N23Rik	Cited2	Itgax	Rpl36-ps12	Chrne		Rtn4r	Pfn1	Gpc4	Cox4i1	Gm5829	Gm9892	Gm4739	Mrpl57		Mef2a	Lxn	Ripor1	Fam13c	Hspa1b	Gm45428	^Gab1	Agap2	Rab38				Inafm2	Pou3f3	4631405J19Rik	Usp46
556	H1f2	Pten	Sapcd2	Fam111a	Tanc2	Fmnl3	H2-K2	Treml1	Arid3a	Coro1b	Lamtor4	Coro2a	Hvcn1	Rassf3	Sp100	Dnajc9	Rpl14	Cyba	Rps12	Vamp5	Stk10	Pfkp	Eif3f		Gm5920	Lgalsl	Jund	Nusap1	Ankrd36	Tlcd4	AI662270	Rpl23a-ps3		Klf7	Ctnna1	Samd12	Kti12	Gm44636	Mnd1-ps	Gja1	Diaph2	Cd302				Pde10a	Amy1	Cyb561	Srgn
557	Gm20696	Bcl2l12	Rpl18-ps1	Ndc80	Fchsd2	Tnip2	Arap3	Ifih1	Ikzf1	Emp3	Map3k8	Gm10175	Tm6sf1	Ifitm2	Pak2	Gm15772	Nme6	Ddx39	Dcps	Znhit1	Rasgrp2	Btg1	Ly6e		Gm9644	Spns3	Gm4202	Cuedc2	Gucd1	Dnaja4	Atg4b	Smdt1		Stox2	Mtmr11	Tns1	Gm43509	Bmpr2	Fubp3	Mrc2	Gm26315	Eif4e3				Gm8991	Sesn3	Gm48840	Sars2
558	Hmgb1	Gm15411	Rps18-ps5	Gm10080	Siglece	Ppcdc	Cables1	Cltc	Rasa3	Mcl1	Rpl36a-ps3	H2-Aa	Samhd1	Gm45266	Ms4a3	F10	Frrs1	9130401M01Rik	Ptpre	Gm13493	Rab27b	Gm10343	Lncpint		Flii	Itgb3	Rpl36a-ps3	Gm12791	Nme3	Nrip3	Gm10177	H3f3a-ps2		Lef1	^Clic5	Slc7a7	C430049B03Rik	Kazn	Lncppara	Rem1	Gm43012	C1qtnf7				Gstm7	Gapdh-ps16	Gm47322	Gm45457
559	Gm8186	Rpl37rt	Cep55	Rpl38-ps2	Lamp1	Rhog	Dppa3	Myo1f	Gm7676	Inpp5f	Gm15536	Tmpo	Flot1	Gpr27	Tsc22d4	Tnfsf13b	Nxn	Echs1	Mrps16	Ndufb8	Gm26528	Sik1	Rpl27-ps1		Spata5	Csk	AC124742.1	Gm7618	Nrip3	Cox6b2	Dbf4	Grap2		Eva1b	Sypl	Septin4	Tpm3	Smtn	Gm3815	Gm37465	Rian	Ift74				Mvp	Nepro	Uba1	F3
560	Dnah8	Nsa2	Was	Gm46649	Gm37728	Gm37472	Rtn4	Pdlim4	Ncf1	Spaca9	Gyg	Gm4045	Tmcc1	Wdr1	Gng5	Siva1	Gm7059	Gm10182	Gm28911	Ap2s1	Gm31597	Rpl27-ps3	Ramp3		Spef1	Ap3s1-ps1	Rnf19b	Ptprc	4930523C07Rik	Josd2	Clcn3	Atp2b4		Cd38	Adgre5	Gm37674	Hspg2	Foxc2	Susd2	Plod2	Septin9	Snx15				Scd2	Tspan32	Gm9847	9330121J05Rik
561	Cdkn3	Rpl18-ps1	Nnt	Igkv3-2	Adam9	Blvra	Gngt2	Ptpn22	Ryr1	Myadm	Snx18	Rpl27-ps2	Abracl	Wipf1	Lrrfip1	Cenpx	Mrpl34	Sec61b	Sumo3	Armc3	Rps13-ps2	Rps18-ps5	Hivep2		Creg1	Pirb	Paxbp1	Gm20403	1810053B23Rik	Gm16538	Ube2s	Pklr		Nlrc3	Htra3	Gm43793	Ddit4	Gpr153	Nbea	Pdgfd	Ece1	Mbd3				Clmn	Arxes2	Prnp	Shpk
562	Gimap5	Brix1	Rpl30-ps11	Gm48690	Klf6	Ggta1	Ifngr2	Tnfsf18	Me2	Sh3kbp1	Ralb	Gm9800	R3hdm4	Fgd4	Lyn	Morrbid	Gm10282	Rpl18	Gm5621	Chchd2	Igsf23	Was	Rpl37a		S1pr4	Dock2	Supt3	Gm10297	Fbxo7	Cdc45	Gm12657	Rab3il1		Gm17103	Itga3	Arhgef12	Srgn	Scn3a	Prph	Wfdc1	4930554G24Rik	Gm4204				Eea1	Npepps	Hspa1b	Nt5c2
563	Mad2l1	Rpl3l	^Eps8	Cdk6	Arhgap30	H2-Q7	Fcgr4	Cd4	Gm48690	Tln1	Erlin1	Runx3	Pstpip2	Gm11868	Grk2	Dbf4	Gm5566	Gm12286	Gm4617	Atox1	Gm17745	Rpl19-ps11	Gm28112		Susd5	Lag3	St8sia6	Lgals3	Lmnb1	Otub2	Fbxo9	Mis18bp1		Prkab1	Castor1	Stc1	Hapln3	Enpep	Gm20671	Gm43609	Gm17501	Psmg1				Mlx	Lrrn1	Prkaa2	Gm24270
564	Lrr1	Rpl21	Gm13532	Ezh2	Arap3	Gm8995	Swap70	Trpm2	Gm11737	Gm9844	Rassf5	Pgls	Ccnb2	Ceacam1	Mir142hg	Myo1g	Gm8213	Cenps	Mefv	Rpl41	Arhgef1	Rpl38-ps2	Kif21b		Igll1	Prkd2	Hcls1	Rps3a2	Gm6212	Tspo	Prkab1	Atp5b		Mall	Wwc2	Aqp11	Acer2	Alpk1	Map2	Fhl2	Myc	Gm43210				Gm49971	Tusc2	Anxa4	Aff3
565	Gm10175	Gm15725	Adamts7	Rpl27-ps1	Mt1	Ssh2	Birc3	Gm43010	Trex1	Mia2	Ipmk	H2ac20	I830077J02Rik	Plscr1	Rcsd1	Aldoa	Rab27a	Rps25	Rpl9-ps6	Tk1	Arhgap4	Rps13-ps5	Gm9625		Rundc3b	H2bc8	Gm29721	Tbcb	Tspan32	A730036I17Rik	Snrnp25	H2bu2		Cd2ap	Ralgapa1	Cav1	Dipk2b	Cdk14	Gm48713	Aff2	Phc2	Pdzrn3				Pcdhgb7	F3	Mir678	4930452G13Rik
566	Tcf3	Gm13588	Cd55	Gm13493	Sp140	Arhgap18	Tmem88	Heatr5a	Ptpn22	H2-K1	Syk	Hba-a1	Gm49339	Map4k2	Gm4739	Nxt1	Dnajc9	Wdr18	Gsdmd	Exosc5	Rpl15-ps2	Rpl18-ps2	Gm10054		Klf8	Ppp2r5a	Gm4149	Cyb5b	2600006K01Rik	Zwilch	Optn	Gm11878		H2-D1	Cd2ap	Dok4	Cd38	Tspan6	Soga1	Loxl2	Ptma	Btg1				Zfhx3	Shroom2	Sik3	Gm27030
567	Acp5	Rps18-ps6	Gm4258	Psmb10	Zfp991	Cd300ld3	Gm30329	A530032D15Rik	Malt1	Lfng	BC005537	Tpx2	Msn	Capza1	Rgs2	Gm8186	Rpa2	Mgst1	Cenps	Asnsd1	Tmem273	Slc28a2	Abcb1b		Dleu2	Jak1	Rpl15-ps2	Prune1	Gm1866	Eif2s2	Rb1	Prdx3		Map4k4	Gm49942	Bhlhe40	Lyn	Ifitm2	Gm14443	Zfp711	Gm5260	Cdkn1b				Lrba	Gm11713	Maged1	Clmn
568	Igkv1-110	Ttll11	Rpl35a-ps2	Ly6m	Zdhhc14	Atp6v0c	*Igf1	Blvra	Sp140	Gusb	Dusp1	Mpo	Gm44292	Ifit1bl2	Vim	Rps27a	Timm8a1	Gm14113	Syngr2	Ndufb11	Inpp5d	Gm46209	Pnrc1		Rcsd1	Uchl5	Eif4a1	Etfbkmt	Dedd2	Cenpn	Rnf10	Ccdc34		Synpo2	Pik3c2b	Casp12	Bsg	Zc2hc1a	^Ror1	Mdfic	Gm43795	Angpt1				Shroom2	Gm3435	Ccdc107	Gm15659
569	Ctcf	Lbh	Srsf3	Gm9320	Kcnk13	Gm20703	Gm13710	Dock10	Gm14044	Adcy7	Rps11-ps1	Gm28911	Cdca8	Man2b1	Dok3	Lsm6	Nudc-ps1	Gm9531	Gpi-ps	Retnlg	Rps15	Lbhd2	Gstp3		Eef2k	Fam174b	Gm10154	Gm5611	H2aw	Sec14l2	Aldh1a1	Rps20		Gja5	Sh3bp5	Fbln5	Hip1	Adcy3	Ggt1	Shroom3	Kit	Tshz2				Gm2387	Scarf2	BC016579	Gm7251
570	Gm3379	Gm42870	Ptpn6	Gm12009	Elmo1	Man1a	Gm37472	Tyrobp	Rps27a	Rnh1	Hk2	Hcar2	Tnfaip2	Slc39a11	Laptm5	Tpm3-rs7	Snrpd2	Pgk1-rs7	Was	Rps13-ps1	Styk1	Gm18853	Ifi47		Ddx47	Slc7a5	Rpl27-ps1	H2ax	H2ac5-ps	Foxo3	Rangap1	Tfdp2		Itgb1	Tdrp	Macf1	Tspan9	Nbl1	Bmp5	Baiap2	Tmc5	D10Wsu102e				Wbp1l	Chchd4	Gm25788	Pitpnm3
571	Ppp1ca	Pip4p1	Rfc3	Ptp4a3	H2-Q7	Map11	Asb2	Mylip	Fas	Gcnt2	Hgsnat	Gm45454	Gm38979	Zdhhc18	Lmo4	Sap30	Snrpert	Wdr75	Trmt6	Lsm6	Tuba8	Rpl10a-ps1	Wdr89		Klf7	Klf7	Gm11539	Ppp2r1a	Chek1	Gen1	Gm14383	Atp5o		Klk8	Dkk2	Gbp7	Parp14	Plekhg3	Brat1	Gm7232	Hspb7	Ss18				Zfp169	Ap3m1	2810030D12Rik	Luc7l2
572	Rpl35a	Lax1	Ttpal	Gm15501	Jmjd1c	Tfe3	Batf2	Ubn1	Arg2	Capzb	Slk	Bex6	Slc7a11	Naip2	Emp3	Rpl18a-ps1	Rps18-ps5	Gm10689	Rpl39-ps	Rpl39-ps	Slfn1	AC124742.1	Mfng		Gm10269	Surf4	Chd3	Arhgap4	Bbc3	1810058I24Rik	Rnaseh2b	Mpp1		Plcg1	Pggt1b	Arid5b	Nfkbia	Serinc3	Vipr1	Cfh	Tmem94	Txnrd1				Osbpl1a	Entpd6	Fubp3	Gm26802
573	Ticrr	Rps23-ps1	Gm20570	Gm6451	Cxcr3	Mknk1	Sgpl1	Ttc7	Rps4x	Lyst	Plxnb2	Eif3h	Ero1l	Lrrc25	Tspo	B4galnt1	Slc35c2	Lsm3	Cops3	Rpl7a-ps11	Rpl31-ps3	Arhgap27os3	Rpl14-ps1		Spi1	Gnai3	Gm12481	Selplg	Tfr2	Cir1	Smap1	Lsm4		Gm17745	Prdm16	Ggta1	Trim47	Mir1903	Cdc42ep5	Gm7676	Trmt9b	Rbms3				Gm10925	1700029J07Rik	Kctd9	9230112E08Rik
574	Mybpc2	Rassf5	Sema4b	Gm5047	Fgd3	Gm26532	Rap2a	Itgam	Gpcpd1	Tlr8	Sbno2	Arl11	Cd300ld	Bin3	Gm29264	Cdc45	Gm16089	Mogs	Bzw2	Mgam	Crybg1	Phf11b	Pde7a		Rps3	Gm19951	Pank1	Rpl27-ps3	Eef1d	Parpbp	Tspan8	Kifc1		Bambi	Crim1	Adgrl2	Abhd2	Gm42733	Pkd2	Kcp	Selenof	Gm9812				Ankhd1	Nudt6	Gm38318	Egr1
575	Msh5	Ssrp1	Mrpl43	Snrpg	Cflar	Casp8	Oas1a	Ebi3	Pold4	Pycard	Rasgrp4	Incenp	Irak3	Selp	Gm10282	Me2	Rpl14-ps1	Vps26b	Rpl35a-ps2	Calm3	Rpl21-ps8	Rplp0	Arpc1b		Rps18	Gm1604a	Sec61b	Lat2	Cd47	Dnajc9	Nipa1	Rpl38-ps2		Akap13	Ephb4	Cdc42bpb	Fryl	Mfsd9	D830036C21Rik	9530003O04Rik	Mir7048	P3h3				Gm37718	Slc44a2	Tmc7	Gm10388
576	5830428M24Rik	Speer2	Calm1	Slfn4	Rnf19b	Orai1	Cd36	Trim25	Cbl	Myl12b	Gm9843	AC159819.1	Stk4	Grk2	Grk6	Gm15710	Tacc3	Bet1	Fkbp4	Gm9354	Gm6394	Gm13436	Gm5963		Trabd	*Slc9a3r1	Rpl10-ps3	Tmem14c	Lrrc29	Agpat4	Btrc	Ackr1		Gm22107	Lmcd1	Polk	Spata6	Basp1	Pawr	Serpine1	Fam92b	Zfp711				E130308A19Rik	Smg7	Sft2d2	Fam229b
577	Slco4a1	Fermt3	Aff3	Gm11479	Arl11	Matk	Ptpn6	Cdk6	Hsd11b1	Nab1	Slc16a3	Skap2	Cd3d	Gpr160	Gm38843	C1rl	Psme2	Gm8652	Usp1	D8Ertd738e	Elf4	Slfn1	Gm48670		Rpl23a-ps14	Runx2os1	St6galnac3	Actb	Otud5	Bmp2k	Spire1	H2ac21		Ptp4a3	Megf6	Cx3cl1	Marcks	Vasp	Arhgef15	1110035H17Rik	Dtx3	Ppm1h				Gm9922	Gm47585	Snai1	Pla2g4b
578	Mbnl3	Hmgb1-ps8	Gm11878	Ndufb11	Syngr2	Gdi2	Nfam1	C920009B18Rik	Gm44860	Psmb10	Ccrl2	Siva1	Gm15922	Hilpda	Capzb	Aunip	Phgdh	Gm13680	Rps12-ps24	Taf10	Gm8979	Akap13	Gm48690		Gm12906	Gm5303	Rpl36	Rpl27-ps1	H4c2	Mmel1	Hras	Gm7618		Fermt2	P3h2	App	Ephb4	Adam19	Slx1b	P3h2	Ripply1	Pfdn4				Tmsb15b2	Creb3l1	Ttc39b	Galk2
579	Rfc3	4833421G17Rik	Arhgap25	Rpl30-ps11	Pim1	Zeb2	Ptchd1	Gm27505	AC124742.1	Trpv2	Notch2	Gyg	Tmem156	Ralb	Atp6v1e1	Vim	Mrpl36	Kcnab2	Psmb5	Fis1	Rps12-ps9	Rplp1	Sdcbp2		Kif11	Nckap1l	Ptgfr	Rpl17-ps4	Dnmt1	Slc23a1	St3gal5	Gm10443		Itpkb	Ifi203	Gadd45g	Slc22a8	Ralgapa1	Mgat3	Dcbld2	D030034A15Rik	Mylk				Pgk1-rs7	Phlda3	Dnajc3	Slc41a1
580	Gm11478	Cdk9	Rpl17-ps4	Cmc2	Gngt2	Arhgap17	Gm15726	Atp6v0a1	^Hgf	Dusp1	Gpx1	Fam111a	Pitpnm1	1600014C10Rik	S1pr4	Ear2	Gm7027	Gm14036	Npm3-ps1	Rpl7-ps9	Gm7206	Rps3	Itgax		Gm20430	Edem1	Rps18-ps6	Pold4	Sowaha	Ubald2	Dck	Mxd3		Wwc2	Gm43508	Tspan13	Gm47291	Fjx1	Gnaz	Adgrl1	Gm29946	Gm3571				AI429214	Pcx	Gm49032	Dzip1l
581	Gm5619	Mcm5	Rps6-ps4	Rps8-ps4	9930022D16Rik	Ifi205	Dleu2	Tlr8	Serp1	Sh3bp1	Tmem156	F5	1110008P14Rik	Cxcl2	Rab27a	Tmpo	Med21	1700123O20Rik	Gm7600	Gsdmd	Evl	Kif21b	Il18rap		Gm5111	Mrpl33	Rps13	Gm8213	Hscb	Cpeb4	Otud5	Gm10029		Exoc5	Mfhas1	Tm6sf2	Ggta1	Fblim1	Tubb6	Nbeal1	Il1rl2	Tnfrsf1a				Gm14822	Hlf	Gm17354	H13
582	Lalba	Supt4b	Erp29	Gm6136	Myo1f	Nrp1	Jund	Gm37168	Atp6v1b2	Trim30a	Gm13532	Rgs19	Eif4ebp1	^Nlrp3	Gm8865	Nsmce1	Sec11c	Comtd1	Apbb1ip	Mrpl14	Il1rl1	Gm12918	Btbd11		Rpl17-ps4	Tent5a	Rpl18a-ps1	Ets1	Gm28857	Gm15815	Spsb3	Rpl36a-ps3		Fyn	Atp2b4	Tmod3	Smad1	Nr4a1	Extl3	Gm49307	Gm22952	Fnbp1l				Sinhcaf	Irx2	Ddx3x	Sik3
583	Rps15a-ps3	Rps10-ps1	Gm50386	Irf4	Cmtm7	Gm49339	Ccl8	Lamtor3	Ugt1a7c	Dennd4a	Esyt1	Gm7059	Stk10	Mcl1	Atp11b	Gm3511	Rp9	Mrpl21	Gm2225	Smdt1	Rpl19-ps7	Psmb10	Areg		Rpl8	4933433G15Rik	Gstp3	Spr	Polq	Cdca4	Glo1	Lmnb1		Galnt15	Gm15998	Dusp1	Atg9b	Gm4246	Gm16283	Celf1	Gm48383	Mettl9				Armc6	Fads3	Scrn1	Vnn1
584	H2bc15	Tspan32	5830428M24Rik	Gm14013	Edem1	Lpin2	AU020206	Wdr91	Litaf	Rasgrp2	Twf2	Eif3i	Smim6	Gm45153	Tirap	Kbtbd6	Uqcrc1	Rpl31-ps14	Wdr46	Gm20390	Tpt1-ps3	Rpl39	Arid5a		Gm5075	Arhgef6	Gm26377	Myo1f	Slc2a4	Cep70	Cd47	Fam241a		Tpst2	Nav1	Rai14	B430010I23Rik	Fam110b	Hhat	Rhoc	Gm49249	Ssr3				Lars2	Afg3l2	Mink1	Zfp976
585	Il17ra	Tram1	H2az2	Snrpd2	Arhgap17	5330406M23Rik	Lpin2	Soat1	Bri3bp	E230016K23Rik	Mapkapk3	Gm4294	Cdkn3	Gm5526	5830432E09Rik	Gm15452	Snrpa1	Mrps15	Rpl9-ps7	Ap3s1	Dock11	Eef1b2	Ikzf3		Rpl10a	Arpc1b	Gm3511	Msl3	Map2k3	Bard1	Snx15	Atp5pb		Gm10575	^Myh9	Atp8b1	Ier2	Gpx8	Rap2a	Pou2f3	Gm14581	Top2b				Gm43457	Gm37240	Fbln1	Gm37109
586	Gm6863	Pdcd2	Rpl27-ps1	Klrd1	Neat1	Arpc2	Mknk1	Arhgap22	Stxbp2	Bach1	Gas7	Gm7331	Gm5831	Eno1	Riok3	Rps12-ps3	C1qbp	Rps27l	Gm9800	Atp5pb	Osbpl3	Herc3	Gm8451		mt-Atp8	Pgk1	Rpl13-ps3	Rpl36a-ps2	Spsb3	Map2k3	Anln	1810058I24Rik		4930503L19Rik	Zfp979	Ankrd50	Vamp5	Tpmt	Dact1	Galnt10	Sri	Eif1ax				Gm48766	Gm14048	Dbi	Plekhg3
587	Rpl41	Ift22	Slc9a7	Ndufb5	Ugt1a6a	Rogdi	Arhgap25	Rapgef6	Dock10	B2m	Rin3	Klra2	Mcm5	Myo1g	Lmo1	Cox8a	Snrpf	Arl6ip4	Tmem165	Cox6b2	Gm10288	Gm14044	Ccdc88c		Vpreb1	Baz1a	Rpl23	Fam129a	Dhfr	Nek2	Cenpw	Gm15725		Sh3bp4	Slc52a3	Gm24447	Gm12101	Cd151	9330179D12Rik	Zbtb46	A4galt	Pja2				Btbd11	Dnajc16	Col8a1	BC051142
588	Ect2	Ppp1r14b	Gm12918	Gm12543	Atf3	Tcirg1	Trafd1	Znf41-ps	Syngr2	6430548M08Rik	Arpc3	Cd74	Elf4	Sp100	Vav1	Asnsd1	Gm47314	Rpl17-ps4	Pycard	Ssrp1	Cracr2a	Uba52-ps	Apbb1ip		P2ry10	Fam49b	Rpl32	Gm13611	D630044L22Rik	Tcf19	Cd82	Gm37527		Gm42603	Baalc	Tcaf2	Atp10a	Chml	Tbc1d30	Zfp13	Gm45877	Mesd				Kbtbd11	Zfp61	Gli3	Gm44997
589	Rpl27-ps3	Rpl3-ps1	Gm44067	Gm20167	Asb10	Slc7a7	Dgkz	Abcb1b	Sp110	Lactb	Elmo2	H3c3	Cmtm7	Tmem170b	Eno1	Trbc2	Gm8741	2810004N23Rik	Scnn1a	Rad51ap1	Ly6c2	Gm7536	Gm1966		Jund	Mir142hg	Rps10	Gatad2a	Depdc1b	Mybl2	Gm11575	Psmb1		Map3k11	Afap1l1	Slc26a10	Col18a1	Nbeal1	Smyd3	Sdc2	Akap12	Trac				Brd3os	Jup	Nedd4l	Llgl1
590	Gm15848	^Ripor2	Zfp422	Rag1	Ugt1a6b	Psmb8	Hivep2	Mknk1	St8sia4	Tmsb10	Tubb6	Ikzf1	Dock5	Prss16	Cyp4f18	Fmnl1	Cdc20	Was	Mctp1	Gm8213	B4galt1	Rack1	Psme1		Faah	Arhgap30	Tgoln1	Zfp992	Rnaseh2a	Lyl1	Cir1	Ncaph		Lamb1	Gm7809	Gpr182	Ctnnb1	Ier5l	Kctd12b	Zmat3	Gm13578	^Actg1				Gon4l	Col9a3	Gm5424	Plekha6
591	Ska1	Gm8942	Nop53	Gm9385	Zfp622	Retreg1	Psmb8	Frmd4b	Ostf1	Plekho2	Ier5	D930028M14Rik	Crlf2	Gm42759	Sh3bp5	Etfb	H2az1	Llph	Rps13	Tubb5	Grk6	Rpl17-ps10	Gm10029		Tbc1d10c	Pglyrp2	Coro2a	Cchcr1	Chtf18	H2ac21	Gm47655	Gm6104		Sema6b	Kcnj15	Calm1	Actn4	Gm8894	Nckap5los	Zfp955a	Krt79	Pgm2l1				Gm37090	Ipo4	Gm9888	Gm48627
592	H2ac4	Gm6218	Gm7808	Gm27404	2810025M15Rik	Slc35f6	Sbf2	Agmo	Rab7b	Ggh	Gnai2	Ifngr1	Slc39a11	2610507I01Rik	Tmem170b	Tubb5	Rab3d	Mrps27	Gm47314	Scand1	Ramp1	Actn2	Gm15501		Rps7-ps3	Slc9a9	Klhl6	Ccl6	Mkrn1-ps1	Sesn2	Sec61g	Gm10237		Magi1	Kif1c	Fli1	Nhsl2	Macf1	Gm50105	Adamts5	Gm48607	Cdr2l				Trp53i11	Mtmr4	Gm10649	Gm44001
593	AW112010	Gm9794	Gm15501	Gm6218	Ralb	Adam15	H2-Q6	Clec4e	Spaca9	Sp100	Scarb1	Timm10b	4930523C07Rik	Aldoa	Gm21188	Tln1	Rps11-ps1	Morc3	Fam111a	Ccnd3	Rgs13	Rpl13-ps3	Rpsa-ps5		Gpsm3	Ftl2-ps	Dock2	Sting1	Slc66a2	Endod1	Cenpq	^Diaph3		Fkbp1a	Gm26812	Amotl1	Tmem88	Kank2	Dbn1	Zfp939	Gm6211	Sh3glb1				Rsc1a1	Mgrn1	Il20rb	Tsc2
594	Edaradd	Hmgb2	Abi3	Psmb7-ps2	Ifnar2	Gm37168	Itm2b	Clec2d	Rpl3l	Zfp36	Clic1	Khk	Map4k2	P2rx1	Mppe1	Dlgap5	Ppil1	Nipsnap3b	Comtd1	Spcs2	Rpl13-ps3	Gm10073	Msn		Gm44974	Gm39197	Rps7-ps3	Gm18722	Ncoa7	Wapl	Mpg	Gm10343		Ccdc88c	Cdh13	Stard8	Myadm	mt-Cytb	AW011738	Tmem30a	Bambi-ps1	Dpysl2				Map2k6	Det1	Dcdc5	Lgi4
595	Hes5	Rpl17-ps8	Myo1c	Kif15	Sp110	Elmo1	Rtn4rl1	Slc11a2	Pgd	Cdkn1a	Ttc7	Uqcrq	Gmnn	Gm26797	Gm22107	Gm14890	Gm6863	Agpat5	Hspd1-ps3	Nme1	Znrf2	Rpl17-ps8	Akap13		Gm45053	Gm6394	Slfn2	Gm7232	Slbp	Mocs1	Usp15	St3gal5		Vat1	Apln	Mtmr11	Gbp9	Tnfsf9	Hspb1	Gm26981	Scarf2	Gm17308				Patz1	Gm8899	Slc35b2	Tspan15
596	Gm17745	Rpl26	Nfkbia	Ctla4	Gm4070	Csf2rb2	Ugt1a10	Gm38130	Rps12-ps9	Gm28875	Gm10263	B2m	Lasp1	Ikzf1	Acta2	*Pax8	Gm6467	Rpa3	Gm17511	Plp2	Kcnab2	Septin9	Rpl27-ps2		Rpl19-ps4	Gcnt1	Pabpc1	Mndal	Gtse1	Gm19945	Nudt4	Mir682		F830115B05Rik	Sema3f	Esyt2	Mtus1	Samd13	Gm43137	Septin7	Ptger2	Lif				Poglut1	Tle4	Mfap5	Gm43800
597	Rpl6l	Snap29	Gm27597	Spns3	Mgl2	Csf3r	Hcls1	Abi1	Gpi1	Lpcat2	Tmem38b	Ndufb7	Me2	Sh3bp5	Ptpn7	Gm29243	Rps7-ps3	Gm26692	Gm3219	Gm49364	Arhgef6	Rundc3b	Flt3l		Rpl34-ps1	Vsir	Gm20234	Tbc1d4	Pcyt1b	Mzt1	Svbp	Eif3f		Cpd	Itgb1	Jup	Smtn	Luzp1	Gm37366	Mmp19	4933405D12Rik	Bhlhe40				Gm49867	Gm5909	Creb3l1	Pigg
598	Psrc1	Exosc3	Usp3	Gm9083	Ccdc152	Zswim6	Cstb	Ctsz	Apoc1	Kcnab2	Pik3cd	Crlf2	Gm45700	Arhgap15	Bin3	Gm17850	Hint1	Gm8130	Rps24-ps3	Baz1a	Btg1	7330423F06Rik	Rpl10-ps3		C920006O11Rik	Dennd4a	Clic1	Rps25	Apobec3	Ube2s	Ago2	Slc25a38		Malt1	Col15a1	Pnpla6	Gpr182	Colec12	Gm36262	Prkar1b	Gm22334	Pdlim7				Zfp12	Sprtn	Tom1l2	Celsr2
599	Tpt1-ps3	Plcg2	Kansl1l	Dlgap5	Vnn3	Prcp	Arhgap18	Gm49354	Eef1a1	Actr2	Rps11-ps2	Plk1	Trib1	Gm47451	Znhit1	Gm15426	Rpl15-ps2	Ptcra	Gm5491	Gm10180	Tns4	Rps23-ps1	Gm9320		Gm49879	Clint1	Rpl36-ps12	Psma6	Tubb4b-ps1	H3c7	Dcaf12	Gm9294		Tdrp	Sipa1	Lrp8	Mtss1	Arhgef25	Snord42b	Prkg1	Lyve1	Col6a1				Sbspon	Chst12	Sfxn2	Zfp384
600	Cntrl	Actb	Prg3	Sec61b	1700003F12Rik	Gtf2h2	Vps18	D130062J10Rik	Arpc5	Tfec	Gm20658	Gpr171	Septin5	Map3k9	Rnf130	Gm27441	Lrrc59	Ubfd1	Lsm4	Gnai2	Gm12918	Crybg1	Coq10b		Hspa5	Septin9	H2-T23	Cirbp	Chek2	Larp1b	Dedd2	Gm4799		Rapgef1	Rab11fip5	Plcg1	Junb	Gm42672	Gm19265	Tbx3	C1ra	Rnft1				Adk	Rab30	Krt80	Paxx
601	Rabgap1l	AC124742.1	1110038B12Rik	Rd3	Epor	Marcksl1	Mmp13	Pik3r1	Rps10-ps2	Rnpep	Adam15	Pkm	Retn	Kif21b	Vill	Gm22933	Rps27l	Gm5093	Gm4828	Dock8	5830408C22Rik	Cdca7l	2810459M11Rik		Dgkg	Ltb	Itgal	Rpl14	Mcm4	Ankrd9	Hmgb2	Rpl31-ps16		Myh10	Isg15	Gm38300	Nts	Lclat1	Pakap	Atp2a2	Ntrk2	Tubb6				9630010A21Rik	Izumo4	Wfdc1	Capns1
602	H4c4	Rps13-ps1	Gm7027	Rpl9-ps6	Ramp1	1700003F12Rik	Gm41764	Iqgap1	Adam8	Dok3	Ndel1	Ifi205	Slc28a2	Rabgef1	Ints12	Gm45253	Tmsb4x	Mtus1	Psmb2	Cenps	Agap2	Cd4	Gm8730		Rps4x	Rhoh	Rpl22	Gm10054	Espl1	Klf11	Frmd4a	Gm20538		Dennd5b	Lpar6	Cald1	Vim	Lgr5	Zfp366	Rasl11a	Gm3331	Ybx3				Mllt1	2510002D24Rik	Utp14b	Pipox
603	Gm10073	Nfatc3	Gas5	Cct5	Rnaset2a	Gm37728	Ppcdc	Fnbp1	Gm33104	Limd2	Rpsa	H2bc15	Fut7	Rasgrp2	Nudt4	Gm22751	Mphosph10	Dnajc19-ps	Gm37108	Gm49342	Gm13226	Abracl	Acap1		Gapdh	Lamtor4	Rps19-ps2	Txn1	Gm15290	Optn	Tmem9	Gm6745		Dusp3	Cd81	Ppp1r16b	Btbd3	Nr1h3	Bcar1	Tmem26	Gm47385	Pkd2				Slc25a28	Kdm4c	Chpt1	Ttc7
604	Rpa2	Gmnn	Msh5	Gm8390	Gdi2	Znf41-ps	Abcd2	Hacd4	Capzb	Dram1	Rap1gap2	Eif5a	Rab11fip1	Traf3ip3	Snx20	Pxt1	Naa10	Rps23-ps2	Arl6ip4	Ceacam1	Klrb1a	C920009B18Rik	Gm43411		Cks1b	Csrp1	Gm6335	Ssr2	Usp32	Ccdc34	Gm6421	Gm5596		Abhd17a	Tgm2	Filip1	Serinc3	Rgma	Gm10355	Slc41a1	Gm10687	Ccdc112				Cmtm6	Mfsd3	Yae1d1	Prrt2
605	Igkv1-35	Epsti1	Polr1d	1700026N04Rik	Reps2	Ucp2	Irak2	Slco2b1	Rps25	Prtn3	Pqlc3	Mgst1	Tnfsf14	Ppp1r3d	Gm49339	Ppp1r18	Eif3b	Gm20762	Ampd2	Gm10154	Ccnd2	Rps18-ps6	Pkp3		Blm	Cgas	*Slc9a3r1	Dusp1	Gm47171	Bsg	Wapl	Ndufa11		Slc40a1	E230020D15Rik	Cdkn2b	Serpinb9	Dennd2a	1810062G17Rik	Abca9	Mustn1	Bend5				9330162012Rik	Fastkd3	Tesk1	Iqcd
606	Gm6204	Snx5	Bach2it1	Supt4a	Mknk1	Dcxr	Sh3bp2	Phyhd1	Rpl18a-ps1	Tgm2	Asap1	Cox7a2	Mlkl	Gm36159	Igf1r	Pfdn5	Gm13493	Mcmbp	Jpt2	B230208H11Rik	Rpl28-ps1	Gm7285	Arpc2		Gm9895	AB124611	Gm10443	Pgk1-rs7	Dusp8	Herc1	Cat	Rpa2		Atp8b1	Smarca2	Sema7a	Nav1	9530026P05Rik	Endod1	2610035F20Rik	Emp2	Skil				2010320M18Rik	Mblac2	Slc9a5	Fstl1
607	2310008N11Rik	Ccdc69	Gm15843	Zfp706	St3gal6	Rnaset2a	Fermt3	Gm48611	Pparg	Mndal	Gm48690	Etfb	A530032D15Rik	Ptgs1	Slc31a2	H4c12	Txn1	Rpl36al	9130401M01Rik	Gm34680	7330423F06Rik	Arhgef18	Tgif1		Kcna3	Car9	Trappc6a	Rpl41	Narf	Adam33	Ubald2	Racgap1		Tmem184b	Fam171a1	Elovl7	Cdk17	Fam118a	Moxd1	Wdr54	Eif4g3	Trappc4				Mier1	Mon2	Mapk3	Acsm3
608	Rpl36a-ps2	Rps15a-ps5	Hnrnpa1	Rpl19-ps12	Zfhx3	Rap1b	Lgals3bp	Ier3	Rps19-ps2	Pdlim1	Erp29	Ptpn7	Lamb3	Mtus1	Oscp1	Adssl1	Gm13532	Ssr1	Pdcd4	Cox5b-ps	Itgae	Rpl11	Gm8369		Evi2b	Rps11-ps2	Sqstm1	Timm50	Fcho1	Nme3	Usp7	Ranbp1		Cngb1	Zfp664	Gm43506	Ostf1	Tead2	Epb41l2	Asxl3	Gm22240	Ddah2				C230038L03Rik	Gm12599	Them5	Vill
609	Ap1s3	Pimreg	Cnot6l	H2bc6	Themis2	Gm45222	Nlrc4	Tbc1d9	Gm9794	Tmem38b	1600010M07Rik	Gm7857	Mppe1	Actr2	Ikzf1	Ero1l	Gm7730	Nme1	Dtnbp1	Vps28	Rpl19	Rpl19-ps1	Gm9118		Rpl19-ps11	Rtn4r	Rpl37rt	Trnt1	Akip1	2500002B13Rik	Gclc	E2f4		Mfhas1	Prickle1	Lamc1	Gm6960	Gm5	Lrig1	Sod3	Gpx8	Hmg20b				Gm42669	D10Wsu102e	Vat1	Gm7902
610	Ncapd2	Gm7488	Nipbl	Rps3a3	Bach1	Abl2	Slc3a2	I830077J02Rik	Rgs14	Anxa3	Syngr2	Mndal	Gys1	Gnai2	Tlr2	Pgp	Rps3	Rpl36a-ps2	Gm6394	Gm15421	Rps8	Gm9843	Fam107b		Adgrg1	Clic1	Rpl30-ps9	Nle1	Tlcd4	Mageb16	Mad2l1bp	Cenps		Crybg3	Swap70	Mn1	Gm43506	Gm7128	Gopc	Pde4d	Gm41361	Trpm4				Ppp1r13b	Crim1	Gm37466	Gm45662
611	Ssrp1	Acap1	Tex30	Txn1	Arid3a	Thap6	4933406I18Rik	Dennd1a	Fcgr2b	Neat1	Lrp1	Tln1	Pnpla1	Pfkfb4	Dock2	Rpl17-ps10	Gm10736	Dpy30	Limd2	Gm7331	Ccdc88c	Gm36933	Pik3cd		Rps14	Gm46620	Rpl14	Alyref2	H4c14	C330018D20Rik	Dnajc9	Cox17		Rhob	Gpcpd1	Pim3	Tanc1	Cdr2l	Mpp2	Zfp105	Gm48583	Arsj				Ankrd33b	Ppm1m	Slc35f5	Gm34006
612	Ptprc	Rpl17-ps10	Rps11-ps2	Havcr1	Rgs18	Parp14	Eif4a1	4833421G17Rik	Fem1c	Ppp1r18	Vill	Nrros	Themis2	Rap1b	Klra17	Cenph	Gm14414	Dcp2	Ppil1	Calm1	Dnajc15	Rps10-ps1	Rpl21-ps11		Gm12943	Gm17823	Rpl17-ps3	Aurkb	Anp32e	Slc11a2	Slc30a9	Vamp5		Ifnar1	Luzp1	Aplp2	Arl4a	Gm48624	Gm37298	Lrrc56	Gng4	Lgals1				Gm42933	Irgm2	1700007L15Rik	Ccdc151
613	B3gnt5	Gm16152	Frg1	Gm41625	Tle4	Dock10	Gm43775	Disc1	Rps10-ps1	Nostrin	Abcd1	Sh2d1b1	Bin3	Capn1	Zdhhc18	Cenpu	Dnajc15	Rpl27a-ps4	Rps2	Smn1	Gm5075	Gm11808	Acp5		Itprip	Rap1b	Gm12013	H1f5	Gm6104	Pif1	Herc1	Uqcrh		Als2cl	Adora2a	Gm10571	Ptgis	Prkaa1	Rcn3	Ldb2	6030445D17Rik	Ikbip				Snx10	Cul9	Notch2	Becn1
614	Fcer2a	E430021H15Rik	Rps25	Il12a	Slc46a3	Fnip1	Fth1	Gnpda1	Xylt1	Pitpnm1	Pomp	Etfbl	Milr1	Atg2a	Tesc	Rpl7	Rps15	Rpsa-ps5	Gm12669	Rpl31-ps11	Wipf1	Rras2	Rps26		Tgtp2	H2-Ke6	Dgat1	Gm43533	Melk	Galnt10	Gm2810	Gm6133		Rapgef2	Nod1	Gm45837	Btg2	Pde4d	Ctxn1	Plekha3	Daam1	Adgrl1				Abhd13	Tmed10-ps	Gm3555	B3galnt1
615	Rps26	Msra	Mak16	Rpl23a-ps3	Sec14l1	Cebpb	Arf2	Marchf1	Pfkp	Clec4n	Rap2a	Snrpd2	Dennd2d	*Slc9a3r1	E230014E18Rik	Rpsa-ps2	Gm6474	Gm10053	Mydgf	Psma7	Glipr2	Spaca9	Stk10		Cotl1	Prickle3	Rab4a	Rpl22	Rad18	Afmid	Ptpa	Pnp		Ace	Ptms	Ptms	Arhgap27	Prkar2b	Enpp1	Prr5l	Hormad2	Ap3s1				Gm44414	Mfap2	Gm12043	Gm8373
616	Colq	Cd55	Pycard	Sf3b5	Trim8	Gm34589	Tns3	Synj1	Gpr137b-ps	Kdm7a	Rgs19	Nusap1	Tnnt1	Riok3	Evi2a	Pgd	Gm6394	Wdr76	Gm13215	Psma6	Atp11b	Rpl19-ps7	Gm7618		Gm26810	Actr3-ps	Gm13196	Psmc2	H2-T24	Chaf1a	Bsg	Cdkn2d		Cavin3	Trim25	Myo1d	Dok4	Fam89a	Gm48904	Dffa	Nkrf	Bax				Cacul1	Tmem63a	Gas7	Trpv4
617	Gm7808	Rpl30-ps9	Mbnl1	B9d2	Ptger4	Ftl1-ps1	Rcbtb2	Gm36933	Rpl15-ps2	Actb	Ass1	Rpl19-ps1	Ptk2b	Nod1	Inpp4a	Msn	Nans	Atad2	Gm10080	Gm6204	Rps18-ps5	Psme2b	Vgll4		Mctp2	Gm33699	Gm5075	Hddc3	Parpbp	Gm8663	Kctd14	Rpl30		Klf2	Gm45074	Hyal2	Rex2	Mtap	Scube1	Vdr	Arpc5	Stk3				Slc25a35	Rell1	Klc3	Phlda1
618	Mms22l	Stk26	Ncl	Inpp5d	Stk17b	Gm29291	Sh2b2	Zfp993	Rps19	Tspo	Pfn1	Rnase2a	Ppp1r3b	Antxr2	Armc7	Gm20538	Clic1	Gm15843	Smc4	Atpif1	AI467606	Gm13588	Pik3r5		Gm14044	Mettl6	Gm2000	Asxl1	Gm37094	Mcm6	Tes3-ps	Rps27l		Egfl8	Serpinb9	Abcb1b	Fxyd5	Brd3	Tmem184b	Gm11246	Chst7	Slc4a4				Setd7	Yars	Ubr3	Hgsnat
619	Dkkl1	Pik3cd	AC113595.1	Gm4786	Abl2	A130077B15Rik	H2-M3	Npc2	Rassf3	Creg1	Ldlrad3	Rpsa-ps5	Efhd2	Pde2a	Gsdmd	Mrpl57	Gm4459	Nomo1	Plscr3	Aurkaip1	Gm14303	Rpl18a-ps1	S100a4		Cdk2ap2	Rhog	Gm10054	Gm10263	Rbm44	Gm11427	Ucp2	Brca1		Mir6236	Plekhg1	Cd38	Grk5	Rock2	Lgi1	Zfp697	Gm44369	Acadl				Zfand2b	2500004C02Rik	Zfp385c	Ggact
620	Ube2a	Mcm7	Ybx1	Gngt2	Gm26714	4930430E12Rik	^Eps8	Gm43323	Rel	Nckap1l	Rpsa-ps10	Smc4	Ankrd13a	Gm45837	Lbr	Rps15a-ps4	Gm10232	Dera	Gm42845	Cdca3	Trim12a	Rpl39-ps	Rps6-ps1		Tmem81	Ostf1	Arpc3	Pold1	Ampd3	Kif20b	Sertad2	Gm15452		Gls	Ttll7	Ets1	Erich2os	Rsu1	Cd81	Apcdd1	Tbx3os1	Csdc2				Sowahc	Prodh	Rgmb	Kcnq1
621	Dbf4	Polm	Xrn2	Rps13-ps1	Tgfbr1	Gngt2	Gem	H2-Ob	Rplp2	Btg1	Spn	Gm2a	Dedd2	^Actg1	Kif21b	Krt86	Pcgf5	Gm11878	Ppid	Lrr1	Mir142hg	Rps13-ps1	Gm12013		Krt80	Rpia	Rps6-ps1	Znrd1	Troap	Cmc2	Ubp1	Il1rl1		Epn2	Fam181b	Smad1	Znrf1	Stbd1	Ahdc1	Acta2	Tnfsf12	Antxr1				Gm42571	Cep83os	Eea1	Ecm1
622	Gm38062	Cdc42ep3	Rftn1	Rpl7-ps9	Mtus1	Snx24	B3galnt1	Tut7	G6pdx	Grk3	Cmpk1	Psmb3	Psmb9	Crlf2	Kctd12	Stxbp2	Gm5611	Ccdc167	Rpl10a	Gm7429	H2-T22	Gm15500	Gm6030		Bri3bp	Gm28809	Adssl1	Gm10154	Aqp9	Klhl12	Lyl1	Gm4045		Jak3	Klf7	Rflnb	Ppp1r15a	Fyn	Myl6	Cyb561	Mir92b	Cmtm3				Sars2	Rida	Ncoa3	Pcca
623	Hirip3	Rps27a	Myzap	Atp5e	Gadd45b	Snx6	Adam17	Itgal	Fpr1	Arpc4	Tarm1	Atp5h	Tmem45a2	Vill	Ppp3ca	Ppm1m	Ciao2a	Plod3	Gm10736	Gm10736	Psd4	Gm10080	Zc3hav1		Adora3	Vill	Mbd1	Pet100	^Gpsm2	Chaf1b	Ptp4a3	Bex4		Prdm1	Cobll1	Layn	Gm3667	Itprid2	Cped1	Itm2c	Tprgl	Msantd4				Trim44	Clk3	Kcnq1ot1	Gm6177
624	H3c6	Ifi47	Cct2	Rsph9	Golm1	Cflar	Gm38843	Sh2b2	Gm6377	Ctsz	Gm10320	Fcnb	Rnf125	Stk10	Larp4b	Gm8203	H4c9	Gm10736	Gm5963	Ogfrl1	Lamb3	Rpl30-ps11	Bcl2a1b		Esyt2	Fbxo9	Cd300a	Rpl17-ps3	Smim5	Xpo7	Josd2	Ndufa2		Prcp	Mtus1	Rab13	2900026A02Rik	Adam12	Gm42778	Rras	Ebf2	Gm44220				Atp5g2	*Bmp7	Pxn	Palmd
625	Rpsa-ps5	Gm9493	Ctcf	Cox5a	Gm15590	Nagpa	Ugt1a6b	Ets2	Trem3	^Actg1	Ifi27l2a	Supt4a	Slc25a24	Gm33326	6530402F18Rik	Ndufs6	Gm9118	Dnajc9	Rpa3	H4c4	Gm10080	Sema4d	Rpl35a-ps6		Cenpq	Dnaja1	Rpl36a-ps2	Adgre5	Rnaseh2b	Mcm3	Ccndbp1	Taf10		Slc22a8	Ptpn12	Nid1	Mip	C2cd2	Gm44193	Gm6929	Maged2	Spag4				Limk2	Cyth1	Gna13	Gm15283
626	Zc3h12d	Slc25a5	Elk4	Gm9493	Tbc1d9	Edem1	Slc25a45	Mob3c	Gm13532	Nabp1	Ccr5	Csf2ra	Hmgb1-ps8	Marchf1	Mapk3	Mrpl33	Gm10123	Mrps28	Gm11539	Gm10443	Stab2	Chn2	Rpsa-ps7		Tmco4	Igf1r	Rps5	Rpl31-ps16	Vars	Hs6st1	Specc1	Gm10263		Elmo1	Tgtp1	Il1r1	Mpzl1	Camk2n1	Scyl1	Mark1	Meox1	Arhgap28				Akr1b10	Ncln	Insig1	Xlr3a
627	Gm14137	Rps8	Il2ra	Gm43914	Gm22133	Trex1	Tgfbi	Flcn	Traf1	Rab8b	Grk2	Rpl9-ps6	E230001N04Rik	Tesc	Gm13431	Kif14	Arpc3	Suclg1	Snrpd2	Rnaseh2b	Vasp	H2-T23	Srpk1		Arhgap27os3	Fmnl1	Cbfa2t3	Pym1	Phyhip	1700034P13Rik	Eef1d	Mrpl20		Parp14	Tnfrsf1a	Syt7	Bach1	Mxra8	Gm43794	Gm7114	Gm23615	Dchs2				Gm3555	Phc2	Prodh	Gm14197
628	Gm11690	Anp32a	Gm14586	Eef1d	Actr2	Itga5	Nfkb2	Inpp4a	Irf7	Elmo2	Serp1	Sf3b5	Cntrl	Plxnc1	Ptpn1	Rps27rt	Psmb5	Gm14414	Gm12242	Arl6ip4	Gm7285	Gm17511	Gm37266		Rpl17-ps10	Aldoa	Nfkbie	Gtf2b	Afmid	Lrr1	Ankrd9	Popdc2		Gm8995	Sgk1	Meox1	Gm22973	Gm9214	Ttyh2	Lats2	B3gnt8	Tbx3				Dym	Insr	Fmnl2	Gm3696
629	Ighv14-2	Mmrn1	Tubb2b	Arpc5l	Kctd12	Gsdmd	Hspa5	Gm48302	Rpsa-ps9	Ceacam1	Trim30a	Susd3	Cd55	Mppe1	Cd300a	Cdca2	Map4k1	Usp14	Sun2	Gm6745	Rpl14	B4galt1	Rpl28-ps1		Gm7600	Actr3	Gm11808	Pdcd5-ps	Ccdc92b	Fancl	Kntc1	Rpl35a-ps2		1810006J02Rik	Ripor1	Ext2	Wasf2	Glg1	Trak1	Fam20a	Mir5136	Tmem158				Sik3	Gm9887	Ppp1r37	Gm37137
630	Gm8213	Gm6061	Hivep2	Gm46560	Snx18	Rbpj	Actr3	Trim30d	Chil4	Gm23722	Plp2	Smdt1	Ifit1bl2	Ehd1	Gys1	Mmp25	Rps3a1	Gm3531	Rpl22l1	Gm7266	Esyt1	Rpl18a	Skil		Gm8387	Anp32-ps	Rpl29	Stk17b	Dcaf12	Atg4b	Pcna	Phf5a		Arhgef2	Csgalnact1	Yes1	Gm10787	Chp2	Mef2c	Cers5	Actg2	Lpar4				Gm9432	Isyna1	Cyp2d22	1110028F11Rik
631	C230085N15Rik	Gm12254	Dus2	Arpc3	Pycard	Itm2b	H2-Q4	Vav2	Ptafr	Dusp5	Macroh2a1	Hlx	Pik3cb	Cpne3	Grina	Tpt1-ps3	Rpl32-ps	Itgb2	Rpl35	Gm5616	Prex1	Rpl8	Rpl41		Gm13233	Gm5526	Rcl1	Uqcc3	Gm5263	Gm37915	Gen1	Cox5b		Hmbox1	Tcn2	Gm43343	Apln	Gm48552	Eif5a2	Gm15344	Cacna2d1	S100a10				Plxnd1	Nfib	Ctnnd1	Gm12488
632	5830408C22Rik	Pou2f2	Klra1	Rnase12	Cebpb	Bcl2a1a	Ugt1a8	Csf2rb2	Rps27rt	Klf13	Rps19-ps2	Pfdn5	Il16	Cmtm6	Ica1	Cenpa	Gm10059	Gm4739	Nudt5	Tnnt1	Pde2a	Irak2	Arap2		2410006H16Rik	Gcnt2	Rps10-ps2	E2f1	Sec61g	Hist1h4n	Hbq1a	Rpl7a-ps11		Olfml2a	Gm48996	Gimap1	^Gipc3	Gm23935	Plekhh3	Mir1893	Arap2	Yaf2				Irx2	Sec61a1	Foxp1	1700073E17Rik
633	Mcoln2	Cnot2	B9d2	Ndufs8	Sesn1	Creg1	Pip4k2a	Gm13369	C1rl	Apobec1	Apobec1	Cd300a	Sri	Gm47071	Gpr160	Psmb1	Hist1h2ao	Gm13493	Psme2	Grpel1	Rpsa-ps12	Rps5	Ankrd44		Gm15427	Swap70	Spcs3	Gm15725	Ttk	Itsn1	Gstp3	Gm13611		Stab2	Fcho2	Dll1	Gm44891	Camk2g	Gm8174	Pcdhb17	Nlrp6	Nbea				Trip11	Gm49774	Slc45a3	Cd9
634	Gm3788	Hmgn5	Taf9	Gm8594	^Ccdc50	Nek6	Ugt1a6a	Mcm9	Cap1	Hmox1	Ubash3b	Psap	Gm18251	Gm20507	Vav3	Rasgrp4	Khk	Rapsn	Cd34	Gm10029	Ttc39b	Rpl3-ps1	Gm12191		Armc3	St8sia4	Gm19366	Tec	Nup210	Tipin	Gm2395	Rnaseh2b		Tns2	Fam129b	Mapk12	Pon2	Tmem204	Gm11410	Ctsk	Pir	Gm12715				Dnajc6	Faah	Rps4l	Trim7
635	Mgst2	Nubp1	Smarcd2	Cd48	Dennd4a	Stap1	Igsf6	Mfsd11	Zeb2os	Tgfbi	Gm3379	Aldh3b1	Akna	Fgd3	Adtrp	Capns1	Pnp	Gm16089	Chaf1a	Ccnb2	Slc38a1	Rgs2	Card11		Dgat1	Rasgrp2	Rpl21-ps8	Matk	Gm7535	Acp5	Ttll12	Arl6ip1		Grb10	Ankrd29	Serpina3g	Gm38414	Wls	Limk1	Vsig10	*Slc9a3r2	Adgrl3				Trim12a	Prpsap1	Ajuba	Fryl
636	B9d2	Rpl35a	Gfod1	Gm10184	Rbpj-ps3	Pld3	Mvp	Shmt1	Gm13226	Dnase1l1	Cdc42	Vamp8	^Diaph1	Cdkn2d	Map4k2	Cox6b1	Eef1akmt4	Prom1	Snrpd3	Ostf1	Gm15536	St8sia4	Gm10154		Rps12l1	Sun2	Gm5963	Rinl	Nsl1	Wdhd1	Ska2	Bard1		Ppp2r5a	Lrrc32	Nectin2	Nrros	Soga1	Gm13696	Washc4	Adgre5	Nedd4				Bcap31	Dgkh	Rom1	Zfp326
637	Rps15a-ps5	Dus2	Ptprc	Rpl36al	H2-Q4	Swap70	Mgl2	Hexa	Ifi203	Tagln2	Limd2	Mrpl57	Gm11699	Samd9l	Gpr27	Rgcc	Gm5616	Gm8730	Eif6	Trappc5	Gm10269	Zfp53	Gm28911		Gm37266	Ppp1r11	H1f10	Nop53	Gm10286	Gm15428	2310022B05Rik	Gm6863		Ripor1	Serpinh1	Ctnnd1	Gm18066	Hey1	Hspa1a	Ccl11	Ifitm2	Tagln2				Gm42635	Gtpbp1	Rn7s1	Gm8291
638	Gm10182	Mcm6	Rnase6	Gpr174	Gna12	Gm14636	Ugt1a1	Fnip2	Calm1	Fabp5	Unc119	Treml2	Gm17173	Vnn3	Crlf2	Ndc80	Cct8	Orai1	Mrpl23-ps1	Uqcrq	Tagap	B3galt5	4930523C07Rik		Cngb1	Cenpw	Gm10263	Ndufa7	Hirip3	Mob2	Slc30a10	A430005L14Rik		Arhgef12	Adh1	Cd320	Gm11210	Tmem74	Gm36949	Ptms	Prkacb	Stam2				Gm5697	Nupr1	Tmem74b	Cfap57
639	Gm49169	Tia1	Rcc2	Gm19843	Sh3glb1	Ddx60	Clcn5	H2-Q5	Gmip	Cst3	Irf8	Psmb5	Wdr1	Milr1	Nfu1	Rpl9-ps7	Anp32e	Bambi-ps1	Rpf2	Unc119	Rpl36-ps12	Sub1	Clcf1		AC124742.1	Gm48302	Gm7384	Gm14586	Mocs1	Cdkn2d	D1Ertd622e	Elob		Gm45073	Sorbs3	Rtl8a	Gm18961	Cacnb2	Crtc2	Gm37589	Rbms1	Slc35f2				Cdh4	Gm6254	Mrpl52	Gm11249
640	Hmgn5	Eif2b2	Clta	Hba-a2	Trib1	Rab8b	Prex1	Cbl	Nin	Runx3	Hcar2	Atox1	Mefv	Dgkh	Tut7	Cd33	Ncf2	Rnf125	Echs1	Cnn2	Pycard	Rpl18	Gm42845		D830025C05Rik	Rab4b	Gm7600	Eif3e	Asb1	Cdca2	Ibtk	Uqcr10		Bcar1	Zeb1	Cbfa2t3	Cda	Abi2	Gm44759	Cxxc4	9530026P05Rik	Rbm11				Polr2a	Rab4a	Praf2	Olfr1393
641	Rps6-ps3	Actr3	Igkv1-35	Tnfaip8l2	Zeb2	Sowahc	Gm37084	Git2	Ceacam1	Gng2	Rgs2	Cox7b	Hcar2	Gm37498	Orai1	Aurkb	Ndufv3	Abcc4	Rps8-ps4	Ssna1	Tnik	Rps4x	Bcl2a1d		Ptcd2	Gm43982	Hivep1	Gm13216	Rad54l	Traip	1700034P13Rik	Nuf2		Srgap2	Abhd17a	Ifitm3	Gm47479	Ebf2	Airn	Gamt	Calhm5	Nnmt				Pex12	Pde7a	Mir6236	Coq2
642	Hmgb1-ps3	Ptpn6	Gm3565	Clta	Rab11fip5	Rab11fip5	Ddx3x	Cndp2	A530064D06Rik	Irgc1	Ndufb1-ps	Actr3	Gm10282	Gm33424	Cfl1	Snrpe	Ccdc125	Lman2	Orc6	Gm9294	Zfp36l2	^Diaph1	Map3k14		Sash3	Ptk2b	Limd2	Tuba1b	Marchf3	Ccnb1-ps	Nmnat3	Serbp1		Spata13	Iffo2	Lrg1	Usp21	Ccnd2	Gm9903	St6galnac6	Unc5b	Pros1				Zfp787	Zfp618	Tshz2	Gm34256
643	Gm8172	Arpc5	Pla2g12a	Hmgb1-ps8	Morc3	Rapgef5	Tnfrsf1b	Zfyve26	Gpat3	Gm6169	Esd	Smc2	Kcnk12	Plcb2	Fam111a	Mis18bp1	Gm7589	Ndufs6	Psma4	Ndufa4	Gm11707	Rpl21-ps8	Rps15-ps3		Gm10073	Ddx21	Naca	Nucb1	Pole3	Gm10184	5830448L01Rik	Pdap1		Raet1e	Reep3	Mtus1	Gm43794	Trak1	Zc2hc1a	Akr1c13	Gm35657	Eif4g3				Fmo5	Zc2hc1a	Fads1	Pamr1
644	Rdh12	Gm40634	Gstt2	Septin1	Itga6	Gm44258	Ugt1a2	Kansl1	Gm14303	Zfp991	Mef2a	Rgcc	Mrpl33	Entpd1	Fbxl5	Crispld2	Sf3b5	Ran	Ccdc125	Cd300lf	Prrt1	Rplp2	Galnt12		Ptpre	Scp2	Rpl10a-ps1	Gm10320	Gm13237	Gm11675	Bcl2l1	Hras		^Clic5	Klf2	Smurf2	Cracr2a	Chst1	Zfp575	Slain2	Klkb1	Crnde				3222401L13Rik	Zfp958	Tbc1d16	Lrrc1
645	Rpl34	Rpl27-ps1	Sp110	Pih1d1	Sh3bgrl3	Atp6v0b	Spred1	Gm43009	Tmem160	Abcg3	Rpl36al	I830077J02Rik	Tirap	Lhx1	Pik3cb	Clspn	Pilrb2	Hsdl2	Trabd	Eme1	Rpl34	Rps27rt	Gm7266		Bora	Klf5	P2rx4	Gm13215	^Slc22a4	Mad2l1bp	Klf11	Gps2		Smarca2	Arap2	Cacna1c	Lrrc8a	Gm5526	Gm42899	Zbtb20	*Jag1	Rhou				Gm44883	Capn1	Tns2	Afdn
646	Hmgb1-ps2	Aff1	Adgrg1	Sub1	Arpc4	Pik3cg	Syngr2	Lilra5	Fam107b	Rap1a	Mir7050	Rpl31-ps14	Gm15428	Tbc1d10c	Prkcd	Tuba1c	Cope	Parl	Gm4705	Gm1604b	Rps9	Rpl23	Cnot6l		AI839979	Rap1gap2	Rps26-ps1	Tubb5	Ccdc34	Ybx3	Gm6749	Gm2395		Vwa3a	Inka1	BC028528	Mcam	Rnf165	Sh3rf1	Gm24447	Antxr1	Spred2				Pitpnm1	Bcl9l	Gm10837	Gm17098
647	Igkv12-46	Atp13a2	Lxn	H2bc18	Fes	Ly96	Ski	Npc1	Runx3	Rnf130	Gm11539	Selp	Btk	4930463O16Rik	Asnsd1	Gm12254	Rpl36a-ps2	Gm2614	Rps15a-ps6	Ciao2a	Gm10343	Itgad	Rpl13		Rpl14	Gm37233	Gm28911	Gm5621	Gclc	Cyb5r1	Chaf1b	Tpt1		Ablim3	Nr4a2	Hdac7	Gm5558	Gm19590	Anapc2	Armc5	Gm49311	Wasf2				1700109H08Rik	Fndc10	Card14	Cdkn2b
648	Snrpert	Pde7a	Rpl14	Yeats4	Dennd1c	Lyve1	Ugt1a9	Pmepa1	E230016K23Rik	Tiam2	Cap1	Grk2	Syngr2	Ndel1	Grb2	Fam111a	Rpl10a-ps1	Rps13-ps4	Gm15793	Cks1b	Rps20	Gm4332	Gm19810		Itgb3	Inpp1	Ints6l	Chst15	H3f3a-ps2	Tubb4b	Cenpu	Arf5		Gbp7	Anxa2	Kif1c	Casp12	Pard6g	C1qtnf6	Ebf4	Plekha3	Fam149a				Celsr2	Mgat3	Islr	Mgat4a
649	Npm1	Gm4739	Gm15725	Gstt2	Icosl	Sh3bp2	Lifr	Gm26532	Elf4	Gm8093	Ankrd44	Ndufb11	Ldha	Hopx	Me2	Ulbp1	Serbp1	Rpl27-ps3	Gm8451	Gm15148	Rpl37rt	Gm6934	Gm27907		Gm44973	Ier2	Gm10275	Rgcc	Larp1b	Dcaf12	H4c11	Akip1		Bcr	Gm43792	Ppp1r13b	Plxna2	Ldha	Cd151	*Epb41	Hey2	Marcksl1				Rgma	Dmwd	Podn	Usp54
650	Sell	Usf1	Arpc3	Gm7393	Scoc	Slc38a6	Pon3	Cd5	Pitpnm1	Notch2	Arhgap26	Fcgr2b	Cdca7	Scrg1	Ak2	Slc39a11	Ap3s1-ps2	AI413582	Creld2	Rpl4	Pacsin1	Ikbke	Gm15421		Inka2	H2bc13	Rplp2	Gm15501	Abcg4	Cebpg	Mir144	Rpl27-ps3		Enc1	Jam2	Git1	Gm7957	Socs5	Ski	Hey1	Smagp	Plekhh2				Tsc22d4	Cgrrf1	Galk1	Rbck1
651	Cd55	Gm16534	Cd53	Ap2s1	Acp2	Scamp5	Smap2	Ptpn18	6430548M08Rik	Mob1a	Rps27a	Rps11-ps1	^Gjb3	Fam111a	Stk38	Rnasek	Rrm1	Hoxb4	Rpl17-ps4	Tyms	Gm8430	Gm7808	^Myh9		Vrk1	Mapkapk2	Arl4a	Sgo2a	Donson	4930572G02Rik	Il1rl1	Cdc25c		Fnbp1l	Prrg2	^Eps8l2	Rapgef1	Gm15899	Grm7	Ifitm3	Parp10	2810001G20Rik				2810402E24Rik	Zfp707	Socs6	Zcchc9-ps
652	Gm6061	9930111J21Rik2	Bicra	Sp110	Cstb	Zfand5	Vcam1	Stk38l	Abcd2	Lipa	Eno1	H2az1	Prps1l1	Nckap1l	Stk10	1810008I18Rik	Samsn1	Gnl3	Gm10263	Ndufb10	Rpl10a	Rpl36	Gm6654		Tes	Elf4	Rplp0	Calr	Gm6749	Fbxo9	Gm8663	Raly		Btbd3	Ccn1	Chst7	Card10	Gm44321	Gm30524	C730034F03Rik	Slc25a5	Ndufaf2				Gm49338	Trappc8	Arhgef3	Tsc22d3
653	Gm26740	Rpl10-ps3	Rbm39	Dbf4	Msn	Gm2629	Gm37233	Dram1	Lamtor4	Tnfrsf1a	Gm15725	Gm10180	Haao	Cdk11b	Nt5e	St3gal5	Rps13-ps1	Rps18-ps5	Gm7730	Rps13-ps2	Tsc22d3	Gm8451	Rpl5		H2aj	Foxred2	St3gal1	Neil3	Poc1a	G430095P16Rik	Larp1b	Pdia2		St3gal6	Sp100	Kctd17	Mgat1	Ngf	Ap1s1	Abcd2	Zscan2	Lor				Gm16794	Aifm2	Mphosph9	Wdfy3
654	Crybg2	Rps24-ps3	Smim41	Gm8870	Vwa5a	Kctd12	Fam49b	Sbf2	Ccrl2	Fpr1	Vav3	Pik3cg	Dock11	Brd8dc	Scnn1a	Kif15	Lyl1	Gm8430	Psme1	Padi4	Kbtbd11	Arap2	Rpl32-ps		Atp2a3	Kdm6b	Gm15148	Dyrk3	Gm49024	Gm28857	Arhgef39	Bub1b		Atrx	*Ctbp2	Klhl3	Itsn2	Nr4a3	Cend1	Diaph2	Prss38	Eif2s2				Clec16a	Apod	C130075A20Rik	Gm42737
655	Bcl11a	Gm49980	Snrpf	Emg1	Evi2b	Dapp1	Ugt1a5	Wdr26	Sgk3	Abi3	H2-K1	H2-Eb1	Gm5424	Akna	Atg7	Arhgap30	Gm15421	Gm11989	Rac2	1110008P14Rik	Gm6934	Orai1	Sub1		Rpl37rt	Btbd19	Rpl30-ps11	Cd55	Gm17059	Rpa2	Tcf19	Mrps18c		Hmg20b	Arhgef2	Junb	Gng11	Hey2	Gm5230	Notch4	Gpr161	D430036J16Rik				Cep295nl	Nrep	Jcad	A930005H10Rik
656	Topbp1	Lmnb1	Hells	Snx2	Ikzf1	Ralb	Mfsd1	Rgs2	Ccdc12	Me2	Tor1a	Tpt1	Lilra6	Lbp	Treml2	Cip2a	Rps15a-ps3	Ms4a4b	Psma6	Gm13160	Rpl27-ps3	Rpl29	Chd2		Rps11-ps1	Exoc6	Rps27rt	Nudt1	Gm9333	Bub1b	Haus8	Nme1		Gm43792	Gm6517	Nell1	Pdlim5	Slc29a1	9930012K11Rik	Clcf1	Gm47641	Fndc3a				Kctd15	Heyl	Gm20712	Gm10517
657	Nmral1	Ybx1	Phldb3	Retnlg	Ftl1	Ticam2	Fam129a	Epb41l2	Ly9	Arpc3	Mob1a	Actr3-ps	Plin2	Gm9949	Mapkapk3	D8Ertd738e	Exosc7	Rps18	Htra2	Rab3d	Tapbpl	Nfatc1	Pdlim1		Btg1	Il1b	Myo1f	Calm2	Psrc1	Gm47655	H4c6	Gm6977		Xaf1	Lamb1	Cdc42bpa	Gm21978	Tuba1a	Ralb	Mxd4	Gm49397	Shc2				Ddit4l	Armcx4	Cyb5r3	Afap1l1
658	Sp100	Anp32e	Ddx46	Rpl35a-ps2	Arpc1b	Mtus1	Abhd15	Scarb2	Rpl26	Tubb6	Sorl1	Tubb5	Abca7	Svil	AI839979	Tnfrsf18	Spcs2	Gpr141	Psmc3ip	Tmem160	Rps6-ps4	Rpl30	Ppp3cc		Peg10	Plgrkt	Tnik	Rpl37rt	Cir1	Prr11	Plpp1	Arhgap11a		Gas6	Gnai2	Dkk2	Lef1	Apcdd1	Lrp1	Kcnip3	Gm14046	Cdyl				Usp6nl	Clu	Zfp423	Rad51c
659	Naca	Gm13493	Cd1d1	Gm4294	Slc7a7	St6galnac4	Pld3	Xrn2	Ccr5	Slc25a45	Brk1	Gm6169	Gm50022	Gsdmd	Gm45153	Rbm3	Rfc3	Ryr1	Ostc	Csf3r	Rpl36	Stk24	Sik1		Trappc5	H3c13	Rpl32-ps	Rpl22l1	Zwilch	Cited4	Tuba1b	Dnajc8		Dchs1	Gimap4	A230085B16Rik	Atrx	Zfand3	Ppargc1b	Lenep	Gm14133	Frmd4a				Usp12	Idua	9330162012Rik	Gm47479
660	Gm15452	Tmem123	Cd40	Hes6	Rragc	Fgd3	Csnk1e	Rnase4	Ninj1	Gm8894	Gm6394	Gm13611	Slc31a2	Rab8b	Gm34589	Prps1l1	Rcsd1	Rpl32	Phb2	Shcbp1	Sit1	Gm15710	Rps13		Gm7290	Gm50394	Uba52-ps	Ppib	Shcbp1	Aqp9	Col5a1	Gm42743		Nid2	Gm47479	Zfp664	Sash1	Efemp2	Glt8d2	Gm9824	Nepn	Gm8399				Ank	Nfia	Slc1a2	1110038F14Rik
661	Gm9320	Gm5619	Fbxl12	Etfbl	Calhm6	Cfp	Pik3ap1	Gpr84	Hmgb1-ps8	Grk2	5430427O19Rik	Dbnl	C430019N01Rik	Vamp5	Rab7	Gm10288	Mrps14	Taf9	Tifab	Micos13	H2-T10	Celf2	Rpl27a-ps4		Gm5617	Gm45534	Rps3	Trappc6a	AW011738	Tfr2	Tuba1c	Slc14a1		Fgd6	Prkd2	Tmem184b	Aldob	Gm38336	Hectd2	Kif28	Atp5l-ps1	Ifitm2				Spryd4	Cnksr3	Il11	Plppr4
662	Pik3ap1	Gm6394	Rpl37a	H3c11	Gm31243	Mfsd12	Plxna4	Gm43330	Rps15	Pfn1	Rasgrp2	Bub1b	Cdca2	Pik3cb	Klf7	Itk	Sp110	Ptgir	Dnajc9	Stfa2	Rpl35a-ps6	Stk4	Gm13611		Grk2	Tap2	Il27ra	Mpv17l2	Slc11a2	Evi5	Mcm3	Gm1866		Sos1	Pomc	Slc3a2	Tspan12	Eif4g3	Gm5129	Pkd1	Sh2b3	Dynlt1a				Polr1a	Eno2	Bod1	Supt4b
663	Abcg1	Cdc25b	Dock8	Ckap2	Crlf2	Apoc4	Gm35154	Prex1	Nadk	Gm37420	Slc8a1	Cox5a	Capn1	Chst13	Plcg2	Gm10275	Gm12989	Gm3550	Actr3	Ubl4a	Gna15	Gm7206	Gm27597		Plekho2	^Spns2	Arf4	Canx	Rnaseh2c	Artn	Kif2c	Kif20a		Wscd1	Tmtc2	Serpinb6a	Gm2897	Src	Rhoc	Fam131b	Gm13272	Nfib				Dgka	Ube2z	Ei24	Hpdl
664	Fam169b	Hnrnpf	Rps11-ps1	H3f3a	Pnp	Gm4065	Lilr4b	Gm44270	Stx11	Ms4a4a	Rrbp1	Gapt	Tecr	Tctex1d2	Acsl1	Plin2	Gm10343	Set	Vapa	A430072P03Rik	Lingo4	Il4ra	Arhgef1		Gm3508	Galnt7	Pcdh7	Chd1l	Slc5a2	Crlf3	Phospho1	Epor		6430562O15Rik	Git1	Gpcpd1	4930455H04Rik	Nr2f2	Sepsecs	Gpx8	Gm8162	Gm9531				Zfp407	Mpp5	Impact	Eng
665	Rps23-ps1	Zfpm1	Ppp1r14b	Pfn1	Grb2	Cmtm6	Ftl1	Sun2	Ssh2	Arl11	Tet2	Ybx1	Sgo2a	Plcl2	Ptgs2os2	Rps18-ps6	Gins2	Pdcd4	Sh3bp1	Gm36551	Me2	Rpl22	Gm19366		Raver1	Rps6ka5	Gm19951	Mrpl27	Apol10a	Troap	4930572G02Rik	Gm5963		Tanc1	Dab2	Pald1	Gm13869	Gm38114	Apc-ps1	Fbxw11	^Ror1	Vdac1				Zeb1	Myh10	Zfp229	Parp16
666	Zfpm1	Gm12657	Tcf12	Sin3b	Arsb	Arhgap45	Renbp	Impact	Tnfrsf1a	Gm8399	Gm43444	Mcm3	Ly6g5b	Rap2c	Mapkapk2	Rplp2	Dtl	Gm7331	Dcp2	Arrb2	A530088E08Rik	Chrne	Elmsan1		Hyou1	Cmtm7	Gm44891	Rps13-ps2	Atg4b	Rad18	Ssx2ip	Gm43712		Car7	Ccdc28b	Pros1	Ppp2r5a	Hbegf	Lpl	Gprc5c	Ptger4	Arhgap42				Txlng	Pom121	Enpp1	Piezo1
667	Cyp4f18	Gm3531	Gm47820	H4c9	Arhgap15	Csrnp1	Rac3	Gm7480	Nlrp1a	Prcp	Rps23-ps2	Cdk1	Zdhhc18	Crtac1	Baz1a	Mirt1	Trmt112-ps2	Gm5841	Gm14586	Gm6394	Gm7808	Vgll4	Psmb10		Surf4	Gm15536	Rpl18-ps2	Dnajc11	Hectd4	Fam234b	Pole3	Serinc3		Fcho2	Hhex	Mprip	Spaar	Retsat	4930503L19Rik	Usp20	Ppp1r12a	Zbtb46				Cp	Dnmt3a	Gm38042	3110067C02Rik
668	Cdca7l	Trim12a	Gm15772	Tagln2	Sft2d2	Gnpda1	Rapgef5	Adrb2	Siglece	Slk	Pkib	Cenpx	Ak2	Krt86	Atg2a	Rpl37rt	Gm10175	Rps27a	Nt5dc2	Ndufa11	Rps3a2	Gm42845	Gm11824		Gm15710	St8sia6	Mfsd10	Gm6344	2700099C18Rik	Fxn	Ssbp3	Fzr1		Ankrd29	Itprid2	Gm43504	Taok2	Gdap1l1	Malat1	Errfi1	Sox4	Cbx1				Klf12	Scaf8	Stk38l	Antxr1
669	Gm7059	Rplp2	Emg1	AB124611	Sqstm1	Sh3bp1	Nuak2	Cxcl1	Rpl13a	Vps37b	Gm1673	Gpi1	Pqlc3	Gm15725	Gpi-ps	Gm11824	Ndufb7	Hprt	Gm5424	Mrps18c	Gm13532	Ahnak	H2-T10		Orai1	Myo9b	Plec	Gm7600	Gm16538	H2bc7	Gm11427	Nt5c3		Phldb2	Gm11707	Gm19195	Pan3	Pitpnm2	Gm42566	Mir7045	Fam118b	Cdk13				Tnrc18	Gatb	Rilpl1	Gsn
670	Cd48	Rps12-ps9	Gfi1	Cdkn2d	Trim30c	Slc26a11	Slc6a6	Lpcat2	Inpp5d	Rbms1	Prdx6	Atp5pb	Gm49652	Gm34589	Milr1	Atp5h	Magoh	Park7	Gm12918	Gm22133	Rpl18a	Rpl21	Tmem71		Pak2	Sema4d	Gm7808	AI662270	Josd2	Sh3tc2	Galnt10	Polr2j		Atox1	Cdk17	Ajuba	Gm13170	Tmod3	Gm38391	Lmo7	Fam90a1b	Purg				Arhgap42	Hspb2	Eng	Zfp808
671	Dgkd	Gm10269	Btla	Gm19366	Sh3bp1	Gm44860	Gm8355	4930405A10Rik	Rab32	Ccdc88b	Gm15483	Pygl	Gm26577	Dock2	Ptafr	H3c14	Gm6136	Myo1f	Pno1	Gm10054	Rps11-ps2	Sigirr	Naca		Gm6887	Ubash3b	Rpl30	Actr3	Dclk2	Tmem14c	Reep6	Gins4		Gm10080	Gm43820	Rassf3	Ifi213	Gm37139	Gm44178	Efcab7	Ldha	Nt5c3b				Wtip	Ssbp3	Cds1	Galnt7
672	Igkv12-89	Paip2	Eml4	Stk4	Fli1	Siglec1	Cfap74	Gm24524	Tpt1-ps3	Gm37560	Tspo	Fis1	Cracr2a	Mcu	Nod1	Hilpda	Actr3-ps	Gm4824	Mrps26	Podn	Rpl41	Nsg2	Ubash3b		Ifitm7	Apobr	Gm11425	Ndufa4	Tmc6	Plk-ps1	A430005L14Rik	Rpl9-ps6		Nav1	Ctnnbip1	Serinc3	Il2rg	Gna11	Tmtc4	Gm3650	Basp1	Socs2				Gm43200	Ranbp3	Rit1	Nek4
673	Git2	Bin1	Snrpg	H2bc14	Nagpa	Smap2	Gsdmd	Rbm47	Gm44428	Mir22hg	Sh3bp1	Esd	Dbnl	Septin9	Srpk2	H2ac15	Rpl27a-ps4	Gm27529	Ftsj3	Nfam1	Btbd11	Tnfaip8l2	Xrn2		Syce2	Cops9	Rps9	Osbpl3	Gm9791	Gm10177	Afmid	Gm6204		Erap1	Rps6ka2	Grk5	A730049H05Rik	Stk39	Uaca	Klf9	AI463229	Rbms1				^S1pr2	Phldb2	Ildr2	Npr2
674	Cit	Rrm2b	Fcrl1	Gm42987	Clic1	A130071D04Rik	Rasa1	Gm49901	Ankrd44	Ptgs2	Smpdl3b	Cdkn2d	Asf1b	Cebpz	Nucb2	Flot2	Eif1ad	Gm13408	Gusb	Xpc	Sult2b1	Me2	Ppp1r18		Vpreb2	Fam111a	Ankrd12	Eef1b2	Exo1	Ddx39	Kif20b	Gm10154		Plekhg2	Tanc1	Gm26802	Gm48602	Adgrf5	Tor4a	Zfp780b	Gm14965	Ilk				H2-Ke6	Disp1	Fez1	Ghdc
675	Rel	Mbnl3	Hmgb1	Psmb6	Sdc4	Gpr157	Ulk2	Gm10441	Grk5	Zfp36l2	Ccdc12	Gm10221	Sash3	Znhit1	Gm26740	1810058I24Rik	Atic	Cd48	Eif4a-ps4	Psma2	Fcer1g	Gm13623	Itgb2		Gm48796	Gm18078	Gm7967	4930453N24Rik	Mrps36-ps1	Pycr2	H2bc13	Gm15428		Jmjd1c	Hmg20b	Bst2	Tubb6	C530043K16Rik	Gm47405	Chtf8	Spr	Tbce				C8g	Msh2	App	Gm45062
676	Cenpp	Tapt1	Twistnb	Knstrn	Arpc2	Cables1	Irf2bpl	Plpbp	Septin9	Abca7	Psme2b	Atp5c1	Rnaseh2c	Septin5	Tmem38b	Slc2a3	Rps11	Ikbke	Gm8130	Gm8172	Sema4d	Ubash3b	Ifrd1		Hmgb1-ps6	Tpm3-rs7	Gm14303	Alad	Cenpi	Gm7217	Relt	Eef1a1		Rgl2	Stxbp1	Cutal	Samd9l	C030034L19Rik	Fhl4	Ptgir	Gm14921	Gm5560				Crebrf	Prkca	Rabac1	Kif13b
677	Gm43712	Gm37474	Cyb561a3	Cep55	Ifi30	Atp6v1a	Trim30d	Bcl2a1c	Icam2	Smim40	Apoc1	Eef1d	Gm47071	Rgs2	Ranbp9	Hmmr	Comtd1	Gm10036	Mrpl2	Rrm1	Gbp4	Gm6218	Nt5e		Gm7432	Gm49701	Rpsa-ps2	Gpi1	Gm6051	Lrrc29	Map4k5	Rpl30-ps11		Ier2	Gm42633	Enpp6	Arpc3	Dync1i2	Tmem246	Alg10b	Mast4	Mllt3				Bhlhe41	Qsox2	Klf3	Fam118b
678	Gm7027	Rps6-ps4	Apex1	Iglc2	Sting1	Hk3	Snx18	Gm7871	Wipf1	Amz1	Gltp	Rpl9-ps7	Kif15	Srpk2	Myl12a	^Gjb3	Gm9320	2310039H08Rik	Rpsa	Ybx1-ps2	Tmem64	Rpl36a-ps2	Gzmm		Rps27a	Gm14843	Sdf2l1	Pla2g4a	Fn3krp	Eif1-ps1	Melk	H3c7		Tmod3	Caskin2	Pde2a	Tcf15	Aplp2	Vim	Atf7ip	B430319H21Rik	Ankrd50				Msx1	Gjc3	Aamdc	Acot4
679	Ankrd33b	Rpl27-ps2	Rps12	Arpc4	Traf3ip3	Rnf180	Adcy7	Gm15228	Tmem71	Irak4	Fam174a	Gm12715	Cebpz	Rnf130	Gpr65	Gm13237	Bcap29	Pum3	Gm13623	Krt81	Cmah	Hcls1	Sell		H3c4	Kcnrg	Snap23	Prr13	Tnfrsf13c	Ssx2ip	Cmc2	Gm19945		Ppic	Rgl1	Kalrn	Smco4	Daam1	Gm44434	Kank2	Gm21559	Phf20l1				Nes	Ubxn6	Flrt1	Gm43415
680	Gm48690	Syvn1	Ptk2b	Gm10120	Gm37420	Rap2b	Cgas	Gm34639	Fam217b	Dock10	Ssr4	Ms4a4b	Coa4	Arfgef1	Arhgef1	Gm22133	Slc25a5	Erh	Cct8	Tpt1-ps3	Rps27a	Rpl17-ps4	Gm4759		Fanca	Sub1	Gm15793	Eef2k	A930006K02Rik	Napa	Pcna-ps2	Kif18b		Gnai2	Qk	Smagp	Gm37674	Gm49661	Sez6l2	Septin10	Arhgdia	Chic2				Zfp30	Rbm12b2	Tmod3	Pigz
681	Cdt1	Wdr76	Gm47828	^Mcm2	Gpsm3	Sh3bgrl3	1700003F12Rik	Gm47392	Rpl35a	Guca1a	Rps19	Ndufa2	Cnr2	Tspo	Agap1	Dgat2	Gm9354	Hspd1-ps3	Plod3	Ddx39	Zfp53	Gm9625	Gm10443		Gm4859	Gm49909	Myc	Ppp2cb	Adam33	Cenpi	Gm10371	Hpf1		Nectin2	Plcg1	Rpl39l	Tgtp1	Cdk8	Nsun3	F8	Rcan2	Pja1				Cc2d1b	Akap1	Timp3	Gm13523
682	Eme1	H2az2	Dyrk2	H1f3	Slc16a7	Birc3	Glipr1	Lrrc63	Gm5526	Rp2	Card9	Rpl37a	Lcp2	Hmgb1-ps8	C1rl	Tyms	Gpatch4	Psmb5	Rps26-ps1	Gm15843	Myo1g	Gm9794	Prkca		Gm8865	Fcgr2b	Cxcr4	H3f3b	Rsph10b	Snrnp25	Cited4	Gm6421		Gm42731	Zbtb46	Ephx1	Gbp7	Trpv2	Sec16b	Ppic	Lamc1	Ptgfrn				C430019N01Rik	Pgam1	Akr7a5	Rusc2
683	Gfod1	Gins2	Itga4	Arhgap45	Bin2	Ifnar2	Fgl2	Gm10790	Rpl17-ps8	Ptprj	Prkx	Fes	Clic1	Plcg2	Mocos	Gm16587	Gm7392	Naa10	Rnaset2a	Rps27a-ps2	Psmb10	Gm6213	Rpl9-ps7		Txlna	Gm27597	Gm15427	Gm15500	Gm14383	1600020E01Rik	Rfx2	Uqcr11		Cdk17	Zfp503	Gm18853	Gm8075	3110080O07Rik	Adamts15	Pnck	Smpdl3a	Ctnnbip1				Gm42648	Sgpl1	Tprkb	AI467606
684	Dhfr	Ube2i	Fli1	Gm12481	Gas7	Bach1	Nlrp1b	Gm45538	Cacna1f	Plagl2	Pla2g7	Bola2	^Triobp	Gm49909	Tuba4a	Uqcr10	Dna2	Cd226	Gm9308	Trappc6a	Elmsan1	Sh3kbp1	Ddx21		Gm7536	Itm2c	Ngly1	Hs3st1	Plk-ps1	E2f1	Vangl1	Chchd2		Nckap5l	Msx1	Ctnnb1	Ier5l	Lars2	Cobll1	Slitrk6	Inpp5b	Runx2os1				Mcc	Hipk1	Scd2	Prnp
685	Kif2c	Cd22	Slco4a1	Pimreg	Ptbp3	Cstb	Gm45221	Gm38365	Gm15753	Cd180	H2az1	Myl12b	Arhgap11a	Syk	Cwc25	Kifc1	Btk	Rpl17-ps9	Chchd1	Gm5805	Arl5c	Cd84	Gm7600		Gfod1	Gm11645	Arhgef1	Mtmr9	Gm36948	Cd55	Zdhhc14	H2bu1-ps		Kti12	Bcar1	Lamb2	Rsad2	Zbtb46	Xkr8	Lpl	Mapk12	Nptn				Marchf6	Mxra7	Nhej1	Gm10252
686	Ighv1-15	Eif3k	Srp14	P2ry10b	I830077J02Rik	Gm49774	Hspa1b	Gm49664	Trib1	Rgs2	Ryr1	Atp5d	Incenp	Amer2	Mpp7	Gm6474	1700097N02Rik	Rpsa-ps9	Ssr1	Rpl19	Rcsd1	Akna	Gpsm3		Nsl1	Tm6sf1	Rpl17-ps8	Ppp1cc	Reep6	Dscc1	Gm15290	Gm6485		Wipf3	Ccser2	Gm43719	Gm32036	Gm16153	Syde1	Nacc2	Gm12933	Ass1				Spsb1	Lama5	Psip1	Tnnt3
687	Igkv10-96	Rcc2	Gm10076	Nrm	Adam33	Arhgap25	Csf2ra	Atxn7l1os1	Fcnb	Gm45220	Rpsa-ps2	Gpr132	Gm31583	Slc6a13	Il1b	Gm10053	Rps4x	Xcl1	Rin3	Tmem40	Adora3	Gm3362	Gm8979		Gm13226	Helz2	Gm12183	Nudt7	Nhlrc4	Mst1	Aplf	Blm		Gcc2	Tshz2	Btbd7	Cthrc1	Bach1	Galnt16	Tbxa2r	Hnrnpa0	Hmgn1				Zfp521	Elovl5	Gm42635	Cmtm5
688	Ncaph	Gm15536	Prps2	Gm11914	Plxnb2	Nfkb1	Tpm3	Hmgb1-ps5	Plcb1	Myo1h	Kctd12	Psmb1	Agtrap	N4bp1	Tecr	Rad51ap1	Rps16-ps2	4933406C10Rik	Arpc1b	Rbm3	Vsir	Tyrobp	Arg1		Gm38043	Cyba	Taok3	C1d	Recql4	AC159819.1	1810053B23Rik	Cited4		Map4k5	Gjc1	Ccdc102a	Unc5b	Kctd11	2810454H06Rik	Morn4	Snora73a	E230020A03Rik				Ikbkg	Stk16	Pkd1	D030062O11Rik
689	H1f3	Psme1	Eif3k	Swi5	Il10	Ap1b1	Capza2	Cd300e	Rpsa-ps2	Nin	Haao	Clspn	Pimreg	Mob3a	2610507I01Rik	Dhrs9	Rmi2	Ccdc115	Rps18-ps6	Rpl21-ps11	Tgfb1	Isy1	Gm5619		S100pbp	Gm9843	Actr2	Adk	Svip	Asb1	Svip	Gm15590		Rhoc	Olfml2a	Gm34455	Ipo11	Gm17809	Peak1	Foxc1	Adcy6	2700046A07Rik				Gm20712	Hdac5	Abca5	Trim12a
690	Dnajc2	Ptpn7	^Tmem132e	Rpl19-ps1	Akap13	*Cacna1d	Fam102b	Gramd1b	Rpl22	Pkib	Rps25-ps1	Sirpb1c	Ass1	Mlst8	Gm1604b	Dennd1c	Gm10108	Tspan2	Mlec	Rpl14-ps1	Il16	Rps20	Cracr2a		Gm4739	Ptpn6	Gm9794	Nop10	Gm6421	Chtf18	Chaf1a	Eif1		Samd12	Peak1	Gata6	Gm12216	Gpatch2l	Gm5454	Rab13	Gusb	Stt3b				Ptpru	Tarbp1	Sorcs2	Nup214
691	H3c3	Rnase12	Cntrl	Gclm	Plagl2	Trim30d	Mapkapk2	Tle4	Ftl1	Pkm	Rpl35a-ps6	Gmnn	Atp6v1e1	Tut7	Panct2	Ptgr1	Gm5586	Farsb	Gng10	Atp5j	Gm2000	Gm3511	^Ripor2		Gm13436	D930028M14Rik	Gm14414	Pim1	Pcna-ps2	Dsn1	Hars	Chchd10		Samd9l	Pim3	Lrch2	Cd81	Gm13588	Phldb1	Tek	Gm5526	Asap2				Gm43982	Asap2	Snhg11	Pigw
692	Gm13167	Zfp422	Rpl38-ps2	Mns1	Prcp	Snap23	Gm22133	Snap23	Gm8909	Ankrd44	Kcnab2	Il6ra	Arhgef1	Plk3	Rgs14	Kcnab2	Rps27a	Ddx49	Rnaseh2c	Ppil1	Gm9616	Rps6-ps1	Gm28935		9130604C24Rik	Gm45432	Gm10073	Gm10689	Dnaja4	Slbp	Cdca4	Dtymk		Gm37783	Magi3	Spry1	Gm16048	Ptpn9	Sncg	Tnip2	Gm41231	Adk				Edem3	Nkain4	Zfp248	Gspt2
693	Spag5	Srpk3	Cenpa	Rnaseh2c	Il4i1	Ptprj	Elmo1	Tbc1d22a	Rps11-ps1	Nfkbiz	Rab5if	Kif22	Vrk1	Capza1-ps1	Brd8dc	Gm21188	Gm11914	Snhg3	Sgf29	Khk	Anxa6	Slc28a2b	Gm9385		Vav1	Atp8b1	Gm17511	Rps4l	D030056L22Rik	Micall2	Nelfcd	Rpl38		Eml1	Plcb3	Ehd4	Gm45663	Pkd2	Lrrc4c	Smpd3	Gsc2	Zdhhc2				Trpv4	Rttn	Arpin	Mtor
694	Tbxa2r	Tpt1-ps3	Irf2	Plekha2	Tgfbr2	5033421B08Rik	Tank	Akap13	Gm43181	Pqlc3	Ldlr	Efhd2	Cdca7l	Fry	Wipf1	Rpl36a-ps3	Rps23-ps1	Zfp120	Gm34084	Sap18b	Rps15a-ps6	Gm5075	Rap1b		Gm50340	Arpc5	Rps19-ps6	Gm42528	Dnajb3	Gm47230	Rad51	Rpl19-ps1		Dnm3	Gm9889	Cpd	Sik1	Srpx2	Gon4l	Itpr1	Nfkbia	Bach1				Nsun5	Ccdc171	Zfp750	Pnmal2
695	Lbr	Mis18a	Dck	Ranbp1	Atp6v1b2	Rasal3	Actb	Gm37730	Traf3ip3	Gpcpd1	B2m	Tnfaip2	Smim5	Gm13986	Bst1	Timm10b	Cdt1	Cacybp	Gm10343	Morrbid	Pim1	Rps21	Peak1		Kcnj2	Nfam1	Tbc1d9b	Cenpl	C530008M17Rik	Gps2	H3c8	Ankle1		Nod1	Ccdc60	Gna11	Gm50211	Myadm	Chmp7	Rictor	St8sia1	Utp18				Gm28635	Lrif1	Gm5509	Gm17087
696	Apobec1	Gm45588	Rpl7-ps9	Tgfb1	Gm4788	Itm2c	Lag3	Adgb	Clec2i	Zfp710	Rps11	Thbs1	Znhit1	Mapkapk3	Dock11	Sap18b	Taf10	Fmc1	Gmpr	Gm7059	Rpl39-ps	Zc3h12a	Gm36723		Gm15793	Tspan32	Marchf7	Emp3	Clca3a1	Smim5	Aunip	Trim59		Trim16	Bche	Jam2	Gm43508	Grb10	Myom1	Rock2	Acvrl1	Ppp1r2				Spopl	Entpd2	Sestd1	Efhd1
697	Gm8995	Zkscan14	Gm47730	Supt16	Aagab	Maff	Stat3	Galc	Flt3	Snx18	Picalm	Sqor	4930463O16Rik	Galns	Rab32	Gnb2	Ruvbl2	Nme2	Gm4204	Slco4c1	Nsd3	Rpl34	Pstpip1		Gm4613	Septin11	Hsp90b1	Rpl37	4930528D03Rik	Atg4a-ps	Gins1	Kif20b		Git2	Nbdy	Tspan9	1700065J11Rik	Cap2	Pex10	Oaz2	Atf5	Arl3				Plet1	Gas2l1	Zscan20	A430035B10Rik
698	Prim1	Gm3851	Pip4p1	Rpl9-ps7	Zfp993	Gm37560	Id2	Slc49a4	Rpl35a-ps6	Wipf1	Gm35853	H1f4	Stil	Hmgn2	Hilpda	H4c3	Sumo3	Gm10136	Gm13461	Psme1	Abcg1	Gm9616	Rps26-ps1		Cd47	Lcn4	Xbp1	Cops9	Pla2g4c	Gm5487	Tlnrd1	Lrwd1		Slc19a3	Sipa1l2	Vcam1	Limch1	Susd5	Nfatc4	Ppp1r12b	Gm28523	Gm37140				Gm50080	AI837181	Gm37694	^Actg1
699	Sp110	Rpsa	Smad7	Csrp3	Rreb1	Xlr	Fxyd5	Csf3r	Scand1	Ralb	Gm10343	Rpl18	Ndufb7	Gm8865	*Slc9a3r1	Rbl1	Gm4294	Ssna1	Polr2h	Tecr	Ppp1r18	Rps14	Gm8186		Gm45778	Gm5175	Prkacb	Gm13532	Ska3	Mettl27	Gm6051	Cenpq		Usp21	Slc6a6	Gm43429	Fam129b	Csnk1e	Ralgapa1	Zfp592	Gm19076	Hhat				Gm10766	9930017N22Rik	Lpar1	9930012K11Rik
700	Gm13919	Ndc80	Paip2	Eif3h	Oas2	Zfp622	Qk	Vmp1	Atp2b1	Kdm6b	Tpm3	St8sia4	Vamp8	Stk38	B430010I23Rik	Anp32e	Knl1	Znrd2	Psme2b	Uqcrb	Tmem156	Gm26377	Tapbpl		Rpl7-ps7	Gm45799	Cmtm7	Grk6	Glo1-ps	Espl1	Gm13237	Snrpd2		Pcnx	Gm17103	Gm13126	Dcdc2c	Gm17119	G0s2	Rbms1	Rab1b	Gm38340				Tent4b	Fzd4	Rhpn1	2010110K18Rik
701	Chaf1a	Akap13	Hhex	Gm10029	Phf11b	Lag3	Cd300ld3	Gm13391	Gm43660	Irak3	Gm12918	Gm8172	Naip2	Pgk1	Tfdp1	A530064D06Rik	Ldha	Cdt1	Rars	Pgp	Glipr1	Rpl35a	Dennd1c		Rplp0	Gm7816	Krtcap2	Gm11824	Prr11	Ccdc77	Ammecr1	Tmem256		Gm44731	Nxn	Sh3bp4	Pim3	Crtc3	Rbms1	Cbx7	Irf2bp2	Gm9930				Iqgap1	Dnal1	Tmem131	Gm5040
702	Prm1	Rpgrip1	2010309G21Rik	Atp5mpl	Ifi206	Osgin1	Gm15590	Gm16332	Bcl2a1a	Pot1b	Clta	Gm46649	Eno1	Oas3	Magoh	H1f3	Rad51	Adgrl4	Psmd6	Dtymk	Gm11539	Gm6654	Gm6133		Rpl13a	Clec12a	Arhgap45	Riox2	Gm33370	AC160138.1	Net1	Zfp367		Wwtr1	Tbkbp1	Chst15	Gm37393	Gm11972	Psd3	Cdh11	Gm15579	Arhgef40				Rangap1	Cpd	Pura	Id3
703	Cmc2	Adss	^Ripor2	Impa2	Fgd4	AI504432	Lrrc3	Il10	Rpl17-ps10	Stk38	Rps23-ps1	A130071D04Rik	Gm15452	Ugt1a5	Lilra6	Traf3ip3	Hoxa7	Gmps	Llph	Gm42845	Cd84	Gramd1a	Tnfaip8l2		Tap2	Gfod1	Rpl35	Gm10275	Dsn1	Gm16378	Gcnt1	Tcf19		Coro1c	Mprip	Hmgcs2	Elmo1	Dab2ip	1110018N20Rik	Anxa5	Tmem100	Lims1				Gm14279	Smagp	Gm49024	Platr25
704	Plk1	Hnrnpm	2610318N02Rik	Impdh2-ps	Gab2	Sla	Vnn3	Mybpc3	Ets2	Taok3	Hlx	Gsdmd	Slc35e1	Orai2	Gm5831	Rpl17-ps8	Rpl22	Rpl17-ps5	Gm15536	Gm15428	Actr3	S100a6	Coro2a		Gm11808	Trip13	Gm3362	Ints3	Smim6	Gm6428	Pklr	Slc25a39		Itpr2	Gbp3	Stox2	Smarca2	Ptk7	Gm14393	Gm38387	Mprip	Septin7				Gm4995	Bhlhe41	Ctns	Id1
705	Rpl17-ps4	Cnot6l	Atp2a3	Calm3	Gna13	Peak1os	Lyl1	Rasal3	Gm8989	Bst1	Gm8730	Adora2b	Fam217b	^Triobp	Gm36551	H2bc9	Emc6	Mrpl18	Smkr-ps	Gm4828	AI662270	Psd4	Rpl35		Gm2415	Frrs1	Spi1	Fahd2a	Gm28512	Tmc8	Gm5263	Gm45660		Iqgap1	Foxp1	Bend7	Gm46204	Gm13470	Gm47467	Cys1	Gm26632	Srp9				Gm5117	Depdc5	Sorbs2	Gm37072
706	Gfra1	Pycard	Dhx9	Gm47171	Fosl2	Gm4951	Gm8818	Fgd4	Slc43a2	Ethe1	Rps19-ps6	Snrpd1	Myb	Adrb2	Gng2	Stk4	Ndufb8	Srp19	Gm10180	Mrpl30	Rps2	Smim40	Mri1		Plcg2	Tes	Rps4x	Fam174b	Ticrr	Pkmyt1	Lrrc29	Blvra		Gbp3	Gbp9	Gnaq	Rai14	Nckap1	5430414B19Rik	Gm38009	Gm12452	Gm37444				Adcy6	Gm11737	Map7d2	4933439K11Rik
707	Gm7384	Ppil1	Ero1lb	Lsm6	Gm45640	Lgals3bp	Rapsn	Rnf150	Gm23722	Ctsb	Rpsa-ps9	Cenpa	BC035044	Fyb	Myl6	Myl12b	Rpl36-ps12	Apmap	Rpl34-ps2	Svip	Grk2	Rps19-ps2	Pced1b		Gm19726	Entpd5	Vapa	Ankrd54	Lrwd1	Sass6	Mybl2	Snrpert		Nrros	Cemip2	Zeb1	Gm41381	Myl6	Ppm1n	Arhgap42	Gm805	Sh3bgrl				Traf3ip1	Antxr1	Fkbp14	AA536875
708	Dnmt1	Elk4	Cbx1	Ybx1	Gem	Zfp993	Gm1966	P2rx4	Rpl10a	Tmem51	Gm26377	Gm7027	Ifitm2	Gm568	Stxbp5	Sell	Rpl35a-ps6	Gm20657	Utp11	Gm13215	Rftn1	Rps2	Gm4705		Selenoh	Samd9l	Rps19	Dapk2	Tuba1b	Plcl2	Mcm4	Nsmce1		C430049B03Rik	Tnk2	Lmo7	Olfr64	9530034E10Rik	Gm13787	Fam151b	Anxa1	Islr				Mindy4	Sp1	Rhoq	Scara3
709	Gm4613	Gm11878	Rps8-ps4	Icam2	Scimp	Selplg	Pnpla7	Wdfy3	Ms4a6d	Elf4	Il3ra	Gm9320	Pycard	Adap1	Myo1g	Vasp	Ap3s1-ps1	Slc39a11	Sf3b5	Rps8-ps2	Arid5a	Slfn10-ps	Gm43712		Rplp1	Impa2	Actb	2810002D19Rik	Hrob	Ska3	Atg4a-ps	Isca1		Nr4a2	Klhl3	Fxyd5	Vash1	Zfp948	Tcf4	Dnlz	Slc25a33	Rras				Gm9484	Arsg	Gm38098	Gm47291
710	2010309G21Rik	Rps11-ps2	Ssrp1	Gm5425	Cap1	Batf	Abcb1b	Parp14	Arid5a	Gm15590	Klf10	Rpl18-ps1	Gm8203	Ugt1a6a	Rab8b	E2f2	Arpc2	Sh3bgrl3	Rps15-ps3	Rpl37	9930111J21Rik2	Gm5805	Gm5491		Rpl10-ps2	Arpc3	Zfp120	Fbxo7	Fbxo48	Atf5	Gm3724	Psmb4		Id1	Poglut3	Ets2	Nod1	Gm38307	Gm12703	Lgalsl	5730435O14Rik	Irf2bp2				Ifitm2	AI597479	Stk32c	Gm5455
711	Dnajc7	Lhpp	Pim1	Fmnl1	Gm37472	I830077J02Rik	4833419F23Rik	Adcy7	Cndp2	Cmpk1	Rps13-ps4	Gm6485	AI662270	Tirap	Rnf125	Crlf2	Tomm40	Lin28a	Dpm3	Rpl31-ps14	Rpl11	Gm10288	Eif3h		Rasgrp2	Klf6	Ttc19	Srprb	Cip2a	Anp32e	Adrb2	Elof1		Tgfb1	Hlx	St8sia6	Unc45bos	Snord110	Gm12663	Kctd17	Msn	Mphosph8				Hdac1-ps	Scd2	Hspa12b	Prkcd
712	Mctp2	Trp53inp1	Tpt1	Gimap4	Snx3	Npc1	Ly96	Cyp4v3	Batf	Zfyve9	Psme1	Rbm3	Coro7	S1pr4	Prkcb	C130026I21Rik	Trabd	Sun2	^Gjb3	Gm15452	Rps3a1	Prkca	Nsd3		Ppp1cc	Satb1	Rpl21	Gm3788	Tyms-ps	Gm8416	Traip	Cyb5r3		Plekha1	Gm43509	Zfp521	Cit	Mier2	Zfyve9	Zfp420	Gm15750	Gm26569				Nfe2l1	Dock1	Mettl26	Mgll
713	Gm6745	Gm5075	Rps12-ps24	Rpl38	Rassf5	Gm10790	Klhl38	Dusp16	Tnip3	Zc3hav1	Rps18-ps5	Chchd2	Scnn1a	Grk6	Slc35e1	Gm11878	Mrps18c	Ndufv3	Gm15452	Tpx2	Ucp2	Rpl15-ps2	Rpl9-ps6		Gm4332	Xdh	Aars2	Ube2b	Ncaph2	Lrwd1	Hirip3	Gm31452		Bsg	Sema6b	Cdkn1c	Gm43105	Dubr	Gm19688	Rcan3	Pbp2	Tulp3				Lrp1	Mettl16	Camsap2	Gm44867
714	Prkcb	Tut4	Gramd3	Psmb4	Prxl2b	Tmem104	Ncf2	Stard9	Card9	Gm47754	Akap13	Themis2	Psd4	Ugt1a10	Lpgat1	H2ac10	Haus4	Cmss1	Ufsp2	Tln1	Gm4613	Tut4	Gm26532		Nfam1	Rps11	^Actg1	Mrpl32	H2bc4	Ccndbp1	Bub1b	Hat1		Hlx	Tubb6	Arl4a	Gm49354	Dpep1	Dnase1l2	Dmp1	Fjx1	Ralb				Ccny	Gm11868	Cacnb3	Dcaf4
715	5830418P13Rik	Rps15a-ps3	Hmgb1-ps2	Gm12057	Itm2b	Slc3a2	Lfng	Gm19967	*Mafb	Gm46224	Gm6169	Tnip3	Ptgs2os2	Abracl	Gnai3	Gm9800	Nup43	Gm6030	Cdk1	Adpgk	H2-Oa	Rpl37rt	Gna15		Fam174b	Hist1h2br	Mcl1	Apobec3	Gm15774	Usp14	Hspbap1	Gm15843		Sema3f	Map4k2	Lmo2	Map4k4	Itga8	Galnt10	Nrarp	Pea15a	Rbpms2				Socs2	Scara3	4833413G10Rik	Col5a3
716	Lax1	Hnrnpd	Gm6745	Clspn	Glul	Fbxw4	Tubb2a	Cd44	Sgms2	Plp2	Lmo1	Atp6v1f	Gm6724	A130014A01Rik	A530032D15Rik	Sin3b	AI506816	Tomm5	Rpl37	Nedd8	Stat5a	Rpl32-ps	Lgals1		Kif14	Gm2869	Rpl11	Gm10443	Ppm1d	Gm2810	Dnmt1	Gm4708		St8sia4	Cav2	Stx3	Agrn	Gm43682	Nuak1	Mapre3	Gp1bb	Zfp862-ps				Ubr3	Ccnk	2010001A14Rik	Ssbp3
717	Rps12-ps24	Mospd1	Lmo4	Nek2	Tpm3-rs7	Gltp	Ebi3	Itga5	Hmgb2	Prkch	Wipf1	Btk	Fam241a	Ugt1a8	Fyb	Sp110	Nasp	Gm5879	Gfer	Efhd2	Gm17173	Gm15843	Rps25		Nubp1	Slc7a8	Arhgap9	Rps6-ps4	Hace1	Eef1d	H3c13	Gm46649		Ccnyl1	Gm24270	Plac9a	Bdkrb2	Rassf1	Gm27868	Nolc1	Gm47369	Atxn10				Fbxo33	Per2	Plaat3	Gm33091
718	Smarcd2	Jpt1	Impdh1	Spdl1	Gdf15	Ubtd1	Mndal	Slc25a36	A130014A01Rik	Fry	Traf1	Gng10	Abcd2	Cd101	Ptgir	Hmgb1-ps8	Rrs1	Icam2	Prdx6	Gm48088	Jaml	Gm14303	Rpsa-ps12		Gm10154	Rplp2	Rps16-ps2	Cst3	Clcn3	Zfand2b	Gm15815	Snx3		Myl12b	Gm43794	Ephb4	Gm4989	Nostrin	Gcnt2	Hpn	Kcnv2	Csnk1g3				Acad12	Akt2	*Ctbp2	Gm42892
719	H1f4	Map4k2	Rpl27-ps2	Rps15a-ps5	Kcnk6	Dennd1c	Rilpl2	Stk17b	Gm7665	Gltp	Naga	Gm6745	Exoc6	Ugt1a1	Gm47451	Gm12715	Cox7b	Gm14277	Me2	Bola2	Rpl38-ps2	Trim12a	Rpl3		Rps12-ps9	Gm44511	Asph	Tpgs1	Nxt1	Map4k5	Dsn1	Dmtn		Itpr1	Mycn	Rapgef2	Cfh	Pcdhb6	B230219D22Rik	Ltbp3	Gm29808	Tmem50a				Med12	Prpf40b	Tpra1	6720475M21Rik
720	Gm21596	Cyth1	6820402A03Rik	Sp100	Klhl6	Slc38a7	Snap23	P2ry13	Dmkn	Fth1	Chil4	Pim1	Gm1966	Gm10030	St3gal5	Supt4a	Mapkapk2	Rps23	Rps12l1	Gpr141	Lrrfip1	Rps8	Gm13456		Trbc1	Gm9256	Rps12	Rps4x	Oas3	Hbq1a	Stard10	Sap18b		Errfi1	Ccnjl	E230020D15Rik	Gm42572	Pros1	Cavin3	Zfp286	^Kcnq4	Fam104a				Gm42791	Socs2	Swi5	Mcur1
721	Igkv12-44	Gm11425	H2-Q6	Rpsa-ps5	Gpr157	Mir155hg	Dock10	Sqstm1	Gm37010	Abcd1	Rplp0	H2-Ab1	Gm36551	Atp2a3	4932438A13Rik	Tbc1d10c	Gm6218	Pts	Rpl6	Gm8355	Pfn1	Rps26-ps1	Gm6344		Gm6612	Atg3	Gm45669	Def6	Gm17807	H3c1	Parvb	Ssrp1		Sh2b3	Mir6236	Tox2	Serpina1b	Gm47424	Adcy3	Ift43	Actn1	Gm37452				Sart3	Kdsr	Pdgfra	Islr2
722	Pola1	Gm21596	Nup210	Gm47820	Fkbp15	Adam9	Gm37560	Gm47657	Rab27a	Gm18853	Tent5a	Shisa5	Gm36723	Ugt1a2	Mtus1	Cdc25a	Il3ra	Orc6	Ass1	Syce2	Rpl36a-ps2	Gm10054	Tdrp		Gfra2	Sell	Rps18	Fkbp2	Gm13167	Ago2	Tlcd4	Gadd45gip1		Ptbp3	Schip1	Gm45546	Gm3333	Gm44553	Gm45698	^Tmie	Trac	Ppa2				Smarcc2	Tmx3	Ctdspl	Ston1
723	Gh	Gm38062	Mob4	Lig4	Ints12	Qk	Arid5a	Cysltr1	9930111J21Rik2	Ccdc180	G6pdx	Stom	Gm26797	^Ifnlr1	Zdhhc3	Bub1	Aldh1b1	Atp5g1	Taf10	Rab8a	^Diaph1	Gm10269	Gm5879		Tnf	Trappc6a	Gm4332	Runx1	2500002B13Rik	Dpf3	Bag2	Ndufb8		Ppm1j	Ier2	Gm22107	Fam43a	Plac9b	1700122E12Rik	Cpe	Cphx3	Samd8				Adra1b	Wwtr1	2010320M18Rik	Gm25026
724	Inip	Ddx39b	Ulbp1	Ptprc	Ftl1-ps1	Dleu2	Gm44080	Relb	C920009B18Rik	Rin3	Anxa6	Gpr35	Klhl6	Gm8091	Ano10	Platr7	Hsp90aa1	Vav3	Gm8213	Rfc3	Irak2	Gm10689	B130021K23Rik		Lmo4	Pelo	Rpl19-ps11	Enox2	Gm2810	H3c8	Zwilch	Gm15421		Sp100	Lysmd2	Ssbp4	Gm32200	Pcdhga4	Tmem151a	Pdlim1	Tgfbi	Uggt2				Utp25	Endou	Il17rc	St3gal4
725	Rpl21-ps8	Gm37403	Rpl36a-ps3	Nme2	Gm26473	Plxnb2	Acvrl1	Zfp263	Gm48786	Acod1	Rpl10-ps3	Itgal	Aurkb	Smap2	E230001N04Rik	Nkg7	Mrpl44	Rps26-ps1	Nip7	Rpl23a-ps3	Gm26377	Gm9493	Calca		Grk6	Atp13a3	Bin2	Gm15599	E2f7	Tmc6	C1qtnf12	C1qtnf12		Sema3c	Foxf2	Tmem140	Hoxa3	Gm44929	Gm16433	Etnppl	Mlh3	Nab2				Slc41a2	C1qtnf4	Ccser2	Prkca
726	Rfc5	Rgs2	Tmem123	Ccdc124	Atp6v0c	Gm45221	Myof	Gm15503	Arhgap4	Gm22133	Gnb2	Gngt2	Rab37	Hhex	Gm33326	Ifitm3	Mrpl15	Rpl35	Rpl36-ps3	E2f1	Orai1	*Slc9a3r1	Phf11b		Ly6g5b	Gm10130	AI662270	Gm5566	Haus8	Ttc39a	Mocs1	Rnf187		Dusp2	Nes	Adamts10	Zfp36l1	Fap	Gm6658	Ppp2r1a	Gm40477	Celf5				Wdr13	Stim2	Gm44771	Gm20605
727	Gm10689	Pik3cg	Gm5621	Ddx39	Ulk2	Colgalt1	Ifi206	Gm47727	Kcne3	Rgs18	Rpl34-ps1	Ccnd3	Atp11b	Sat1	Atp2a3	H3f3b	Exo1	Rpn2	Sae1	Gm7857	Phf11b	Eef1a1	Ldha		Cenpp	Rpl39-ps	Chrne	Capg	Rfc5	Aldh3b2	Tubb5	Cenpu		Pkp4	Mapk3	Unc13b	Cttnbp2nl	Prex2	Actn1	Tnks1bp1	Atp10d	Mpped2				Il6st	Slc22a17	Plekhf1	Gm43197
728	Cd53	Zfp622	Nmral1	Mir682	Capzb	Gm45546	Gm48786	Samsn1	Gm12481	Capza2	Gm13623	Cd300lf	Akap13	Arpc4	Arhgef6	Dgkg	Rpl3-ps1	Gm49832	Cmss1	Cenpw	Fam129a	Rps13	Tnfrsf26		Hhex	A430057M04Rik	Gm7392	Rps26	Fancd2	Gm11575	Pif1	Gm6681		Gm43677	Aplp2	Cyp2d22	Lpar6	Fignl2	Gm8801	Gm45717	Gm15966	Kctd11				Cited4	Vps39	Zfp560	Them5
729	Gclc	Cct2	Hnrnpd	Uqcrc1	Stx7	Etv3	Ch25h	Gm12902	Ms4a4b	Aoah	Fcgr4	Samhd1	Smc4	Emp3	Rbms1	Aip	Gm14303	Rpl32-ps	Snhg6	Aurkb	Stk24	Rrad	Gm6204		Dennd1c	Tgoln1	Naprt	Zfp236	Ttll12	Ankrd54	Mpp2	H4c6		Abca3	Slc31a2	Dusp3	Gm15530	Itgb5	Gm16701	Anxa11	Gm15528	Mboat7				Ngrn	Nsf	E2f6	Mark2
730	Ppp1cc	Cib1	Snap29	Gm13237	Paox	Slc6a6	Peak1	Atp6v1e1	Myo1h	Cmtm7	Dnajc15	Rpl27-ps1	C130050O18Rik	Ero1l	Tbc1d10c	Rpsa-ps9	Rps8-ps2	Gm46649	Gm47754	Uqcr10	Csk	Rpl14	Rpl35a-ps2		BC043934	Gm38228	Actr3	Fam110a	Acsl5	H2ac12	Ampd3	Arrb1		Zfp57	Xaf1	Tagln	Zfp36	Il17rc	Plxnb2	Tead1	Agrn	Fam162a				Zbtb7b	Ccdc88a	1010001B22Rik	Gmppa
731	Dnajc21	Bach2it1	Msh3	Psma6	Neu1	Rtn4	Sh3bp1	Gm49144	Dbnl	Tkt	Slc25a5	H3c2	Fgd3	Ugt1a9	Gnb2	Edf1	Was	Stap1	Gm11826	Gsto1	Nfatc1	Xrn2	Npm3		Atp2b4	H2ac15	Sde2	Dad1	Efcab11	Phyhip	Aqp9	Gm37108		Trim25	Marcks	Rps6ka3	Ankrd29	Iglon5	Tnxb	Ski	Gm26682	Srsf9				Supt7l	Gm15712	Anxa5	Gm28404
732	Ttk	Srp14	Acp5	9930111J21Rik1	Scarb2	Enc1	Colgalt1	Tet2	Cx3cr1	Vill	Rpl35a	Hoxa9	Shcbp1	Mettl9	Man2b1	Psme1	Casp1	Haus1	Hprt	Cox5b	Rgs14	Acp5	Adamts14		Selenos	Mis18a	Tes	Dock11	Ago2	Inka1	H2bu1-ps	Gm15815		Gm13033	Git2	Vim	Gm16060	Ifi203	Ccdc9b	Bfar	Col6a3	Fmr1				Tasor	Cacna2d2	Acap3	Anxa8
733	Psmb10	Dtl	Snx29	Rpl36-ps2	Lpin2	Dock2	Gm34589	Gm35657	Nabp1	Ccdc12	Jaml	Rpl7a-ps11	Racgap1	Tlr13	Hk2	Dbnl	Ak6	Eif5a	Pum3	Lsm2	Ccr10	Mfsd6	Actr3		Kcne3	Vcl	Rcn3	Bri3bp	Pml	Gm33370	Phyhip	Tmcc2		Stk25	Cttnbp2nl	Rasgef1a	Clec12b	Gm43593	Meis3	Gfra2	Sdc1	Zeb2				Pir	Ecrg4	Tbx1	Timp2
734	Map4k2	Trim27	Dmac2	Gm13611	Adam3	Ccnl1	Ptpn1	Pmaip1	Abcd1	4833407H14Rik	Tnfrsf13b	Rnase2b	Orai1	Tnfrsf1a	Vps4b	Gpr84	Rps29	Gm38843	Rpa2	Stmn1	2010300C02Rik	Npm1	Fermt3		Nt5c3b	Nin	Rplp1	Rab26os	Gm47533	Pkn2	Otub2	Cyb5a		Crim1	Gm13889	Gm13777	Dnah6	Itpr2	4930523C07Rik	H6pd	Esyt2	Ilf2				Mir692-3	Ggnbp1	Zbtb44	Snord72
735	Pole	Ap1s3	Cdca7	Rps19-ps5	Arhgap19	Rap2a	Ggta1	Ccdc93	Rgs19	Sem1	Gpi1	Mcm5	Pxn	D1Ertd622e	Ltb	Vrk1	Suv39h1	Guca1a	Aoah	Gm2788	Rpl4	Gm10443	Gm10076		Rack1	Synj1	Cdyl2	H2bc15	Abtb1	Psrc1	Ninl	Cox7b		Gimap9	Cnksr3	Dlc1	H2-M3	Il1r1	9430015G10Rik	Gm6180	Enpep	Josd1				Zfpl1	Ppp1r3b	Bbs4	Fam120a
736	Nol7	Ptk2b	Cdc42ep3	Apbb1ip	Creg1	Zbtb10	Zfp993	Atg2a	Gm3362	Cysltr1	Gm8430	Ckap2l	Adap1	Nxn	Rab6a	Itprip	Chaf1b	Rps18-ps6	Pcgf5	Gm2614	Lbh	Il2ra	Rps12		Ccnb1-ps	Ppp4c	Lif	Nfu1	Tom1l1	Mir144	Gps2	Lyl1		Lrrc49	Magi1	Igf1r	Fscn1	Efhd2	Gm37899	Adgra2	Zfp36l1	Gm8188				Foxo4	Jdp2	Bcl6b	Mob3b
737	Carmil2	Ddx46	Gm10443	Vav1	Rnpep	Bank1	Pik3cg	Marchf7	Gng2	Atp2b1	Gm7926	Mrpl30	Knstrn	Ugt1a6b	Myl12b	Psma2	Edem2	Pno1	Prdx5	Serpinb2	Gm28053	Rpl36-ps2	B630019A10Rik		Adgre5	Gm37472	Rpl21-ps11	Aip	Prkab1	Rnf10	Aars	Bag1		Gm12655	AI838599	Cnksr3	Usp43	4931406P16Rik	Phf1	Bphl	Commd2	Lrrc20				Foxn3	Plpp6	Vmac	Klhdc8b
738	Rpl30	Ak6	Sh3kbp1	Gm9354	Marcksl1	Fhad1	Myo5a	Rabgef1	Eif3f	Wsb1	Gm15772	Fabp4	Ccl6	Gng2	Gm39321	Rpl27-ps2	Ube2c	Krtcap2	Gm6043	Mrpl33	Rps13-ps1	Il12rb1	Gm15542		Gm11826	Adgre5	Btg1	Dbnl	Gm44238	Haspin	Espl1	Gm8692		Sypl	Gm36028	Nmt2	Rps13-ps6	Sh3d21	Arntl2	Limk1	^Tmem132e	Bmyc				1500002C15Rik	Calu	Anxa3	Gm49201
739	Cdc6	Hvcn1	Mei4	Crlf2	Rogdi	Tagap1	Litaf	Asgr2	Pabpc1l	Tnfaip8	Bscl2	Gm15843	Arap3	Irak3	Dbnl	Nhsl2	Suclg1	Gm8719	Tmem258	Alox5	Tnfsf8	Gm8430	Rnf166		Nsun3	Gm15965	Rasgrp2	Gm11353	Ccnd3	Mrps36-ps1	1700086O06Rik	Comt		Impdh1	Hsd3b7	C1qtnf1	Gask1b	Cr1l	Pcdhb17	Cpm	Uchl1	Commd2				Klf13	Neat1	Wdr4	Reep4
740	Serpinb1a	Rpl10a	Rnf157	Gm9294	Thap6	Tcn2	Rnf180	Wdr81	Ogfrl1	Idh1	Ucp2	Psmb6	Kif23	Btg1	Tlr13	Ubb	Smim40	Mrpl36	Farsa	Slc28a2b	Muc1	Rnaset2a	Rpl32l		Gm10540	Jun	Twf2	Tpt1-ps6	Lpcat1	Lpcat3	E2f1	Gm10054		Gm48565	Plec	Fam181b	Cavin3	Gm5517	Crip1	Tspan6	Ralb	Plekhg2				Mir8114	Tbc1d4	5730507C01Rik	Slc25a35
741	Mis18a	Vav1	Supt4a	Chchd2	Gla	Ppbp	Phyhd1	Rftn1	Nfe2	Dapp1	Adcy7	Ptprcap	Gm15753	Fam32a	Gm47071	Arid3a	Ccna2	Fbl-ps2	Gm4739	Syngr2	Nmb	Gm4613	Peli1		Cxcr4	Ldha	Ccl17	Rpl7-ps7	Mms22l	Tmx1	Ccdc24	Gm26377		Esyt2	Itpr1	Slco1a5	Csf2rb	Dusp1	Atoh8	Rad1	Tmem126b	Ndufb4c				Gm5884	Zfp637	^Myo6	Zfp438
742	Polm	Mef2d	Gm7059	Zc3h12d	Dapp1	Rragc	Sh3bgrl3	Camk1d	Stat6	Vasp	Dazap2	Arl6ip1	Sipa1	1110008P14Rik	Mob1a	Rpl27-ps3	Mgst1	Nxt1	Tm7sf3	Ighm	Rpl26	Gm20234	Rpl22l1		Rps15	Dleu2	Rack1	Anln	Fam234b	2001-03-01	Haspin	Rps8-ps2		Cables2	Gm10080	Cd151	9530085P06Rik	Sh2d3c	5033403F01Rik	Fam193a	Slc5a5	Nap1l1				Tnrc6a	Stxbp6	Plcd3	Fat4
743	Stk17b	Gm4828	Mctp2	Trim30b	Slc35f6	Disc1	Gm48302	Mir99ahg	Stom	Npc2	Cdc42se1	Chil4	Capza1	Cd300c2	Pnpla1	Rpl17-ps3	Hspd1	Gins2	Rpn1	Ndufs7	Nr4a3	Galnt12	Utrn		Gm47314	Gm13370	Ppp3ca	Cenpw	Rps18-ps3	Gm5829	Tusc1	Lrr1		Sema4c	Septin10	Prxl2c	Gm26510	Lepr	Lpar4	Ripor1	Cyth3	Leprotl1				Pdlim5	A930004J17Rik	^Eps8l2	Mir7050
744	Tnfsf10	Twistnb	Gm10154	Gm10357	Tfe3	Agmo	Rbpj-ps3	Malt1	Akna	Ssh2	Rbks	Gm49342	Pgk1	Gm11699	Map3k9	Gm36551	Rrp15	Gm4737	Bet1	Ak2	Rpl35a	Nup210	Gm15772		Ube2a	Gm43430	Rps18-ps5	Rpl17-ps8	Map4k1	Gm42047	Mst1	Rgs10		Hyal2	Prrg1	Gm23935	Tead4	Tafa1	Pdia5	Firre	Gm6877	Sash1				Gm5424	Nfat5	Fam219a	Trp53i11
745	Gm10184	Rps15a-ps6	Gm10131	Tyms	P2ry10b	Lat2	Abca1	Csf1	Rps19-ps6	Edem1	Gm49909	Prr13	Tpx2	Lrrfip2	Mbnl3	Rpl7-ps7	Matk	Gm11759	Znhit1	H2ac8	Fam102a	Efhd2	Gm28053		Arhgap45	Gm6190	Rps27a	Bola2	Haus5	Fam111a	Apol10a	Ndufs7		Ralgapa1	Cd320	Lpar4	Gm15475	Pitpnc1	Kirrel	Myo10	Rapgef2	Wdr1				Wdr47	Ttc39c	Gm49376	Zfp947
746	Plekho1	Ero1lb	Gm12013	Gm7618	Slc38a6	Capza2	Ttc28	Klf6	Lgals1	Evi2	Ssh2	Gm6133	Evi2	Armc3	Rp2	Dnmt1	Rpl28-ps3	Rhog	Wdr74	Hist1h2ao	Gm13623	Vsir	Gm7857		Tnni3	Ssr4	Uck2	Chchd2	Gm15518	Gm13167	Gm37094	Ppp1ca		Ostf1	Gm42780	Gm38070	8030487O14Rik	Nr4a2	Ttll13	Abhd3	Thap3	Rbpms				Ddx3x	Enpp6	Irx5	Gm23473
747	Eif3k	Qrsl1	Nono	Ubb	Adam15	Dennd4a	Ftl1-ps1	Kdm2b	Atp6v0b	Lamp1	Gm5424	Nup210	Tacc3	Cass4	Cmtm6	Rnaseh2b	Me2	Lsm4	Gm7618	Lig1	Rpsa-ps7	Gm48088	Rps8-ps2		Rasl10a	Nucb1	Anp32a	Emb	Gm3793	Nprl3	Ppp2r5b	Samd14		Sbno2	Gm42841	Klf6	Gm47905	Mnat1	Agrn	Zfp618	Man2a1	Paip2				Macf1	Cd9	2900097C17Rik	Ppnr
748	Atad2	Cd180	Ypel3	Gm8172	Tmem8	Atox1	St3gal6	Pip4p1	Twf2	Degs1	Rack1	Psmg4	Nadk	Aldh2	Gm44401	AI467606	Incenp	Gm10080	Idh2	Ifngr1	Gm45716	Pabpc1	Cmah		Dck	Kcnq5	Gm12918	Gm20186	Yod1	Hras	Gm28857	Gm8451		Clic4	Prcp	Sash1	B2m	Atp8b2	Stxbp1	Crip2	Gm47146	Vps29				Tcta	Rassf7	Wnt5a	Fam171a2
749	Shmt1	Rsph9	Igkv19-93	Cyb561a3	Snx30	Gm30329	Gmip	Hpgd	Gm38357	Gm43444	Lims1	Gm45153	Dhx38	Tnfaip8	*Chd7	Reep5	Rps2	Gm10269	Rps11-ps1	Rps27l	Gm6136	Gm4149	Rpl37		C3ar1	Rpsa-ps8	Tnnt1	Birc5	Mettl27	Cela1	H3f3c	Mrps36-ps1		Rps6ka2	Stard8	Gm35867	Abi3	Nlgn2	Gm13359	Nr1h3	Zfp979	Gm43672				Zfp953	Parp12	Clba1	Perp
750	Ablim1	Thoc6	Gm10175	Sf3b2	E230013L22Rik	Itgb2	Nfxl1	Lysmd4	4833407H14Rik	Tarm1	Hcst	Dmkn	Serpinb2	Fbxl5	Fam117b	Gm14277	Gm46209	Rpa2	Ube2a	Gm7027	Gm4149	Ezr	Ncl		Pkd1l3	Actr2	Xkrx	Gdi2	Fanci	Ninl	H4c2	Eif3i		Stard4	Tmod3	9530082P21Rik	Als2cl	Gm44950	Gm47693	Wars2	Ankrd50	Pds5b				Tmem245	Adap1	Aifm3	Gas1
751	Rrm1	Cmah	Sp100	Prdx4	Bcl2a1a	Arsb	*Cacna1d	Gm18852	Dapp1	Znhit1	Casp4	Ms4a6d	Cdc45	Fas	Gm8439	Rps6ka1	Unc119	Arpc1b	Vdac1	Gm5121	Zfp831	Gm12013	Rpl34-ps2		Ncf1	Tpst2	Tpm3	Dusp2	Kctd14	A930006K02Rik	Smim5	Rpl18-ps1		2810025M15Rik	A030001D20Rik	Ier2	Thrsp	Dlg3	Gm44597	Mpp2	Lyar	Smarca2				Mus81	G0s2	Gm11852	Exosc3
752	Rps18-ps5	Gm8995	Trim12a	Prss34	Atp6v0b	Actb	Adrb1	Susd3	Rbks	Grb2	Rps18-ps6	Rgs2	Dgkh	Gm22107	Ppp1r12a	Ucp2	Ube2m	Prdx6	Sdhd	Gm10232	Mirt1	Cxcr4	Dennd2d		Mcm6	Fgd3	H2aj	Magoh	Ccdc88c	Ammecr1	Cdyl	Aspm		Pdzd2	Tmem86a	Mir6236	Apaf1	Gm13176	Fam110b	Rbm26	Myl12b	Ywhaz				Aff3	Gm5940	2600002D14Rik	Katnbl1
753	Gm38037	Sys1	Traf5	Bst2	Orai1	4933406I18Rik	Gm47445	Gm44164	Hpcal1	Arpc5	Gm7618	Cdk2ap2	Frrs1	Pnpla7	Ifit1bl2	Armc3	Ddx27	Rab9	Acot7	Krtcap2	Ptger4	Rpl21-ps11	Gm9396		Gm6863	Gm11539	Eef1a1	Tradd	Dpf3	Gm15290	Rpain	Gm11539		Irf1	Gbp7	Stx6	Rhoc	Cdh11	Plxdc2	Dsel	Gm12663	Nsmf				Igsf9b	Slit2	Gm49839	Gm12799
754	H2bc11	Dnah8	E430021H15Rik	Acap1	Bri3	Gm35154	Il10rb	Renbp	H2-T23	Il3ra	AC124742.1	Lamtor2	2210406H18Rik	Gm38843	Chp1	Gp1bb	Shcbp1	Wdr43	Zfp593	Gm4799	Unc13d	Gm13532	Gm6278		Satb1	Itprip	Gm13611	Commd5	Hist1h2bq	Siah1b	Agtr1a	Vars		Pvr	Gm48602	Cebpd	Gm49395	Lims2	Cd46	Gm2991	Zfhx3	Zbtb1				0610009E02Rik	Palld	Ormdl3	4933425M03Rik
755	Rpl7a-ps11	Pbk	Cerk	Igkv19-93	Pip4p1	Dnase1l1	Gm15655	Dmxl1	Cd274	Synj1	H2-DMb1	Gm8451	Gna15	Ramp1	Gm8091	Ndufb9	Rpl28-ps1	Tgfb1	Txnl4a	C1qtnf12	Gm42674	I730030J21Rik	Rps18-ps3		Ing3	Itgb1	Rps15a-ps6	Gm6863	Hat1	D630044L22Rik	Gm5487	Gm42845		Frmd4b	Pde2a	Dst	Wwc2	Gm20712	Ubqln4	Gdf1	Il7	Ate1				Gm45457	Eif2ak4	Arhgap21	Gm12222
756	Gm30054	1110038B12Rik	Psmb1	Ndufa2	Kdm2b	Zmynd15	Gm45220	Ube2f	Degs1	Acot9	Vps13c	Rps11-ps2	Arhgap25	Gm29264	Card9	Gm20430	Plk4	Gm4459	Park7	Gpx4-ps2	Snx20	Rasa3	Gm13408		Mcm5	Gm5710	2310034G01Rik	Gm8741	Nipa1	Psmd5	Dscc1	Dscc1		Gm24270	Ace	Nxpe4	Nid2	Son	Tex14	Ccdc68	Nedd4	Kirrel3				Carmil1	Trip12	Nus1	Slc38a7
757	Kif20a	6820402A03Rik	Gm27907	Cdca7	Nuak1	Sipa1l2	Ppp1r18	Il10rb	AI467606	Nfkbib	Gm10029	Rpl23a-ps3	Mfsd14b	Dennd2d	Prss16	Ptgs1	Mcrip2	Ccl9	Mycbp	Cox6c	Dkkl1	Gm9294	C920009B18Rik		Gfod2	Acot9	Slc16a3	Vpreb3	Tmc8	Gm38037	H4c14	Rps18-ps3		Itprid2	Arhgef12	Slc50a1	Cav1	Map3k3	Wdr19	Gm48139	Ctbp1	Rhbdf1				Zfp113	Mepce	Neat1	Fam114a1
758	Msra	Cybc1	Gm8451	H2ac19	Tnfrsf1a	Arpc4	Sla	Btaf1	Gusb	Scarb1	Rpl30-ps9	Ubb	E030030I06Rik	Myl2	Arhgap15	Gm15235	Psma7	Rps19-ps6	Tkt	Gm13196	Mfsd6	Gm20324	Gm7429		Rps23-ps1	H3c6	Rpl19-ps7	Fundc2	Nelfcd	Gm13461	Gm16042	Rpl31-ps11		Cyp2d22	Gask1b	Wnt5b	Clic4	1700086L19Rik	Tmem63a	Arhgef40	Sh3d21	Rad54l2				Rabac1	Epb41l5	Slc25a4	Pkmyt1
759	Ppp1r16b	E230032D23Rik	Aff1	^Prps1	Nmd3	Adam17	Tpp2	Peak1	Abca7	Lilra5	Gm14303	Tuba1b	Tes	Gm17823	Prok2	Mrgpra2a	Fbxo5	Gm6654	Ddx1	Ly6a2	Il1r1	Arpc1b	Gm42372		Ccdc88c	Rab21	Rab11a	Siva1	Ddit3	Ptpa	Cdca2	Gm13196		Trerf1	Gm43573	Pde8a	Gm48565	Cdc42ep5	Gm50402	Ginm1	Cgnl1	Rhoc				Crebbp	Kcnq1ot1	Gm44416	Nudt4
760	Jpt1	Rpa2	Gm19366	Tnfsf14	Pea15a	Tlr4	Lamp2	Insyn2b	Ero1lb	Gm39121	Eif3h	Gm5526	Klf5	Gpi-ps	Gm36159	Atp5j	Snrpe	Lamtor4	Eif5a	Nme2	Rpl18-ps1	Cdk2ap2	Gm19243		Vamp8	Csgalnact2	Gm6136	Inpp5d	Snrnp25	Nars	Gm17344	Smim5		Trip10	Gm48382	S100a13	Rtp4	Grm7	Cds2	Fam57a	Ccn1	Mrip-ps				Gm44013	Usp54	Thbd	Gm5605
761	Lbh	2610318N02Rik	Slamf9	Smdt1	mt-Rnr2	Dusp3	Tgfb1	Ralgds	Gm15772	Cd36	Eif4a1	Hhex	Hells	Hipk1	Sh3kbp1	Ndufa11	Npm1	Rps8-ps1	Tmem147	Lbp	Gm12840	Gm7266	Gm36931		Traf1	Uck2	Gm6218	Isg20l2	Lpcat3	Mcm10	D630044L22Rik	Gm6749		Btnl9	Zfp941	Ralgapa1	Septin4	Gm30251	Gm7623	Adcy3	Fcgrt	Jpt1				Khk	Txndc16	Acadm	Slc23a4
762	Tsc22d3	Stat4	Card11	Cox7b	Uap1l1	Atp6v1b2	Ppt1	Csf2ra	Rps24-ps3	Ucp2	Vamp4	Ly9	Cenpe	Chst15	Smim3	Rpl34	AC124742.1	Qdpr	Clns1a	Trappc2l	Gm8942	Rps19-ps6	Pik3r1		St6galnac3	Mmd	^Spns2	Arhgdia	Prdx3	Usp7	Phlpp2	Gm6807		Cemip2	Stx3	Gbp9	Gm5106	Gm14634	Ulk2	Eng	Cckar	Znrf1				Lmf2	Plekhg5	Tent5b	Saal1
763	Gm34215	Rps2	5830408C22Rik	Fancd2	Dnm2	Tank	Tpp1	Rhbdf2	Ptger2	Hfe	Rps9	Rps8-ps2	Asnsd1	Celsr3	Slc22a20	Rps7	Gm6681	Gm18119	Aarsd1	Fgr	Gm15753	Eef2	Traf3ip3		D930028M14Rik	4930515G01Rik	Dleu2	Atp5j	D930028M14Rik	Hirip3	Myh10	Cenpn		Slc7a7	Slc66a2	Adora2a	Ptbp3	Gm5518	Hmg20b	Epn2	Rprl2	Pknox1				Phldb2	Ubr3	Atf7	Slc7a14
764	Pdlim1	Snrpa1	Ddx39	Gm19045	Atp6v1a	Acp2	Prcp	Gm10177	Sbno2	Fau	Aim2	Ebp	Man2b1	Klhdc4	Mcu	E030030I06Rik	Gm13611	Gapt	Fcgr2b	Ndufb5	Gm12254	Gm28911	Hs3st3b1		Sub1	Ift20	Runx3	Rps6ka5	Gins4	Fbxo30	Mageb16	Marchf2		Aplp2	Coro1c	Cobll1	Ptgs1	Tspan3	Tdrd3	Drosha	Lrp1	Klhl23				Zfp764	Add3	Plekhg1	Snx21
765	Apbb1ip	Eaf2	Gm7266	Lax1	Mvp	Tnip3	Map11	Naip6	Cfl1	Hgsnat	Gm4613	Snf8	F10	Aprt	Pigx	Unc13d	Rpl4	Sumo3	Arsb	Mrpl23-ps1	Serpina3f	Rassf5	Polg2		Klf6	Paxbp1	Arhgef6	Rpl17-ps5	Phf10	Apol10a	Gm8416	Mad2l1		Lrrc58	Stard4	Bik	Zfp69	Adora2b	Scarf2	Gm49839	Etv1	6330403K07Rik				Jam3	Inf2	1700029I15Rik	Capn6
766	Gm13237	Gm5931	Brix1	Gm6204	Actr3-ps	Tent5a	Gm38157	Myo1g	Pik3cg	Csk	Gm13436	Gm31814	Sema4f	Tuba8	Gm45700	Rps23-ps2	Parl	Exosc7	Cuedc2	Dnmt1	Parvg	4930570N18Rik	Esyt1		Gm17655	Ccdc22	Rps14	Asf1b	Gm47148	Sertad2	Suox	Hdgf		Tpm3	Tpst2	Enpp3	Csgalnact1	Nes	Gm20605	Fat1	Tspan3	Pcdha11				4931414P19Rik	Zfp446	Nbdy	Fos
767	H2bc14	Akna	Gm30054	Ptgr1	A130077B15Rik	Atp2b1	Rapgef2	Tanc2	Gm35154	Fam174a	Gm44751	Nedd8	Gm45266	Dock11	Prom1	2310001H17Rik	Dus1l	Efhd2	Tma7	Ndufs6	Actb	Gm1966	Gm7027		Gm47184	Gm12468	Necab3	Gm10175	Sppl2b	Haus4	Troap	Calm3		Gm19590	Plekha1	Mrc1	Map4k2	Wnt5b	Lmo7	Serpina3g	6330403L08Rik	Gtf2e2				Plpp2	Anxa2	Cptp	Stom
768	Gm10553	Ptbp3	Endou	Psme1	Arpc3	Rin2	Gm37239	Slc15a2	Gm49909	Gmip	Rplp2	Gm12013	Spc25	Orm2	Rapgef6	Rps6-ps1	Gm8692	Rps12-ps3	Gm13532	Atp5c1	Gm11824	B130021K23Rik	Rps6-ps3		Kif18a	Hmgb2	Gm8358	Rbmxl1	Snrpert	Sec61g	Gm44237	Tkt		Tfpi	Mef2a	Selenop	Herc6	Plxnd1	D130019J16Rik	Pard6g	Jun	Adprh				Nfat5	Tmem181a	Npdc1	Plcd1
769	Gm47820	Gm9294	Hes5	Cpa3	Kdm6b	Sbf2	Atp6v0b	Gramd1a	Nt5c	Gch1	Ifi203	Ndufa7	Npepps	C130050O18Rik	Gm36723	Gm10269	Bub1b	Gm29257	Cebpz	Gm6988	Rpl10-ps3	Gm42449	Zyx		Rrad	Rps13-ps4	Abracl	Nqo2	Usp39	2310022B05Rik	Tfr2	Rpl14-ps1		Pear1	Serp2	Ptpn12	Gm7180	Fsd1	Bambi	Sacs	Gm4828	Fgf9				2700081O15Rik	Fkbp5	Gm5539	Smarcd3
770	Haspin	Erh	Gm28053	Rps12-ps22	Zfp36l1	Mvp	H3f3b	Gm43133	Myadm	Rab7b	Nsa2	Timm13	Scp2	Fam160a2	Cdkn2d	Rp9	Rflnb	Gm16477	Emc6	Syne1	Clic1	Klra1	Gm6745		Gm8213	Tnfaip8l2	Gm15710	Shmt2	Pola2	Gm44237	Shcbp1	Rpl22-ps1		Rbfox3	Kbtbd11	Abr	Gm46565	Plcxd2	Gm11457	Wnt4	Afap1l2	Zcchc14				Plac9a	Zbtb8a	Ston1	Dhodh
771	Tap1	Skap2	Serinc5	Ssrp1	Gm30329	Snx20	Mid1	Gm41764	Def6	Tnfrsf8	Eif3f	Sin3b	4833407H14Rik	Mapk14	Ifrd1	Ppp1ccb	Agpat5	Matk	Nxt1	E2f8	Socs1	Gm8730	Me2		Gm43096	Pqlc3	Nt5c	Tgfb1	Iqgap3	Efcab11	Chtf18	Necap2		Cdipt	mt-Rnr1	Gm29488	Gm30411	Ctsk	Dab2ip	Fam118b	3110006O06Rik	Sh3pxd2b				Ptgfrn	Echs1	Gm31728	Gm42670
772	Rps15a-ps7	Rps13-ps5	4833421G17Rik	Gm8623	Mdfic	Icam1	Dcstamp	Nfkbia	Slc25a45	Irak2	Dusp22	Tacc3	Scrg1	Vav1	Mboat7	Taf10	Tomm5	9030619P08Rik	Rps15a-ps7	Tle5	Slamf7	4932438H23Rik	Rps12-ps24		Gm17241	Arhgef3	Rps12-ps3	Kctd11	9430037O13Rik	Ttll12	A930006K02Rik	Gm4204		Zc3h7a	Pdzd2	Col4a3bp	Gm29788	Ilk	9530085L11Rik	Gm43201	Hs3st3a1	Gm43614				Tmem140	1700025G04Rik	Gnaq	Patz1
773	Gm16042	Gm9308	Irf2bp2	Gm8451	Vav2	Tgoln1	Vwa5a	Tent2	Cd177	St8sia4	Gm9625	Rab5if	Gm37498	Gm1966	Ube2d3	Rpl23	Arhgap30	Gm10120	Suclg1	Pgd	Tbxa2r	Rpl37a	Mmd		Ino80d	Arhgap9	Iqgap1	Zyx	Faap24	5830448L01Rik	Ccp110	Gm17807		Amotl1	Tgtp2	Tpst2	Fos	4833419F23Rik	Btnl2	Cped1	Gm47767	Gm10131				E130317F20Rik	Alg8	Aldh7a1	Pou3f3
774	Erg	Rpsa-ps5	Bst1	Gm28911	Vamp8	Cln3	Tiparp	Rap2b	Sh3kbp1	Sod2	Gm11737	Gm20390	Prkcb	Serpinb10	Naip2	Ncaph	Gm9794	Cdc34	Car9	AC159819.1	Phf11c	Gm5963	Tecpr1		Rpl23	Selenon	Gm15725	Krtcap2	Eldr	Ormdl3	Rnaseh2a	Igkc		Slfn3	Gchfr	Arhgef5	Gm42892	Zfr	Timm9	Nckap5l	Gm15163	Hnrnpa0				Fabp3-ps1	Zfp40	Aopep	Ccdc60
775	Eef2	Ralgps2	Lrrc10b	Elob	Tut7	Kcnip3	Thap6	Kmo	Cox7a2l	Cd302	Mapk14	Gm13493	Gm7931	Mfsd6	Gm16587	Hells	Imp4	Rpsa-ps2	Mrpl42	Cdc25a	Usp3	Fam78a	Kdm2b		Gm3379	Gm22107	Gm43712	Rpsa-ps10	Serpinb6b	Mrps36	Tyms-ps	Mrpl30		Hprt	Ttc7b	Itpripl1	Plod1	Rerg	Gm42830	Wdr19	Fam20a	C1d				Phf12	Hdac6	Afap1l2	Gm3544
776	Gm5075	Irf5	Tpm4	Rpl31-ps16	Gm46224	Clic1	Nagpa	Snx10	Gm4739	Card19	Gm4149	Uqcrh	Ndc80	Plekhg3	Ramp1	Lrr1	AI413582	Rpl31-ps11	Mrps35	Mrpl21	Arap2	Gm36931	Cd274		Gm8623	Gm49867	Lair1	Nup88	Atg4a	Cdyl	Mkrn1-ps1	Cox6c		Eepd1	Rps21	Kank2	Fam171a2	Rtl8a	Bicdl2	Gcnt2	Rbm3os	Sptssa				Gm49864	Dip2a	Slc16a13	Phf11c
777	Mef2d	Abi3	Gm4705	Exosc5	Mbnl1	Rftn1	Prxl2b	Gm38387	Ahr	Ninj1	Lat2	Grk6	Orai2	Gcnt2	Slc6a13	Cenpk	Rpl13a	B430218F22Rik	M6pr	Timm10b	Arhgap25	Rpsa-ps12	Nt5c		Mob3a	Tpm3	Rps8	Adck5	Ptger3	Gm10157	Cdc45	Rpl31-ps14		Plod1	B4galt4	Rhoc	Adamts4	Gm34342	Tmem158	Serp2	Ticam1	Gmds				Uba1	Cdc42ep4	Zfp358	9530013L04Rik
778	Dlgap5	Rgs19	Hmgb1-ps8	Ocstamp	Flcn	Grb2	Kpna4	Camk2d	Madd	Gm9843	Gm5805	Dnajc15	Ccdc63	Ints12	Mob3a	Pigx	Rps5	Ddost	Dnajc15	Cd53	Apobec3	Rps11-ps1	F2r		Gm48452	Gm20342	Pnrc1	Rpl27-ps2	Mst1	Nelfcd	Gm38037	Rpl32-ps		Prrg2	Parvb	B930086L07Rik	Sh3bp5	2310022B05Rik	Lipa	Grb10	4930562F07Rik	Cttnbp2				Ppm1d	Mmgt1	Iyd	Ctns
779	H3f3a	Psma6	Carmil2	Gimap9	F11r	Lpar6	Rap2b	Ctsd	Arl5c	Nupr1	Rpl34	Scp2	Plk1	Gm49339	Ptbp3	Cox5b-ps	Gm16379	Bcl2l12	Polr2f	H4c9	Ppp3cc	Rps19	Hsd11b1		B4galt5	Actb	Ddx5	Vps36	Otub2	1700086O06Rik	Dhfr	Vrk1		Orai1	Tns2	Bsg	Ccnd1	Chrna1os	Gm23812	C130089K02Rik	Apcdd1	Lix1l				Adss	Plekho2	Kl	Dpp8
780	E430021H15Rik	Nipbl	Pdcd4	Serinc3	Pfkfb3	Adam33	Gm15503	Piezo1	Arhgap26	Sell	Tiparp	C920009B18Rik	Nqo2	Hpcal1	4930463O16Rik	Snrpd1	Cox5b	Rpl14-ps1	1810037I17Rik	Syk	Rpl17-ps4	Tm6sf1	Akna		Gm2000	Gm7266	Grb2	Usb1	Them6	Ampd3	Dut	Rpl36-ps2		Kit	4930503L19Rik	Slc19a3	Hspb1	Tmem26	Bmpr1a	Sh3gl2	Emid1	Gm9892				Bola1	^Tprn	Gm17308	Bivm
781	Gm45588	Xrcc1	Sfpq	Unc93b1	Tmem37	Cd300ld2	Rassf1	Hcar2	Zc3hav1	Stxbp2	Gm3511	Tmem156	Gm13237	2210406H18Rik	Mpc2	Gm4045	Gm14044	Rpl27	Uba2	Tnfrsf18	Vcpkmt	Rpl3	Gm42722		Rpl38	Spaca9	Rpl27-ps3	Ccdc125	Gm15599	C230096K16Rik	Gm10184	Apip		Alox12	Ier3	Synm	Car5a	Fam124a	Gm19680	Malat1	Gm20692	Hnrnpf				Iah1	Snx1	Nim1k	Rp1
782	Pou2f2	Gm8130	Abhd17a	Gm12025	Hhex	Rps6ka1	Dtx4	4931422A03Rik	Rpl30-ps9	Sppl2a	Taok3	Gm5425	Cdc20	Gm19696	Slain2	Rpl13a	Rpl19-ps12	Glo1-ps	Psma5	Gm4786	Ttc7	Prr13	Gm46649		Arhgap4	Trabd	Serp1	Ubb	Eme1	Wdr76	Haus4	Micos13		Sipa1l2	D930048N14Rik	Ebf3	Nes	Kcng1	Rbfox3	Fubp3	Gm5854	Maip1				Antxr1	Cmtm5	Uap1l1	Hhatl
783	Gm10136	Gm7285	Gm9625	Gm9844	Prkcd	Naga	Ehd1	Ptger4	Cdkn2d	Cnr2	Gm5526	Zyx	4732465J04Rik	Ddx60	Plcl2	E2f1	Fau	Runx3	Mrps25	Gm10221	Myl10	Cd82	Wipf1		Nup210	AC154542.1	Gm9616	Inpp4b	Gdf3	Fam214b	Nhlrc4	Acp1		Pim3	Ifnar1	Foxc1	Rab11a	Actn1	Dkk2	Emid1	Dock10	Ctbp1				Itpr1	Timp2	Stap2	Snta1
784	Lyn	Hmgb1-ps2	Egfl6	Cox5b	Timd4	Nfxl1	Snx6	Gm43775	Gch1	Psma7	Ppp1ca	Rps13-ps1	Cep55	Cers6	1110008P14Rik	F730016J06Rik	Prodh	Gm8942	Tmem167	Neil3	1700097N02Rik	Gna15	Bzw2		Atp6v1f	Gm5621	Gm11353	Fam117a	Gm10184	Ncaph2	Ska3	Stx2		Zfp820	Trim37	Cav2	Gm49942	As3mt	Ldb2	Airn	Ptp4a3	B230219D22Rik				Gm42731	Nop2	Gm30984	Tubgcp5
785	Parvg	Snrpert	Gm5805	Gm43695	Arhgap9	Wipf1	Mcfd2	Map3k2	Ehbp1l1	Rras	Bola2	Ninj1	Sh3kbp1	Psd4	Dnajc5	Gm6863	Rps15a-ps4	U2af1	Mettl6	Atp6v1f	Nbeal2	Rps6-ps4	Tes		Gm6807	Glud1	Rps12-ps9	Trim12c	Gm38037	Hars	Tbcel	Nelfcd		Tpm3-rs7	Shroom2	Pitpnm2	Prl2c3	Dbn1	Tbx6	H4f16	Mtap	Msantd3				Sytl4	Relb	Fkbp5	Gm47000
786	Iglv3	Spc24	Akap13	Rps29	Ifi213	Fcgrt	Gm9920	Dennd4b	Gm6204	Traf3ip3	Acot9	Gm9294	Trim12a	Dock5	Atg101	Sash3	Rpl36	Gm9127	Commd7	Tpm3-rs7	Gm7600	Elmo1	2410006H16Rik		Arrdc1	Cxcr2	Rpia	Mast3	Prss50	Zfp949	Polq	Ybx3		Myl12a	Tspan13	Tagln2	Rassf3	Gm12503	Rbpms2	Extl3	Elk3	Gm46339				Cyren	^Myo6	Reck	Lars2
787	Supt4a	Snrpa	Igkv12-46	Mcm7	Atp13a2	Cnpy3	Gm43430	Fbxw11	Bach1	Irf8	Rps15a-ps7	H2ac10	Hip1r	Pik3r5	Nfil3	Gm50022	Bub1	Rps12-ps1	Mgam	Gm8623	Ccm2	Gm8130	Rab37		Gm10290	Tfdp1	Gm5905	Gm8355	Cenps	Nde1	Cenpn	Rfc2		Anxa2	Chp2	Itga3	Gm35696	Pik3cd	Hspa2	Parp4	Gm25211	Gm16833				Acin1	Naaa	Lefty1	Nos3
788	Gm30239	Eef1e1	Snhg1	Gm7926	Scamp5	Zdhhc14	Gm15459	Klhl18	Gm43489	Myd88	Gm26532	Fam107b	Litaf	Ccnd3	Etf1	Chmp2a	Gm17590	Gm6344	Rpl7a-ps11	Rnasek	Cd55	A930005H10Rik	Gm12216		H2bc12	Gm47232	Rps3a3	Mrpl14	Galnt10	Gcnt1	Lrwd1	Chtf18		Tspan14	Syne1	Ppm1f	Bambi-ps1	Gm42732	Spred1	Abca8a	Mogat1	Oip5os1				Akt2-ps	Ids	9430037G07Rik	Rassf10
789	Fbxl12	Sap30	Gm7384	Idh3g	Gm19680	Cmtm3	Zfp622	Mef2d	Pip4k2a	Atox1	Mx1	Krt80	Tmem216	Psmb9	Acvrl1	Themis2	Rps10	Sec11c	Mrpl11	Mrpl34	Gm36932	Tnfrsf26	Igflr1		Rpl29	Ubb-ps	Edem2	Ecsit	Rpa1	Rcc1	Zfp949	Psmc3		Prickle3	6430548M08Rik	Socs3	Amotl1	Gm43594	Tmem30a	Ehd4	Arf1	Spire1				Slc2a12	Nudt4	Hdgfl3	Alkbh3
790	Prim2	Nono	Smarce1	Taf10	Snx29	Abcd2	Cdkn1a	Plaur	Il12rb2	Gng10	Bmx	Bloc1s1	Atp1a3	Atg7	Kctd20	Gm13493	Eif3k	Gm11285	Ccdc86	Clta	Slc1a5	Rpl32l	Eif3e		Rps27rt	Rpl10-ps3	Rpl17-ps4	Cotl1	Pkmyt1	Akip1	Ankrd54	Ndufv1		Esyt1	Btbd7	Sorbs3	Tsc22d1	Gm38236	Rasgrp2	Ptgis	Gm28991	Dynlrb1				Foxred2	Tnrc6a	Igfbp3	Gm49975
791	Nubp1	Robo3	Birc3	Pla2g4c	Vps26a	Stx7	Dnajb1	Slc23a2	C5ar1	Pik3cd	Rpl38-ps2	Rassf5	Ap5b1	Capzb	Ywhab	Stk17b	Selplg	Kit	Rpl7a	Rps12-ps4	Ar	Riok1	Il12rb1		Acsf3	Gm5100	Sh3kbp1	Dpm3	Ska2	Btrc	Gtse1	Atp5mpl		Lrch1	Dgke	Sntb2	D5Ertd605e	Epb41l1	1700025G04Rik	Ube3c	Gm31946	Grik4				Tulp3	Clba1	*Efna5	Gm3604
792	Iglv1	Cdca7l	Prkce	Gm42680	Gltp	H2-Q4	Arf4	Gm26916	Rac1	Nlrc4	Cyfip1	Ranbp1	Brd8dc	Chp1	Hipk1	Ran	Shmt1	Gm10146	Ripk3	Swi5	Gm3379	Gm4294	Gm5621		Gm14302	H2-T23	Gm8942	Arpc3	Mcph1	Dennd2c	4930430F08Rik	Marchf5		Tut7	Gna11	Htra1	Gm24091	Slc30a10	Gm14440	Arhgap12	Glipr2	4930523C07Rik				Arhgap5	Greb1l	B3gnt4	Gm12503
793	A530088E08Rik	H1f1	Gpr12	Gm10131	Agmo	Tgfbr2	Fes	Gm37082	Rgs18	Nhsl2	Gm14044	Idh3g	Arfgef1	Gm15832	Gm11868	Mcm3	Fcgr2b	Rpl37rt	Nolc1	Mfsd10	Gm8730	Plgrkt	Slc25a40		Stxbp2	Rnu3a	Gm8995	Cntd1	Gm11675	Zdhhc14	Gm44238	Rps17		Trio	Chmp7	C230037L18Rik	Rnf144a	Atad3aos	Morc2a	Chst7	Hs3st3b1	Gatad1				Nek7	Atpsckmt	Gm48667	Gm43272
794	Kif18a	Cwc15	Mir155hg	Insl6	Gm44545	Ldlrad4	Ncoa3	Plcg2	Gm5547	Gm12715	Rpl39-ps	H1f2	Pik3r5	Tmem8	P2rx1	Gmip	Gm9347	Rsbn1	Tmem216	Uchl5	Sidt1	Jaml	Nop53		Ccdc107	Tbc1d10c	Hnrnpf	Golga5	9830132P13Rik	Rnaseh2c	Gins4	Rpl37a		Ccser1	Unc13b	Marcks	Jam2	4930445N18Rik	Klhl23	Pkia	Gm18723	Irf3				Aopep	Clk2	Pitpnc1	Hspg2
795	Gfra2	Gm39326	Rilpl2	Pfdn6	Dock4	Fcgr4	Gsap	Acp5	Cyp4f16	Gm15725	Arhgef10l	Ran	Lrch4	Gm18251	Agps	Ldha	Rnaseh2a	Ccnh	Scp2	Gm2225	Gm10362	Rps27a	Gm13226		Timeless	Creg1	Soat2	Zfp688	Trib3	Tlnrd1	Prr11	Stmn1		Itsn2	Fscn1	Tead4	Bcr	Il17d	Gpr21	Tead3	Uaca	Xrn1				Gm21992	Acyp2	Gorab	CT010467.1
796	Gpam	Arid5a	Cux1	Anp32b-ps1	Lilr4b	Peak1	9130230L23Rik	Tbk1	Rgcc	Ccdc88c	Cstb	Cenpm	Arhgef6	Ranbp9	Gm568	R3hdm4	P4hb	Rnpep	Lage3	Glipr1	Ccr6	Pde7a	Zbtb1		Gins2	Gm9619	Card19	Ptprs	Pnma1	Il1rl1	Bcl2l13	Gm10221		Zdhhc18	Cngb1	Rnf215	Hoxd3os1	Ier2	Itm2b	Hspb1	Apobec1	Laptm4a				Ube2g2	Npl	Myl6	Pdgfrl
797	Gm37593	Top2a	Ly9	Mxd3	Necap2	Adcy7	Fkbp5	Stat6	Ctsa	Ftl1	Gm3362	Arhgdia	Card9	Mrtfa	Entpd1	Cyb5r4	Gm15427	Kdelr2	Ppie	Sdf2l1	Gm18853	Rps3a3	Rpl7-ps7		Cpsf1	Ska3	Itgb2	Cenpm	Gm2412	Pole3	Tg	Rps13-ps2		Gchfr	Lifr	Rcn3	Caskin2	Zfp947	Gm6599	Gm37123	Leprot	Tmem50b				Zfp61	D830050J10Rik	H13	Necab3
798	Gm37120	Mak16	A630023P12Rik	Snrpd1	Rabgef1	Rnasel	Pim1	Tmem144	Itprip	Rac1	Tpm3-rs7	Gm9625	Hrh2	Slc2a6	Zfp622	Vps28	Anapc15	Psmb9	Anp32b	Eno1	Bcl2a1d	Fam49b	Plgrkt		Slfn3	Coro2a	Hsd3b7	Cd82	D330041H03Rik	Rassf7	Tab3	Lrrc39		Map3k3	Gm28731	Clstn1	Gm7424	Als2cl	Gm10657	Dync1li2	Pard6g	Tnfaip1				Gm3617	Gm7809	Sumf2	Mir214
799	AB124611	Hnrnpul1	Zfp608	Gm10553	Csf2rb	Gm43775	Edem1	Tcf4	Dennd1c	Bmx	Gm12481	Snrpb	Knl1	Phf20l1	Sephs2	Cox17	Wdr12	Gm13532	Banf1	Tma7	Eif3f	Prr7	Stk4		Gm6392	Gm8942	Rps8-ps1	Shkbp1	1700086O06Rik	Dnmt1	Gm15774	H4c2		Ddx58	Selp	9130208D14Rik	Csn3	Plxna1	Jmjd7	Eif1b	Gna11	Crispld1				Lysmd1	Mtus1	D630003M21Rik	Kiss1r
800	Gm12543	Xrn2	Cacna1e	Gm13577	Rab39	Sp140	Ncf1	E030024N20Rik	Gm44751	Gpi1	Grb2	Gm4799	Rapgef6	Gm37691	Mapk14	Rpl31-ps14	Rps11-ps2	Gm12191	Gm8203	Ceacam2	Gm17511	Rps15	Batf		Tonsl	Gm6254	Ift20	Gm9800	Gm7897	Cdc7	Gm14098	E2f1		Lamc1	Itsn2	Arhgef3	Nod2	Ccn1	Inpp5a	Tns2	Rhbdf1	Cbx8				Trps1	Mdfi	Gm14963	Zfp521
801	^Mcm2	Mtf2	Pdcd2	B3gnt8	Arhgap22	Ier2	BC049352	Rbm25	Dusp1	Nod1	Dr1	Cd79b	Mapkapk2	Aqp9	Kcnab2	Lilrb4a	Cdkn3	Gm12669	Trap1	Msn	Pfkp	Itgb3	Isy1		Hmgn5	H3c8	Spcs2	Gnai2	Foxo3	Pcna	Capn5	Gm9761		Cd300lg	^Msrb3	Gm48204	Tlnrd1	Angpt1	Frem2	Men1	Gla	Ldlr				Gm26810	Thoc2	Gm15535	Tmem269
802	Adgre5	Cdk6	Ccng2	Ptpn6	Atp2b1	Gm34455	Zfp90	Srgap2	Gsto1	Ftl1-ps1	Rpl13-ps3	Ifi207	Gpat3	Lmtk2	Trp53inp2	Ccr1	Gm15500	Sh2d5	Gm5121	Gca	Utrn	Kcnip2	A430088P11Rik		Sec61b	Ngly1	Btbd19	Cytip	Haus4	Ccdc71l	Minpp1	H3c4		Wdfy1	Gm16046	Acacb	Hmbox1	Lrrc58	Shc3	Ifitm2	Tbx15	Fbln1				Zfp511	Ppp6r1	Slc35d1	Gm13091
803	Sema4b	Pym1	Gm14302	Mcm5	B4galt6	Rassf2	Ubb	Arhgef3	Vamp8	Pnkp	Rpl18a-ps1	Arhgap11a	Slc25a45	Ccno	Pitpnm1	Hexb	Gm45660	Rad17	Slirp	F10	Cyfip2	Sting1	A930005H10Rik		Gm37490	Aqp3	Gm10288	Sdf2l1	Rad21	H2aj	Oas3	Mrpl51		Trim30a	Esyt2	Synpo	Prcp	Diaph2	Bace1	Timp1	Gm24029	Dnajc1				Gm5815	Tmem147os	Irx3	Gm47471
804	^Tmprss3	Kcnq5	Bcr	Slc1a5	Mef2a	Dtx4	Ticam2	Ppp1r9a	Creg1	Sgms1	Rpl22	Taf10	Grina	Ptgir	Ppp1r3d	Gm10221	Rps19-ps4	Ptpmt1	Gm6402	Scp2	Lrmp	Rpl41	Cd48		Gm15542	Mypopos	Creg1	Ralbp1	Gm44237	Gars	H4f16	Agfg2		5033406O09Rik	Ier5l	Ski	E2f7	Gm12978	Ppp4r4	Bcs1l	Ccr7	Pdcl3				Cog2	Pced1a	Peak1	Amotl2
805	Brip1	Gm27597	Sertad4	Gm45588	Ticam2	Mir1956	Trpv4	9130208D14Rik	Adora3	Casp4	Sik1	Rps3a3	Kbtbd6	Ptpn7	Ccdc63	Ptgir	Ezh2	Tmem248	Snrnp40	Psmd13	Ccdc117	Gm12254	Vipr1		Spag6l	Tut7	Gm24497	Plgrkt	Gm27221	Nudt19	Cenpi	Chaf1a		Gbp2	Gcnt2	Mxd4	Gm48650	Mir6236	Zfp418	Fam71e1	Rdh5	Trnp1				Naif1	Agpat3	mt-Rnr1	Irak3
806	Ppil1	Psmd8	Pfn1	Ndufb7	Actb	Gpr137b	Matk	Snx5	Rab11fip1	Ubl3	Rps7	Tomm6	Gm20507	Gys1	Dok2	Ndufa2	Rpl19-ps11	Nudt8	Gm12191	Myl12a	Fcho1	Gm2000	Tsc22d3		Rpl30-ps9	Slk	Etv3	Gm10288	Parvb	Rpa1	Hist1h2bq	Gm15148		Kctd17	Stk25	Gm10575	P2ry10b	Lgals4	Tmem109	Bhlhb9	Emilin1	Wdr86				Rnf25	Tiparp	Tuba1a	Gm7805
807	Ptpn6	Dnajc9	Gm37082	Raly	Pkn1	Gm48302	Myom1	Cenpa	Plekhg3	Picalm	Prcp	Brk1	Gm44776	Gm44776	Plec	H2ac19	Rplp1	Psmg2	Cdc45	Uqcrc1	Rpl30-ps11	Rpl6l	Gm15148		Ralbp1	Ube2d3	Oaf	Cd79b	Rcc1	Nsl1	Mcm10	Tnfrsf14		Klhl3	Gm5526	Arhgap27	Gm15635	Gm32618	Slc2a4	Cad	Pxdn	Arid5b				Clic4	Mgat2	Dmap1	Ahnak
808	Anp32b	B3gnt8	Gga2	Pomp	Relb	Slfn5	Gm26473	Ang	Pkn1	Serp1	Gm22133	Rpl36-ps2	Cep128	Mapkapk2	Mafg	Hist1h2br	Gm10177	Gm6065	Gm10177	Gm43712	A630072M18Rik	Gm10175	Rpl7-ps9		Orai2	Iqgap1	Gm7536	Acot9	Tnk2os	Oas3	Hat1	Lpcat3		Gm28731	A430027C01Rik	Mall	Cd151	Gm50008	Sertad4	Akap6	Eef1akmt1	Zswim6				Gm12583	Taf9b	Klf9	Dock4
809	Plk4	Smc4	Gm49980	Ppp1cc	St6galnac4	Atp6v0a1	Adora3	Gm49369	Gm8894	Cacna1f	Rps25	Lpl	Gm35853	Slc35d2	Septin9	Sf3b2	Gfi1	Dbf4	Mrpl35	Gm19366	Pced1b	Rps3a2	Rps16		Gm14046	Dap	Rnf166	Acvr1b	Rbmx2	AV099323	Cercam	Nol7		Oip5os1	Ar	Cemip2	Egr1	Ankrd23	Gm17951	Gm10399	Gm39325	Actr10				Gm5391	Tmem17	Amz1	^Kars
810	Tmem163	Pim1	Uhrf1	Kif20b	Epn1	Slc16a6	Timp2	Mapkapk3	Tlr8	Slc43a2	Sp110	Ndufb9	Ptgs1	A530032D15Rik	Arg2	Cd47	Ppp1ca	Gm8995	Rpl36al	Gm15536	Rpl37a	Ldha	Gm10036		Rpsa-ps10	Gpt	Rps21	Arpc4	H2ac18	Prokr1	Arhgap19	Nedd8		Gm45053	C430049B03Rik	Klhl4	Ripor1	Kctd12b	Efemp2	Ccdc93	Gm12138	Krit1				Fam160a1	Ufsp2	Aldh3a1	Ddx17
811	Rpl18	Gm13237	Dusp5	Ubl4a	Sfmbt1	Trps1	Itga5	4933423P22Rik	Gm8730	Vcan	Stx3	Tomm7	Erg	Arid3b	Gm35853	H2-D1	Wdr18	Gm14586	Mrpl57	Cks2	Sub1	Gm19810	Samsn1		Pold4	Mcl1	Mcm6	Derl3	4930422I22Rik	Mpg	Slc23a1	Rad51		Rbp7	Rras	Gm28053	Mir1931	Gm336	Sv2a	Dnm1	Ptms	Septin10				Tpra1	Cyb5b	Ccdc93	Ubl3
812	Nop53	Gm7846	H1f4	Arpc2	BC049352	Zfp703	Slc35f6	Timd4	Pnkp	Dennd1c	Agpat4	Ebi3	B430010I23Rik	Gm12481	Nos1ap	4930523C07Rik	Lrmp	Gm7299	Trmt112-ps2	Itm2b	Tmem154	Eif3f	Gm6863		Ddx49	Runx2	Rps15a	Slc7a6os	Cdca4	Rfx2	Pitrm1	Odc1		Rasd1	Hipk3	Tmtc1	Col4a3bp	Gprc5c	Lgals4	Msl2	Tln1	Blmh				Ppp4r3b	Trmt12	Tacc2	Cavin3
813	Gm33619	Stk24	Rps13	4930529C04Rik	Zc3h12c	Neu1	Rab39	Camk2a	Vrk1	Xylt1	Prex1	Morrbid	Ints12	Prkcd	Gm17173	Psmb8	Poc1a	Ppil3	Gm10136	Mcm4	Nsg2	Rgs14	Gm42449		Xdh	Ccnt1	Bcl10	Sf3a3	Gm14098	Eif1-ps2	Ttc39a	Gm37915		Ctnnd1	Cnot6l	Capn2	Slc3a2	Zfp26	Dock1	Mxra7	Specc1	Pdlim5				Gm46379	2510039O18Rik	Gm26577	Scamp5
814	Ighj4	Rpl35a-ps6	Chst15	Brix1	Pfn1	Sh3tc1	Lbx2	Slit1	Eno1	Dock11	Rpl32	Anp32a	Hjurp	Gm15448	Fry	Ndufb1-ps	Cacybp	Rpl38	Gm10053	Smc2	Gm34481	Arhgap4	Sigirr		Rpl17-ps3	Eef2k	Emilin1	Fam162a	Hs6st1	Gm16042	Gm43415	Atad5		Rgl1	Rab11a	Trip10	Tm4sf4	Rgl1	Mtus1	Rnf150	Oaz2	Gm42826				Gm38182	Ctdnep1	4930412M03Rik	Mterf2
815	Cdc25c	Banf1	Rpl36-ps2	9930111J21Rik2	Wipf1	Pdgfa	Pvr	Ifi205	Gm15590	Tmem150b	Ccdc88a	Atp6v1g1	Rabgef1	Rnf125	Elmsan1	Hmga1b	Nubp1	G6pc3	Rpl38-ps2	Mir223	Rasa3	Rps9	Trim12a		Ccdc82	Gm29257	Gm6654	Gm5617	Atp7b	Sp2	Nprl3	Ccnf		C2cd2	Helz2	Gpr146	^Clic5	Gm48332	Gm50107	Tmem131	Gm5456	Cd2ap				Ireb2	Fbxo22	Polr2a	Emsy
816	Eif3h	Gm9625	Fgfr1op	Ethe1	Scpep1	Rtcb	Erp29	Pik3r6	Ak8	Wdr1	Eif3k	Gm42845	Nod1	Gm10282	Snrk	Ak2	Nme2	Trappc6a	Lman1	Gm19154	Prr13	Tapbpl	H2-Q5		Gm3362	Arhgap11a	Gm7206	Rp9	Prim2	Pklr	Slc22a23	Eif3h		Myo1e	Klhl5	^Rdx	Gm17771	Aldh9a1	Sez6l	Mapk12	Gm32834	Arl4a				Nnmt	Arfrp1	Arid5b	Slc33a1
817	Gm7285	Cxxc5	Snhg15	Gm6485	Gm43775	Mndal	Hspa8	Gm26510	Sting1	Plod3	Gm23722	Gm2395	Cdadc1	E230001N04Rik	Elmo1	Ssrp1	Plaur	Gm17669	Gm9294	Gm45012	Gm42571	Gm7299	Itga4		Ms4a6b	Gm5042	Cux1	Prdx5	Irf7	A430005L14Rik	Fbxo42	Ndufa4		Pdlim5	Myl12b	Rbpms	Fkbp1a	Rhod	Crim1	G2e3	Gm45069	Brd1				Gm15899	Ppp1r37	Ndrg2	H2bc13
818	Spdl1	Ppp1ccb	Igkv1-135	Atp5o	^Cd164	Amz1	Ppp1r9a	Acox3	Trim30a	Gnai2	Rpl10	5430427O19Rik	Ska1	Sh3kbp1	Jaml	Rnaset2a	Atad3a	Nudcd2	^Mcm2	Gm8412	Gm42449	Eif3h	Adcy7		Tle5	Gm17994	Ccnl1	Ik	Gm5037	Dut	Gm43413	Gp9		Pxdn	Endou	Gm15998	P3h2	9330188P03Rik	Cacng7	Tex9	Vasp	C1qtnf12				Gm20427	Tnrc6c	B3galnt1	2610028D06Rik
819	AC113595.1	Tubb2b	Sf3b1	Gm11697	Rnaset2b	Dgkz	Tnfrsf1a	Gm13357	Lamp1	Sp110	Gm10269	Batf	Pik3cg	Larp4b	Gbe1	Ccdc124	Rpl29	Mcts1	Gm5457	Gm41467	Gfod1	Rps3a1	Nsa2		Abcc1	Arsb	Ssbp2	Dpy30	Mageb16	H4c14	Lrr1	Gm48088		Uvrag	Gm49391	Qk	Klf4	Gm5513	Il17d	Engase	Gm11505	Psmd7				Trp53rka	Prrt2	Lrrn2	2010110E17Rik
820	4921525O09Rik	Rasal3	Hmgn5	Gm4045	Gm26740	Gm15832	Rela	Gm42031	Gm45223	Fcgr1	Snrpb	Lsm4	Stxbp5	Map3k15	Serpinb10	Psmb5	Gm13623	^Hgf	Gda	Gm13767	Rabgap1l	Kdm2b	Ptpn7		Lig1	Sde2	Ddost	Cfp	Gm44521	Ccdc18	Ncoa4-ps	Kntc1		Nhsl2	St6galnac2	Ddc	Map3k3	Cxcl12	Gm43300	Speg	Cfl1	Fubp1				Smad4	Sgsm2	Tead2	Gm9888
821	Dock8	Tubb5	Hnrnpf	Gm17511	Frmd4b	Mfng	Tob2	Slc3a2	Ap1g2	Psmb9	Fpr2	Rps11-ps4	Gsdmd	Zbtb7b	Fam160a2	Gm44776	Gm9493	Sema4a	Samm50	Gm19755	Gm10263	Gm5491	Pycard		Gm7331	Gm3788	Rpl28-ps1	Vamp8	Gm16380	Tubb4b-ps1	Gm20337	Gm12013		Ldlrad4	Dync1h1	Plekhg1	Gas6	Rnf150	Gm20555	Rgl1	Gm49909	Eif4ebp1				Rasgef1a	Tnfsf13os	Fam117b	Gmds
822	Ccdc18	Eef2k	Phgdh	Anapc13	Clcn5	Apoc1	Mir155hg	Lpar6	Slfn5	Gm13588	Prelid1	Ndufb8	Nrg4	Xylt1	Spn	Mrpl30	Cdca2	Gm15421	Pold3	Dnmt3l	Ubash3b	Klf13	Gm10136		Gm45716	Naip5	Casz1	Gtpbp4	Mmel1	Gm3417	Vwf	H3c8		Gm19195	Fbln2	Angptl4	Gm13212	Vasn	Sox13	Mill2	Gm49330	Trnau1ap				Nudcd3	Perp	Arl6ip5	Sema6a
823	Selplg	Bcat1	Gm15428	Nop53	Dleu2	Tmem144	Gm4788	Pkn1	Mapkapk3	Calm1	Dclre1c	Gm19810	Tnfaip8	Pitpnm1	Max	Gm5619	Rpl17-ps9	Riox1	Gm16286	Gm14530	Gm44152	Fnbp1	Tmem64		Phldb3	Znrd1	Rpl36al	Gm5075	1700006J14Rik	Nqo1	C330018D20Rik	Fhdc1		Pde4b	Prnp	Ifi47	Tmem229b	Tmem30a	Nlrp5-ps	Dbn1	Gm16212	Ptms				Serinc5	Golgb1	Zfp106	Smg5
824	Cenpk	Sdhaf2	Gm8494	Acod1	Cela1	Ccdc88b	Sertad1	Il1bos	Evi2	Stx11	Rpl30-ps11	Cox5b	Gm49368	Arhgef6	Pik3cg	Smim24	Fbl-ps2	Pdia6	Eprs	Gm14780	Tap1	Arid5a	^Diaph1		Depdc1b	Gm16132	St8sia4	Ccar2	6530409C15Rik	Cd59b	Ppp2r1b	Cdc45		Agfg1	Gm43281	Atox1	Hrct1	Lmnb2	Col5a1	Evi5l	Gm42922	Gm43721				Ddb1	Slmap	Rnh1	2210408F21Rik
825	Gm8623	Hes5	Gm8730	Gm12261	Gm10790	Cd63-ps	A130077B15Rik	Fosl2	Gm7618	Tlr7	Calm1	Nsa2-ps1	Gm9733	Gm44401	Pbx1	Atp6v1e1	Rps8	Fbxl14	Gm10247	Sh2d1b2	Rpl32-ps	Tpst2	Tpst2		Slc9a8	Gm49972	Srm	Rtf2	2810030D12Rik	Mpp2	AV099323	Gm8623		Filip1l	Npepl1	Ccl21a	Gm16897	Gm11672	Gm5904	Xpot	Adgrf5	Rheb				1700025G04Rik	Nrtn	Hmcn1	Hmgb1-ps5
826	Gm8741	Sf3b1	Txndc11	Tuba1c	H2-DMa	Ppp1r15a	Gm49339	4933406I18Rik	Tmed5	Dazap2	Noct	Atp5j	Dbf4	Stxbp5	Fam32a	Aurkaip1	Gm4332	P2ry2	Cdca8	Gm19399	Gm9083	Gm10154	Gm16565		Exoc3l2	Tmem258	Tusc1	C920006O11Rik	Dkkl1	Gm2395	Poc1a	Rps4x-ps		Arhgef1	Bnip2	Stom	Ica1	Gm43834	Cox10	Amotl1	Batf2	Rwdd1				Cptp	Rpap2	Rsph9	Tubgcp2
827	Abi3	Otulin	Snrpa	Rpl32-ps	Gpr137b	Gm15503	Clic1	Pag1	Gm43444	Capza1	Magohb	Eef2	Hilpda	Celf2	Gm6724	Gm33121	Dek	Manf	Gca	Try10	Slc18a2	St8sia6	Gm18853		Gm13625	Gm13181	Rpl31-ps8	Zfp212	Foxm1	Nfyb	Gm9791	Cct5		Map7d1	Cnn2	Selenom	Gm24449	Epc2	Gm20796	Cxcl12	Runx2os2	Hivep1				Fkbp5	Pfas	Fntb	Ddah2
828	Pinlyp	Gm6421	Drc7	Babam1	Mir155hg	Gm44667	Gm44805	Etv3	Rps15a-ps4	Gm44751	Rbm47	Ska1	Gm22107	Rhbdf2	Hpcal1	Ssna1	Bola1	Med21	Rpl36-ps2	Gm6615	Supt4a	Tpm3-rs7	Cxcr4		Cyfip2	Tsix	Rpl26	Gna14	Gm36431	Gm6749	Clca3a1	Gnai2		Kbtbd2	Capn2	Egr3	Gbp3	Coro1b	Ggt7	A430105J06Rik	Gm8696	Zranb2				Sash1	Lamc1	Wls	Cbx2
829	Tyms	Shcbp1	4930426D05Rik	Gm50045	Gm14303	Il18bp	Dyrk2	Arih2	Rpl17-ps3	Itga5	Gm2000	Psma4	Gm2427	Msn	Cntrl	Gm10237	Rack1	Dap	Rad50	Gm19719	Gm37642	Gm38118	Pabpc1		Rps15a	Ptgir	Gm12454	Lrrc36	Dok1	H3c15	Gm43864	Tprgl		Zcchc14	C2cd2	Sema4c	mt-Rnr2	Tspan17	Ovgp1	Rbmx	Gm45746	Olfml3				Acsf2	Phf6	Ifitm2	Rnpepl1
830	E2f8	Ppp2r5a	Gm49085	Depdc1a	Slc3a2	Uap1l1	Gm38043	Capn3	Orai1	Prdx6	Gm5905	Rpl37	Cdk1	Gm50022	G6pd2	Chchd2	Ndufb5	Tmem258	Dus1l	Gm12691	Gm43480	Heca	Icam1		Mocs1	Rpl39	Rpl10a	Rpl19	Gm37513	Usp39	Ttk	Pola1		Dvl1	Syne2	Lef1	Clec1b	Alkal2	Gm15937	Gm28035	Eng	Zc2hc1a				Arih2	Gm3571	Ndfip1	Adgrb2
831	Acp6	Parvg	Gm9118	Rpl21-ps11	Sipa1	Tpbgl	Cflar	Sema4a	Gm35853	Akap13	Gm7536	Hmmr	Gm11836	Gm38345	Gm9733	6430548M08Rik	Rpl26	Kctd1	Gm13493	Ighv1-41	Rpsa-ps5	Rps8-ps4	Dock8		Csrnp1	Tgm1	Sec11a	Cdk1	Gm8956	Rbl1	Mfhas1	Arpc3		Gm15564	Nedd9	Rasa1	Tmem273	mt-Nd1	Ddah2	Sdc1	Nudc	Tril				Ptrh1	Gm20559	Fam241b	Nrtn
832	Ttpal	Gga2	Gm5491	S100a9	Mfng	Ptpre	Ralb	Sdc4	Mir22hg	Ikzf1	H2aj	S100a13	Lyl1	Gm49368	Nqo2	Rpl31-ps8	Rpl10-ps1	Snrpd3	Mcts1	Gm6071	Rrad	Gm19366	Rpl5-ps1		Cd2bp2	Thy1	Rps15a-ps7	Mrpl21	Mtfp1	Vrk2	Akip1	Acadl		Rtp4	Nr2f6	Foxp1	Eva1b	Tgfb3	mt-Rnr2	Lamc1	Rerg	Phospho1				Gm28042	Nxf1	Enpp6	Gm7593
833	Arhgap25	Ctcf	1700048O20Rik	Ppp1ccb	Snx24	Gm20100	Selplg	Tpp2	Btk	D1Ertd622e	Cast	Rpsa-ps7	Gm6201	Vamp8	4833407H14Rik	Klra1	Chaf1a	Mrpl22	Gm5776	Gm5150	Rps15-ps3	Mmd	Vasp		Gm13169	H2ac6	Prkag2	Nucks1	Siah1b	Ckap5	Sh3tc2	Tmem134		F730043M19Rik	Impdh1	Esm1	Rras	Slc22a8	Hrc	mt-Rnr2	Klf7	Wdr73				Sgk1	2610035F20Rik	Strip2	Ppm1f
834	Cbfa2t3	Gabpb1	Cdyl2	Gm13864	B4galt1	Nlrp1b	Cd80	Plcl2	A630001G21Rik	Ggta1	Gm43660	Knl1	Gpr84	Pak2	Klhdc4	Gm10029	Gm7285	Rpl14	Pwp1	Gm10612	Rpl7	Wdr89	Pdgfb		Tmed9	H2aj	Gm36932	Rel	Gm43890	H4c1	Ddias	Uqcrfs1		Gm13588	Pparg	Parp14	Tfpi	Rims1	Zfp422-ps	Smco4	Gm9349	Ncald				Fbxo44	Gm8731	Rangrf	Macf1
835	Prps2	Cacna1e	Ciita	Mrpl57	Tgoln1	B3gnt8	Rasgrp3	Gm25629	Abcg1	Osgin2	Rps12-ps9	Ndufa11	Gm45137	Ptpn1	Bcl10	Ppp1cc	Rps14	Nrm	Ptges3	Gm28900	A930005H10Rik	Coq10b	Pld3		Pmpca	Gm6704	Gm8186	Nudt9	Gm43864	Ppwd1	Gm6741	Tfr2		Ktn1	Apaf1	Nhsl1	4930545L23Rik	Gpr17	Bok	Uchl1	Id1	Gspt1				Pou6f1	Gm44694	Eif4b	Ctps2
836	4930509E16Rik	Dleu2	Sys1	Pdcd1lg2	Rhob	Gem	Gm41611	Apaf1	Sec61b	Plxnb2	Rps18	Gm7429	Rbks	Hdac4	Tst	Nqo2	Ybx1	Rpl10a-ps1	Hmgn5	9830166K06Rik	Nt5c	Arhgef3	Mir142hg		Eral1	Mocos	Rps6-ps3	Rps15a-ps6	Usp7	Tg	2810030D12Rik	Gm9892		Tnk2	Ap1s2	Lrch1	Gm46576	Lrig1	Gm45354	Myadm	Slfn5os	Ppfibp1				Neurl4	Snhg17	Gm10638	Entpd4
837	Suv39h1	Lsm4	Arhgef1	Oaz1-ps	Matk	Hprt	Soat1	Ggt5	Nfkbie	Arhgef1	Xbp1	Trappc5	Gm8250	Cdc42se1	Gm16174	Eif4ebp1	Sgms2	Sem1	Nrg2	Rps6ka1	Acpp	Gm6344	Adgre5		Dock10	Rpl19-ps6	Hspbp1	Gm4149	Tango2	Mkrn1-ps1	Tnk1	Smap1		Vps36	Fam43a	Myrip	Epha2	Ptger1	Zfp1	Sparcl1	Tmem182	Gm10544				Cerox1	Ppp4r3b	Gm14305	Nol4l
838	Dscc1	Clec2i	Bloc1s2	Rps17	Siglec1	B4galnt1	Tfec	Gm37010	Fkbp5	Bin3	Rnasel	Gm5616	Btnl9	Pik3r6	Nlrp12	Gm5223	4930523C07Rik	H2aj	Ppp1r14b	Prim1	Rnf166	Sema4f	1700025G04Rik		Cd7	Kif20b	Oxr1	Rpl3-ps2	Pole	Rfwd3	Nsl1	Cd59a		Synm	Atrx	Dusp6	Kif23	Lnpep	Dtx1	Zfp94	4933425D22Rik	Gnaq				Fchsd2	Dab2ip	Brwd1	Gm15677
839	Rpl36a-ps3	P2ry10b	Bmf	Eif3i	H2-T23	Gm28417	Cyp4v3	Tns3	Baz1a	Def6	Rpl26	Gvin1	Gm2260	Suco	Tctex1d2	Ndufa1	Cyb5r4	Clns1a	BC035044	Krt86	Gm5424	Gem	Tnfsf10		Gm15899	Gm9570	Znrd1	Nin	Ccdc24	Bcl2l13	Pole2	Plaat3		Ankrd13a	Lars2	Impdh1	Sema3f	Slit3	Helt	Anapc1	Denn2b	Tmod3				Tbx18	Gm16072	Crk	Sfswap
840	Clec2i	Chaf1b	Cnot2	Ndufb9	Atox1	Was	Cited2	Gm49368	Gm50346	Herc4	Ccnd3	Lilr4b	0610030E20Rik	Nfkbid	B230303A05Rik	Sde2	Atpif1	Tomm40	Eef1e1	Gm8894	Rpl6l	Nfkbid	Uba52		Rps18-ps6	Eloc	Tmem258	Kat14	Gm13160	Irf7	Mmel1	Gins1		Gm42981	Lpar4	Mid2	Ttc7b	Nf1	Tmem100	Des	Pofut2	Myc				Wars	Zfp984	Gm6663	Map11
841	Gm13623	Asf1b	Sdhaf2	Gm45454	Dazap2	Gm9025	Man2a1	Rreb1	Nrm	Alcam	Rpl39	Nubp1	Kif11	Tmem156	Coq4	Mrps18c	Mrpl23-ps1	Gm10247	Cdk5rap3	Wdr83os	Rps25	Gm7392	Ly6g5b		Adk	Csl	H1f2	Rpl6l	Fam78a	Sp3os	Gm6212	Rnaseh2a		Ccser2	Tbc1d30	Gm42716	Cdkl1	Sgpp1	Zfp853	Fbn2	Lrrc8d	Ccdc102a				D830050J10Rik	Plekhg3	Hs1bp3	Bmp6
842	Gm46209	Cxcr5	Fam169b	Msn	Slc6a6	Fam129a	Ccdc86	Gm25549	Mbnl1	Gm16587	Rpl35a-ps2	Gm10320	Neil3	Rp2	Tnf	Gm9937	Galns	Casp8	Bcat2	Mcee	Tnni1	Gm3379	Bhlhe40		Gm15148	Tet2	Ppp1r11	Rbm19	Gm5648	Herc6	Gm7367	Fermt3		Fam171a1	Arhgef3	Itgb1	Gm10322	Aldoart2	Gm13477	Gdf11	Mir16-1	Pitrm1				Tbcel	Slc7a2	Rxylt1	Psmg1
843	Rps13-ps1	Cenpq	Cd48	Park7	Axl	Rab39	Catip	Gm42819	Lrch4	Gm4735	Rpl30	Ncf1	Gfod1	Slc39a4	Ddx60	Gm8770	Kif15	Psmg3	Eif3g	B9d2	Gm14414	Rps26	Ptk2b		Kif23	Gpi-ps	Swap70	Snx3	A930018P22Rik	Gm14608	Cip2a	Gm32051		Gbp5	Piezo2	Gm47121	Exoc5	Gm36199	Camk2g	Col25a1	Cnih4	Spaca1				Tmem41a	Ikbkg	Gm6293	Gm29844
844	Trip13	Ten1	Rpl32-ps	Ctss	Zswim6	Fam110a	Wdfy3	Klhl24	Mvp	Phf11b	Rnaset2a	Gm15428	Cxcr4	Pkn1	Platr7	Nedd8	Znhit1	Acap1	Rpl13	Gna15	Zc3h12a	2810459M11Rik	Ifnar1		Gm15536	Gm19366	A730049H05Rik	Tln1	Gp5	Ccp110	Rsph10b	Gm15536		Wasf2	Gm32401	Adipor2	Nr4a2	Itm2c	Gm5939	Map1a	Gm29536	Snx4				Enoph1	Adamtsl5	Efs	Zfp369
845	Fmnl1	Sh3bp5	Ube2a	Gm8692	Cxcr4	Atp13a2	Dhrs3	H2-Q4	Man2a1	Celf2	Rpl19-ps7	Sdhb	Bub1b	Cyfip2	Slc15a3	Rpl36-ps12	Nrg1	Gm47314	Chaf1b	Ndufa3	Gm12250	Psme2	Rpl31-ps8		Pnpla7	AC123856.1	Nqo2	Ndufb5	5033406O09Rik	Ercc6l	Polh	Edf1		Lrrc8a	Fam217a	Csrp2	Gm9984	Gm37297	Gm10544	Gm43328	Cobll1	Vasn				Zbtb17	Xpnpep1	Gm20621	2810403D21Rik
846	Rpl36	Top2b	Igkv1-110	Tmem131l	Mtr	Coro1b	Tnfrsf12a	Tgoln1	Unc119	Ptgs2os2	Gm9616	Ctla2a	Gm22146	Notch1	Ada	Gpx4-ps2	Rps13-ps5	Gm10177	Gm11575	Plk1	Rpl18	Gm11353	Gm8355		Rpl18	Gm15657	Il7r	Apbb1ip	Kbtbd12	Ran	Ccdc18	Slc16a10		Thrsp	Rrbp1	Dgke	Gm42544	Lzts2	Gm2830	Gm13160	Gm16574	Smad4				Zbed5	Spon2	Dok5	Golgb1
847	Rpsa-ps12	Crlf2	Ell3	Rbp2	Tep1	Rabgef1	Fhad1	Gpr157	Prex1	Gm16062	Fgd4	S1pr4	Nucb2	Grb2	Prss57	Gm5621	Nin	Tpi1	Rps23	S100a13	Gm19243	Pitpnc1	Faah		Siva1	Runx3	Arrb2	Taf10	Ninl	Ttk	Carm1	Apobec3		Pnpla6	Trim6	Inpp1	Kif16bos	Gm47308	Cttn	Tpra1	Tsen34	Tmed7				Gm42819	Sdr39u1	Gm15672	Car14
848	Tedc1	Rad51	Rasl10a	Cox6b1	Arhgap31	C9orf72	Znf41-ps	Map3k5	Rps18-ps6	Gm20570	Tmem167	Gm20538	Gpr160	Arhgef3	Rnpep	Gm6386	Gm15484	Gm16286	Gm12989	Hells	Gm37728	Gm9320	Gm48088		Slc41a3	Serp1	Gm5805	Trir	Pidd1	Asb6	Siah1b	AC160138.1		Mcc	8030487O14Rik	Gm49749	Gnaq	Gm25556	Gm19710	Fbxw8	Gm49067	Morrbid				Ebf3	Pramef8	Pik3r2	Med10
849	Rpl19	Endou	P2ry10b	Gm15421	Tmem144	Gna13	Hspa1l	A330040F15Rik	Rnpep	Rab5if	Gm10689	Nucks1	Cenpu	Prkcb	1600014C10Rik	Slc28a2b	Tnfrsf13b	Trmt112-ps2	Tbcb	Psmb1	Arrdc1	Gm27597	Usp12		Slc7a6	Rnf166	Cast	Diaph2	4833417C18Rik	Rffl	Erfe	Snx22		Vegfc	Ablim3	Man1a	Slk	Gm30524	Lsamp	Chrdl1	Gm8574	Mrpl52				Rgl2	Sh3bp5l	Oxr1	Gm42551
850	2410006H16Rik	*Slc9a3r1	Gm5616	Lat	Cd209f	Slc15a4	A930007I19Rik	Gm38080	Psd4	Prkx	Dnase1l1	Sp140	Actr2	Sec22c	Sec22c	Rps15a-ps5	Psmb10	Lsm6	Apmap	Tfec	Gm5547	Gm14414	S1pr4		Arpc1b	Pnpla7	Gm19810	Rpl14-ps1	Artn	Tab3	Abcb9	Rpl27-ps2		Rnf144a	Cd38	Ifi203	Snx3	Oaz2	Urgcp	Sfrp4	Pkia	Zfp329				Sgpp1	Ric8b	Dock1	Gadd45g
851	Nucks1	Sbk1	Asf1a	Calm1	*Cacna1d	Dpep2	Zfp385a	Gm40773	Slk	Vnn3	Gm6136	Fyb	Fam110a	Pak1	Hdac4	Gm7618	Rpl17-ps3	Gm6218	Rps10-ps1	Psmb5	Igflr1	Ubxn11	Gm6477		Rab27a	Hps6	Manf	Ceacam2	Mis12	Pcx	Cep85	Ncapg2		Htra3	Rasgef1a	Mef2a	Mir17	Pwp2	Gm36501	Tesk1	Egln1	Pfn1				Mtrex	Ctnnd1	Adgrg6	Klhl26
852	Tmem91	Gm47828	Tbxa2r	Rpl27-ps2	Bcl10	Il10	Clec4b1	Gm26554	Nsf	Mir7050	Stat3	Aldoa	Cdc25a	Ptk2b	Gm37498	Rps21	Rpl19-ps7	Gm5075	Gm6724	Gm13431	Prkca	Rpl37	Prrc2c		Gm6394	4932438A13Rik	Gm2a	Hspa5	Gm13010	Tcea1	Kbtbd12	Gm9354		Vasp	Gm49941	Prickle1	Gm16026	Agap2	Ubr1	Cacnb1	Gm42780	Purb				Mtmr4	Arl15	Egflam	4930589O11Rik
853	Gm9396	Rab21	H2-Q7	Gm10443	Slc26a11	Slc16a7	Amz1	Bcl2a1a	Selp	Clec5a	Rps8-ps4	Uqcr10	Gm18068	Herc4	Smap2	Clec4a4	Gm9625	Gm8186	Gart	Gng5	Hsh2d	Igflr1	Cd84		Inpp4b	D9Wsu149	Lta	Il1b	Bcl2l15	Acsl5	Klhl25	M1ap		Exoc6	Fbln5	Ica1	Cmtm6	Myd88	Rtn4rl1	Spp1	Col17a1	Mmp2				A930007I19Rik	Tom1l2	Tmem35b	2700081O15Rik
854	Spn	Gpank1	Satb1	Gm5963	Rcsd1	Fosl2	Zfp710	Vav3	Csk	Tns4	Hmox1	Ndufs8	Aldh1b1	Ptbp3	Sde2	Gm5270	Ppan	Gm20430	Mrps5	Ubl5	Tap2	Rpl35a-ps6	Rgs3		Cast	Rhbdf2	Arrdc1	Pik3cd	Ankrd54	Ddias	Rcc1	Atad2		Myzap	Prtg	Gm48996	Gm8483	mt-Rnr1	Erp27	Vasp	5330425B07Rik	Tubb5				Dpp3	Efna4	Zfp536	Gm48853
855	Vav1	Klhl14	Mrpl54	Gm12331	Dnajc13	5830444B04Rik	Gsg1	Gsap	Bcl2a1d	Vamp4	Gm10443	Ube2a	Gm16548	Gm13453	Gm38118	Oaz1-ps	Dbf4	Cntrl	Tmem248	H3c6	Acot7	Tmem64	Herc3		Zmiz2	Slc26a8	Gm42845	Parp11	Gm47985	Gm44238	Plk-ps1	Txnl1		Adam10	Pear1	Reep3	4931422A03Rik	Foxf2	Aplp2	Ptk7	Dgkb	Chp2				Kcnab3	Mroh1	Efr3a	Yipf6
856	Lsm4	Gm7600	Psme1	Nsa2	*Mafb	Tnfrsf12a	Sash1	Gm37368	Sh2b3	Vav3	Rpl37a	Ptrhd1	Chst13	Gpr65	Sp110	Gm8812	Mlec	Rps23-ps1	Galk1	Haus4	Traf3ip2	Rpl27	Elmo1		Drc7	Gm25241	Gm14480	Rpl30-ps11	Gm34481	Hspbap1	Gm28512	Gda		Vps13d	Map4k4	Mpzl1	Hsp90ab1	Ttk	Gm43075	Obsl1	Smim15	Ndufs4				Vat1	Casc4	Gm43429	Cfh
857	Ift22	Serbp1	Dnah8	D8Ertd738e	Il1rn	Gm43323	Adam33	Gm19148	Coro1b	G6pdx	Chmp4b	Ehd4	Armc7	Atp6v1e1	Tmem45a2	Myl12a	Atp5g1	Mrpl35	Ssna1	Ptprc	Psme2	Gm5905	Gas5		Gtf3a	Mob3a	Rpl35a-ps2	Stx3	AV099323	Tuba1c	Tmc8	Nudt19		Cdh2	Pir	Lrp5	Tpp2	Parp9	mt-Cytb	Nupr1l	Gm43791	Gm5424				mt-Nd6	Gm13140	Iqce	2610035F20Rik
858	Gpank1	Hyls1	Gdi2	S100a10	Ifi47	Gm37352	Rtcb	1110002J07Rik	Pomp	Pomp	Rpl19-ps11	C1rl	Padi3	Fam117b	Gm6522	Dhx38	H2bc11	Gm13007	Uqcrc1	Tnfaip8l2	Crybg2	Actb	Ramp1		Rps9	Rnf19b	Zfp599	Uqcrfs1	Gm13022	E2f7	Irf7	Ly6e		Gpr146	Gm20570	Gm37452	Phf11a	Erdr1	Bicc1	Tmem204	Sardh	Tspan31				Lmntd1	Fmr1	Stard5	Pnisr
859	Cep128	Gm10131	Rpl22-ps1	Lck	Cd28	Arhgap9	Plxdc2	Folr2	Aup1	Clic1	Gm14414	Parvg	Nos1ap	Retreg1	E030030I06Rik	Gm11425	Ndufb3	Pgls	Snrpb2	Gm20540	B130021K23Rik	Gm31597	Gm22107		Adap1	Nucb2	Naip5	Tubb4b-ps1	H3f3c	Rpain	Rbl1	Gm12856		Rin3	Klf10	Ophn1	Mir133a-1	Opn3	Adamtsl4	Slc46a1	Gm11836	Sardh				*Sox9	Cers2	Tmem63a	Gm32031
860	Rps2	Gm34225	Cib1	Il1r2	Dusp1	Hsd17b12	Dusp3	Slc17a5	Macroh2a1	Asap1	Eno3	Itga4	Gm14537	Mindy1	Lrrc25	Lcp2	Rps15a-ps5	Cmc1	Rpl36a-ps2	Rnh1	Gm15503	Rap1b	Snai3		Ptprc	Pnpla2	Gm14703	Cryzl2	Vrk1	Cip2a	Slc5a2	Ap2s1		Map4	Tecpr1	D430040D24Rik	Plgrkt	Angptl2	Trmt9b	Zscan18	Klhl13	Rnf149				1700007L15Rik	Pwwp3b	Cyb5b	Cma1
861	Sipa1	Gm6043	H2-K2	Gm5644	Pik3cd	Fnip2	Gm5547	Mir146	Birc3	Map3k14	Rps5	B4galnt1	Il18r1	Ap3s1	Rsu1	Smim5	Dapp1	Vill	Gm5497	Nxn	Trim14	Rps12-ps3	Gm45454		Nup62	Gm5561	Faah	Gm14636	Gins2	4930579G24Rik	Fancd2	Snrpd1		Gm16104	Sptlc2	Tbkbp1	4930503L19Rik	mt-Nd4	Slc30a10	Pcsk5	Gm4835	Sestd1				Jade1	Itgav	Zfp664	Gm10748
862	Troap	Lsm5	Gm6344	Gm47148	Rps6ka1	Morc3	Apoc1	Plekhm1	Sh2b2	Dipk1a	Zfp710	Cd44	Gm16494	Rnpep	Abr	H2bc3	Rpl34-ps1	Macroh2a1	Gm15772	Sla	Stat1	Smpd5	Slc28a2		Arpc3	Rec8	Txnl4a	Cox5a	Gcnt1	Clgn	Efcab11	Rps12l1		Gm16046	Cutal	Htr1b	Gm48161	Rasa3	Bmpr2	Ctif	Gm38287	Mcrip1				Gtpbp6	Notch1	Hipk3	Gsdmd
863	Cip2a	Carmil2	Serbp1	Timm10	Gm12250	Erp29	Card9	Diaph2	Pik3ap1	Grn	Hint1	Rnaseh2b	Gm9949	Gm7854	Kmt5a	Gm26331	Cenpe	Rad50	Rps12-ps10	Ldhc	Git2	Ifnar1	Rps13-ps5		Gm43430	Arhgef2	Fam110a	Atp5mpl	Pif1	Psmd9	Arl6ip6	Mrpl28		Gm6475	Zcchc14	A530083M17Rik	Car4	Gnas	Itpr1	Zfhx4	Pabpc4l	Nt5m				Ripk4	Dennd5a	Gm43457	Dtnb
864	Dera	4921524J17Rik	Znrd1	Gm4342	Maff	Sema4d	Cxcl14	Zfp992	Rpl19-ps7	Nagpa	Ftl1	Uqcrc1	Rap1b	Ptger2	Orai2	Agtrap	Rpl31-ps14	Cox5a	Sec11a	Lypd11	Nfkb1	Npm3	Ret		Gm12933	Nomo1	Rpl41	Gm5512	Gm33280	Abcb9	Cacna1g	Tmem120b		Rhobtb1	Rtl8b	Prr15	Abhd17a	Zbtb43	Gm5630	Sec61a1	Ghsr	Dgcr6				2210408F21Rik	Nol4l	Gli2	Tnrc6c
865	Speer2	Rfc4	Inip	Rpl37	Hivep3	Gm45220	Apoc2	Tec	Thap6	Ikbke	Rhoa	Rab8a	Gm13431	Slc35e1	Phactr2	Synb	Arhgef6	Stk16	Gm6654	Gm45660	Gm11353	Elmsan1	Def6		Rps15a-ps4	Pabpc1	Tyms	Mrps36-ps1	Psmc3ip	Fancd2	9830132P13Rik	Parpbp		Rab11fip5	Epha2	Tmtc2	Gm12185	Lrrc8d	Mn1	Gm49502	Gm48693	Wwc2				Pcdhgc3	Phf12	Rarg	Nr3c2
866	Ckap2	Dhfr	Gm10036	E2f8	Fbxw4	Tns3	7330423F06Rik	Ikbkb	Atg7	Arhgap4	Ndufaf7	Trappc2l	Mctp2	Gm10357	Fgd4	Rfc4	Gm4737	Gm7857	Rnaset2b	Tuba1b	Gm15501	Gm50394	A630081D01Rik		Gm13641	Rpa2	Gm10286	Gm16165	Chst10	9830132P13Rik	Gm47171	Chek2		Stox1	Hid1	Plec	Gm8976	Gm18713	Intu	Gm50240	Gm45546	Bmt2				Gm4535	Cntln	Sh3d21	Gm10461
867	Dus2	Gm13532	Rbm17	Atp5j2	Gm20703	Aagab	Kcnip3	Ppcdc	Htatip2	Gm5526	Arhgef1	Rap1b	A430105J06Rik	Sp110	Edem1	Snrpb	Mcee	Exosc3	Hdlbp	Nusap1	Tasp1	Gm36932	Psme2		Actr3	Rpl37rt	Rps13-ps2	Def8	Agtr1a	Mtfr2	Ccsap	Plk4		Ralgps2	Kctd17	Pgm5	Gm8305	Ccdc88a	Gm15489	Ubr3	Gm7561	Ola1				Rabl6	Arhgap10	Mid1-ps1	Snx10
868	Slc16a1	Ap1ar	Zfp622	Ubl5	Fam111a	Abcb1b	Csf2rb	Slamf1	B4galt5	Fuca2	Fam89b	Clec5a	Gm34342	Sema4f	Tmem8	Ndufa13	Hnrnpab	Gm7392	Mrps12	Gm9761	Gm42685	Rps12-ps9	Septin11		Mcm3ap	Gm10313	Trabd	Gm9083	Gm14862	H4c6	Chek1	H3c15		Gle1	Rnf122	Pdzd2	Tnfaip2	Gm45033	Podn	Ece1	Nab1	1110065P20Rik				Fabp3	Dhrs13	Ppp2r5d	Gm48640
869	Ube2t	Gm9027	Ap1s3	Npm1	Cgas	Ttc28	Gm48065	Gm18303	Gm48614	Cklf	Gm5075	Cd209a	Ptger2	Slc11a1	Orm2	Rpl9-ps6	Tma16	Smco4	Snrpe	Rps11-ps1	Rps13-ps5	Gm11942	Pitpnc1		Rpl7-ps9	Klhl5	Stxbp2	Rab11fip2	Ankrd9	Kif24	Pkmyt1	Hmgb1-ps6		Bnip2	Ankrd13a	Upp1	H2-Q4	4921524J17Rik	Grin2d	Eif4a3	Dclk3	Gsk3b				AA474408	Ppp2r1b	Car3	Ak1
870	Sox4	Gm5424	Gm10362	Rpl15-ps3	Ifit3	Csnk1e	Gm8463	Rffl	Rnasel	Atg3	Rpl38	Gm5566	Cgas	B230303A05Rik	Cast	Gm27043	Gm5526	Cdk5rap3	Gm17786	Atp5d	Gm6133	Gm6745	Inpp5d		Gstt2	Riok3	Gm7429	Zbtb22	Ddias	Dleu2	Ankrd36	Melk		Pabpc1l	S100a13	Nox1	Gm32401	Mir1982	Atp8b1	Ccdc191	Pkd2	Kat6a				Pin4	Npdc1	Amotl1	mt-Tv
871	Nxt1	Gm7658	Gm10193	Gm27597	Mapk6	Gadd45b	Ddx5	Gm27010	Psme1	Prex1	Rpl37	Atp6v0e	Cenpw	Agl	Leprotl1	Gm4149	Gm11539	Rps6-ps1	Rfc3	Rpl19-ps1	Gm45454	Tgif1	Gm6934		Frat2	Jund	Rps15a-ps4	Gm8130	Acss1	Snx15	Gm37847	Gm6563		Cxcl12	Zfp820	Srgap1	Id1	Gm48996	Gm43289	Snapc2	Stum	Strn3				S100a13	Tsg101-ps	Fem1b	Gale
872	Bard1	Gm10075	Rpl28-ps3	Cdca7l	Itsn2	Fblim1	Bco2	Gm28006	2210406H18Rik	M6pr	Iqgap2	Rbx1-ps	Cbl	Dbnl	Amer2	Jdp2	Mrto4	Eif2s1	Llph-ps2	Ube2m	Gm47773	Jak3	Znrf2		Cdca8	Gm8249	Rpl8	Nme1	Fancl	Gm15774	Gm49105	Gm5121		Lrp10	Gmpr	Unc5b	2810025M15Rik	Rdh10	Sec24c	Cdc42se2	Adamts9	Cops6				Ahdc1	Gm8692	Sprtn	Tanc1
873	Ung	Rpl36al	Arhgap24	Mrpl20	Apobec3	Prxl2b	Mir1956	Ube2d3	AI413582	Lgals1	Etf1	Cd300lg	Gm15964	Fam241a	Mdm2	Calm3	Psmb3	Aldoa	Nup37	Gm45420	Cdca7l	Gm10263	Pim1		Vamp1	Gpsm1	Tut4	Cast	Gins3	Rfc5	Herc6	Gm6394		Nup210l	Tfpi2	Sipa1l2	Ptk2	Zfp248	Nthl1	Tcim	Sike1	Cast				Prr12	Golim4	F3	Gm44735
874	Rpl22-ps1	Rpsa-ps7	Dera	Plcg2	Pitpna	Ubc	Rab11fip5	Dcstamp	Nab1	H2-T23	Rps16-ps2	Lamtor5	Bub1	Cxcr4	Pet100	Ptk2b	Pgk1	Utp14a	Stoml2	Adtrp	Rpl36a-ps3	Rpl9-ps7	Mir703		4930579G24Rik	Gm27529	Cables1	Kdm1a	Gm29486	Fbxl19	Gm15900	Rps19-ps5		Sorbs3	Tspan15	Cadm3	Csf3	Gm43420	Nudt16l1	Gm26549	Gm19688	Gm13470				A930037H05Rik	Gas1	Mxi1	G0s2
875	Gen1	Rps21	Dbnl	Gm8741	Neurl1a	Ivns1abp	Chka	Akna	Sgms1	Gm14328	Rpl18-ps2	Gm26740	Gm6522	Mbnl3	Aldh3b3	Flot1	Htra2	Gm10232	Sptssa	Sec11c	Uba52	Rpl7	Spata13		Gm11914	Rps13-ps5	Gm22122	Marcksl1	Hras	6530409C15Rik	Rassf7	Pnp2		Sh3bp5	Timp3	Irf1	Cdc42ep1	Xpr1	Atp10d	Armcx1	Pcbp1	Amotl1				Ppp3cc	Ctnnal1	Nutf2	Gm18029
876	Gm9294	Rpl39-ps	Srsf10	Cnr2	Cd300ld2	Cited2	M6pr	Gm46610	Ubash3b	Mvp	Nab1	Stap1	Nxn	Gm18068	1810037I17Rik	Gm19880	Fmc1	Cope	Acads	Gm10362	Gm10154	Cish	Ccdc117		Eef1b2	Ppcdc	B630019A10Rik	Pigbos1	Aars	Dhfr	Gm8956	Cenpl		Git1	Gm49972	Plekhg2	Gm28731	Wtip	C230053D17Rik	Cd80	E230001N04Rik	Acvr1				Pex7	Mfsd12	Cerox1	Gm42929
877	Sh2d2a	Zfp472	Gm11824	Gm36738	Csf2ra	Gm38043	Rnasel	Slamf7	Nxpe1-ps	Runx1	Ptrhd1	Rab32	Gm2788	Rapgef6	Alas1	Pih1d1	Racgap1	Rps20	Cope	Magoh	Chd2	Gm13611	Tspan32		Eif3c	Gm2395	Anxa3	Gm12543	Rbl1	Nhlrc4	Gm3793	Hars		Ddx11	Gm49322	Igfbp4	Prom1	Plxnb1	Slc24a3	Oxsm	Endod1	Cavin1				Pikfyve	Aff3	Gm44432	Ctdspl
878	Gm15747	Gm7808	Gm28911	Tcof1	Ctsl	Vnn3	^Ccdc50	Sla	Gm4613	Ndel1	H13	Tarm1	Map3k15	Gm4948	Psd4	Slc35d2	Lsm3	Mrps22	Rpl7l1	Cdca5	Scml4	Tle5	Gm13680		Rps6-ps4	Ciao2a	Olr1	Dynlrb1	Cd59b	Trim15	4930422I22Rik	Ncaph2		Pcdhb20	Gna12	Gm43573	Nr4a1	Phc2	Gm16332	Nisch	Atp2b4	Gm43112				Grtp1	Zfp930	Cd2ap	Fbxo48
879	Rpl31-ps12	Il17ra	Gm45153	Gm7331	Arhgap4	Ccdc86	BC106175	Slamf8	Supt4a	Arhgef3	Gm13588	Psmd8	Plec	Cdc42	Stim2	Mrpl45	Rpl19-ps1	Gm14567	1700123O20Rik	Psmc3ip	Gm9320	Cdk17	Gm10132		Ptprs	Eml3	Gpr174	Ift46	Mastl	Gm43864	Gm10286	Stil		Pik3r3	Slc16a13	Bnip2	Tpst2	Mxra7	Pdgfb	Acp6	Pigk	Gm49659				Kcnq1ot1	H13	Cdk5	Tedc2
880	H2-T-ps	Smarce1	Gm9320	Sec11c	Tcirg1	Dennd4b	Bin2	Mtmr14	Snx10	Znrf2	Trem2	Tpd52	Gm15899	Lims1	Txn-ps1	Aurka	Gm2000	Gm19366	Snrpert	Mdh2	Gm8213	Pced1b	Rpl17-ps5		Gm15644	Uba52-ps	Perp	Gm7384	Gm2788	Gm43415	Gm13022	Gm12338		Rnf19a	Slc35d2	Fkbp1a	Mir1954	Golim4	Mmp17	Stard9	Btg2	Ttc3				Brwd3	Tnpo1	Cetn4	Gm38071
881	Gm16152	Raly	Ddx6	Ube2a	Gm38043	Ptpn1	1600022D10Rik	Mir22hg	2610528A11Rik	C1rl	Gm4786	Pbk	Pdcd6	Arhgap25	Hhex	Aldh3b3	Rplp0	Fes	Pdia3	Sin3b	Polg2	Gm47662	Gm7299		Rpl39	Gm4540	Rps8-ps2	Zfp622	Hars	Ubap1	Gm27221	Ppp1r15a		Gm49942	Smurf2	Ltbr	Gm15657	Tns3	4833412C15Rik	Aimp2	Ehd3	Caprin1				Slc8b1	Klk8	Cxxc5	Gm36298
882	Rpl39-ps	Zfas1	Baz1a	Cenpx	Tank	Ifnar1	Slc38a6	Gm47077	^Actg1	Rrp1b	Csgalnact2	Ndufb10	Brip1	Selenon	Riok1	Gm7611	Gm10076	Eef1b2	Gm14414	Cfl1	Clec2d	Gm6278	Klhl6		Gm7816	Gm7285	Gm8430	Pkm	Ccdc18	2700099C18Rik	Gm7535	Acsl5		Gm48804	Zdhhc20	Tmc7	Gm10719	Npepl1	Wdr72	Gm45872	Gm7688	Smarcc1				Gm15867	Gcfc2	Gm8865	Vps13d
883	Gm4294	Snrpf	Jpt1	Uqcrh	Psap	Fcrl1	Acp2	Gm44694	Pnp	Casp8	Eef1b2	Rpl19-ps12	Cenph	Clec4a4	Cln3	Coa4	Uhrf1	Gm13736	Dtd1	Cenpa	5830428M24Rik	Gm10029	Rsl1d1		Gimap7	Rab3d	Rpl35a-ps6	Ptges3	Bex4	Gm13176	Gm37513	Atp5k		Cnot6l	Pros1	Rasgrp3	Gm20750	4632418H02Rik	Zbtb3	Zfp783	Nr2f6	Gpc6				Gm37123	Uaca	Gtpbp3	4930509G22Rik
884	Rps19-ps3	Traf6	Clec2d	Ttk	Rnf213	Snx29	Trps1	Gm17971	Fam49a	Scarb2	P2ry6	Dctpp1	Agap2	Zdhhc3	Tpd52	Gm8255	Dnajc2	Bin2	Parp2	Rasal3	Ifnar1	Gm9385	Cd200r4		6530402F18Rik	Degs1	Wdyhv1	Gm6030	D1Ertd622e	Chek1	Gm9833	Espl1		Ier5l	Pdlim5	Dvl1	Gm9850	Pgf	Gm43403	Gm46218	Gm28729	Dsel				2610035D17Rik	4921531C22Rik	Rab7	Hmg20b
885	Fancd2	Gm13408	Zfp62	Gins1	Ctc1	Arhgef3	Tra2b	Gm2427	Ccdc88b	Diaph2	Mcts1	Nsa2	5830428M24Rik	Mob1a	Itpripl2	Ubl5	Abcd2	Tmem70	Rpl15-ps3	Dpy30	Arpc2	Rpl14-ps1	Nrgn		Gm5237	Gm10840	Nmb	Mcts1	Gm47252	Gm44521	Rad54l	Gm9320		Stx1a	Dll1	Aspn	Dhrs3	Gm7042	Etv1	Slc35f6	Peak1	Zfp266				Cntd1	Trpt1	Trak1	Zfp41
886	Stat4	Gm48690	Lhpp	Ndufa7	Zfp703	Fndc7	Cmtm6	Rbbp8	Pot1b	Gm29094	Gpr137b-ps	Rps4x-ps	Atxn7l1	Snx10	Tmed3	Stil	Set	Gnasas1	Ssbp1	Cd63-ps	Gm11483	Rpl23a-ps3	Rpl22-ps1		Prkca	Gm9493	Rps8-ps4	H1f4	Rfx2	Rnaseh2a	Prokr1	Gm19810		Tecpr1	Lrch1	Rnase4	Il27ra	Gm48766	Shfl	Mir8097	Gm12022	Ier3ip1				Avpi1	Car14	Klhl26	Gm15460
887	Gm45153	Actl6a	Gm9027	N4bp3	B3galnt1	Arid3a	Fgd3	Lin54	Ptprj	Zfp971	Klf3	B9d2	^Ifnlr1	Me2	Fgd3	Gm33858	Gm6341	Prmt1	Exosc3	Sp100	Gm38243	Myo1f	Mllt3		Stk26	Adam8	Socs3	Zc3h12a	Gm12856	Gm47533	Ptger3	Rpl27-ps1		Gm45263	Map4	Ctnna1	Cmip	Gm38056	Gm49325	Nudt13	Tmem45a	Zfand5				Usp47	Nudt16	Tgfbr3	Itga2
888	Gm10076	Acp6	Uchl3	Kif20a	Zfand5	Cass4	Arhgap17	Tcirg1	Nlrp12	Erlin1	Rps2	Gm6749	Arrdc1	Tfdp1	Krt86	Ckap2l	Gm9843	Rpl13-ps6	Rpl18	Gm3375	Mri1	Ttc7	Vcpkmt		Icam1	Nfkb1	Ezr	Lbr	Ankrd65	Fbxo42	6530409C15Rik	Gm2614		Mmp28	Trim30a	Stard9	Clec9a	Lgals3bp	Gm14253	Tbx2	Nbeal1	Pum3				Sfxn3	Nsun3	Pcolce2	Batf2
889	Rpl36-ps12	Mrpl15	Gm28042	Gtse1	Slc38a7	Tmem219	Pcf11	Rap1b	Pilrb1	Dbnl	Tmem106a	Gng2	Hmgn2-ps1	Neurl3	Sbno1	Prtn3	Rpl37rt	Gm5160	D5Ertd605e	Psmb6	1810006J02Rik	Zbtb1	Psmb9		Gm28417	Rps24-ps3	Eif3h	Msra	Mad2l1bp	Lnpk	D330041H03Rik	Sec61b		Gm45457	Spef1	Reck	Golm1	Gm47423	Gm6623	Pgghg	Hoxa3	Pcnx				C1qtnf5	Trabd	Hexim1	Plcd3
890	Cmah	Sin3b	Erdr1	Rpl18	Tal1	Trim30c	Pnp	Man1c1	Gm12918	Kxd1	Gm48065	Gm15590	Scp2-ps2	Txn-ps1	Mrtfa	H2ac6	Nop58	Gart	Srp9	Atp6v1e1	Atp8b4	St6galnac3	Bambi-ps1		Rpl9-ps7	Sema4f	Gm46209	Arl4c	Abcb9	Gm9333	Gins3	Med8		D430040D24Rik	Gm15530	Gm49801	Hey1	Gm44086	Mtdh	Ppp2r3a	Pcdhb15	Dynll1				Bdh1	Topors	Btbd3	Rcan3
891	^Tmem132e	Gm17745	Gm13919	BC055324	Rab5c	Ifi30	Parp12	Zc3h12a	Cd93	Galns	Tlr7	Pitpna	Gm15931	Rab7	Apaf1	Hvcn1	Acads	Traf3ip3	Ybx1	Tacc3	Lef1	Fam129a	Gm37108		Gna15	Rpl18-ps1	Dnajb9	Eef1a1	Mdc1	Ticrr	Mastl	Rfc3		Grk5	Gm49395	Sh3bp5	Castor1	Sgtb	Nr1h3	Tcf7l2	Cavin3	*Mafb				Gm44292	Pkd2	Snx27	Trim16
892	Gm46649	Gm13623	Thoc6	Il16	Fmnl1	Sec14l1	Frmd4b	Gm28417	Zfp52	Kmt5a	Rpl36	Lsm6	Ocel1	Hist1h2al	Psmb9	Gm5240	Ndufb1-ps	*Chd7	Arpc4	Cd63	Fas	Rpl28-ps1	Nfil3		Arrb2	Mbnl1	Arl5b	Slc16a3	Gm3417	Naprt	Gm49024	Glo1		Iffo2	Nedd4	C230066G23Rik	5830468F06Rik	Ap1s2	Tspyl5	Ecm1	Srsf4	Pkn2				5330406M23Rik	Rragd	Zbtb4	Pisd-ps1
893	Psmb1	Eif2ak3	Gm50318	Sgo2a	Nfkbie	Arhgef6	Orai1	Epsti1	Dram1	Brk1	Psmb9	Cd69	Nudt4	Coq4	Ugp2	Gm9012	Gm5425	Dars	Hmgb2	Tmem14c	Abcb1b	Rpl27a-ps4	Gramd1a		Rps6-ps3	Gm7336	Rabgef1	Gm4786	Gm4246	Cish	Gm47252	Ercc6l		Hrct1	Adamts10	Sbno2	Galnt2l	Uggt1	Zeb2	Fst	Rbm46	Spryd7				Nsd2	Maip1	Tcea3	Prodh
894	Gm32200	Gm46649	Rps25-ps1	Nop10	Adipor1	Epn1	Dock2	Ccl9	Slamf8	Kynu	AI413582	Trem2	Gm13167	Tln1	Aip	Zyx	Aarsd1	Psma8	Uqcrb	Rps12l1	Gna13	Gm15725	Gm8213		Gm14303	Junb	Gm6863	Cenpk	Mtfr2	Polh	Psmc3ip	Ndufb4c		Ccnd1	Gm45837	Rgs12	Ocln	Gm13687	Lin7a	Nlrx1	9430078K24Rik	Mtdh				C230096K16Rik	Itpripl2	Fbxo46	6030400A10Rik
895	Kifc1	Clspn	Dennd5b	Gm34095	Trafd1	A430093F15Rik	Gm15725	Gm37510	Lair1	Pfkp	Lipa	Fam49b	E2f2	Ano10	Akna	Tirap	Gm5921	Gm12013	Gm6063	Fbxo5	H2-Q5	Trpv2	Gm10180		Hoxb4	Gm26812	Pik3cg	Vkorc1	H2al1m	Eri1	Gm13167	Rpl37		Dst	Sbf2	C79130	Anks1	Tax1bp3	Tcf7l1	Pdlim2	Tnfsfm13	Elk3				mt-Nd5	Iffo2	Srp9	Zswim8
896	Rps16	Slc28a2	Dleu2	Uqcr10	Itsn1	St8sia4	Scarb2	Kif21b	Capza2	Gm26740	St8sia4	Park7	Slc35d2	Klf5	Pofut2	Yeats4	Gm10073	Alyref	Ndufb8	Kcnh4	Mir682	H2-M3	Gm37469		Gm44870	Atp6v1b2	Pld3	Rpp21	Ube2s	Polq	Nxpe4	Tent5c		B930086L07Rik	Mtss1	Pdlim7	Poglut3	Prr5l	Ankrd42	Nostrin	Npepl1	Cspg4				Ap4b1	Tgfb3	Rock2	Tef
897	Snrpg	Gm20430	Rpl21-ps11	Adgrg1	Slc15a4	Socs3	Etf1	Egr3	Ppp1ca	Hexa	Tmem150b	Rpl31-ps11	Chit1	*Chd7	Zfp516	H2bc6	Tpm3-rs7	Gm9320	Ldha	Anp32e	Gm10689	Uba52	Heca		Gm8824	Gm18811	Unc119	Tmem203	Gm10371	Rmc1	Cdc7	Gm7429		Pald1	Pfkl	P3h2	Clnk	Gm38351	C1ra	Smoc1	Mllt1	Ift81				Pum2	Fnip2	Adam15	Abca3
898	E2f1	Mrps9	Gm21596	Grcc10	Grk2	Rgl1	Iqcn	Dnmt3l-ps1	Gm6863	Tnfsf9	Rps24-ps3	Rps19-ps5	Kif4	Asnsd1	Armc3	Gm47128	Gm6978	Sptssa	Rapsn	Psmb4	Srpk1	Bambi-ps1	Fcer1g		Rbpms	Il17ra	Pbx4	Mad2l1bp	Gm8524	Vwf	Pole	Mrpl34		4632418H02Rik	Grb10	Gm48015	Pakap	Adcy4	Cmtm3	Dld	Sgsh	Anxa6				^Pou3f4	Dicer1	Serpinh1	4930525G20Rik
899	4933404K13Rik	Kif20b	Coq8a	Gm8203	Trps1	Tec	Gdi2	Stard8	Hgsnat	Tor1a	Gm15500	Hoxa7	Ica1	Pik3cg	Agtrap	Plk4	Tpm3	Gm10443	Polr2g	Gm8226	Atp8b5	Gm43430	Abracl		Serp1	Rpl27-ps2	Gm6133	Dnaja2	Get4	Rsph10b	Psrc1	Ndufb11		Il2rg	Rab12	Tgfb1i1	Gm10634	Gm44430	Rras	Aldh6a1	Fmnl3	Akt3				Hint2	Kazn	Antxr1	Mkln1
900	Rd3l	Hnrnpk	Snu13	H2-DMb1	Sash1	Mcfd2	Pros1	Tsc22d2	Ikbke	Dclre1c	Arid3a	Ccnb1	Plin5	Gm8399	Gsap	Gm15931	Kif11	Gm13092	Rrm2	Gm8451	Idnk	Gm43912	Fam78a		Gm42722	Myl12a	Ap3s1-ps2	Kif11	Brip1	Net1	Fam78a	Nek2		Nomo1	Phldb2	Nfkbiz	Klra5	Svil	Phlda3	Eif2s3x	1110035H17Rik	Pex11b				Ric3	Arap1	Slc44a1	Gm44416
901	2010007H06Rik	Rps6-ps1	H2-M3	Gm3788	Hk2	Ulk2	Gm15832	Ifngr1	Hmga1b	9930111J21Rik2	Runx3	Serpina3g	Smpd5	Ica1	Tnfrsf21	F5	Gm5491	Ubl4a	Rps13-ps1	Ndufa6	Faah	Bzw2	Klf13		Gm8251	Suco	Rpl17-ps10	Pnrc1	Pi4k2b	Gm17135	Gm17059	Ckap2		Gm5526	Hey1	Stk32c	Srgap1	Gm8091	C130075A20Rik	Foxd1	Klhdc8b	Ppp1r14b				Arid3a	Zfp292	Gm38166	Klf5
902	Arhgap17	Pcp4l1	Stk17b	Fam107b	Gm37560	Chka	Rpl21-ps1	Serinc3	Arhgef1	Nt5c	Thap6	Inpp5d	Gm45894	Gm4735	Fas	Ramp1	Gm4828	Eif3b	Tpm3-rs7	Rfc5	Il4ra	Gm5619	Zbp1		Gm7117	Arhgap4	Gm12254	Ube2j2	Gm9761	Hk1	Gm47533	Psmd13		Lmtk2	Fosl2	Mef2c	Rab43	Nid2	Cnksr3	Vhl	Dse	Smc6				Rbp1	Klf12	Gm37366	Abhd14b
903	Kif14	Grb7	Scaf11	Tmem160	Ifi27l2a	Gal3st4	Agmo	Gm15880	Stk4	AI504432	Ripk2	E230016K23Rik	1600014C10Rik	Spaca9	A430105J06Rik	Slc27a4	Fkbp5	Gm10273	Eif1ad	Nans	Rras2	Ddb2	Aebp2		Tnfrsf13b	Gstp3	Csrp1	Ywhaz	Kif24	Mcm4	Nacad	Naca		Reep3	Elmo1	Nfat5	D1Ertd622e	Zfp518b	Tmem71	Gm10060	Prkaa1	Kti12				Msi2	N4bp2	Mpzl1	Rrp15
904	Ptpn7	Cdt1	Hes1	Dera	Tubb6	AU020206	Casp8	Tmem106a	Galns	Rasgef1b	Eif4e3	Sap18b	Lhx1	Atxn10	Agl	Sorl1	Gm4535	Gm5239	Rpl23a-ps3	Cdc20	Slc25a40	Rab8b	Stat5a		Blk	Dlst	Lmo4	Arid3b	Pask	Rbmx2	Artn	Nudt9		Ppm1f	Csrp2	Ttc9	Snord14e	Tmem131	Carmil1	Gfm1	Fam110a	Gnai3				4930402H24Rik	Ccdc90b	Glcci1	Gm23887
905	Snx2	Gm3362	Btbd8	Atp5pb	S1pr1	Hivep3	Cd300ld2	A930006K02Rik	Tkt	2210406H18Rik	Sde2	Cenpw	Macroh2a1	Ankrd13a	4732465J04Rik	Cdc6	Eif6	Gm12967	Gm7434	Gm6474	Gm5805	Skil	Gm13588		Rps18-ps5	Calm2	Gm7926	Plcxd2	Gm37847	Vrk1	B3gnt3	Gm7266		Hsd3b7	Ypel2	Dync1h1	Dll1	Epha2	Prkci	Ess2	Depp1	Shank2				Amd-ps4	Lratd2	Dync1h1	Zdhhc12
906	Gm5487	Nr2c2ap	Bin1	H3c14	Epb41l2	Map3k14	Fabp4	Tmem156	Irak3	Siglece	Tkt	Gm10362	Hacd4	Lrch4	Sirpa	Gm2001	Glrp1	Rps6-ps4	Glud1	Edf1	Capn3	Rpl26	Pvt1		Eif4a3l2	Gm28875	Gm10320	Sem1	Trip13	Gm37094	Tarsl2	Htatip2		Reep1	Pxn	Tmem100	4930597A21Rik	Ctrl	Erich2	Enpp1	Rtn4rl1	Thoc7				Fn3krp	Fgf1	Sertad4	Smg1
907	Gm49438	Bub1b	Xrcc1	Uqcrq	Gm20689	Tbc1d8	Gm29340	Gm36199	Gm48065	Cyth1	Ccdc180	Rps27l	Atg2a	Cks2	Arid3b	Lamtor5	Nudc	P4hb	Dnajc19	Atp5o	Ret	Mapkapk3	Phf6		Brip1	Prkag2	Psme1	Racgap1	Tonsl	Gm12245	Gm27920	Timm13		4930523C07Rik	Anks1	Gm13132	Gm15527	Lpl	Adam17	Gm45546	Sik1	Gm19590				Bbs12	Afap1	Ubtd2	Zfp598
908	Gm5111	Hnrnpa2b1	Apbb1ip	Robo3	Cbl	Tpm3	H2-Q7	Gm43963	Itga1	Psme2b	Mtpn	Chmp2a	Gm10097	Sema4d	Cyth4	Rps6-ps4	Rbm3	Brcc3	Icam2	Tomm7	Ifit1bl1	Anp32a	Nfkbid		Gm37415	Tle5	Tmppe	^Ceacam16	Agmat	Gm17344	Ccnd3	Gm6344		Gpr182	Oaz2	Nbeal1	Pcdhgc4	Zfp40	Asap2	Gm2415	Ralgapa1	Gm6788				Nrde2	Fam184a	Nfat5	Paqr6
909	Dctpp1	Tfam	Mmrn1	Cyp4f41-ps	Wdr26	Bri3	Hsd17b12	Cln3	Fuca2	Eif4e3	Rps12-ps3	Serpinb1a	Cdca5	Sin3b	Phospho1	Cdca7	Tfdp1	Psmg4	Gm9625	Tbcb	Itga2	Gm10362	Rps25-ps1		Derl1	Cap1	Gm22107	Tmem160	Gm13461	Gins4	Gm9260	Rps8-ps1		Rapgef3	Vps13d	*Ctbp2	Nckap5l	Hivep2	4930599N23Rik	Pgm2	Mrpl10	C030037D09Rik				Rbm12b1	Ddx3x	Cbx2	Gna13
910	Tk1	Maf1	Zup1	4930523C07Rik	Sp100	Tagln2	Ube2f	Actr3	Card19	Gm43489	Rpl15-ps2	Lrrfip1	Melk	Dazap2	Smim5	Rogdi	Lsm5	Mipep	Emb	Romo1	Chn2	Rpl35	Rpl17-ps9		Trim12a	Snap23	C1qtnf12	Gm6061	Rmi2	Gm36948	Gm11457	Gm13408		AI838599	Sox13	Hes7	Trim30d	Impad1	Cdh11	Adamts12	Arhgef7	Dmtf1				Ccdc114	Tspan4	Zfp976	Ppp1r15b
911	Rpl30-ps11	Pnn	Epha2	Edf1	Atp6ap2	Cbl	Tbc1d16	Gadd45b	Agpat4	Gm37084	Herc4	Nxpe1-ps	E2f8	Abca7	Pnpla7	Gm5586	Tbc1d10c	Rpl4	Gm6061	Gm26377	Gm7776	Rpl36al	Irak2		H2bc1	Hnrnpf	Nop58	Snhg6	Slc30a10	Gm7367	Ercc6l	Inka1		Hhex	Xpr1	Isg15	Tmem154	Plekha2	Ddn	Zkscan5	Fes	Zfp708				Tet1	Brwd1	Pitpnm2	Bpifa1
912	A530030E21Rik	Gm10343	Gm9385	Rad54b	Csf3r	Trim8	Snx2	Dgkz	Rps15a	Nxpe1-ps	Rps4x	2410006H16Rik	Abcc4	Serp1	Rnaseh2c	Eif1	Rps10-ps2	Rplp2	Gm13835	Sri	Dbf4	Stim1	Rundc3b		Plcb2	Il7r	Runx2	Calm3	Gm43415	Gm20337	Gm44521	Kif2c		Edn1	Stard5	Fryl	4930523C07Rik	Arrdc4	Sel1l3	Sema5a	Ccn2	Rock2				Cdk19	Wtip	Vit	Prpf38b
913	Gm49776	Snrnp40	Wasf2	Gm4799	Rasgrp3	Lap3	Coro1b	Rgs10	Gla	Ndufb1-ps	Fau	Gm10736	Iqgap3	Stim2	Evi2	Stx11	Pbk	Tex30	Gm4799	Gm6344	Gm50218	Gm6030	Slfn10-ps		Limd2	Gm7665	Gm9294	H2-DMa	Inka1	Gm5206	4930579G24Rik	Gm10184		Tnks1bp1	Hecw2	Susd4	Zfp57	Rbfox2	Clec18a	Per2	Gm14488	Zfp157				Mink1	Dolpp1	Nedd4	Gm15873
914	Rps15a-ps6	Smtnl2	Erg	*Ascl1	Cyb561a3	B3galnt1	Tbc1d4	Nfkb2	Reep5	Tent5a	Znhit1	Anp32e	Pfkfb4	Dok2	N4bp1	Ctcf	Hspe1-rs1	Cnpy3	Cct5	Serbp1	Rnaset2a	H2-T-ps	Gm5547		Gm16477	Gm8292	Trim13	Med28	Cdc7	Pole2	Pcx	Slfn14		Etv6	Pcdhb4	Card10	1810006J02Rik	Gm43820	2900060N12Rik	Snai1	Hmgb1-ps9	Gm12184				Wdfy2	Eps15	Ephb4	Eml4
915	Esr1	Tpt1	Zfp472	Sae1	Twf2	Itpripl1	Clec5a	Ulbp1	Eif3k	Gm13532	C1rl	Rrm2	Arid3b	H2aj	Gm1966	Asns	Mbnl3	Rnaset2b	Rpl36-ps12	Dnajc9	Gm8894	Rpl4	Prr7		Chtf18	Ppp1cc	Abcd3	Rgs19	Nfatc2ip	Usp45	Gm12292	Dtl		Ccdc28b	Cadm1	Rbfox2	Gm5408	Sfmbt2	Gm26935	Gm26632	Gm10125	Gm28809				Tpm3-rs7	Zc3h12c	Tspan3	Gm13313
916	Ccnf	Cdca5	Qrsl1	Mrps14	Cybc1	Ifi213	Gm15880	E230029C05Rik	Mocos	Stk24	Nrp1	Krtcap2	Tnfrsf18	Gm45828	^Nlrp3	Mrps14	P2rx1	Igf2bp3	Pdcd5-ps	H2bc15	Gm13588	Tmem154	Rpl19-ps6		Gm12696	Gm6218	Rpsa-ps9	Gm13340	Fig4	Hrob	Foxm1	1700034P13Rik		Rnf122	Arl4d	Bgn	Foxo1	Sox5	Cd302	Polb	Cnrip1	Mrto4				Gpn2	Mypop	Tex264	Zbtb38
917	Gm42031	Sipa1	Gm40634	Gm14513	Lbx2	Mtr	Gm2629	Gm15530	Sh3bp1	Epn1	Uvrag	Gclm	Ppp1r3d	Gm7908	Atxn7l1	Smdt1	Ptma	Rpl18a	Bid	Gm6133	Rps13	Znrf1	Nme2		Hat1	Sp110	Gla	Ydjc	Gm47794	Btn1a1	Gm29560	Gm5586		Serinc3	Hcn2	mt-Rnr1	Gm23543	Ptar1	Scarf1	Gm45220	Gm17359	Pdcd5-ps				Mier3	*Eya1	Gm43213	Gm5456
918	Igkv9-124	Topbp1	Igkv12-44	Dctn3	Abi1	Bmyc	Gm4065	Marcks	Camkk2	Nfkb1	Pip4k2a	Hsd11b1	Larp4b	Cmtr1	Ggt5	Rpl21	Gm4366	Mrpl15	Cenph	Myo1g	D930028M14Rik	Gm10076	Slc38a1		Zyx	Tma7	Gm8730	Psma7	Noct	Prxl2a	Shmt2	Gm9333		Cd81	Cdkn2b	Septin10	Gm11534	Gab2	Dok5	Evc	Gm25147	Tuba1a				mt-Co1	Acsl3	Gm44417	Atf7
919	Hmgb1-ps7	Baz2a	Ccdc69	Runx3	Erbin	Saraf	Galc	Gm40304	Rps15-ps3	Rps27a	Rps24	Znhit1	Selp	Agtrap	Slc6a6	Gm15793	Mrps34	Myc	Calr	Zfp524	A630081D01Rik	Tns4	Rpl36a-ps3		Zfp41	Rap2c	Gm7380	Fau	Ccdc71l	Gm47171	2610020C07Rik	Rps15-ps2		Tcaf2	Tbc1d22a	Erf	Cdk11b	Pias3	Rusc2	Atpaf1	Calcrl	Actg-ps1				Gm37320	Acot1	Tsc22d4	Gm49369
920	Dek	4930426D05Rik	Evl	mt-Atp6	Stard3nl	Ski	Gm37352	Sp140	Hhex	S100a10	Gm7392	Rgs18	Foxm1	Agps	Gm45828	Ech1	Ybx1-ps2	Gm9025	Nagpa	Gm8719	Gm7392	Cntrl	Samhd1		AC154542.1	Gm38243	Nt5c3	Tmed9	Tlnrd1	Yars	E2f7	Bbc3		mt-Rnr1	Afap1l2	Gm47657	Wfdc1	Ncs1	Gm12418	Vangl2	Ptges3l	Serf1				Gm7452	Cbx6	*Slc12a6	Pqlc2
921	Ighv1-23	Oaz1-ps	Snrpa1	Rbx1	Il18	Oas2	Gm14303	Gm42873	Lyl1	Rps11	Gm45221	Slc25a5	4632418H02Rik	Elp1	Pxk	Gm14263	Gm9025	Rpl27-ps2	Gm14277	Gpi-ps	4930570N18Rik	Utrn	Panx1		Rpap1	Gm5075	Eif3i	Actr3-ps	Fanca	Pidd1	Apol11a	Trim58		Col4a3bp	Fut8	Fyn	Gm30173	Atp2a2	Gm7099	Meis3	C030047K22Rik	Rbm3				Gopc	Spen	Podxl2	Lama5
922	Ren1	Slc16a1	Heg1	Gm5978	Uvrag	Stard9	Gm47664	Psd3	Tlr9	Akna	Epn1	H2ac19	Pik3cd	Tnfrsf21	Gm31583	Prf1	Gm7266	Paics	Cct4	Knstrn	Gm37390	Irf7	Stc2		Gm6445	Zc3hav1	Gtf2b	Uqcr11	Gm12292	Fam83d	Gm34481	Mrps14		Foxo1	Tox3	Sbf2	Gcc2	Gm16982	Kctd11	Itprip	Snx12	Acap2				Vps28	Zfp346	Bbx	Mbtps1
923	Emg1	Mnd1-ps	Anp32e	Tubg1	Nr4a1	Ppp1r9a	Scpep1	Apobec3	Arhgef10l	Dusp16	Tmem219	Aurkaip1	Nup210	Stk4	Gm18251	Txn-ps1	Nsun2	Gm43008	Rcc2	Cope	Lif	Polr1d	Pag1		Rps8	Gm12123	Arhgef2	Cdk5	Rnf26	Gm38227	Gm13176	Esd		Nbdy	Mmd	Zfp36	Sh3bgrl	Jak2	Trappc13	Mus81	Gm38355	Bambi				Zc3h11a	Stard8	Cdc42ep1	Pyurf
924	Parpbp	Calm2	Anp32a	3300005D01Rik	Aftph	Zfp658	Il18bp	Mospd2	Mob1a	Itprip	Stk40	Psme2	Mir7050	4632418H02Rik	Rps6ka2	Lrrfip1	B230208H11Rik	Gm11362	Gm6440	Rps11-ps2	Map3k14	Tpt1-ps3	Gm20324		Chaf1a	Rap1a	Camk1	Nmral1	Anapc15	Gm49105	Fbxo48	Rpl18		Pon2	Clca3a1	Rassf9	Sdcbp	Gm17590	2410080I02Rik	Pacsin1	Pkdcc	Cggbp1				Xiap	Znf41-ps	Gm23935	Btbd11
925	H2ac6	Acd	Cyp4f18	Ly6k	Sdf2l1	Ube2f	Reps2	Mtmr10	Acot9	Gm13212	Apaf1	Tmed3	Mlst8	Qsox1	Nedd9	Ptger2	Mrpl21	Dus4l	Gm29257	Ppp1r18	Map4k1	Gm15501	Cish		St14	Gm13171	Rps15	Ccdc22	Cdyl	Gm3724	Gm5206	Rfc5		Lims2	Lrrc8a	Sik1	A430090L17Rik	Pkd1	Gm6336	Clba1	Rapgef4os3	Zfp428				Plec	6030458C11Rik	Sod1	Pxdn
926	Ankle1	Ngdn	Pclaf	Gm27254	Fth1	Gm15726	Cmtm3	B2m	Gm43761	Hlx	9930111J21Rik2	Gm43444	Mthfd2	Cyth4	Per2	Gm8091	Rpl36a	Gm11633	Ccdc167	Csf2ra	Gm7384	Anxa2	Gm7926		Dpp4	Rpl18a-ps1	Dock11	Elf1	Gm8203	D330041H03Rik	Dtwd1	Mrps36		Ap1s2	Myl12a	Nedd4	Atad2	Gm43034	Selenow	Scarf2	Wrnip1	Hspd1				Nbeal1	U2af1	Gm13736	Gm48350
927	Ncapg2	Gm26510	Lynx1	Gimap3	Il18bp	Tep1	Ldlrad4	Tmem104	Mapk14	Pag1	Ppp1r18	Gm4204	Aunip	Vrk1	Ankrd13a	Gm4799	Arid3a	Skap2	Prim1	Ccna2	Gm6218	Gm6136	Rpl6		Mfsd6	Rps24	Edem1	Mzt2	Mrps36-ps2	Tnk1	Nup85	Gm10362		Cdk11b	Nbea	Pik3r6	Peak1	Zc3h11a	Golim4	Smyd3	Mmp13	Larp7				Cab39	Pptc7	Bmpr2	Gm15689
928	Plcg2	Ethe1	Zbtb18	Spc25	Olfml3	Cfap74	Gm38042	M6pr-ps	Ndufb1-ps	Prdm1	Oas1g	Knstrn	Pde6h	Rab37	Atp1a3	Selenoh	Prelid1	Gm6278	Tsfm	Glipr2	Soat2	Ar	Lta		Slfn10-ps	Gm8586	Rpl6	Cct8	Mbnl3	Crat	Gm15518	Gm2810		Glud1	Stx6	Gm42676	Esyt1	^Pou3f4	Gm43018	Tgfb3	Gm47636	Slc31a1				Zfp385a	Pgk1	Pde10a	A930012L18Rik
929	Rpl28-ps3	Gm8186	Plcg2	Nol7	Rgs19	Dcstamp	AI504432	Itprip	Runx1	Stn1	Gm8451	Pdlim1	Ulbp1	Zmpste24	Mlst8	Ncapg	Cd48	Trmt112	Wdr89	Dtnbp1	Sun2	Phf6	Tiprl		Gm7676	Emp3	Spag9	Npc2	C1qtnf12	Gins3	Samd1	Cd82		Sik1	Selenom	Smad6	Sptan1	4930599N23Rik	Dsel	Gm36933	Gm45224	Stx6				5430420F09Rik	Peli2	Gm2869	Zfp595
930	Gm8203	Ripk3	Ren1	Hhex	Hgsnat	Dnajb14	Ppp1r3d	Gm37233	Mia2	Aldoa	Ybx1	Iglc2	9030619P08Rik	Tgm3	Exoc6	Mrpl51	Nr2c2ap	Ufc1	Ubxn8	Phf5a	Eef2	Ocm	Cma1		Gm10080	Rpl32	Dtnbp1	Gm6627	4930558J18Rik	Gm43593	Gm12612	Oip5		Rps6kl1	Gm28052	Isyna1	C230096K16Rik	Chst15	Gpr161	Tns3	Desi2	Csnk1g2				Amy1	Col8a1	Gm8170	Gm49661
931	Mns1	Tcof1	Ssh2	Cox7a2	Diaph2	Sipa1	Stap1	Exoc5	Mirt1	Lims1	Rps14	Cnn2	AI463170	Kcnab2	Pik3r6	Tma7	Plcg2	Gm14706	Ttc7	Gm14539	Ap1s3	Rpl34-ps2	Tle5		Gm6218	Tm9sf3	Gtpbp4	Lcmt2	Prdx2-ps2	Cep85	Gm43593	Ndufa3		Ctnnbip1	Hprt	Tcf7l1	Gm42748	Sik3	Tnfrsf1a	Arhgef12	Gm21691	Tmtc4				Mavs	Hcfc2	Gm28731	C2cd4d
932	Zkscan14	Psma2	Tmem91	Gm6075	Abcg3	Scpep1	Gm5431	Lgals9	Gm44694	Mctp1	Gm7676	Atp5o	Ranbp9	Gm26577	Gm5637	Park7	Plin2	Pnkp	Cdc34	Rpl18-ps1	Carmil2	Zfp52	Ppp1r16b		^Diaph1	Wdr25	Gnb2	Rpl22-ps1	Zpbp2	Dnase1l1	B230317F23Rik	Brca2		Kif1c	Nckap5l	Msn	Gngt2	Marveld1	Gng12	Lrp1	2010109A12Rik	Set				Pi4ka	Hspg2	Prxl2b	A430033K04Rik
933	Exosc8	Cdkn1b	Usf1	Gm6133	Ccnd1	Gba	Tmem141	Ppm1h	Gm45894	Rab29	Tnfaip8	Akr1a1	Slc28a2b	Myadm	Cdca7	Lyn	Fcho1	Krr1	Gm10269	Sgo2a	Myo1f	Gm13196	Abcb1a		Slc16a3	Gm17552	Sumo1	Pelp1	Gm45403	Gm50340	Gm18087	Supt16		Golm1	Tfpi	Cdc42ep2	Fendrr	Nfatc4	Gm12059	F2r	Dgkg	Tmem59				Myl6	Mier2	Cnn3	Acad8
934	Gm5842	Dbnl	Mfng	Rps11-ps1	Dyrk2	Vwa5a	Rogdi	Dot1l	Fau	Cdc42	Plxnd1	Dnmt1	Kdm7a	Ankrd44	^Cib2	Gng5	Gm15148	Pcyox1l	G6pc3	Rp9	Cnot6l	Usp3	Gm8129		Mybl2	Gm10689	Scp2-ps2	4833421G17Rik	Ttc39a	C1qtnf12	Gm42047	Nsl1		Zdhhc20	Uvrag	Nxn	Isg15	Gm24523	Dennd2a	Bud13	Rps13-ps5	Nln				Prodh	Tead1	Usp53	Ryr3
935	Pif1	N4bp2	Gm10553	Serbp1	Heatr5a	Ppt1	Slc26a11	Gm10300	Tmem38b	Ldlrad3	Lpxn	Lrrc25	Phf20l1	Bcl10	Clec7a	Gm9114	Anp32b-ps1	Vcpkmt	Ltv1	Macroh2a1	Kcne3	Gm11824	Polr1d		Acss2	Gm18119	Rpl32l	Pycrl	Crlf1	Gins2	Fam83d	Gm21596		Gm19721	Rtp4	D730045B01Rik	Tssc4	Cdc14b	Mef2a	Fam76a	Car4	Parva				Slc19a2	Cdc42bpa	Fam234a	Fmn1
936	H2bc3	Hibadh	Abracl	Bard1	Rnf13	Sptlc2	Fnip1	Zfhx3	Ass1	Kpna4	Rab8b	1110008P14Rik	Hoxa7	Akap13	Lrch4	4930415O20Rik	Ndc80	Cnn2	Rfc1	Fmnl1	Arhgef18	Nfkb1	Gm8130		Rap1gap2	Ppp1r3d	Tjp3	Dcc	Gm20337	Ccdc189	Gm7897	Dhfr		Stard13	Rgl2	Tgfbr3	Pros1	Map2	Inafm1	Cttn	Alg10b	Desi2				Gm6392	Chpt1	Mtmr4	Ccnl2
937	Dnase1l3	Rps18-ps5	Gm37642	Gm5491	Lrch4	Tnfrsf1a	Tcn2	Prkch	Edem1	Fam107b	Stom	Mrpl42	Slfn3	Dedd2	Marchf1	Gm4708	Gm13461	Gm6477	Nt5c	Gm38247	Mir7050	Cyld	Rpl36al		Gm9870	Fam32a	5033406O09Rik	H3f3a-ps2	Kpna2	Gm43110	Pnma1	Prelid3b		Lrrfip1	Atg12	Chn2	Ifnar1	Kdm6bos	Epn2	Ahcyl1	Lrch2	Zfp503				Wdr46	Arhgap23	4921516A02Rik	Rcor1
938	Usp1	Sapcd2	Pqbp1	Rps24-ps2	B3gnt8	Fgd4	Gm6277	Irf2bp2	Rpl11	Srd5a3	Ubl3	Rnasek	Kctd10	Smim3	Slk	Rps8	Mrps15	Rps12	Srp68	Gm9625	Gm48690	Gm7857	Cox7a2l		Rpl18a	Sdccag8	Nif3l1	Gm13623	Msmb	Capn5	1110020A21Rik	Eldr		Sik3	Nhsl2	Gbp3	Mir6236	Asap2	Parp8	Rilp	Tbc1d1	Ube2w				Cltb	Alg14	Arhgef19	Mrc2
939	9430037O13Rik	Fen1	Gramd4	Gm7556	Sh2b3	Vav2	Gm49391	Trim12a	Gm38345	Gm44428	Tcof1	Gm15753	Zfand2b	Il16	Calcrl	Syngr2	Cenpq	Rpl30-ps11	Vav3	H2bc14	Rnf138	Tpm4	Nlrc5		Rpl31-ps10	Gm6109	Gm20430	H3c10	Gm16373	Faap24	Pidd1	Micos10		Rasal2	Rnf165	Atf3	Pear1	Sap25	2900060B14Rik	Mnd1-ps	Mmp14	Mlf2				1700048O20Rik	Abca7	Plcb3	Gm31105
940	Cdc45	Cks2	Arhgef18	Commd4	Adam17	Timp2	Atox1	Scpep1	Ipmk	Apba1	Rps13-ps2	Ogfrl1	Tmem131l	Il15	Gpr84	Cenpl	Dock2	Rsl24d1	Gm6133	Atp5k	Cd82	Emp3	Arhgef18		Rpl36a-ps3	Dtnb	Nrm	Cinp	Rfwd3	Agtr1a	Iqgap3	Ciao2a		Arhgap25	A330009N23Rik	Hhex	A930004D18Rik	Fam13c	Gm12176	Itga10	Cmtm3	Acvrl1				Gm21178	Ctla2b	Copg1	Mbip
941	Rps12	4930458D05Rik	Gm37108	Eef2	Gm4065	Rrbp1	Gm48582	Etf1	Dusp5	Mapk14	Ptpn22	Nxt1	D5Ertd605e	Pqlc3	0610030E20Rik	Gapt	Guca1a	Sell	Orai1	Nfu1	Gm6238	Jpt1	Kcnab2		Ect2	Lrmda	Tm9sf3	Gsto1	Ppp2r1b	Mppe1	Gm43904	Gm9800		Elf2	Pde7b	Serpinh1	Tsc22d2	Fst	Serinc3	Pten	Cabp1	Laptm4b				Tceal6	Aff4	Lysmd1	Cdk5rap1
942	Cybc1	Ndufb1-ps	Zfpm1	Vars	Oasl2	Frrs1	Spty2d1	Rnf19b	Kynu	Cdc42se1	Rpsa-ps7	Lyl1	Slc37a1	Mtmr3	Gm15232	Rps18-ps5	Ptgs1	Mrps14	Pgls	Gm4204	Gm10136	Tap1	B4galt1		^Myh9	Gm12481	Calm2	Nup62	Btn1a1	Gm17059	Unc5cl	Gm11675		Castor1	Gm43312	Kcnj15	Cnn2	Gm10484	Mfap2	Zbtb34	Meiob	Gm10825				St3gal2	Gm49266	Sgpp1	Tspan14
943	Gm4366	Slit1	Banf1	Nudc-ps1	Csf2rb2	Hspa1a	Hlx	Snx2	Sowahc	Ccdc125	L1cam	Arl6ip4	Septin9	Gm6522	Fam110a	Zfp622	Timm13	Gm12989	Cct6a	Gnb2	Parp10	Tgfb1	Wdr43		Slfn2	Gm4750	Gm5619	Mrps33	Pole2	Kbtbd12	Hrob	Gm20236		Xpr1	Ppp2r5a	Lars2	Pgm2	Gpcpd1	Ppp1r12a	Mark3	Krcc1	Ywhab				Mkrn1	Tsen54	Ahdc1	Jun
944	Anapc15	Slc9a7	Set	Gm3565	Gm10080	Naip2	Ifnar2	Stk40	Cd209a	Atp6v0e	Tnni2	Itgam	Spns3	Gm10182	Notch1	Cox5b	Cox7a2	Gm10275	Lman2	Sf3b5	Actr3-ps	Ly6c2	Ttc39b		Pfn1	H2-T22	Srsf5	Gm5526	Gm12818	Pml	Gm30541	Ehbp1l1		Pxn	Gm6475	Atp2b4	4732490B19Rik	Ahnak	Gm45534	Chkb	Itm2c	Eea1				Gm14966	Ylpm1	Nfasc	Gm30655
945	Ccm2	Eef2	Fcrl6	Rps12-ps10	Csrnp1	Trafd1	A130071D04Rik	Nrp1	Dazap2	H2aj	Gm37531	Gstm1	Atg7	Gm40787	Mbd2	Gm9733	Mtf1	Rpl17-ps10	Rps25	Lmnb1	Gm43712	Gm46649	Agap2		Slc6a13	Rpl18-ps2	Gm5847	H2az1	Sema4b	Gm43413	Gm15915	Hirip3		Pggt1b	Plekhg2	Hmg20b	Tgtp2	Coro2b	Ccpg1os	Furin	Mndal	Gm5425				St3gal6	Chst11	B230216N24Rik	Gm19265
946	Myo1g	Rpl17-ps4	Zeb2	Pold1	Pepd	Pik3r5	Rnf130	Gm27694	Cfb	Scp2	Ccdc88c	Gm47311	Il3ra	Abr	Gm37691	Gm15500	Fkbp2	^Slc22a4	Gm7380	Mcm7	Rab27a	Arpc3	Rps8-ps1		Clspn	Gm16853	Eef1b2	Dusp12	Spata24	Gm13803	Bloodlinc	Psma2		Tmem123	Gm43504	^Tjp2	Gm17100	Gm38319	Herc1	Gbp2	Laptm4a	Sgk3				Zfp712	Stxbp4	Golgb1	Zfand1
947	Gm44745	Nrros	Iglv3	Snrpb2	Nfkb2	Zfp90	Bcl6	B4galt6	Gm44776	Rps11-ps2	Gm10237	Spink2	Gm12454	Snap23	Arhgap25	Rpl30	Atp5o	Hint1	2310039H08Rik	Dnajc15	Helz2	Rpl9-ps6	Gm10175		Nckap1l	Rps23-ps1	Gm22806	Glrx	Terf1	Haus5	Btn1a1	Rnf123		Gm7809	Tgfb2	Mndal	Gm11979	Tmem177	5430402O13Rik	Itgb5	Hnrnpk	Pbrm1				Zfp846	Herc1	Morn2	Map2k1
948	Raly	Btf3	Rp9	Cct2	Akr1a1	Gm47664	Cd38	BE692007	Dnase1l1	Sub1	Rps10-ps1	Gm8532	Riok3	Atxn7l1	Vrk1	Gm45700	Calr	Atp23	Hspe1-rs1	Ndufb9	AU020206	Tap2	Ptp4a2		Apoc1	Dynlt1f	Gm32340	Bahd1	Zdhhc14	H3c13	4930528D03Rik	Ndufs6		AW011738	H2-M3	Gm2869	Jmjd1c	Zfhx3	Gm6649	E130308A19Rik	2010320M18Rik	Plcb3				Nr1d2	Irgq	Capns1	Hs3st3b1
949	Ttc32	Gm15406	Gm26510	Ncaph	Gm15536	Bcl10	Man1a	A530088E08Rik	Oas1g	Rab27a	Gm8186	Klri1	Nlrp12	Pwp1	Ptpn12	Mbd2	B3gnt8	Lbr	Rpl27-ps3	Ptma	Septin9	Gpr160	Rps15-ps2		Cbln3	Gm5466	Pafah2	Ndufb3	Gm29438	H2bc21	Tnk2os	Gm9396		Kcnk7	Ifngr1	Gm47857	Gm12033	Jam3	Arhgef1	Sh3d21	Mill2	Bnip3l				Plag1	Cptp	Hadh	Snrnp48
950	H3c2	Atp5a1	Cyth1	Lyar	Cryl1	Gm44250	Evl	Mroh1	Herc4	Bcl6	Birc3	Gpr141b	Mcu	Tecr	Cmtr1	Cd300lb	Gm16104	Yrdc	Sf3a3	Gm4459	Tmem123	Arrb2	Baiap3		Crbn	Gm11878	Cndp2	Nsa2	Gm8663	Terf1	Gm50340	Tyms-ps		Pkn1	Mindy1	Efna3	Rapgef2	Ncor1	Mir3064	Slc17a5	Gm10123	Appl1				Tpd52l2	Gabpb2	Bcl2l1	Mmp28
951	H3c14	C230085N15Rik	Gm6133	Gtf3c6	Rapgef6	Ncoa3	Myo9a	Gm4951	Sema4d	Uvrag	Gm5619	Hexa	Cmpk2	Kctd20	Msl1	Gm10179	Tnfaip8	Rpl5	Pts	S1pr4	Rpl13a-ps1	Arhgef6	Serbp1		2600006K01Rik	8030456M14Rik	Tnip3	Gm12251	Gm20628	H3f3c	Rbm44	Spdl1		Arglu1	Chst7	Magi1	Litaf	Adnp	BC023105	Soga1	Wdr5b	Gm49395				Rnf216	9330151L19Rik	Ccdc85b	Spopl
952	Ifi47	Fam169b	Gm46649	Gm10209	Synj1	Zfp992	Fbxw4	Slc25a45	Gm37420	Gm38236	Rpl17-ps3	Rhog	Celsr3	Exoc6	Gng12	Card9	Cstdc5	Gm15793	Nudc-ps1	Msra	Pabpc1	Gm37531	Orai1		Hmx2	Cyb5r4	Fosl2	Dnaja1	Aplf	Slc5a2	Ticrr	Usp39		Cdr2l	Gm12758	Adamtsl2	Mir6417	Psd3	Pik3r2	Lrrc58	Gm3226	Nol11				Gm43481	Znhit3	Ube4b	Nid2
953	Gm13532	Mms22l	Pnn	Hmgb1-ps7	Rnf2	Twf2	Prkcd	Fmnl1	Gm43775	Psme1	Cfl1	Gpx4-ps2	Zfp622	Tmed5	Sytl1	Cenpw	Rpl19	Commd7	Tspoap1	Ndufv2	Gm15232	Gm22107	Gm7384		Gm32717	Scamp3	Hilpda	Letmd1	Gpr150	Gm43890	Cfap57	Lpcat1		Gm8979	9530082P21Rik	Cilk1	Adh1	F420014N23Rik	Mvp	Arhgap29	Gm43797	Prkacb				Cacna1e	Gm6286	Gm45457	Gm7099
954	Gm6133	Ddc	Clec2i	Nedd8	Coro1b	Gm48611	Gpr137b-ps	Casp8	Cdc42	Csf2rb2	Hmgb1-ps5	Mir7649	Gm13986	Agap1	Rab4b	Mdh2	Gm10335	Cops3	Rpl37a	Gm6169	Gm37474	Gm11713	Rpl30-ps1		Psmb9	C5ar2	Rpl36-ps2	Gm13493	Gm11457	Rad54l	1700006J14Rik	Syf2		Myo18a	Lurap1l	Myh11	Gm42516	Tead3	Gm10571	Gm49369	Gdf15	Tcea1				Lrfn3	Urgcp	Plec	Bmyc
955	Rpl3l	Satb1	Bcar3	Hmgn5	Dnase1l1	Srgap2	Gm43936	Itsn1	Phf11b	Slc25a5	Bax	Polr2j	Gm36738	Cd200r1	Ccdc189	Ap3s1	Cox7c	Gm35106	Tmem256	Pcbd2	Prdx6	Arl6ip5	Snx18		Clint1	1700066B19Rik	Rpl18	Tsg101-ps	C330018D20Rik	Iqgap3	Gm13372	Zmat2		Ifi47	Pllp	Slc40a1	Nck1	Gm37420	Micu3	Fitm2	Capns1	Fyn				Ctnna1	Aftph	Nckap1	Wwc2
956	Zfp367	Hnrnpc	Gm8670	Rgs18	Abcd2	Lamp2	Mfsd12	Ugt1a8	Lactb	Lpxn	Rps15a-ps4	Lamp1	Gm49354	E030030I06Rik	Ccdc12	Gm10343	Aurkaip1	Gm10705	Rps13-ps5	Csf2rb	Atad2	Aebp2	Gm7059		Gm47496	Tut4	Aim2	Rsph3a	Gm24949	Gm7897	Fanci	Gm7380		Pcdhgc4	Map7d1	Map3k20	Kctd10	Irs1	Pfkfb4	^Nars2	Gm11766	Med10				Map3k3	Phf21a	Actn4	2700054A10Rik
957	Gm6394	Cpsf6	Rpl37	Asprv1	Wdr44	Uvrag	Cep68	Kif13b	N4bp2l1	Rhoa	Runx1	Gm15421	Ano10	Gfod1	Gm8250	Gm33148	Uqcr11	Rpl7a-ps5	Eif4a1	Oaz1-ps	Gm27907	Inpp1	Arhgap27os3		Gm23849	Flot2	Cgas	Surf6	Rph3al	Gm29438	Aldh1a7	Pfdn6		Cttnbp2nl	Nod2	Shroom2	Itgb1	Gpr161	Pphln1	Mtmr11	Syt5	Cnih4				Pias4	Mef2a	0610009E02Rik	D630003M21Rik
958	Gm10080	Il2ra	Sf3b3	Gm4459	Hmox2	Nfkb2	B4galt1	Tmem202	Plxnb2	Bcl10	Siva1	Prc1	A430072P03Rik	Max	Clec4b2	Mlx	Ssna1	Slc31a2	Rps18	Sf3b2	Mtmr12	Lpcat4	Rps4x-ps		Iqgap3	Fbxo36	Gm7618	Acbd5	Gm7217	Gm12612	Kif24	Dck		Fat4	Gbp2	Gm12703	Cdc42bpb	Vstm2b	Gm47942	Nedd4	Pald1	Cygb				Gpx4-ps2	Sh3d21	Hint2	Pars2
959	Rnf157	Bicra	Gm10136	Micos13	Rapgef2	Lfng	P3h2	Gm47138	Atp10d	Impa2	Orai1	Tyms	Pkn1	Igf1r	Sema4f	Trav13-5	Sash3	Gm5526	Eef1akmt1	Rpl19-ps12	Gm11131	Gm9118	Gm5425		Gm8369	Gm48420	Rpl30-ps1	Rpl38	4930551O13Rik	H2bc13	Cyp4b1	Psmc3ip		Gm47405	Rgs12	2200002D01Rik	Rps6ka3	Gm43728	Gm47636	Cst3	Mnd1	Magohb				Slc35d1	Ercc6	Gm49494	Arf2
960	Mcm10	Trim30a	Rpl7a-ps11	H2ac11	Tbk1	Mtss1	Slamf8	Slc15a4	Khk	Csgalnact2	Psmb3	Mad2l1	Rad51	Scamp2	4632418H02Rik	Rab5c	Gm10029	Serhl	Gm45855	Mrpl54	Orai2	Naca	Ankrd55		Zdhhc13	Sptssa	Rpl18-ps1	Eif3f	Gm13842	Inpp5b	Gm36431	Gm7993		Mycbp2	Gm12166	Cyth3	Selenok-ps4	Vps13c	^Pou3f4	Cnksr3	Gm8838	Gm9767				Acbd3	Cdh5	Zfp383	Apc-ps1
961	Rps25-ps1	Gm11914	Exosc3	Galns	Osbpl11	Gm47567	Myo1f	Cpeb4	Irak4	Bcl3	Gm10136	Capzb	Gm11868	Zfp622	Pbx2	Gm15964	Haus1	Mpi	Eno1	Skap2	Nup210	Tmem160	Ckm		Gm28809	Srebf2	Rpl35a	Zdhhc18	Eri1	Usp1	Gm43890	Banf1		Gm28053	Gm22107	Cd81	Pls3	Frmd4a	Hspg2	Rsu1	Camk2n1	Dzip1l				Smpd2	Pan3	Ctdsp1	Dnm1
962	Gm16026	Rpl14	Il4i1	^Grap	Arf2	Sh3glb1	Rgl2	Ugt1a1	Syne3	Rap2c	Cebpz	P2ry10b	Spaca9	Pdlim7	Eif4e3	Sgo1	Gm8894	Rpl7-ps8	Pkm	Polr1d	S100a6	Camk2g	Jak3		Exog	Cnppd1	Rpl31-ps14	Gm12481	2810408I11Rik	Gm10286	Gm8013	Nmnat3		Pdlim7	Gm42603	Ier5	Gm47388	Sh3glb2	Grem2	Celsr2	Cers4	Rabep1				Mrm3	Flrt3	Ppp1r14c	Cdipt
963	Rpl19-ps1	Rpl35	Ehd2	Jpt1	Cables1	Cmah	Ptgs2	Gm38335	Fanca	Snap23	Fas	Mrpl14	Slc36a3os	Prtn3	H2az1	Gm10320	Gm13408	Serbp1	Gm15843	Arid3a	Ccdc69	AI467606	Tob2		Dnmt3b	Gm37729	Nedd9	Gm11826	Gm43652	Fanci	Pla2g4c	Afmid		Mlkl	Dstn	D630036H23Rik	Plcg2	Fras1	Gpsm1	Csnk1e	Ier5	Pdia6				Chpt1	Mir100hg	Csad	Pcbd1
964	Ccdc88c	Gm37642	Prr5	Atp5j	Rasal3	Flcn	Snta1	Clint1	Tpm3	Bri3	Rap1a	Mrpl18	Gm13233	Zscan29	Gm5530	Flna	Gm7808	Tmem160	Nop14	Gm10177	Tln1	Lbh	Arl6ip5		Gm14636	Gm20570	Gm8451	Klc4	Tg	Ankrd36	Atp7b	H4c1		Timeless	Gm12983	N4bp3	Gm31898	Lsamp	Lrch2	Grk3	Aph1b	Gm26760				Zfp112	Itga9	2810455O05Rik	Kctd14
965	Foxm1	Gm27907	Ube2i	Etfb	Ccdc93	Ell2	Tgm1	Gls	Grb2	Arrdc1	Psma4	Ndufa6	Bid	Trub2	Map3k15	Rps6-ps3	Timm50	Mcemp1	Rpl11	Hnrnpd	Tmem160	Eif3e	Gm10736		Gm3436	Gm11808	Gm5526	D230049E03Rik	Gm7212	Exo1	Rccd1	Trir		Lipg	*Epha4	Abhd2	Gm48283	Vps13d	Gm5464	Ccdc85b	Pitpnc1	Dkc1				S100a10	Tnip2	Pknox2	H3c15
966	Gm11914	Gm12057	Gm12191	H2bc9	Rhoh	Gm15725	Gm38357	Snord17	Rpl36al	Gm11737	Mis18a	Def6	Gm40787	C5ar2	Pdzd8	Eif6	Lbr	Gm48690	Npm1	Rps19-ps5	Gm6030	Gbp7	Gm29721		Tkt	Capzb	Dusp23	Gm9354	Rfc3	Wdr81	5330416C01Rik	Nudt4		Gbp9	Pdlim7	Rbp7	mt-Tr	Gm31793	2810030D12Rik	Prdm11	Gm9800	Pth1r				Zbtb40	Cenpv	AC154542.1	Rft1
967	Gimap3	AC113595.1	Gm21985	Cdk2ap2	Tnip2	Gm15880	Il1rl2	Lrmda	Fcor	Tmem179b	Rpl10a-ps1	Nfil3	Map4k1	Gbe1	Elf4	Bub1b	Fgl2	Rpl21-ps14	Rpl18-ps1	Ftl1	Smc4	Cbl	Metrnl		Rpl3-ps1	Gm10767	Arpc5	Ldha	Gm27920	H4c2	Usp49	Kif18a		Cnn2	Adarb1	Fyco1	Ahnak	Chpf	Igf2r	^Whrn	Pou2f3	Fkbp11				Srsf3	Ak1	Col6a3	Zfp120
968	Rcc1	Steap4	Arpc5	Mrpl40	N4bp2l1	Sash1	Bend6	Slamf6	Gm37033	Rpl36a-ps3	Rpl4	Ndufs7	Cacna1f	Has2	Smpd5	Gm17017	Rps4x-ps	Gm4366	Adss	Supt4a	Cdk2ap2	Rps8-ps2	Sema4a		Ptgir	Pag1	Rgs19	Gm14303	Gm14928	Rad51c	Agmat	Gm10039		Ndst1	Arpc3	Erap1	Jun	Iqgap1	Neb	Abr	Gm7809	H1f10				Phf8	Gtf3c2	Tmem50b	Gm47283
969	Chek1	Rps12-ps3	Ankrd33b	Tpt1	Ppp1r9a	AB124611	Grb2	Gla	Aoah	Reep5	Sppl2a	Ybx1-ps2	Tacstd2	Mthfs	Gna15	Gm3379	Arhgap11a	Fbxo36	Tmem160	Reep5	Abracl	Gm8129	Stk26		N4bp2l1	Gm14253	Was	Utp23	Tedc1	Fbxo34	Gm7212	Cib1		Eml4	Flywch1	Myl6	Piezo2	Pkn2	Snora57	Itm2a	Atp13a4	Btbd10				Fbxl4	Tmem109	Sh3pxd2a	Nsrp1
970	Pik3cd	Gm10029	Rbm24	Gm5835	Git2	Fli1	Pfkfb3	Sav1	Rrp1b	Ly96	Rpl23	Dusp2	Gm43809	Rbms1	Kctd10	Rps15a	Arhgef39	Sypl	Cct3	Gm48445	Gbp2	Rpl17-ps9	Igsf23		AB124611	Ptbp3	Hps6	Abcb7	Gm23451	Hpf1	Gm43417	Tspan32		Cds2	Fam171a2	Lrrc8a	Mfhas1	Gm4875	9430007M09Rik	Arhgef9	Gm37486	Ube2r2				Sap18	Rpgrip1l	C1ql1	Gm16523
971	Phf5a	Rpl36	Gm15148	Ddt	Itga4	Ecscr	Dennd1c	Snx18	Rab5if	Gm37472	Gm8894	Mlkl	Ap1s2	Gm8250	Pgk1	Cd24a	Gm4995	Rps15a	Psmb3	Tomm5	Nfkbia	Gm9512	Gm43430		Leprotl1	Rab8a	Gm3793	Stxbp2	H2bc21	Gm30541	Gm29438	Ndufa7		Fscn1	Tiam1	Klf10	Aplp2	Cep112	Fam45a	Stard13	Gm7466	Rala				Asap2	Pcbp4	Capn2	Thap3
972	5830444F18Rik	Gm12918	Gem	Alox5ap	Il16	Gbp7	Tpm3-rs7	Gm20663	S1pr5	Gm8430	Gm15427	Rbfa	Rasal3	Pxk	Rab11a	Tmc8	Rpl35a	Brd7	Hnrnpa1	Atp5g1	Tpt1	F2rl1	Psd4		Spcs2	Zfp131	Mfsd6	Clint1	Rassf7	Hat1	Gm7217	Hbq1a		Hid1	Tax1bp3	Adipoq	Cfap45	Eprs	Sdr42e1	Ptdss1	Dynlt3	Impad1				Atp1b3	Bdh1	Sgk1	Mxd4
973	Rangap1	Kif15	Cenpm	Ndufb10	Peak1	Rasa1	Itgad	Pagr1b	C430019N01Rik	Gm7776	Gm15710	Pfdn6	Slc40a1	Npepps	Abca7	Cmpk1	Arhgap15	Cox10	Morc3	Ska1	Gm49032	Ccdc117	Gm6988		Rp2	2510046G10Rik	Rpl9-ps7	Rpl9-ps6	Shmt2	Rbbp8	Ctcflos	Chmp2a		Gm45074	^Map1b	Icam1	Gm9173	Ppp1r12b	Zfp760	Rab34	Gm36378	Dhx29				Itga5	Aebp2	Zfp930	Tbc1d19
974	Igkv1-135	Gm42908	Tubb5	Set	Ubl3	Eif1a	Scamp5	Reep3	Irgc1	Plec	Elf4	Bst1	Kcnh7	Aldh3a2	Uhrf1bp1l	Nucks1	Vdac2	Ascl2	Gm4459	Rpl35a-ps4	Tnfsf14	Usp38	Gm9104		Os9	Gtf2b	Mob3a	Grpel1	Gm13176	Pitrm1	Mms22l	Eif3m		Sash1	Arl6ip5	Cyb5r3	Erap1	1700028J19Rik	Sult1a1	Rybp	Cyp20a1	Ube2d1				Gprc5b	Traf3	A4galt	Pias2
975	Kifc5b	Kti12	Rmi2	Sp140	Gm37239	Nmd3	Dusp16	Tbc1d2b	Rpl10	Slc38a1	Cxcr4	Eif3m	Gm33148	4930581F22Rik	Rab31	Fcor	Gm5879	Pwp1	Gm5841	Vrk1	Npm3	Arhgap25	Lbhd2		Hectd1	Gm38355	Mrpl33	H1f2	Ccp110	Chst10	Gm41043	Cdc34		Zfyve9	Leprot	Gm44022	Itga4	Ptprf	Pwp2	Vac14	Ech1	Rasd1				Xndc1	Adrb1	1700086P04Rik	Snhg3
976	Gimap7	Mrpl18	2310008N11Rik	E2f2	Gm37033	Tmem141	Ptms	St3gal6	Rps15-ps2	Ccdc86	Cebpa	Phf5a	Ascl2	Gm15452	Csgalnact2	Rps12	Gm7206	Magohb	Apopt1	^Mcm2	Gm37082	Gm38190	5830408C22Rik		1700056N10Rik	Xpc	Pak2	Abcb8	Gm5620	H4c11	Trib3	Ncapd3		Rock2	Frmd4b	Cnot6l	Tshz2	Comt	Fam129b	Ap3d1	Smim12	Galnt1				Tmco6	Bcl2l11	Fkbp9	Gm12712
977	Zfp831	Sf3b6	5830487J09Rik	Gm47754	Erp29	Gdf15	Nfkb1	Gm16200	Gm11824	Fam89b	Dennd4a	Cdca2	Gm47727	Nedd9	Pkn1	Atad2	Kif20b	Gm5687	Polr2j	Ubash3a	Gm38190	Gm5879	Rpl15-ps3		Calr	Sec61b	Pim3	Angpt1	Cep85	Hk1os	Gm33280	Mgll		Tnfrsf1a	Gm28154	Magix	Vmn2r-ps37	Gm43795	Grik2	Telo2	Bloc1s6os	Jam3				Cyld	Ptpn4	1700084C06Rik	Secisbp2
978	Rfc2	Gm5497	Igkv12-89	Snrpert	Idh2	Nfatc1	Gm6485	Mir142	Map3k8	Nrm	Rpl36-ps12	Unc93b1	Nuf2	Clec4b2	Gm6201	Dtymk	Prim1	Gm48088	Rps19	Agtrap	Mis18a	Tfam	Sh3kbp1		Cox6b2	Rpl34	Gcnt2	Cog8	Cfap57	Atg9a	Gm14608	Rsad2		Pitpnc1	Stmn2	Gucy1a1	Vgll4	Dock11	A830082N09Rik	Gtf2ird2	1700016J18Rik	Gm49011				Ggct	Zfp451	Ehf	Washc3
979	Kif18b	Snrpg	Arf6	Ctcf	Cebpzos	Mylip	Gm8337	Trim55	Lfng	Hmgcl	Rpl37rt	Uqcrfs1	Hipk1	Vps4b	Snx10	Sra1	Tln1	Gm10290	Gm7776	Creg1	Rorc	Gm336	Esyt2		Rps8-ps4	H2bc14	Pitpnc1	Klf2	Sass6	Tbc1d31	Gm36948	Psmd4		Nfe2l1	Fam193b	Gm44769	Crk	Arhgap32	Itih5	Gstp3	Gm26558	Smarcad1				Haus7	S100a10	^Osbpl2	Gm27517
980	Srsf3	Lyl1	Rubcnl	H3f3a-ps2	Lamp2	Naa50	Fam174a	Etv6	Cnr2	Mir142hg	Rps15a-ps3	H2-K1	Gm5530	Gm36738	Cmip	Cit	Ndc1	Tpm3-rs7	Mrpl17	Vdac2	Rpl19-ps1	Sh2d1b1	Slc9a9		Gm37702	Gm37568	Nucb2	Ppp1r15a	Unc5cl	Pla2g4c	Mkln1os	Wdr76		Rassf9	Samd9l	Lipa	Tpte	Gm13597	Vps37d	Gm8242	Gm13882	Grem1				Gm23935	Pgap1	Aven	Tfcp2l1
981	H2ac10	Cdkn2aipnl	Slc30a5	Aunip	Pstpip2	Itprid2	Csf3r	Tk2	Gm10269	Sik1	Gm16587	Atp5k	Actb-ps1	^Dmxl2	Cks2	Gm7665	Ifrd2	Naa50	Sh3bgrl3	Gm6104	Lyrm9	Gm5526	Ly6c2		Rangap1	Gm7252	Enkur	Ei24	Gm47314	Atp7b	Hba-ps4	Gm4366		1700108F19Rik	Trak1	Omp	Adamtsl2	Srpr	Ntn1	Isy1	Rcl1	Ptprg				Mfsd7a	Otud3	Trdv4	Snhg20
982	Gm28053	Aurkb	Zkscan14	Ncapg	Mob1a	Cfap45	Mlxipl	Gm37606	Gm40787	Mef2a	Lamtor2	Tle5	Pbk	Tnnt1	Rnf40	Irak3	Tspoap1	4921507G05Rik	Tmed9	Clspn	Dnah8	Rps4x-ps	Gbp7		Msh5	Tmem192	Klf8	Tmx1	Atg4a-ps	Cenpt	Gm45403	Atp5c1		Nisch	Kcnj2	Rock2	Anxa2	Adgrl3	Dmrta1	3110001I22Rik	Uba2	Ppp3ca				Carhsp1	Mxra8	Gemin4	Gm37606
983	Gm39326	Atg101	Tram1	Gm6552	Ivns1abp	Rp2	Etv5	Fndc7	Slc8a1	Glrx	Gm46209	E2f2	Fen1	Sytl1	Dhx38	1810037I17Rik	Anp32a	Rps2-ps6	Gm6030	Gm10053	Rps6-ps1	Gm28053	Zfp52		Gm18736	Znrf1	Cggbp1	Cenpa	Ccdc77	Slc30a10	Gm48334	Spata24		Mrip-ps	Gm49337	Gm16046	4930430E12Rik	Ryk	Setd6	Sgk1	Gm46522	Pdia4				Smarcal1	Popdc2	Osbpl6	8430432A02Rik
984	Mxd3	Eed	Rtcb	Ighd	AU020206	Ncf4	Nab2	Atp6v0c	Cib1	Lats2	Plekho1	Dut	Hsh2d	Gm16192	Herc4	Lin28a	Rpl39	Rps4x-ps	Gm5791	Ndufa7	*Slc9a3r1	Sh3bp1	Grk6		^S1pr2	Prkacb	Ppp1r18	H3c2	9830144P21Rik	Cenpc1	Kpna2	Rpl7-ps8		Tlnrd1	Gm37788	Gm8919	Uvrag	Prickle2	Gm41307	Pltp	Nbdy	Spry2				2900089D17Rik	Tfeb	Tmem87b	Tatdn2
985	Tnfrsf26	Rpf1	Pxk	Dock8	Adcy7	Tiparp	Gm8979	Adora3	Pkib	Myo9b	Eef1a1	Eif1	Plk4	Ggt5	Gpr137c	Tnfaip8	Ebna1bp2	Dazap1	Fkbp3	Eef1a1	Slc36a3os	Panx1	Gm9512		Gyg	Comtd1	Rpsa-ps7	Gm48909	Gm17135	Spata24	Exo1	Tln1		Gm25889	Jak3	Ralb	Gm43281	B130024G19Rik	Fam118a	Atp2b4	Ctsz	Med31				Stim2	Ctxn3	Vdr	Rps6ka2
986	Rab19	Cyb5b	Eif3a	Fis1	Irf2	Relb	Tsc22d3	Hmces	Grk6	Lyl1	Psmg4	Mis18a	Slc2a9	Cln3	Slc35d2	Klre1	Gm10154	Hmgn5	Dynlt1f	Snrpb	Gm12013	Gm8186	Was		Gm14633	Gm24355	Gm42635	Arpc1b	Gm13675	Carm1	Gm12856	Apol11b		Gata2	Zfp715	Gm45445	Filip1l	Raver2	Arhgef40	Nr2f2	Sco1	^Ror1				Ubqln1	Creb3l2	Fzd2	Camta2
987	Fignl1	Cep250	AI467606	Gm6787	Rapgef5	Cd209f	Gm44751	Rnasel	Gm33424	Anp32a	Lrrfip2	Hmgb1-ps8	Mcm3	Atg101	Rab8a	Ndufb8	Syne1	Cdc45	Rpl18a-ps1	Snapc5	Gm43817	Prrt1	Zc3h12a		B4galnt1	Rpp21	Dynlt1f	Snrpg	Gm47079	Gm3793	9030607J07Rik	Spag5		Bik	Lipt2	Actn4	Tinagl1	Gm5790	Psd	Actn4	Podn	Zc3h14				Zyg11b	Gm29170	Rflnb	Fbxl20
988	Rps11-ps2	Eif4ebp2	Gm13196	Gm7429	Dram2	Plekhb2	Zfp36l2	Pdlim5	Aim2	Map2k1	Rps15	Gpx3	Gm10179	AU019990	Mark2	Mrps15	Cdkn2aipnl	Wdr46	Imp4	Stk16	Saraf	Il1r1	Glipr2		Stat5b	Pnkp	Gm4739	Fosl2	Polh	Mis12	Gm47079	Tmem9		Plcb3	Dram2	Cxcl11	Gm18811	Gm12799	Mogs	Gm10052	Ftl1-ps1	Peli1				Nkx6-1	Nek4	Chrd	Zfp119b
989	Gm37642	Rpl27a-ps4	Gm28693	Mif	Cdc42	Gab3	Ogfrl1	Cxcr4	Ptbp3	Tagap	Cd300e	Fkbp2	Chst15	Gm15964	Ppp1r2	Gpi-ps	Ccdc115	Gm12186	Ncln	Atg3	Cd200r1	Wipf1	*Chd7		Cutc	Rps23-ps2	Trp53i13	Toe1	Zgrf1	Gm47252	Mtfr2	Svip		Dock1	Tmem109	Sorbs1	Tpm4	Sike1	Triqk	Ankzf1	Jund	Cep170				Igf1r	Epb41l1	Pttg1ip	Gstt2
990	Btla	Phf5a	Fbl-ps2	Cstdc5	Dock11	St3gal6	Slc16a7	Orai2	Erp29	Mfsd14b	Gm15931	Ccna2	E230032D23Rik	Scp2-ps2	Ankrd44	H3c8	Ndufs7	Gm10288	Mrps18c	Tmem258	Rps12-ps3	Gm6204	Gm9083		Rpl26	Gm30023	Ocrl	Pole	Gm20657	Gm49024	Rad54b	Gm10131		Tgm2	Tacc1	Btbd3	Glul	Cdc42bpb	Helz2	Pomgnt2	Raph1	Zfp148				2810433D01Rik	1700037H04Rik	Hdlbp	Gm44916
991	Rps15-ps2	Ppan	Pimreg	Nfkbie	Twf1	Tlr6	Slc38a7	Mthfsl	Gm48978	Rnf115	Gm36486	Ostf1	B3gnt2	Tspan32	Gm13986	Uchl5	Ncl	4921524J17Rik	Hnrnpd	Rad51	Gm8451	Gm6252	Ccl4		Serinc3	Elmod1	Areg	Rps15	Sh3tc2	4930430F08Rik	9830144P21Rik	Atp5j		Mapk11	Gm42895	Clip1	Oit3	Dop1a	Zscan30	Lrrc8b	Procr	Fbxl17				6030400A10Rik	Arl2bp	Ralgds	4732463B04Rik
992	Serp1	Ftx	Gm45928	Gm10221	Mid1ip1	Rreb1	Rab8b	Ccr3	Clta	Cmip	Rpl10a	Gm10053	Rad51ap1	Nt5e	Gm15964	Mrpl28	B430010I23Rik	Gm7488	Myc	Sub1	Gm13212	Rftn1	Fmnl1		Rpl36a	Prkcd	Syce2	Gm12013	Wdr55	Ska2l-ps	Msmb	Hmgb1-ps3		Lmf2	Nisch	Filip1l	Arhgef5	Gm8034	Particl	Pakap	Nes	Hsd17b10				^Rdx	Zfp871	*Bmp4	Gm9048
993	Banf1	Mplkip	Gm15326	Rpsa-ps11	Tmem141	Fmnl1	Blvra	Atg16l2	Olr1	Chmp4b	Scand1	Gm2614	Gm4854	Elmo1	Aff2	Hnrnpd	Mrpl30	Gria3	Romo1	Rfc2	Nxnl2	Gm15772	Gm15725		Dock2	Ssr1	Rbm3	Icam1	Gm19898	Ccdc24	Hk1os	Gm8130		Gm42572	4933415A04Rik	Usp54	mt-Tg	Ccdc124	Gm50455	Tlcd5	Rbms2	Tenm4				Topors	CT010467.1	Hmgn1	Ccdc9b
994	Insl6	Nop53	Lef1os1	Gm12669	Junb	Naip6	Stk17b	Optn	Gpx3	Ube2f	Trafd1	Eif3s6-ps2	2310047D07Rik	Trim12a	N4bp2l1	Gabarap	Mrps24	Gm7027	Pycrl	Ube2a	Sik1	Parvg	Gm14586		Tex30	Gm15710	Rnf2	Gm43707	Gm43417	Gm10371	Gm16278	Rad21		Exph5	Vps36	Mmd	Sorbs2os	Gm10505	Slmap	Npepl1	Rhod	Mdh2				Fndc3b	Cystm1	Phyh	Cacna2d3
995	Snn	Smim41	Gm13680	Nfkbia	Celf2	Gm4788	C030034L19Rik	Sh3tc1	Gm36486	Plekhg3	Nxpe4	Ercc6l	*Slc9a3r1	Lpgat1	Map11	Nfkbid	Gm10156	Ak6	D16Ertd472e	Sash3	Aim2	Vipr1	Gm50012		Psma4	Oxr1	Rpl9-ps6	Calm1	Gm8925	Mms22l	Gm14862	Gm11427		Nox4	Gpd2	Bcar1	C230037L18Rik	Scarf2	Cog7	Ints6l	Slc19a1	Ptprs				Tspo	^Pou3f4	Pfn2	Tgfbrap1
996	Ttc7	Rnase6	Gm10689	Sf3b6	Snta1	Sp110	Rragc	Cd274	Resf1	Sh3glb1	Rps10	Arpc5	5830416I19Rik	Cd80	Gm19391	Pstpip2	Taf9	Hspe1-rs1	Gm10123	Nucks1	Rpl7-ps7	Fkbp5	Tgtp2		Gm6552	Crlf3	Vcl	Timm13	Gm38227	Cep135	Gm49159	Cct7		Snn	Dennd5b	Hsp90ab1	Foxf2	Ubr2	Gm15663	Ccdc157	Akt1	Tlnrd1				Gm48225	Ppp6r3	Huwe1	Gm36930
997	Arpc3	Rpl7-ps7	Gm48088	Ccnd3	P3h2	Oasl1	Ubtd1	Osbpl8	Hint1	Rab31	Myl12a	Ndufs6	Gm44745	Hsh2d	Mir22hg	Tipin	Gm20342	Crnkl1	Rpl30-ps9	Cytip	Rps26-ps1	Tpt1	Tln1		Olr1	4833403J16Rik	Gm28006	Spint2	Gm10087	Rad54b	AA986860	Cd55		Tap2	Pemt	Gulp1	Ulbp1	Gm22068	Gm8894	Uggt1	Gm45743	Sh3tc1				Tle3	Cxxc1	Gstm2-ps1	Gm7575
998	Ercc6l	Dnase1l3	Gm16152	Bola2	Irf2bp2	Soat1	Sh3glb1	Cmklr1	Clec5a	Fgd2	Rpl17-ps8	Ccdc180	Mindy1	Rab31	Abt1	Sec11c	Tnfaip8l2	Ssbp1	Dnajc19-ps	Slc25a5	Pecam1	Csk	Jpt1		Map4k1	Fis1	Creld2	B9d2	Gm17344	B3gnt3	9430037O13Rik	Pck2		Gm21969	Etl4	Gm50452	Lims1	Picalm	Gm7936	Grk4	Tceal1	Atic				Mrc2	Zfp597	Aktip	Zfp647
999	Cenph	2010309G21Rik	Rpl23a-ps3	Cyfip2	Tpm3	2810025M15Rik	Tsc22d2	Gm25613	1500005C15Rik	D930030I03Rik	Slc25a45	Pou2f2	Malt1	Gng5	Klra2	Mrpl58	Polr2j	Gm4294	Phpt1	Nxt1	5730460C07Rik	Rbm3	Macf1		Ap3s1	Polr1d	Elf4	Flot1	Neu3	Mastl	Ankrd65	Fbxo7		Fbln5	Tsc22d3	Znrf1	Slc35b3	Efcc1	Lrrc8b	Stau1	Adamts15	9930021J03Rik				Zfp523	Sidt2	Bad	Gm38368
1000	Elf4	Hmgb3	Nsa2-ps1	Atp5d	Rab1a	Guca1a	Ppm1h	Fam13b	Rara	P2ry6	Scp2	Tagap	Ticrr	Gm14608	Dennd2d	H2bc8	Nfe2	Rpsa-ps7	Ccnh	Pold4	Gm5619	Tnip1	Jaml		Rps6ka5	Mcu	Gm12966	Mvb12a	Gm45399	Cercam	Eme1	Gm14513		Prtg	Ro60	Ackr3	Tnfrsf10b	Coq10b	*Hoxa2	Zfp503	Cpm	Esf1				Zfp84	Slc25a35	Wfikkn2	Sec23ip
1001	Frg1	Rbmxl1	Acap1	Gm9625	Dgkd	Gsap	Sipa1l2	Gm9694	Pfn1	Trim30c	Gm13226	Gm20658	Agps	Rnasel	Mtmr3	Gm9354	Mrpl28	Gtf3c6	Rpl14-ps1	Mrpl51	Gm15843	Gm6477	Gm10247		Rac1	Anp32a	Rpl6l	Ltb4r1	Inpp5b	Arl6ip6	B230322F03Rik	H3c13		Erf	Stim2	Gpr21	Nfkbiz	4932438A13Rik	C230086J09Rik	Lpp	A730061H03Rik	Marveld1				Wwp2	5031439G07Rik	Anxa6	Gm48045
1002	H2ac20	Exosc6	Alkbh1	H4c8	Tnni2	Cyp4v3	Fosl2	Gpr31c	H2-DMb1	Atp6v1e1	Rps12	Mir142hg	Ccdc189	Aip	Ly6g5b	Nsl1	Rnaseh2b	Sp110	Sgms2	Rpl31-ps15	Ptpn6	Gm48909	Rasa3		Snrpe	Ehbp1l1	Gm10237	Cox7a2l	Gm12891	Nup85	Gm12245	Wdr89		Gm38346	Ccny	Fam171a1	Gm16016	Lrrc75a	E330037G11Rik	Trpv2	Sh2d3c	Diaph2				Tirap	Macf1	Pcdhb9	Gm50457
1003	Gm9385	Ubash3a	Arpc4	Gm26716	Zfp992	Gm8463	Fndc3a	Olfr1555-ps1	Prkch	Il1rn	Akr1a1	Impa2	Gm49499	Scp2	Gm45266	Kif20b	Gm10237	Rps13-ps1	Ufc1	Gm10120	Gm49673	Gpi1	Mfsd6		Tmem198	Kidins220	Skil	Tmco1	Tnk1	Fbxo48	Rad51c	Mrpl53		Dpp4	Tpst1	Exoc6b	Psme2b	Tln1	Anpep	Las1l	Gm38124	Setd5				8030456M14Rik	Klhl42	Tcf7	Maz
1004	Cyb561a3	Fbxo5	Nsf	Rps27l	Tob2	Tnfrsf13b	Pag1	Gm49931	Gm45700	Adipor1	Vrk1	Naa38	Fam160a2	Mboat7	Gm20507	Gm16042	Gm13680	Chrac1	Gm7589	Gm21188	Rin3	Gm11449	Gm13196		Capg	Prelid1	Adgre5	Uba2	Gm50340	Gm9506	Gm47985	Rps12-ps4		Npnt	Arhgef1	Sertad1	Gm50481	Gm15766	Miga2	E2f5	Cdc42	Sema4g				Rrp8	Itga5	Gm8318	Gm45358
1005	Gm8437	Msh3	Gm5815	Gm6807	Tmem119	B4galt1	Cebpg	Gm43144	4930455G09Rik	Vamp8	Rpl11	1700020L24Rik	Fkbp5	Inpp1	Gm10030	Osgin1	Cct5	Gm15427	Rbmxl1	Gapt	Gm11942	Xkrx	Ccr9		C1qtnf12	Gm41780	Dnajb1	Thyn1	Suox	Lrrc1	Asb17	Tmx1		Il3ra	Gm50094	Nfe2l1	Map3k11	Gm23442	Mxra8	Lrrc49	Zfp148	Matr3				Tk2	Lrig2	Apof	Tmem185a
1006	H2-Q6	Rsl24d1	Smchd1	Rpl37a	Gm15725	Dram2	Mfng	Gm10857	Gm8093	Siva1	Gm7808	Gm12174	Gfi1	Tpm3	Oas3	Gm10184	Lbhd1	Ola1	Lgals1	Cd200r1	Pitpnm1	Mgst2	Gm5526		4633401B06Rik	Gm48690	Mcm3	Snx17	Snora68	2810030D12Rik	Gm23451	Sf3b5		Stat2	Ldlrad4	Tmem106a	Lrrc8c	Eng	Gm24270	Ptprf	Cggbp1	Sgce				Atp6v1a	Klf15	Gm6665	Vps13a
1007	Rad54b	Gm50318	Gm7857	Rpl30-ps1	Retreg1	1600022D10Rik	Errfi1	Gm49676	Atp6v0d2	Rps6ka1	Tpst2	Mrpl28	Plekha2	Lamb3	C130050O18Rik	Gm20369	Agtrap	Anp32-ps	Gm10774	Gm16587	Impa2	Grk6	Kdm6b		Rgs14	Gm11824	Gm8292	Ywhab	Gm5666	Mrm1	Zfp341	Iba57		Slc38a5	Zfp287	Cachd1	Mef2a	Fat1	Rabac1	Myl12a	Gm43792	Smad1				Ftsj1	Exosc2	Hsp90aa1	Tmem259
1008	Pkmyt1	Ssh2	H2-Q5	Ndufb8	Wasf2	Ifi203	Fli1	Gm29599	Sirt7	Tmem71	Rpl19-ps1	Ndufa13	Slco4a1	Dennd11	Cd200r1	Gm14548	Gm14633	Tmem165	Hpf1	H1f4	Stk38	Ppp1ca	Dyrk2		Gm14165	Rps10	Gm8894	Gm19325	Gm9830	Clca3a1	Gm49864	Gm4963		Irgm1	Exoc6	Pdgfd	Spats2	Ankrd6	Abi2	Insig2	Kank2	Timm17b				Med1	Ncstn	Cmbl	Gm37490
1009	Gm10343	Glcci1	Trmt112	4930570N18Rik	Tmem140	Fnbp1	Ripk1	Gm28825	Il1rn	Ppp1ca	Fbl-ps2	Rpl21-ps11	Aip	Mir142	Zscan29	Khk	Banf1	Mrpl57	Rpsa-ps10	Eef1d	Slc39a4	Fli1	Tnni1		Rps7	Vrk1	Spty2d1	Pitpnm2	B230322F03Rik	Gm37513	Gm3417	Snrnp25		Ctsw	Ecm2	Serpina3f	Frmd4b	Sh3rf1	Bicd2	Id1	Ids	Fads1				Phf6	Tomm70a	Zmym2	Srsf5
1010	Gm49499	Gm10182	Cenpn	Parp1	Serpinb6a	Gm8818	Pi4k2a	Gm40055	Pdcd1lg2	Cast	Tns4	Gm6988	Dclre1b	Sri	Tspan32	Gm38575	Gins1	Htra2	Emc2	Slc35c2	Rpl9-ps7	Pdcd2	Fam102a		Gm7429	Rps10-ps2	Ubn1	Slc43a1	Gm49384	Gm6741	Gm3550	Usp1		Lpar6	Fgd6	Rnf213	Kcnk7	Ppp1r15a	Itpripl1	Map7d2	Selenom	Rab12				Uck1	Tet1	Slmap	Hexa
1011	Gm37403	Tnfaip8	Rps15-ps3	Xrcc6	Tln1	Tmem88	Dapp1	Gm12424	Nme2	C1galt1c1	Dock11	Gm6474	Dok2	Fem1c	Ap1m1	Mir682	Gm50083	Rab5if	Kcnip3	Cenpm	Bcl2a1b	Gm12840	Crmp1		Esr1	Dapk2	Arhgef3	Ptcd2	Gm42047	4930422I22Rik	Nanp	Micall2		Chek2	Hfe	Nrep	Hmgn5	Hoxaas2	Paxbp1	Kcnk13	Gm26802	Slc4a8				Ddx55	Zfp120	^S1pr2	Gm48693
1012	Lat	Gh	Rpsa-ps7	Gm10362	Elf1	Syk	Calhm6	Olfr110	Gm15964	Tmem106a	Gm10154	Grb2	Gm44901	Ampd3	Cemip2	Carhsp1	Cpa3	Gm46209	Gm8670	H3c10	Gm44694	Cited4	Riok1		Pmf1	Tiam1	Gng5	Rad18	4930579G24Rik	2810408I11Rik	Tonsl	Nsmce4a		Gm48529	Spag9	mt-Tp	Pcnx	Anxa11	Thy1	Antxr2	Gm38056	Gm49890				Fgf1	Sap25	Hexa	Gm8188
1013	Mnd1	Emc6	Gm12261	Gm10123	Mapre2	Ostf1	Stard9	Gm45866	Gm38082	Baz1a	Rgs18	Pcbd2	Gm37800	Trim12c	Ccnt1	Gm5596	Pola1	Bak1	Ndufb1-ps	Vapa	Gm43411	Rpl31-ps14	Gm30054		Gm29719	Sqstm1	Myl12a	Rbm8a2	Sh3yl1	Ppp2r1b	H2bc21	Pop5		Dync1h1	Pnpla6	Nr4a1	Pvr	Kctd17	Mrc2	Crtc1	Pex11b	Cacybp				Utrn	Bcorl1	Heatr3	Puf60
1014	Gm37474	Col5a3	Tigd2	Cxcr4	Cd300ld	Myof	Lrp1	Nlrp9b	Adgre1	Tmem160	Uck2	Rex1bd	Casp1	Ap5b1	Map3k3	Slc25a24	B9d2	Gm17807	Zfp422	Polr2g	Ahnak	Gm37108	Ubac2		Gm42047	Gng2	Atp10d	Gm6421	Oas1c	Lin9	BC065403	Mrps24		Cmtm6	Gcc2	Plscr2	Zfp300	Sytl2	Lhfpl4	Slc7a2	2310022B05Rik	Lsm8				Uty	Kri1	Atp1a2	Igdcc4
1015	Kif21b	Igkv1-110	Gm13092	Bub3	Rap1a	Snx2	Rabep1	Gm2544	Plagl2	Slc35c2	Def6	Exosc8	Gm42819	Zfp516	Gm36738	Rpl14	Phf5a	Gm9619	Hspa14	Arpc5	Gm6204	Peak1	Srsf7		Card11	Rps18-ps3	A430019L02Rik	Golga3	Nacad	Gm34821	A430010J10Rik	Poc1a		Zfp664	Wdfy1	Asah2	Olfr843	Sgce	Dag1	Gm49066	Vsig2	Commd10				Grina	Nhsl1	Gdpd1	Zmiz1
1016	Stil	Myo1g	Gm46560	Selenow	Abracl	Snta1	Map2k3os	Gm17072	Actr2	Lrmda	Rps6-ps1	Gm8942	Gm13160	Rhof	Xylt1	Gm6749	Cnn2	Abce1	Gm48690	Cd47	Rps26	Rpl35a-ps2	Tbc1d1		Rps19-ps4	Ppp1r12a	Suco	Cdc37	Fbxo42	Cep128	Gm38227	Gm13835		Trim6	Lnx2	Tsc22d2	Snord100	Fam161a	Maskbp3	Inafm1	Gm43965	Vasp				Letm1	Bcat2	Vps4a	Akap13
1017	Gm4149	Hmgb1-ps7	Rnps1	Rdm1	A130071D04Rik	Rcbtb2	Lap3	Olfr460	Serinc3	Rnf166	Rpl21-ps8	Plek	Ccnf	Tle3	Cd300c2	Rpl3-ps1	Fkbp4	Atad3a	Rpl5-ps1	Arhgap4	Rps3a3	Vcpkmt	Grcc10		Mpc2	Gm37584	Sell	Khk	Syngr4	Mkln1os	Gm17135	Art4		Cnksr3	F730043M19Rik	Nr2f6	Slc6a21	Zdhhc17	Gm9930	Rab3a	Gm45512	Syde1				Psme3	Snapc1l	Prrx2	Lin7b
1018	Rbl1	Llph	Rpsa-ps5	Gm13743	Spry1	Calhm6	Tln2	Gm18763	Nubp1	Hps3	Gm10288	Mrpl54	Klhdc4	Gm33148	Pacs1	Lockd	5033406O09Rik	Gm6394	Gm20762	Eif4ebp1	Gm37881	Orai2	Mex3b		Gm7476	Tapbp	Sf1	Hadhb	Gm14608	Cep295	Gm16072	2600006K01Rik		Ttpa	Mansc1	Kcnb1	Gm15626	Cep295	Rnd3	Bud23	Notch1	Gm13835				Lin52	Mast2	Bicral	^Lrrc51
1019	Idh3g	^Prps1	Gh	Snrpf	Xaf1	Cpeb2	Wipf1	Gm14040	Coro1c	Nipsnap3b	Gm11824	Esco2	Cmip	Cracr2a	Gm18068	Trappc2l	Gm13436	Rpl7l1	Rps12-ps3	Gm7390	Rpl9-ps6	Rpl10-ps3	Glipr1		Gm9294	Ints6l	Gm7857	Yipf2	Wdr81	B230317F23Rik	Gm32884	Abcb6		Nmt2	Phactr4	Scn3a	Gm19276	Man2a1	4930451G09Rik	Slc30a10	Lix1l	Tmem132a				Ip6k2	Marchf6	Gm6222	Hspa1a
1020	Rasal3	Tcf19	Gm45062	Mrps11	Tor1aip1	Fcho2	2810025M15Rik	4933406F09Rik	Fry	Ifi203	Fbxo4	Dhrs9	Nlrx1	Rassf2	Cd80	Cenpm	Aurka	Gm13464	Mtf1	Pomp	Rpl27-ps2	Rpl19-ps6	Fkbp3		Gm8186	4933412A08Rik	Dnajb6	2810006K23Rik	H4f16	Trip13	Gm9115	Ezh2		Prkcg	Tpm1	Stard13	Gm49940	Ankrd50	Tent5b	Tfip11	Bmp5	Xbp1				Ccdc107	Cyp2j6	Dcaf1	Gm11969
1021	Cfl1	Gpr12	Ddx41	Iglc3	Ube2f	Arhgap30	Tec	Gm26090	Ppp1r18	Ptbp3	Rpl29	Gm8894	Clint1	G6pd2	Gm38979	Ndufs8	Cep55	Mettl1	Atp23	Cenph	Gm11714	Gm13226	Elf4		Gm11427	Rinl	Rps13-ps5	Hsp90ab1	Gm9506	D430020J02Rik	Dhrs13	Gm6851		Myo19	Paqr7	Chst2	Gm41109	Tmem100	Gm48872	Pard3	Fam13c	Psmd8				Haus2	Kdm1a	Fam160a1	Tspan17
1022	Mrpl18	Abhd17a	Gm17745	Gm11131	Rac1	Lrrc70	Tcirg1	Gm39149	Cmip	Gm48614	Gm9794	Jaml	Prkcd	Mical1	4933424M12Rik	Arhgap15	Pold3	Gm11575	Thumpd1	Gm10131	Slc17a9	Gm13212	Gm49392		Cd9	Rpl30	Pik3cd	Cmas	Cchcr1	Cchcr1	Smim6	Ache		Midn	Abcg1	Gm26581	Mir339	Gm17634	Zfp128	^Diablo	Wnt10a	Gm5517				Zfp960	Fam43a	Glce	Gm16287
1023	Lrrc10b	Mrpl9	Hnrnpc	Gm10320	Tmem243	Nmt1	Rap1gds1	Gm24474	Ccnd3	Dusp22	Grk3	Cox6c	Fbp1	Ptpn12	Gm33148	Runx3	Apex1	Otulinl	Lactb	Gm7380	Gm7618	Mettl23	Itpr2		9130008F23Rik	Gm12482	Gm10095	Gm5616	Gm29560	Apol11a	Kctd7	Gm14539		Wdr59	Cyb5r3	Laptm4a	Samsn1	Stard13	4931406P16Rik	Lrp4	Artn	Thsd7a				Tppp3	Btaf1	Bicd2	Gm7644
1024	Cpsf2	Imp3	Bcl2l12	Ctnnbl1	Tent2	Pde1b	Saraf	Olfr433	4930523C07Rik	Tpm4	Pfkp	Gm7434	Gm11342	^Gsdme	Fli1	Gm7285	Rpl9-ps6	Tma7	Ppig	Psmb2	Gm6745	Il3ra	Dph5		Gm13624	Rps18	Pdcd4	Ppp1r11	Minpp1	Gm20628	4930404N11Rik	Gm12657		mt-Cytb	Pvr	Vegfd	Gm48417	Dock1	Col12a1	A130050O07Rik	Cnih1	Eif3l				Hspa9	Ncor2	Jmjd7	Gm48298
1025	Gm42987	Smim24	Eif2ak3	Cfl1	Taok3	^Hgf	Nfatc2	AC117663.1	Tmem51	BC147527	Cd300ld	Psma2	Tpm3-rs7	Ube2d3	Serpinb2	Tk1	Yeats4	Gm11425	Rpsa-ps9	Clec2i	Zfp52	Btbd11	Prkar1a		Cdk6	Rpl11	Dap	H2ac15	Wdr62	5330416C01Rik	Zpbp2	Klf3		Fam131a	Lmf2	Lmf2	Gm13722	Unc5b	Fkbp9	Mprip	Ncln	Phax				Tcerg1	Sart1	Bsg	Pantr1
1026	Coro7	^Eps8	Gm8995	Rnase6	Kif21b	BC049352	Mtus1	Gm38321	Gm44746	Mcts1	Lrrc59	Gnb2	Dna2	Gm2427	Chst13	Kif2c	Gm9616	Eif4a-ps4	Rps19-ps3	Psma4	Celf2	Cap1	Anp32a		Mylk3	Gm46212	Crem	Plp2	Gm43110	Nos1ap	H2al1m	Mad2l1bp		Atp9b	Tcte2	Gm45053	Mapk3	Plcb4	Mpp4	Vaultrc5	Nr3c1	Sigmar1				Stk38l	Srm	Nampt	Kbtbd3
1027	Gm50045	Fgfr1op	Grk6	Gm8655	2610507B11Rik	Capzb	Klf10	Gm45888	Fam117b	Gm4799	Sgk3	Gm20762	Lpgat1	Ovgp1	Ptk2b	Ube2m	Rps21	Rps2-ps5	Rps23-ps2	Gm5425	Gm20186	Vps28	Nfkb1		Gm14440	Rps13-ps2	Ninj1	Rbm22	Zfp39	A330094K24Rik	Gm7278	Ccrl2		Gm9800	Lpin3	Ubc	Gm42047	Cbfa2t3	Spry4	R3hcc1l	Gm40155	2700081O15Rik				Sned1	Plau	Pdha1	Tceanc
1028	Ero1lb	Pkn1	Gbp9	Spi1	Cbfa2t3	Il18	Mycbp2	Olfr1444	Rpl7-ps7	Coro1c	Rab11fip1	Rac1	Aurka	Gm15912	1810055G02Rik	Ccl5	Gm4950	Mettl6	Tomm7	Plin2	Mettl23	Ubac2	Serp2		Spint2	Rpl30-ps11	Gm9385	Gab2	D430020J02Rik	D930028M14Rik	Gm37368	Gm14150		Gm47283	9930012K11Rik	Itm2b	Xirp1	Cdk6	4632418H02Rik	Gm7327	Ndrg2	Dnaja1				Slc22a15	Nid1	Gm11694	Shld2
1029	Gm37248	Smad7	Ly86	Gm13815	Gmpr	Themis2	Dennd4a	Ighj1	Sash3	Orai1	Reep5	Rnaset2a	Chac1	Elane	Csta3	Eno1	Crlf2	Cox5b	Myo1f	Stap1	Gm6654	Ccdc88b	Arpc3		Rag2	Gm15427	Rab26os	Cope	Gm8396	Gm29560	Gm20628	Psmc2		Lpar4	Crybg3	Gm15718	Dglucy	A230085B16Rik	Akr1b8	C1ra	Leprotl1	Gm4895				Gm49594	Dele1	Zfp169	Arl6ip5
1030	Npm3	Slc38a2	Ppm1e	Gm18078	Tmed5	Rnaset2b	BC028528	Ighv2-2	Myd88	Vps13c	Timm10b	Gm8692	Stk38	Pet100	Retn	Gm48690	Gm13835	Gm8539	Cyb5r4	Bloc1s1	Rpl22-ps1	Eno1	Gm12481		Gm5766	Rps19-ps6	Rps25-ps1	E2f2	Gm9115	Parp16	Ska2l-ps	Prxl2a		Gch1	Plcb4	Map3k11	Gm37760	Mllt6	Tsacc	Bcr	Gm15932	Zwint				^Triobp	Ubl3	Fig4	Chrd
1031	Trim59	Gm9118	Prrc2c	Psma7	Gm43814	Tpp2	Relb	Gm13838	Ms4a4a	Abr	Ywhab	Uqcc2	Mfsd13a	Gm15232	Atrn	Kmt5a	Samm50	Ccdc22	Psmb10	Cct5	Sipa1	Ifrd1	Irf2bpl		Gm7059	Smc4	Gm48302	Rps8	Gm5903	AA986860	Brinp2	F930017D23Rik		Sgpp2	Mn1	Serpinb9	Klhl4	B3glct	Gm10655	Fam229b	Zfp36	Nlk				Eif4b	Hspbap1	Synj2	Trip11
1032	Mtss1	Gm5791	Fam204a	Tomm5	Rftn1	Lrch4	Tubgcp5	Vmn2r96	BC028528	Lrrk2	Gm28911	Prdx4	Ppp1ca	Gm5530	Zfand3	Rpl21-ps8	Hmgn5	Gm5616	Psmd14	Arhgap11a	Impdh1	Lingo4	Ier5		Trmt112-ps2	Gm38134	Gm47314	Oard1	Gm11263	Hist1h2bq	D430020J02Rik	Gm5487		Sec14l1	Traf7	Zfp532	Angptl4	A930028N01Rik	Socs5	Gm2830	Klhl23	Pigp				Pcmtd1	Ccdc8	Tpgs1	Gm9200
1033	Scn4b	Gm15843	Gm4786	Nrros	Trim14	Sfmbt1	Arhgef6	Gm15369	Cyb5r4	Sh2b3	Rps15-ps3	Vars	Gm37474	Mapk3	Frrs1	Gm50252	Impdh2-ps	Palm	Noc2l	Sh2d1b1	Kcnk7	Itm2a	Pitpnm2		Slc29a2	Rps8-ps4	Selenoh	Polr1d	Fam110c	Gm18649	Fam110c	Mthfd2		Gm43259	Mfap3	4933440N22Rik	Oip5os1	Prrt2	Ranbp17	Sec24d	Dlk1	Tead1				Gbf1	Rnf213	Bmi1	A230072E10Rik
1034	Rps6-ps1	Gm13092	Traf6	Rps8-ps1	Ubtd1	Actr3-ps	Gm47567	Gm44332	Nxpe4	Gm12481	Sgms1	Sec11c	Gm45715	Ugp2	Kdm6b	Rab8a	Rps24	Cpsf3	Gm20390	Gm12350	Gm27597	Dock11	Arhgef3		St8sia4	Plekhj1	Acyp1	Utp11	H2bc1	Fam110c	A330094K24Rik	Ccne2		Arl4d	Igsf23	Inppl1	Usp18	Selenow	Gm10676	Mmp14	Gm43834	Ddx6				4632404H12Rik	Smc5	Zkscan2	Ppm1m
1035	Gm7589	Gm7776	Hmgb1-ps7	Tyrobp	Wdr81	Cap1	Naa50	4921529L05Rik	Zfp971	Tusc1	Rps10-ps2	Ndufs2	Krtcap3	Hip1r	Pwp1	Kif21b	Gapt	Tmem147	Nutf2-ps1	H2-D1	Rpl30-ps1	Armc7	Zfp53		Hist1h2al	Rbm3	Ripk3	Gm13835	1700023H06Rik	Hba-ps4	Zgrf1	Emg1		Dcbld1	Bhlhe40	Ppp1r9b	Gm8178	Lrp1	Map1lc3a	Tbx18	Hmgn1	Exosc8				Dmap1	Ddx23	Slc22a18	Epc1
1036	Mfng	Kif21b	Zbtb1	Spn	H2-Q6	Per1	Gm10382	Gm24337	Snx18	Gm15448	Gm6654	Npm1	Gm16174	Cdadc1	Slc25a45	Cmc2	Hnrnpd	Rpl26	Rwdd1	Pi16	Gm15725	Gm8292	Gm11942		Ehbp1l1	Stac2	1700097N02Rik	Utp6	Gm18087	Gm15518	Kcnd1	Gm16042		Angpt2	Gm8995	Odf3b	Wwtr1	Ccnjl	Myadm	Csgalnact2	Gm5497	Ift43				Acaa1a	Fgfr4	Ptpn11	Tmem8b
1037	C920009B18Rik	Gm31243	Ppan	Gm12857	D1Ertd622e	Rela	Gm47863	Mir7676-1	Trim30b	H2az1	Clec5a	1700097N02Rik	Klrb1f	Il6ra	Hmgb1-ps8	Rpl11	Spc25	Phkb	Nubp1	Trim27	Gm9118	Gm10036	Fbl-ps2		Arhgap27	Cxcr4	Nab1	Reep5	Gm49864	Gm13007	Gm26652	Gm17786		Tbkbp1	Gm48804	Gm9694	Slc19a3	Cpm	A930004D18Rik	B930036N10Rik	Psap	Atpif1				Gcat	Mir678	Cbr2	Atp6v0a2
1038	Fcrl1	Gm11223	Gm5963	Fpr2	Wdfy3	Gm5547	Slc15a2	Mir1896	Noct	Gm35853	Rps26	Tmem14c	Gm45191	Gm807	Itsn2	Raly	Gm14845	Mtln	Gm46542	Anapc13	Gm10443	Rps12	Sema4d		G430095P16Rik	Spcs2-ps	B9d2	Ubash3b	Gm31748	Fnip2	Gm49883	Gm5616		Pir	Gm10687	Itsn2	St3gal6	Prkd3	Gm15531	Entpd4	Gm17771	Cnot6				Crry-ps	Ift74	Tmbim1	Zswim6
1039	Tipin	Myo1c	Gm42449	Scand1	Arl8b	Etf1	Rnf213	Gm18762	D930028M14Rik	Map3k15	Znrf2	Sema4a	Fry	Rab6a	^Ifnlr1	^Cib2	Orc6	Gm50184	Aunip	Srp19	Nop53	Med11	Ankrd11		Galns	H3c7	Saraf	Gm17511	Gm45734	Foxm1	Gm10785	Eif3d		Peak1	Zfp248	Sp100	Ptpn12	^Kcnq4	Obsl1	Nabp2	Ube2e3	Uhrf2				Gas8	Vat1	Nfatc1	Lemd2
1040	Pcna	Rsbn1l	Gm50045	Slpi	Rap2c	Rab31	Siglece	AC161374.1	Prelid1	Scand1	Aoah	Atp5mpl	Rnpep	Pbx2	Pak1	Gm20605	Naca	Lyar	Hnrnpab	Dscc1	Tut4	Rbl2	Frat2		Rtf2	Gm6929	Nsa2	Cdca4	Gm6794	Prdx2-ps2	Neu3	Scrn3		mt-Nd4l	Gm30648	Vsig8	Spag9	Timeless	Ldlrap1	Sncg	Mospd1	Tln1				Mtmr12	Lrrc59	Nbeal1	Ralgds
1041	Gm10521	Rps15	Phf14	Ms4a4b	Dhx58	Reps2	Tmem251	Gm15928	Racgap1	Gm5050	Pparg	Sash3	Gm43660	Ak2	Smim4	Rpl27-ps1	Cnih4	Gm10154	Sem1	Incenp	Gm12216	Gmfg	Gm6213		Nrgn	Gm9162	Dut	Cd37	Gm18811	Smim6	4930558J18Rik	H4c11		Fut4	Gm36684	Zfp36l1	9930120I10Rik	Snora21	Gm14173	Col1a1	Marveld1	Cct6a				Klhl24	Bcl2l1	Rin2	2310030G06Rik
1042	Brca1	Rpusd4	Gm8741	Topbp1	Ell2	Gm8979	Fscn1	Gm45739	Lrmp	Mbnl1	Plekhg3	Ap1s2	Coro2a	Gm5637	Asb7	Zfand2b	Sh3bp1	Frrs1	Mrpl28	Nfe2	Xkrx	Gm26528	Pfdn5		Aunip	H3c10	Gm13181	Rps27rt	1700026N04Rik	Ccdc82	Zranb3	Dbf4		Anks1	Mxd4	Peak1os	Cngb1	Smyd3	Gm6433	Yif1b	Cops6	Gtpbp8				Cdc42bpg	Akt1s1	Pacsin3	Ppil3
1043	Ass1	Rps25	Gm42845	Gm16618	Hsd17b12	Asgr2	Gm12164	Olfr1421-ps1	Taok3	Capza1-ps1	D8Ertd738e	Dna2	Gm4735	Cpd	Mthfs	Trim30b	Snrnp40	Mecr	Ada	Uqcr11	Trpv2	Snx20	Gm7776		Fam110c	Gm38247	Akap13	Alkbh3	Rad51c	9030607J07Rik	Tubb4b-ps2	Lsm2		Gm50094	Ret	2810029C07Rik	Gpalpp1	Pik3ca	Gm11632	Lamp1	Mb21d2	Cox6c2				Fcnb	Apeh	1110065P20Rik	Gm14026
1044	Gm44419	Rpl36a-ps3	Mplkip	Ccl6	Rbfa	Bcl6	Ndel1	Gm24112	Acer3	Gnb2	Rpl35	Cct5	Nxpe1-ps	0610030E20Rik	Fem1c	Psma6	Gm16286	Ciao3	G3bp1	Ccdc125	Ubac2	Tsc22d3	A630023P12Rik		Dock8	Rpl30-ps9	Casp4	Gm20605	Gm3320	Eme1	Gm6704	Ncapd2		Cr1l	B930086L07Rik	Syn2	Gm37235	Kctd21	Zfp46	Mtus1	Pik3cg	Fibp				Ahcyl2	Sirt4	Scube1	Gm47723
1045	Nuf2	Lsm8	Malt1	AW112010	Raph1	Asb10	Rlim	Ccl26	Tnni2	Gm45223	Gm8355	Hspe1-rs1	Pik3r6	Resf1	Gm43775	Gm6828	Vsir	Rps25-ps1	Atad3a	Flot2	Gm13611	5830432E09Rik	Thada		Ncaph2	Mcm3	Capza2	Traf3ip3	Gm48646	Gm12292	A930018P22Rik	Rps11-ps1		Gm43336	Nfe2l1	Gm43820	Zfp936	Cfap45	Tspan6	Gm47479	Dbn1	Spats2				Usp33	Gm6974	Rcc1l	Colgalt1
1046	Gm3851	Tarbp1	Gm11914	B3gnt2	Arrdc1	Eif4a1	5330406M23Rik	Iqcf4	Nbeal2	Tbc1d8	Cers6	H1f1	Chek1	Smim5	Cdc25a	Gpr160	Fam173a	Npm1	Pus1	Borcs8	Gfi1	Gm12191	Celf2		Gm9457	Gm42715	Rpl27-ps2	H4c12	Gm37368	Rnf26	Gm8641	Gm15290		Lnx2	Ids	Crybg3	Tnfaip8l1	Abr	Dact3	Cdc42bpb	Gm7580	Kdm5b				Fndc10	Afap1l2	1110059E24Rik	Arhgef3
1047	Exo1	Gm37120	Gm45588	Herpud1	Osbpl9	Lsm10	Ankrd44	Gm22165	Prcp	Tbc1d2b	Ltbr	Gm8623	Depdc1a	Slc6a12	Rab20	Gm10443	*Bsn	Pecr	Gm7059	Ttc32	Nt5e	Slain1	Gm47662		Gm6285	Nat8l	Gm28112	Msto1	Gm7367	Pole	Gm3320	Pdzd11		Kmt2d	Mmp15	A330009N23Rik	Gm45074	Hspb2	Gm38604	Gtpbp3	Izumo1	Cpe				Cldn3	Zfc3h1	Tmem102	Arhgef12
1048	Hmgn2	Dazap2	Sf3b2	Eif5a	Naa50	Col14a1	*Chd7	Gm48066	Gm5619	Cfl1	Gm37420	H4c9	Susd1	Dennd3	Adap1	Mcm4	Gm5870	Mydgf	Evi2b	Rpl17-ps9	Fbxl8	Rps18-ps3	Gm47664		Gm7363	Metrnl	Gm12891	Mms19	Gm5978	Ptger3	Gm10143	Ranbp10		Plpp1	Gm16104	Cmtm3	Gm43792	Mrtfa	Ehd3	Bmp2k	Jsrp1	Bzw1				Ppp1r37	Ralgapb	Kantr	Gm15972
1049	Nasp	Psat1	Mrpl49	Ddx39b	Zbtb10	Siah2	Oasl2	Trav14d-3-dv8	Rab44	Tatdn2	Sod1	Fabp5	Pkmyt1	Rffl	Fmnl3	Rpl30-ps9	Gm27597	Gm4332	Prelid1	Kif2c	Pik3r1	Ankrd11	Ahr		Gm7392	H4c3	5430414B19Rik	Trim25	Gm48708	Gm28512	Gm14023	Map4k1		Sh3glb1	Pmepa1	Adamts15	Gm3364	Gm37443	Mad2l1bp	1110019D14Rik	Cwh43	Sub1				Atp23	Wwox	Gm6733	Cd151
1050	Trim11	Grk6	Nfkbid	Cox5b-ps	Mcfd2	Atp6ap2	Tmem104	Gm37616	BC147527	Crybg1	Tmpo	Rpl22-ps1	Mrtfa	Malt1	Zfand4	S100a6	Gm45855	Acaa2	Gm5835	Hmgb1-ps3	Gm42845	Gm12481	Gm10080		Rps25	Gk	Gm6988	Rbm8a	AA986860	Lyrm9	Gm49626	Nubp2		Oaz2	Smad7	Stx1a	Arhgef3	Ldlrad4	Camk2n2	Gm28036	Gm43804	Pgrmc1				Slc38a5	Tsc2	Pomc	Foxo1
1051	Gm45548	Bub3	Hibadh	Plk4	4933433G15Rik	Pfn1	Jdp2	n-R5s52	Acta2	Ints12	Xrn2	Npm3	2810408I11Rik	Smpd5	Cgas	Gm26740	Ndufa12-ps	Tifab	Gm8129	Lyn	Gm5526	Arrdc1	Gm49909		Vps26b	Gm48114	Denr	Mrpl18	Gm15361	Psmc3ip	Gm9506	Cyc1		Tbxa2r	Ppt2	Helz2	Gm38098	Gm20458	Slc35d2	Tmem65	Mettl4	Gm16565				Mrrf	Yipf2	Smarcd3	Anxa2
1052	Kcnk10	Gdi2	Heatr6	Slfn1	Ccdc115	Atp6ap1	Atp6v0c	Gm42425	Dhx38	Ldlr	Gm10054	Sf3b6	Haspin	Mafg	Trub2	Rps3a2	Hmgb1-ps6	Pgap2	Ndufaf8	Ppp1r42	Gm37176	Tatdn2	Gm4366		Stk4	Gm15261	Zfp622	Scamp3	Gm27445	Gm5225	Gm27747	Uqcrc1		Gm26581	St8sia4	Slc31a1	Eef2	6720483E21Rik	Eif5al3-ps	Slco3a1	Bicd2	Cbx3-ps6				Dnajc11	Cbfa2t2	Kcnd3	Gm37037
1053	^Ripor2	Apex1	Erh	Astl	Kpna4	Pkn1	Hs1bp3	Ifnb1	5330406M23Rik	Gnmt	Rps3	Gm11914	Wdfy4	Fam110a	Tcp11l2	Slc17a9	Cox5b-ps	Gm11824	Ccdc58	Dctn3	Fyn	Idnk	Gng2		Myl12b	Gm42467	Tomm7	Nfil3	A430005L14Rik	Gm14023	Gm27445	Gm11942		Phf20l1	Fbxl2	Mfhas1	Exoc3l4	Afap1	Pard6g	mt-Rnr1	Drap1	Cbx3-ps8				2900009J06Rik	Rab3gap2	Dvl1	Mir5125
1054	H2bc12	Resf1	2700038G22Rik	Atp5h	Atp6v1e1	Ms4a4c	C9orf72	Gm12000	Gm13814	Rps25	Atg3	Mbnl3	Gm14608	Gm36079	Pxylp1	E2f7	Gm36079	Gm5424	Gm9347	Gm13408	Evi2b	B230307C23Rik	Rpl12		Sgo1	Gm16523	Arhgdia	Cyb5r1	Mrm1	4930528D03Rik	Aknad1	Gm11826		Layn	Gm37082	Tle1	Icam1	Slc16a14	5930403N24Rik	Abhd4	Gm9008	Fads2				Gm13341	Pakap	Stard8	Mtmr12
1055	Gm11223	Gm10263	Akna	Ccdc18	Sppl2a	Fchsd2	Pdgfa	Gm24399	Zbtb7b	Inpp5d	Pag1	Asf1b	Mtmr3	Acsl1	Dennd3	Gm5637	Nucb2	Rps15a-ps3	Gspt1	Mrps16	Rpl32l	Gm4786	Chsy1		Rgs8	Gnai2	Arhgap4	Pttg1ip	Klf11	H2bu1-ps	2810408I11Rik	Cd59b		Slk	Snx3	Plekha1	Gm47796	Ric8b	Ankrd39	Llgl2	Ptpn12	Fdps				Zfp579	Tmem191c	Pdpn	Gm50433
1056	Sae1	Fbl-ps2	Wdr89	Vamp8	Serp1	Fkbp15	C030005K06Rik	Gm48081	Scnn1a	Dr1	Jdp2	Ubl5	Ampd3	Dhx38	Wdr5	Gm45315	Gtpbp4	BC049762	Dtwd1	Atp5mpl	Rundc3b	Irf8	Snhg15		Rpl23a-ps3	Gm29462	Mir155hg	Gm48226	Med9os	Gm50184	Aoc2	Gm14388		Dnmt3b	Mrip-ps	Lxn	Gm5253	Gm46447	Hspb2	Adcy2	Gm26378	Frk				Ssbp3	Clpx	Ptgfr	Syt15
1057	Rps12l1	Rbm39	Gm6061	Eif3m	Tiparp	Cfl1	Gbp5	Gm28877	Rp2	Gk	Stk38	H2ac11	Gm49839	Vps26b	1810006J02Rik	Gclm	Tmem38b	Gm6419	Ier3ip1	Mpc2	Cenpa	Clic1	Lmbr1l		5730420D15Rik	Dennd1c	Etfb	Psmb1	Fam83d	H2al1m	Ankrd61	Grpel1		Jmjd6	Ddah1	Tpm1	Gm50244	Gls	Lbx2	2410004B18Rik	Tmem109	Ppp4r1l-ps				Flad1	Setbp1	Heg1	Phc3
1058	Crhbp	Gm5616	4930458D05Rik	Lgals3	Ankrd44	Gpsm3	Gls	4933413C19Rik	Saa3	Gm45221	Atg7	Bax	Mfsd6	Fbxl14	Dazap2	Ankrd9	Mrpl14	Gm4613	Gm13226	Csnk2b	Unc5cl	Gm27907	Kpna4		Rps6	Gm2a	Mir703	Rpl7	Gm15580	Ccsap	Gm14928	Tma7		Tcf7l1	Fez2	Gm6475	^Bsnd	2610307P16Rik	Pisd-ps2	Lamc3	Aqp10-ps	Hdac9				Map2k3	Cpxm2	Tnfaip1	^Dmxl2
1059	Gm24497	Igkv19-93	Nhp2	Cbx1	Fmnl3	Tob2	Arhgdia	Gm20620	Gm18811	Rps23-ps2	Rpl18-ps1	Vps28	Mob3a	Gm45894	Per1	Psmb9	Iqgap3	B430010I23Rik	Ndufv3	Rpl15-ps3	Aven	Lsm4	Gm26771		B3gat3	Nfe2l2	Ankrd13a	Gm5921	Gm12848	Gm41043	Wdr62	Glo1-ps		Lifr	Gm49975	Tnfrsf10b	Gm43336	Efr3b	Lgals1	Gadd45b	Nqo2	Tmem120a				Cdc25c	Mettl27	Erbb2	Rnase1
1060	Bcr	Prpf38b	Arid1b	Poc1a	Tmem104	Gm8355	Tbc1d22a	Gm48719	Klf3	Evl	Bcl10	Gm45660	B430319F04Rik	Ifi204	Lpcat4	Gm1604b	Eif3g	Gm6266	Rps19-ps2	Lgals3	Gm24949	Gm17745	Gm26528		Znrd1as	Eif5a	C920006O11Rik	Gm8730	Parp16	Gm27010	2010110K18Rik	Syngr1		Mospd1	Rbfox3	Ret	Cmtm8	Atrx	Ap4e1	Anks3	Pold4	Septin6				Elf2	Fstl1	1700101I11Rik	Zbtb40
1061	Nnt	Nrgn	Zfp593	Ubash3a	Fgl2	Plxna4	Rtp4	Gm22639	C230096K16Rik	Rpsa-ps2	Rpl19	Mcl1	Ska3	Il18bp	Rlf	Rpl13-ps3	Cntrl	Gm4149	Gtf3c6	Rcsd1	Mctp2	Pnrc1	Gm11707		Gm13532	Gm12242	Pdia6	Cct2	Gm14276	Zgrf1	Fer1l6	Cdkn2c		Nfat5	Klf3	Cd55b	Pea15a	Arl2bp	Hip1	Lrp3	Cd302	Fzd10				Fbxl12	Ccdc80	Slc35a5	Lrch4
1062	Gm6402	Gm14586	Bub1b	Usp1	Rab14	Pim1	Rasal3	Mymk	Eif4e3	Arhgap17	Itprip	H2-DMb2	Cip2a	Pdcd6	Prps1l1	Gm12332	Cep128	Rpl11	Vps28	Gm4963	Gramd1a	Osgin1	Anxa2		Rpl7a-ps11	Stx11	Ccr2	Eif4e3	Sp2	Tonsl	5330426L24Rik	Orc1		Nckap1	Rpl38	1700025G04Rik	Hacd4	Tmem135	Esyt2	Olfml3	Rbm19	Paip1				B230219D22Rik	Med14	Pcgf3	H1f2
1063	Atad5	Mrpl16	Kansl1	Rnaseh2a	Rasa1	R3hcc1l	Dram2	1700124M09Rik	Gnmt	Arl6ip5	Rps6ka1	Shcbp1	E2f1	Spn	Stk40	Atp5o	Erp29	Casp8ap2	Btk	Cdkn2d	Pnrc1	Capzb	Gm37474		Gm49774	Gm47724	P2ry10	Gm42845	Gm15773	Chac1	Gm45399	Cdca2		Lamb2	Hsp90ab1	Acvr1	Robo3	Rapgef3	BC051226	Snapc3	Zc2hc1a	2510039O18Rik				Nhp2	Lig3	Dctn2	Gm15268
1064	Mif-ps	Gm50045	Gm8292	E230032D23Rik	Ifnar1	Adap1	Gnaq	Gm16100	Gm6201	Gm49909	Mfsd14b	Nt5c	Tlr13	Rps6ka2	AI463170	Csnk2b	Ftsj3	Zfp422	Fam162a	Racgap1	Rpl17	Tpm3	Snhg12		Gm5619	Gm8184	Qrfp	Tbca	A330094K24Rik	Gm7535	Gm13160	Gm45588		Cnot6	Lipa	Gm12758	Vil1	B130021K23Rik	Pygm	Tmed8	Nfatc4	Klf7				Kifc2	Pxmp2	Rasgef1a	Doc2g
1065	Gm45660	Gm4737	Atg16l2	Cd7	Wdfy2	Dok2	Slfn10-ps	Gm48760	Bcl2l11	Tmem219	Khk	Nfe2	Adipor1	Per2	Erg	Gm13022	Dkc1	Gm11539	Glod4	Gm8203	Zyx	Rps25	Gm10125		Ppp2r5a	Pcf11	Mast3	Snrpd3	Mpp2	5033406O09Rik	4930551O13Rik	Pir		Lhfpl2	Myo1c	^Gipc3	H2-K1	Dennd3	Gpc4	Tmem135	BC051226	Fam92a				Lmo4	Arrdc2	P3h4	Crebl2
1066	Dlg2	Rbm17	Gm48623	Pim1	Commd8	Arhgef2	St6galnac4	Gm7804	Esyt1	Atp6v0b	Rps27rt	Cops9	Mapk14	Rlf	Hacd2	Cklf	Gm8670	Aldh1b1	Gm10335	Mrpl12	Rps8-ps4	Trim30a	Esco1		Gm20427	Rps26-ps1	Gm45716	Gfod2	Ccsap	Nanp	Gm38248	Ndufa13		Paxbp1	St3gal6	Gm42420	Dennd2c	Frmd6	Tnrc6a	Zswim4	Brca2	Igsf8				Gm6493	Fam13a	Nr1d2	Slc22a17
1067	Hmgb1-ps8	Sfpq	Gm7926	Morn5	Gnai2	Plagl2	Commd8	Gm18834	Cntrl	Skil	Naca	H3f3b	Kif20a	Gm13237	Gm49368	Cgas	Gars	Gcsh	Lsm8	Fmc1	Ass1	Carmil2	Eef1g		Pimreg	Gm15725	Gm26532	Txn2	Aldh3b2	Gm23451	Gm27017	Aurkaip1		Oasl2	Arsj	Gm16499	Gm17882	Gm26632	Foxc1	Pea15a	Gm16372	Pdcd10				Gm38120	Plppr4	Rpl19-ps3	Atg16l1
1068	Gm4737	Trmt10c	Rnase12	Timm17b	Myo1c	Tmem221	Sema6b	Gdf7	Gm8213	Rasa4	Stard3nl	Ripk3	N4bp2l1	Gsap	Vps26b	Vdac2	Gm9385	Nudt19	Brd7	Rps13-ps5	Rpl27-ps1	Rab27b	Hspe1		H2bc3	Gm7857	9530018F02Rik	Dctpp1	Gm13435	Mtbp	Pask	Slc6a9		Unc13b	Gm37060	Tbc1d12	Kif20b	Mpg	Hspa1b	Rps4l	Rap1b	Nono				Rps15-ps2	Il18	Dhx58os	Ccn2
1069	3300005D01Rik	Gm10123	Tap1	Cdc25c	Slc14a1	Scoc	Diaph2	1700030E10Rik	Gm11787	Cyp4v3	Rpl23a-ps3	Ndufa8	Kctd20	Nab1	Casp1	Mkrn1	Psma2	Kmt2d	Cetn3	Banf1	Psme2b	Cfl1	Mirt1		A230059L01Rik	Trp53rkb	Tbc1d10c	Mettl25	Gm45890	Kpna2	Gm2788	Cenpp		Fbxl2	Erap1	Grem2	Corin	BC055308	Gm14794	Marchf6	Hif3a	Eci2				Cyth1	H3c14	Rell1	Eif4ebp3
1070	AC159819.1	Il21r	Imp3	Mrpl23-ps1	Dgkz	Arf2	Eif4a-ps4	Gm23805	D8Ertd738e	Pkn1	Psme2	Ccdc124	Acvrl1	AI463170	Dclre1b	Prkag1	Uqcrq	Saal1	Hmgb1-ps3	Nucb2	Gch1	Gm10736	Tap2		Hsbp1l1	Gm5529	Rpl18a	Atox1	Cercam	Gm45403	Gm43389	Cit		Igsf23	Exoc6b	Car15	Gm43795	Dnajc27	Sesn3	Gkap1	Gm27861	Bbx				Gm42892	Atp6v0c-ps2	Adh5	Pls3
1071	Melk	Snrpb	Pik3cd	Rpl10-ps1	Itpkb	Gm12164	Tbkbp1	Gm29336	Hexa	Gdi2	Coro2a	Commd4	Arhgef18	Tcp11l2	Txnl1	Fxyd5	Dtnbp1	Gm12734	Ndufb2	Gm37108	Dpp4	Gm49391	Calhm6		Sdccag8	Gm6654	Lamtor2	Nutf2-ps1	Gm5206	Gm2788	Recql4	H2bc4		Gm43415	Grcc10	Gcc1	Sh3glb1	Tiparp	Dgkb	Mapk9	Ubr1	Rexo1				Poc1a	Bola1	Plet1	Sap25
1072	Glcci1	H2-DMb2	Rps6-ps1	Nuf2	4833421G17Rik	Sdc4	Mfsd11	Cd300ld4	Rpl35	Foxn2	Gm15930	Hmgb1-ps6	Gm22240	N4bp2l1	Marchf7	Ndufb10	Ercc6l	Exosc6	Fkbp1b	Gm12338	Eif3h	Gm6133	Cbarp		Becn1	Dtx3l	Cul5	Synj2bp	Aoc2	Gm6212	Aldh3b2	Hk1		Gm38832	Tpm3-rs7	Gnai2	Lrch1	Cdc42ep1	Errfi1	Dpysl3	Tmem50a	Pank1				Tmem248	Gm45221	Gm20529	Orc5
1073	A430035B10Rik	Cdc20	Tra2b	Pecam1	Prr13	Cyb5r1	Mtdh	Gm15164	Tbc1d2	Dnajb14	Rps12-ps24	Clec2i	Ap3s1	Gm38979	Gm50022	Mad2l1	Gpr141	Rin3	Mrpl14	Frg1	Npm1	Gm37474	Gm19327		Sec61a1	Exoc7	Ciao2a	Jun	Gm13430	9830144P21Rik	1700026N04Rik	Atox1		Zbtb46	Ssbp4	Rgl2	Itga2	Tram1l1	Rtl8a	Katnbl1	Clcn4	Polr1a				Vps26c	Smarcd3	Nagk	Gm22392
1074	Pkp3	Gm10073	Phip	Rps18-ps3	Mapkapk3	Arpc3	Fblim1	4930439A04Rik	Ssr4	Hilpda	Rpl6l	Pnkp	Gm48960	Rnf40	Sik1	Fam217b	Tpi1	Gm19945	Gm8292	Septin1	Gm18852	D030028A08Rik	Aak1		Rps26-ps1	Was	Tex30	Serhl	Gm8990	Wrap53	Gm9945	D030056L22Rik		Stk10	Aopep	Hapln1	Arsa	Gm6190	Abhd14a	Ccdc73	Cerkl	Gm4828				Klhl21	Gm43712	*Eya1	Ube4a
1075	Rps13-ps2	Znrd1	Vav1	Plk1	C9orf72	Tmbim6	Tagap1	Gm13266	B3gnt5	Lpar6	Nop53	Tnfrsf1b	Dapk2	Tes	Gm11699	Ip6k3	Gm4799	Gm13216	Mrpl54	Tnfaip8	Gm12568	Rps8-ps1	Tcof1		Gm6378	Gm12013	Gm47075	Gm10335	Gm20633	Gm49975	Gm6653	Mbd2		Raph1	Zdhhc18	Zfp46	Gm22643	Cfap46	Osmr	BC028528	Gm24277	Dclk3				Aptx	Zfp825	Gm13750	Rhoj
1076	Bub3	Brip1	Mirt1	Rbfa	^Myh9	Erbin	Ell2	Gm24092	Rpl7-ps9	Sh3bp2	Rpl31-ps8	Ugt1a1	Nsl1	Mctp2	Slc6a12	Rpsa-ps12	Trip13	Emg1	Gm14633	Mrps14	Ddb2	Nsa2	Tnfaip8l1		Dcaf1	Gm13436	4930445N18Rik	Fbxo9	1700028J19Rik	4930455G09Rik	Gm47794	Gm9895		Il20rb	4833403J16Rik	Pan3	Gm37364	Hdac4	Gm10037	Gm50069	Nr4a1	Tram2				Gm6293	Zfp809	Atp6v0a2	Lrrc45
1077	Prr11	Gimap4	Rapgefl1	Tmem14c	Nipa2	Hmgcl	Asgr2	Gm43086	Clec4n	Acsl5	Gm10177	Rpl3-ps2	Gm47308	Apoc2	Gm45137	Itgal	Cct7	Gm13313	Gm7808	Gm7434	Plekha2	Gm7867	Rpl19-ps12		P2rx1	Ydjc	Gm6277	Gm10184	Gm14023	Gm27221	5033406O09Rik	Gm3226		Wdr37	Prex1	Gm17501	Lmcd1	Gm7628	4932438A13Rik	Mbtps1	Gm3978	Gm9800				Cda	Vps37d	B3gnt7	Vav2
1078	Rpph1	Uba52	Cdk9	Cdk4	Rps29	Pik3r6	Tlr4	Mir511	Itga5	Rps13-ps4	Stx7	Ccl4	Cmtr1	Abt1	Bbip1	H2bc18	Med8	Rpl30	Tcp1	1810037I17Rik	Gm13196	Gm7618	Plekha5		Gm8349	Naprt	Gm15843	Gm2531	Siva1	1110020A21Rik	Gm20633	Ndc80		Gm12216	Sh2d4b	Fignl2	Plekhg2	Vps36	Zbtb7c	Peli2	Ptprk	Zfp532				Gm5830	Slc25a40	mt-Tl1	Pate2
1079	Gm45191	Lbr	Rtf1	Ska1	Nfatc1	Clec4d	Neurl2	1700017J07Rik	Gm5637	Noct	Gm11808	Fcgr4	Gm4948	Gm42603	Pgs1	Bmx	Rsl1d1	Bzw2	Rnf125	Pole4	Bend4	Ddx58	Mir1931		Ell	Tjp3	Susd6	Thap11	Gm2099	Gm43904	Gm6607	Ikzf1		Net1	Slc25a32	Gm38114	Gm16046	Calhm5	Tnfrsf23	Pik3r2	Capzb	Mprip				Braf	Rmdn2	Aox1	Gm28047
1080	Card11	Rd3l	Serpina3f	Blvrb	Gm43323	Gas7	Rps6ka1	Gm22439	Taf10	Arhgap27	Uba52-ps	Kif20b	Atg16l2	Cmip	Rnf115	Ccdc125	Tmem248	Atp1a3	Gm5075	Atp8b4	Spata13	Elf4	Dock11		Fam173a	Gm42778	Ube2d3	Fes	Gm15489	Dna2	Tigd3	Gm7589		Gm33370	Bicd2	Ovgp1	Fbln5	Inka2	Anapc7	Cyp4f13	Glyctk	Smarcd3				Nom1	Wdr13	Fkbp3	Pcdhga1
1081	Gm12568	Ube2t	Zeb2os	Ppih	Sptlc2	Anks6	Glb1	Mir6340	Gm39556	Dglucy	^Hgf	Gm12778	Gm45828	Elf4	Gm28809	Nuf2	Gm9761	Gm9118	Znrd2	Ndufa5	Gm9493	Plekha5	Etv3		Gm38303	Tmod3	Trib1	Cox5b	Mkln1os	Gm16276	Gm34821	Gm12174		Nck1	9130019P16Rik	Gm43423	Nus1	Ankrd29	Togaram1	Acyp2	Crocc	Tbca				Anapc4	Fam53a	Apbb1	Slc25a29
1082	Ighv14-4	Rps13	Gm11346	Cyc1	Gm14039	Clec10a	Ccdc106	4930568A12Rik	Nqo2	Lamtor4	Sh2b3	Kif15	Jdp2	Gm42819	Trim12a	Atg101	Cdc34	Camta1	Rpl14	Bak1	Riok1	Pim2	Gm6170		Mapkapk2	Gm12191	Ppp1r12a	Snrpd1	Gm9260	Gm11520	Gm36401	Rac2		Tmed5	Col4a3bp	Mtcl1	F11r	Pir	Camsap1	Gm9816	Spred1	Plcg1				D530018E20Rik	Gm9396	Adprh	Flrt1
1083	Mybl2	Nudt21	Dut	Smarce1-ps1	Dram1	Tent5c	Snx29	Nlrc5	Gm37760	Dnajc15	Eif1a	Pglyrp1	Gm20403	Ssu72	Pqlc3	Taf9	Mrpl54	Rfc2	Rp9	Rbx1-ps	Lgals1	Trp53	Atp10d		Gm41041	Txnrd1	Tmed9	Evi2a	Smc2os	Gm48334	Gm47662	Gen1		^Marveld2	Pabpc1l	Vat1	Oaz2-ps	Otud1	Gm48225	Inpp5e	2310039H08Rik	Jkamp				Gm14326	Kank1	Gtf2i	Ly6g6e
1084	Klhl14	Gm10362	Rpl9-ps6	Rpl31-ps8	Fnip2	Rhbdf2	Gnai2	Tifab	AC160336.1	Rnf19b	Slfn8	Elob	Sh2b2	B430319F04Rik	Mrpl45	Tomm7	Mrpl51	Irak3	3110082I17Rik	Gm49207	Rpl17-ps9	Actr2	Cbx4		Gm6136	Rpl7a-ps7	Ywhag	Gm9616	Gm26590	Gm7212	Gm43652	H2az1		Nudt14	Tsc22d2	Prrg2	Zdhhc18	Zfp108	Kcnab1	B3gnt9	Hexim1	Mex3a				Gm47438	Mmp14	Bnip3l	Iqce
1085	Rpl31-ps3	Atp10d	Nubp1	Fermt3	Lrp6	Fuca2	P2ry10b	Gm29367	Pram1	Rbpms	Csrnp1	Kcnk12	Mical1	Atp6v1b2	Cracr2a	Gm6421	Gm10288	Psme2	Gm4149	Snf8	Gm45606	Ddx21	St8sia4		Bbc3	Gm7129	Gm9625	Rnaseh2a	Gm10785	Psd	Gm19898	Rps13-ps1		Gm20479	Rbp7	Gm49011	E230034D01Rik	Col6a1	Stxbp5	Atrip	Trim25	Erh				Rc3h1	Lime1	Pafah1b1-ps1	A130014A01Rik
1086	Poc1a	2700099C18Rik	Dnajc9	Ndufa9	Stk4	Rgs19	1110002J07Rik	Gm10521	Acsl5	Man2a1	Rbm3	Atp5j2	Gm12891	Hacd2	Ap5b1	Ndufa7	Vapa	Gm9625	Gm3531	Bag1	Rgcc	Gm15753	9930022D16Rik		Gm5526	Birc3	Rpsa-ps5	Mdm1	Gm12245	Gm11457	5730460C07Rik	Gm10120		Fut2	Eepd1	Tead2	1700066B19Rik	Tnfrsf1a	Fcgrt	Tmem220	Cracr2b	Pde8a				4933431E20Rik	Tanc1	Ganab	Gm48382
1087	5830487J09Rik	Rps11-ps1	Coro7	Gm34342	E230029C05Rik	Btk	Gm14039	Atf3	Lpxn	Gm13986	Trappc2l	Hmgb1-ps3	Eif5	Gm6201	Gm8203	Gm7846	Pilrb1	Nfe2	E2f1	Gm13835	Clcf1	Inpp5d	Tpr		Mis18a	Gm38062	Nlrc4	Xpnpep3	Gm4430	Gm37368	Gm29253	Gm9493		Herc2	Gm37663	Stat3	Cyp2c55	Mill2	Kctd17	Gm14295	Xlr4a	Prkar1a				Med6	Ap4b1	Scamp1	Atoh8
1088	Gm10357	Ttc32	Cd83	Fam53b	Wdfy4	Ints12	Tlr5	Gm11719	Trim30d	Nfkbia	Mir703	Sod1	Mpc2	^Gjb3	Tnfsf14	Chaf1b	Hcls1	Gm5963	Ciapin1	Gm11505	Dennd1b	Git2	5430416N02Rik		Cinp	H3c4	Prelid1	Ier2		Pot1a	Gm12488	Gm8942		F8	^Tmie	A230065N10Rik	Ly6c2	Ppp1r2	Pkia	Ciao3	Tmem196	Rbmxl1				Lcorl	Sapcd2	Gm3160	4930558N11Rik
1089	Stap1	Gm5491	Itpr3	Eif4ebp1	Bmyc	Naip5	Soga1	Fam168b	Rps6-ps4	Lsm10	Rpl27-ps2	Sele	Abcd1	Cxcl3	Cnot7	Snx3	Psmb2	Vps28	Mrps17	Aunip	Rasa2	Fut7	Kcnip2		Stk17b	Rpl34-ps1	H2-Ke6	Isg20		Gm34481	Gm48646	H3f3c		Stat3	Myo1e	Inpp5f	Tspan13	Airn	Gm35405	Prxl2c	Ywhaz	Dexi				Dixdc1	Pex19	Gm20008	Gm5815
1090	Ada	Gfod1	Cd274	Nudt14	Tgfbrap1	Cela1	Cdc42	Lonrf3	Tmem219	Sgms2	Rps15a-ps6	Mir703	Arg2	Sirt7	Lhx1	Gadd45a	Csf2rb	Pctp	Rps15a-ps5	Fau	Gm19366	Ly75	Myl12a		Rnaseh1	Rps13-ps1	Baz1a	Mthfs		4930558J18Rik	Gm5239	Gm8416		Gm7694	Cyfip1	Zfp423	Pdzd2	Mir568	Ripply3	Ppcs	B3glct	Gm15542				AA386476	Nufip2	Ndp	Il17rb
1091	H3c11	Phip	Tfam	Gm7776	Acp5	Taok3	N4bp1	Paqr3	Nfatc1	Daglb	Tmem160	Me2	Rnf141	Csgalnact2	Ppp2cb	Gstp3	Csgalnact2	Rps16	Coa3	Chaf1a	Gm37589	1810006J02Rik	Gm10335		Rnase6	Wdr5	Gatad1	Bex3		Tnk2os	Gm24270	Arhgef39		Lemd3	Ifnar2	Fkbp7	Sertad1	Dync1h1	Gm8113	Camk2g	Gm11963	AI661453				Kcne1	Mark2	Asl	Wdr4
1092	Ciita	Haus4	Scand1	Rtraf	Usp2	Ccdc93	Atf6	Gm43499	Adcy7	Etv6	Malt1	Ndufa4	Gm2619	Gm5831	Sh3bp1	Btk	Gm16380	Gm5883	Rps23-ps1	Ap1s1	Gm8130	Atad2	Arhgef6		Rpl35a	Tyms	Sun2	Rad21		Bloodlinc	Gm15489	Rpl15-ps3		Pros1	Ifi35	Ndst3	Gm43429	Mmp14	Il17rb	Dnajc30	2900064F13Rik	Gm29438				A630052C17Rik	Plekhf1	Zhx1	Ppic
1093	Fen1	Crhbp	Rpia	P2ry10	Gm47664	Evi2b	Gtf2h2	Gm31763	5031439G07Rik	Atp6v1f	Sh3bgrl	Gm8130	Cd300a	Gm12715	Ascl2	Cdc42	Rpl3-ps2	Gm13292	Vdac2	Cacybp	Actr2	A630072M18Rik	Eif3i		Gm13712	Stil	Rpl14-ps1	Ak2		Kctd9	Gm20302	Rpl13		Pan3	Ostf1	Mxra7	Crip1	Ybx2	Gm48565	2010109A12Rik	Gm43247	Axin2				Gan	Bace2	Gm11767	^Kcnq4
1094	Baz1a	Iglv1	Smarcad1	Gm20406	Gm10134	Mpp1	Plpbp	Prpf38b	Casp8	Hprt	P4hb	Flna	Gm37666	Ccdc12	Xpc	Rfc3	Jpt2	Rpl3	Erp29	Rps29	Gm16534	Zfp593	Gm42674		Gm13160	Paqr7	Tars	Mrps26		Gm14862	Gm47148	Spsb3		Eif2ak2	Gm43677	Phldb1	Adamts10	Bdnf	C030006K11Rik	Paf1	Zfp385a	Ror2				Rnf32	Shc1	Gm28941	E130311K13Rik
1095	Nup62	Gm6063	Prkd2	Prps2	Batf	Galnt12	Naip5	Gm44668	Cd33	Myl12a	Ube2a	Mrps12	Gm32401	Nqo2	Heca	Hmgb1	Snhg1	Ybx3	Psph	Eif3s6-ps2	Gm5963	Gm4705	Gm10237		Tmem160	G430095P16Rik	Chic2	Dnase1l1		Gm13372	Gm8253	Mfsd2b		Apaf1	Mcc	Fam107a	Apobec3	Gm49925	Kif1c	Bmpr2	Agpat5	Gm7085				Tsg101	Xrcc5	Map1lc3a	Ldlrad3
1096	Trp53inp1	Zfp62	Hnrnpm	Gm8317	Tmem52	Elk3	Gm37954	Hmox1	Gm45799	Psme2	Psmd8	Cmc2	Exo1	Slc35a5	Il18bp	Gm9616	Cenpp	Msantd3	Eef1g	Spc25	Gm336	Il1rl1	Ikzf1		Klhl14	Gm10269	Ino80d	Snrpert		Brip1	Gm7722	Gm33111		Foxf2	Zglp1	Gm20682	Oaz2	Pde4c	Gm37370	Wasl	Hcn2	Gm4349				Ndufa2	Fto	Tbc1d12	Atp13a1
1097	Gm37469	Igkv1-35	Trp53inp1	Cd5	Gtf2h2	Idua	Ppp1r10	H2-M3	Picalm	Lamtor2	Rap2b	Rfc4	Asns	Ear1	A130014A01Rik	Gm12331	Mrps16	Spcs2	Rps12-ps9	Naa10	Nfkbid	Unc119	Snrpg		Hsp90b1	Pafah1b1-ps1	Brwd3	Anp32e		Ccnd3	Gm14251	Haus1		Adgra2	Gm37333	Tpm3-rs7	Gm28180	Plxdc2	Itm2c	S100a11	Shisa6	Srm				Nostrin	Hdgfl3	Zfp768	Adam15
1098	H2bc6	Imp4	Adss	Wdr76	9930111J21Rik1	Nr4a3	*Ctbp2	G530011O06Rik	Znrf2	Plekho1	Gm38357	Mrpl23-ps1	Tut7	Mpp7	Lamb3	^Triobp	Frg1	Gm11353	Cox5b-ps	Atp5md	9330175E14Rik	Cmc1	Rps28		Bin2	Wrn	4833403J16Rik	Arid3a		Syngr4	Gm5305	Ttk		Baz2a	Arl2bp	Nbea	Ddx60	Syne2	Fbxw11	Atp8b2	Gm49544	Cnep1r1				Prkar2a	Tpgs1	Nt5dc3	Sh3bp2
1099	Slc9a7	Gm37010	Susd3	Cd93	Zswim4	Pacc1	Lrrc70	Got1	Atox1	Fam217b	Ear1	Ndufa9	Gm20538	Sik1	Nab1	Rpl31-ps16	Mrpl35	Hnrnpll	Gm13680	Gm7670	Arhgef3	Gm13408	Stk24		Shcbp1	Gm9294	Nomo1	Atp5g3		Gm44705	Gm7516	Rbm43		Rps6ka3	Micall1	Smurf1	Itprid2	Slc30a7	Trim7	Guf1	Rcn3	Eif4g2				Mdc1	B3galt6	Arfip1	Lime1
1100	Gm5566	Dnaaf5	Snrpert	Gm10039	Fnbp1	Runx3	Ecm1	Rnf141	Armc3	Ccnd3	Sh3kbp1	Gm7380	Npm3-ps1	Pla2g7	Hrh2	Slc36a3os	Gm6983	Rpl28-ps1	Rpl36	Hlx	C230096K16Rik	Gm48690	Rpl31-ps16		Txnip	Klhl2	Gm13456	Psme1		Bora	Gm10051	Ubxn1		Bptf	Oasl2	Myo18a	6430562O15Rik	Ppfibp1	Urb1	Tspan17	Gm35549	Comtd1				Ptpn21	Mtmr1	Arid2	Pdxk
1101	Thoc6	Gm5914	Proser1	Rps8-ps2	Mgat1	Tln2	Tep1	Specc1	Tubb6	Psen1	Ncor2	Gm13196	Mtfr2	1810006J02Rik	Clip1	Tfdp1	Gm19945	Nuak2	Cebpa	Ndufa13	Rpl35	Gm13680	Gm8172		Thumpd3	Gm13588	Chn2	Tdp1		Zfp341	Gm15566	Ctbp1		Chd3	Clic4	Lipe	Elf2	Mphosph6	Gm37415	Ctso	Gm10544	Gm21992				Smim20	Galc	Klc4	Wrnip1
1102	Gm6341	Casp2	Gm19243	Melk	Pacsin2	Atg2a	Tnfsf9	Macf1	1110008P14Rik	Nod2	Gm12254	Gm4786	Ercc6l	Lpcat4	Pik3r5	Treml4	Nifk	Gm5776	Gtf3a	Gm7287	E430021H15Rik	Gab3	Abhd8		Ostf1	Cdca2	Ap3s1-ps1	Socs1		Usp49	n-R5-8s1	Pycr2		Stat1	Rnf185	Shroom1	Pak2	Lif	Gm43593	C1qtnf6	Bloc1s1	Mageh1				Ilvbl	Ddit3	Gm15773	Gm45088
1103	Plp2	Snu13	Eif2b2	Hmgb3	5830444B04Rik	Cd300ld	Zbp1	Gas7	Rps6ka1	Thap6	Nhsl2	Bmx	Gm34589	5830428M24Rik	Casp3	Rbm43	Cox8a	Gm43096	Gm7392	Gm4950	Gm49392	Tmc8	Septin9		Ptgs2	Phf20l1	Glud1	Gm6169		2010110K18Rik	Gm23935	Gm4459		Hjurp	Gngt2	Arhgap26	Gm23130	Ralgapb	Gm50080	8030462N17Rik	Ramac	Polr2d				Heatr5b	Phldb3	Agrn	Il34
1104	Cd274	B4galt1	Zc3h12d	H2az1	Rela	Lyz1	Dennd4b	*Igf1	Rab3d	Tpst2	Slc35c2	Gsg1	Tmc8	Marchf7	Selenoo	Atp6v0e	Psmg4	Acer3	Rrm1	Gm14513	Erap1	Aven	Tmem254b		^Ripor2	Cdc42se2	Rpl23a-ps3	Tmem138		Gm27920		Pithd1		Cttnbp2	Acacb	Spag9	Evl	Specc1	Drap1	Dcbld1	Lpl	Cd276				Col6a1	Atp13a3	Gatc	Dhx57
1105	Rrm2b	Kansl1	Gm37248	Ncl	Rubcnl	Gm14039	Uvrag	Gm37285	Gm11699	Rps23-ps1	Gm15448	Upb1	Tmem150b	Tpm3-rs7	Nabp1	Atox1	Mrps12	Csf2rb	Rps19bp1	Usp1	Rpl36-ps2	Rpl31-ps8	A630072M18Rik		Dapk2	Exoc3l2	Frrs1	Sfmbt1		Klhl25		Fcho1		Gm44639	Cltb	Gm15528	^Msrb3	Gm48780	1600023N17Rik	Rhod	Ociad1	Rpp38				Cox11	Ptk7	Lmna	Shc1
1106	Chst15	Mnd1	Sdc1	Gm22133	Ap2a2	Eps15	Jade2	Ppp1r12c	Prkcb	Tstd3	Lpar6	Glud1	Dennd3	Slc25a20	Tbc1d2b	Rpl17-ps4	Gm15843	Gm8623	Hdgf	Cox17	Ccdc88b	Sash3	Il13		Klhl5	Kpna4	Shmt1	Nme2		Gm9791		Timm17b		Septin10	Arhgap23	Syne1	Slfn9	Lima1	Zfp365	Pfn2	Tmx3	Tbcb				Ube3b	Qpct	Ubxn6	Dock6
1107	Ciao2a	Gimap5	H2-T10	Ppp1r14b	Dennd1a	Slfn10-ps	Rab1a	Oas1a	Wdfy4	Lnpep	Myo1h	Gpr65	Hrob	Ptpn22	Tnfrsf23	Lrch4	Rpl5-ps1	Lmo2	Mgat2	Use1	Ppm1h	Gna13	Zeb1		4833420G17Rik	Rnf144b	Fbxo9	Gm14270		Slc7a1		Dyrk3		Eif4g1	Eml4	Itm2c	Nxpe2	Fbxw2	Gm5732	1600012H06Rik	Tpgs2	Ddx1				Nme3	Sf3a2	Gstm5	Grm4
1108	Hdac8	Gm9320	Gimap5	Gm44243	Tmbim6	Gnai2	Elk3	E230016K23Rik	Slc7a11	Sh3tc1	Jarid2	Trappc1	Gm42477	Mthfsl	Gm42603	Gm18735	Rpl7	Hibch	Cmc1	Ltb	Gm5621	Fbxl8	Tpm3-rs7		Myo1f	Pphln1	Rpl28-ps3	Cox18		Gm18087		Fam53b		Lalba	Arl4a	Zfp820	Coro1c	Olig2	Cpm	Apbb3	Fam110b	Ahsa2				Klf3	Ppp1r2	Gm20300	Ap1m1
1109	Ppp1ccb	Srp9	Dtx1	Mrpl54	Ifih1	Pip4p1	Gm28417	Atad2	Casz1	Gpr137b	Dapp1	Gm48557	Lime1	Gm44805	1810021B22Rik	Gm14044	Ckap2l	Rps15-ps3	Rpl18a	Gm4708	Dph5	Snhg15	Rpl31-ps14		Gm10848	Gm48705	Apbb1ip	Gm7857		Gm36431		Psmb7		Agap3	Degs2	Xdh	Gm13158	Gm18293	Itga4	Prdm10	Saa2	Sec63				Ndst1	Polr3a	Dync1li2	Entpd4b
1110	Eif3m	Ndufs8	Pim2	Lhpp	Klhl38	Lrrc63	Atp6v0d2	Gm14221	Tmpo	Stk40	Rassf1	AI413582	Gm13142	Rnf141	Arhgef3	Eif3f	Ssr2	Mrpl24	Mrps34	Scp2-ps2	Pitpnc1	Abcg1	Insl3		Rpl10a-ps1	Nhsl2	Gm43609	Ndufb8		Msmb		Mocs1		Sesn1	Gm18852	Sox13	Dock1	Syt5	Gm43792	Parp3	Adprh	Gm8971				Zfp945	Saraf	Thumpd1	Gm5206
1111	Rps19-ps5	Gm6087	Hnrnpa2b1	Gm7658	4933406I18Rik	Arhgap19	Naga	Aagab	Csf2rb2	Mlkl	Arhgdia	Rps27a-ps2	Ehd1	Rab4b	Diaph2	Sumo3	Gm15753	Gm11914	Rpl27	Gm8130	Ifi203-ps	Calca	Bspry		F830115B05Rik	Gm10180	Uap1	Rps20		Gpr150		Taf12		Hivep2	Slc23a2	Hs3st1	Prkd3	Ranbp17	Mmp15	Mgmt	AU019990	Ptar1				Dnajc14	Gns	Polr2f	Pts
1112	Fermt3	Mrpl34	H2-Eb2	Acsl5	Gabarap	Jund	Tmem219	Zfp62	Il2rg	Mtpn	Ppp2ca	Slc15a3	Trabd	Gnai3	Gm42819	Hsd17b1	Nucks1	Gm6136	Gorasp2	Clint1	Gm9625	Sp4	Gm13842		Gm37115	Tnfrsf21	Xrn2	2700062C07Rik		Zpbp2		Polr2c		Gm43504	Prkab1	Col6a3	Mospd1	Pagr1a	Denn2b	Cavin3	Elob	Alas1				Mzt1	2900060B14Rik	Gm43273	Gm14326
1113	Rnaseh2a	Zbtb18	Cdk6	2700099C18Rik	5033421B08Rik	Cdk6	Myo9b	Gm48718	Gm42987	Sap30	Xylt1	Gm10177	Hsd17b1	Neu1	Gm15448	Gm38345	Rpl30	Rps2	Rsl24d1	Bin3	Xrn2	Tbc1d1	Ly6a		Gm24924	Rpl10a-ps1	Wsb1	H2az2		Mtfp1		Snrpb		*Slc12a7	Ndst1	Pelp1	Ssbp4	Bloc1s1	Zfp329	Mkks	Gm48998	Nr4a1				Nol4l	Arhgef10l	9230112E08Rik	Gm44553
1114	Rpl19-ps12	Gm6344	Smap2	Gm4828	Aup1	Rtn4rl1	Gm16998	Gm15472	Ccdc125	Rbks	Coq10b	Yif1b	Gm13668	Cnr2	D1Ertd622e	Gm10362	Gm4510	Tent5a	B430010I23Rik	Capns1	Gm10029	Rpl7-ps7	Aven		Zfp54	Atp10d	2310043P16Rik	^Ripor2		A430010J10Rik		Nxt1		AI467606	Anapc4	Bcr	Tcn2	Pcnx	Svep1	Rdh5	Gm15738	Ramac				Dzip1	1600014C10Rik	Ltbp3	Slc1a2
1115	Ddx39b	Gm10357	Mrpl16	Ndufa4	Washc4	Tpm3-rs7	Itpripl2	Ggta1	Gm15930	Pts	Rpl7	Hrob	Trp53inp2	Il18r1	Gm26577	Rpl10-ps3	Txn2	Cd63	Gm13864	Yeats4	Ddx21	Tnfsf14	Rps19-ps3		Tfip11	Lrrfip2	Nsd3	Gstp-ps		Zfp773		Rbm3-ps		Xiap	Lfng	*Egr2	Gm20045	Ttpal	Tln2	Ptprz1	Pdcl3	Adamts7				2510009E07Rik	Cerox1	Map9	Zdhhc21
1116	Nhp2	Ncl	Rpl9-ps7	Pa2g4	Gm21970	Ubl3	Tor3a	Ctdp1	Parvg	Rabgef1	Gm11878	Gm43305	Zfp831	Gm17455	Ptger2	Pkmyt1	Cgas	Ormdl2	Btf3	Pigx	Nr4a2	Slc9a9	Lrrfip1		Rbm41	Gm9517	Mospd2	Mat2b		5730460C07Rik		Kifc5b		Gm45204	Frs3	F830115B05Rik	Csrnp1	Map4	Tmem151b	Heyl	Mrpl28	Eprs				Gm6296	Lrrc28	Pik3ip1	Gm25047
1117	Slc28a2	A430035B10Rik	Snrpb	Hirip3	Mthfs	Stard3	Gm17056	Celf2	Tnfrsf21	Gm11951	Rpl27-ps1	C1galt1c1	2610507I01Rik	Nat8l	Fbxl14	Adgre5	Gm37009	Kdm2b	Runx3	Pstpip2	Gng2	Ptp4a2	Idnk		Letmd1	Rpl34-ps2	Tmed2	Tpx2		Gm15915		H2az2		A430019L02Rik	Phactr2	^Myh9	Gm27201	Rras	Plekhn1	Gm29394	Pdgfb	Nars				Gm5089	Snx18	Dock5	Armc8
1118	Pbx4	Gm28911	Cdc25b	Cct8	Vrk2	Rpl21-ps1	Arhgef2	Tnpo3	Gm5075	Gm5425	Irak2	Snrpd3	Rp2	Dynlt1f	Nlrx1	Tgfb1	Nudcd2	Snrnp40	Dazap1	Galns	Gm26982	4932438A13Rik	Gm5451		Gm18335	Naip2	Gm7266	Jund		Gm3320		Mrpl49		Cachd1	Itm2c	Plekha8	Csnk1d	Limd1	Leng9	Uba3	Rgl1	Hecw2				Mpdz	Cnot1	Gm6181	Snhg17
1119	Rp9	Sinhcaf	Acss1	Arhgap4	Tubgcp5	Arhgdia	Crlf2	Stx6	Fgd4	Gm20559	Rpl27-ps3	H3c11	Hist1h2br	Cemip2	Chst15	Lsm5	Lair1	Gna15	Nrg4	Psenen-ps	Gm9385	Bcl2a1d	Gm7691		Gm9761	Gm12003	Rab19	Ndufa13		Gm7278		Gm19366		mt-Nd1	Ophn1	Septin11	Lrrc58	Tnfsf12	Gm37618	Sco2	Tgfb3	Vps37a				Zdhhc14	Tmem161b	Ptov1	Idua
1120	Arhgap27os3	Nsmce4a	Gm38034	Ndufa12-ps	Gm38365	Oas1a	Mir21a	Gm15367	Cgas	Timm10b	Rras	Cdc20	Rp9	Gm8155	Snap23	2210406H18Rik	Wdr89	Gm3511	Ncbp2	Hilpda	Zkscan14	Rpl36a-ps3	Slamf6		Sin3b	Rpl35	Nans	Mtln		Gm13022		Gm16089		Sdcbp2	Casp12	Aoc3	Picalm	Limk1	Ppp1r12c	Eml4	Impad1	Nsd3				Tnks1bp1	Uvrag	Btbd6	Csrp1
1121	Aff3	Gm5835	Rpgrip1	Mrgpra2b	Dusp6	Abhd15	Akr1a1	Vps13c	Stk38	Pde4b	Gm15590	Hopx	Wdr5	Zfyve27	Inpp1	H2ac14	Nudt5	Rps3a3	Ddx39b	Cct8	Rsbn1l	Fam83a	Gm11449		Ankle1	Pitpnc1	Gm37108	Eef1d		9430037O13Rik		Gm7434		Tlr3	Prxl2c	Clock	Casp8	Camk2n2	Klhl13	Ech1	Tamm41	4732496C06Rik				Jtb	Kdelr3	Rnf43	Arhgap27
1122	Gm11539	Ap1m1	Rpl32l	Ssr4	Icam1	Mgat5	Mx1	Gm47097	9930120I10Rik	Arap1	Alcam	Yeats4	4930570N18Rik	Map11	Gm8155	Gm45588	Phb2	Lgals1	Lsm12	Bub1	Gm8731	Il4	Ier5l		Dusp23	Gm31812	Gsto1	Chtf8		Recql4		Gm10335		Khdc4	Kcnk6	Fkbp6	Cyb561	Trim71	Gm44256	Arcn1	1700120C14Rik	Cbx3				Lrp5	Iqce	Acadsb	Akap8
1123	Wdhd1	Eif1ad	Ten1	Rbl1	Vasp	Sft2d2	Srxn1	Slc25a28	Arap1	Parl	Gpcpd1	Exosc5	Gm5637	Sbno1	Arhgap19	Gm5791	Mrpl20	Arpc4	Eif3l	Slc16a3	H2-M3	Peli1	Zbtb25		Gm42576	Grk2	Rps15a-ps3	Secisbp2		Gm49864		Gm47655		5330431K02Rik	Proser2	Fcho2	Rbp7	Gm37465	Cbx6	Gm48146	Ccdc9b	Diras2				Sugp1	Rybp	Adamts5	4933406C10Rik
1124	Arhgap4	Fam111a	Gm6030	Gm17060	Gbp5	Rgl2	Ivns1abp	Akap10	Aldoa	Csrnp1	Gm8337	Csnk2b	Yeats4	Smim4	Cass4	Cep19	Ppp1cc	Dock8	Naip2	Gm11914	Gm43912	Gm37082	Csk		Traf3ip3	Rps7	Cela1	Psmg4		Ift80		Ly6d		Arap2	C230072F16Rik	Foxs1	Gm7839	Usp34	Tmem127	AI506816	4930507D05Rik	Bnip3l-ps				Tnk2	Gm7072	Otud4	Ogt
1125	H2ac15	Capzb	B4galt1	Chst3	Glmp	Pnp	Frmd4a	Manba	Tnfsf14	Gm5637	Celf2	Gm19366	Gm48990	Gm10097	Tbc1d23	Gm49909	Gm2225	Fli1	Mrgpra2b	Gm12013	Gm11702	Rsbn1l	A530083M17Rik		Eif4a-ps4	Gm25894	Ppib	Gm20390		Rbmx2-ps		Zfand2b		Nbea	Nbeal1	Map7d1	Aqp11	Stt3b	Accs	Nudc-ps1	Gm16189	Sertad1				Stat6	Slc39a1	Ywhag	1700109K24Rik
1126	Sf3b2	Aunip	Ttll11	Ciao2a	Gm46610	Pcf11	Sft2d1	Gpcpd1	Gpr18	Gm49368	Rpsa-ps5	Necap2	Helz2	Gm16548	Gm3150	Gm7331	Gm9531	Snrpert	Emg1	Trem1	Gm37760	Gm13456	Rassf5		Gm40309	4833438C02Rik	Zeb2	Gm5805		BC065403		Paqr9		Irf7	Rhobtb1	Klf13	Ywhab	Gm33142	Pgf	Syne2	Gm31748	Lef1os1				Hint1	Arhgap5	Scube3	Fkbp14
1127	Gm7299	Acss1	Prim2	Ifitm6	Itga9	Sh2b3	Slc46a1	Trim8	Gm5424	Slfn8	Gm5963	Tep1	Fcor	Rtkn2	Znrf1	Chst12	Rpl35a-ps7	Mrps5	Rpl17-ps8	Olfml2b	Fkbp5	Gm7331	Atp8b4		Mrpl33	Gdf3	Ncor1	Gm20721		Cep152		Gm5931		Cep85l	Spata13	Rarg	Ncaph	BC034090	Gm43728	Cask	Fam122a	Btbd1				Hivep2	Golt1b	Hsph1	Opn3
1128	Aurka	Zeb2os	Ftx	Prmt1	Gm45716	Tmem135	C130089K02Rik	Rab39	Mpp1	Per1	Capns1	Lrmp	Rbm38	Zcchc2	Shkbp1	Sowahd	Gm3379	Uckl1	Znhit3	Gm6485	Rpl19-ps6	Rp9	Rpl23a		Gm9905	Fam189b	Cdc42se1	Ruvbl1		Gm13160		Optn		Ptpn14	Gm10575	Pcdhgc5	Arhgef2	Gm12844	Calm1	Zfp869	Tmem11	Spcs3				4833421G17Rik	Bag3	Myo1e	Vma21-ps
1129	Rassf5	Rpl28-ps3	Dusp10	Hnrnpa1l2-ps	Rab11a	Car9	Fcrl1	Osbpl11	Mnt	Rpsa-ps9	Prkch	Fam129a	Rnf19b	Casp3	Myl2	Gm4986	Gm14681	Polr1e	Isoc1	Gm19705	Stat5b	C030034L19Rik	Cnbp		Rpl11	Mvb12a	Zfp608	Fxr2		Gm10143		Haus4		Sntg2	Parp14	1810037I17Rik	Grn	Axl	Plekhb2	Gm43430	Tfpi	Svbp				Gm1943	Gm38166	Rpl36a-ps3	Gm11839
1130	Akna	H2-M3	Gm43813	Atp5c1	Snx10	Pepd	2610528A11Rik	Lrrk1	Gm28875	Hmgb1-ps5	Evl	Slc16a3	Qsox1	Mbd2	Kbtbd7	Gm5075	Ikzf1	Gm11826	Cenpu	Adat2	Gm37215	Gm17669	Tpm3		Gba	Gm19325	Rapgef2	Naca		1700006J14Rik		Xk		Ifi35	Acvr2a	Tnfrsf1a	Lrrc70	Spef1	Gm12035	Pcdhga10	Med18	Kdm1a				3010001F23Rik	Lrrc1	Mbd1	Prickle4
1131	Kcnq5	Scaf11	Rbmxl1	Gm10366	Dnajb14	Gm26520	Ptpre	Gm43005	Fkbp1b	Gm14303	Gm6863	Dctn3	Usp39	Lyve1	Mical1	Banf1	Hvcn1	Arpc2	Ybx3	Eif3g	Gm45343	Tmem156	Zfp831		Rab26os	Dctn6	Znrf2	Tomm7		Stard10		Nucks1		Sptlc2	Dennd5a	Hapln3	Laptm4a	Sun2	Adcy4	Izumo4	Gcnt2	Srp19				Fyco1	Fbxw4	Cog7	Dact2
1132	Gm11483	Ncf4	5830444F18Rik	Rpl14-ps1	Wdr1	Sesn1	Celf2	Amz1	Trpm2	Vrk1	Gm45220	Traf1	Ydjc	Klhl2	Gm42759	Sf3b5	Gm7390	Gm7908	Gm5619	Atp5j2	Prkcb	Pfdn5	Tatdn2		Gm43813	Actg-ps1	Ramp1	Dnajc21		Alyref		Faap24		Zfp407	Mtmr12	Fat4	Lcp1	Maskbp3	Pias3	AU040320	Pola2	Dennd2a				Cpsf1	Paxx	Phldb1	Pantr2
1133	Gm12666	Nxt1	Nufip1	Prim1	Gm15832	Slamf8	Pnrc1	Gm18212	Sik1	Esd	Nipa2	Mrpl35	Gsap	Tmem189	Gm13237	B2m	Ankrd13a	Uba52-ps	Stip1	1810058I24Rik	Trim12c	Rpl9-ps4	Mir682		Cdc7	Rpl23	Gm7252	Cox8a		Cfap57		Dctpp1		Cep68	Fn1	Bcl9l	Rgs16	Pcdhga5	Tspan17	Zgpat	Gm10134	Rpgrip1l				Znrf2	Rab7	Coro2b	Gm13363
1134	Grk6	Lrr1	Bzw2	Erp29	Wwp2	Btg2	Arsb	R3hcc1l	B3gnt8	Gm48690	Rpl28-ps1	Mis18bp1	Pnpla7	Slc36a3os	Ctdsp1	Prr13	Ssb	Gm2000	Rps27a	Gm10247	Crmp1	Gm7384	Pde2a		Mthfd1l	Stat4	Gm973	Rpl26		Gm27445		Ndufc1		Ro60	Phf11b	9530026P05Rik	Mafk	Iqcc	Simc1	Ramp2	Bpnt1	Nav1				Gm48985	Eva1c	Cables1	Prmt9
1135	Eaf2	C920009B18Rik	Wnt10a	Gm11878	Ubn1	Elf4	Rab32	Itgb5	Cast	Eif3k	AC160336.1	Rps12-ps4	Gm43775	Vav3	Chit1	Xkr5	G6pc3	Rpl22	Pigx	Dera	Rpl34-ps2	Gm15421	Ppm1h		Trmt112-ps1	Gm43499	Gm48088	Snhg8		Gm43417		Ms4a1		Micall1	Gm49266	Gm43792	Gm17334	Ptp4a3	Gm7286	Ankrd12	Gm6061	Acads				Map3k10	Rc3h2	Rps2-ps8	Impact
1136	Sdhaf2	Gm13196	Srsf7	Gm9067	Psme1	Zfp385a	Gnl3	Naga	5430427O19Rik	Tmpo	Lsm10	Gm16089	Dapp1	Gpr137b-ps	Gm48768	Inpp5d	Gm17511	Pycrl	Usp50	Rin3	Gm15148	Tln1	Clint1		Ccdc84	4930597O21Rik	Gm9308	Gm50241		Gm43661		Snrpf		Mgat1	Rhbdl2	Fgfr3	Gm5526	Gm47310	Sac3d1	Lipo3	Lefty1	Csnk2a2				Clcc1	Rapgef3	Hap1	Fam120c
1137	Ncapd3	Nipsnap3b	Ap1ar	Pole3	Gm44198	Slc46a3	Gna13	Elmsan1	Uck2	Tnfsf14	Bst1	Podn	Inpp4a	Eif5	Gm9949	Sugt1	Nrros	Gm14016	Psma1	Mrpl28	Wdyhv1	Gmip	Gm17786		Smc4	Plrg1	Gm14541	Creg1		Gm12891		Sec14l2		Atp11c	Tpd52	Fam217a	Oasl2	Alg14	Plekha2	2410002F23Rik	Gm28578	Tnks2				Tarbp1	Klf3	Atp1b3	Acbd4
1138	A430072P03Rik	Mat2b	C230085N15Rik	Sapcd1	Cdc42se2	AI413582	Chst7	Slc17a9	Gm38377	Nfatc1	Irf7	Gm9354	Tns4	4933424M12Rik	Lime1	Gm43474	Psmb6	4930505N22Rik	Chek1	Prc1	Gm7867	Cfap126	Gm14036		Nfkb2	Gm11131	Uchl5	Tsn		Gm48646		Slc6a20a		Map4k3	Airn	Kcp	Gramd1a	Gm11346	Zkscan3	Tlr4	Gm6736	Bod1				Usp37	Fam53c	Rhbdl3	Gm7854
1139	Tex30	Litaf	Relb	Fcho1	Arhgap12	Gm48065	2010008C14Rik	Lyl1	Gm37747	Polb	Wdr1	H3f3a-ps2	Lrr1	Cast	Tatdn2	Gemin7	Creg1	Rps3a1	Clspn	Orc6	Cers4	Myl12b	Arhgap30		Oaf	Gm31597	Eif1a	Sub1		Gm5830		Med19		Spry4	Snn	Piezo2	Ska3	Ece1	Gm17541	Gm4895	Gm38670	Cyth2				Oma1	Slc19a1	Cog8	Smkr-ps
1140	Cep72	Zfp207	Tarbp1	Dnah8	Aldh3b1	Gm29367	Stx7	Plk3	Vnn3	Gm14039	Sh3glb1	Mirt2	Trip13	Mark2	Zfand2b	Arpc5	Tctex1d2	Mif-ps	Hyou1	Ldha	Gm7331	Gm10247	Gm37510		Wdr90	Xlr	Myo1d	Gm9512		Aoc2		Rab8a		Fus	Zfp69	Brd2	Gm12230	Ccdc141	Fkbp14	Phf12	Gm6043	Ubqln1				Sirt6	Sptbn1	Mettl27	Erbb2
1141	Akr1b3	Ypel3	Kif21b	Gm7516	Galnt12	Gm38042	Clk1	Rnf130	Slfn8	Nme2	Gm14586	Cdc42	Ckm	Gm28809	Gm44776	Ccnf	Cox6b2	Rps15a-ps5	Snhg3	Nme6	Gm13604	Gm19243	Ptpn4		Incenp	Tmbim6	Ikzf1	Ptpa		Gm3550		Ddit3		Usp46	Shld1	Lrrc58	E330017L17Rik	Lhfpl3	Gak	Cc2d1a	Tnfrsf1a	Hdac7				Sorbs3	Chad	Shpk	Col16a1
1142	H2bc7	Gm7384	Gm8213	Gm9118	Bmt2	Mir99ahg	Lrrk1	Gm37589	Lilra5	Sephs2	Pdcd6ip	Timm8b	Zkscan6	4932438A13Rik	Gng5-ps	Gm13167	Ccl9	Gm5487	Sf3b6	Gm5457	Igsf5	Gm9354	Cpne7		Gm46209	Gale	Trmt112	Ssrp1		Smc2os		Gm9457		Inhbb	Rsu1	Gm20535	Gm5497	Gm16201	Snx18	Mapk8	Colec12	Snn				Ubr5	Fntb	Sh3rf1	Dennd1b
1143	E030030I06Rik	Gm28042	Epsti1	Rmi2	Naip5	Cdc42	St8sia4	Zfp106	Gm10689	Ist1	Mvp	Tuba1c	Anapc15	Sfxn5	Tbc1d10b	Hmgb3	Mrpl43	Gm45454	Psma7	Faap24	Adcy7	Gm7252	Sh3bp1		Ms4a4b	Cdk1	Zfp704	Cby1		Gm10257		Psmc5		Gm13889	Dip2b	Fbxo22	Gm13816	Nr3c1	Prkcg	Gm2199	Mrip-ps	Gng10				Gm28006	Glt8d1	Qprt	Rps6kc1
1144	Gimap1os	Eif3m	H2-DMa	Pin1	Dmxl1	Gm14599	Rreb1	Gm37760	Nfkb2	Pik3cg	Zc3hav1	Cd83	Slc24a1	Irak4	C1qtnf12	Syce2	S1pr4	Slc8b1	Cct7	Gimap9	Gm15560	Lyst	Rpl10a-ps4		Gm7266	Ccdc12	Rpl3-ps1	Psmb5		Gm47079		Kmt5a		Dlk2	Sod1	Myoz1	Ophn1	Satb2	Zfp618	Arvcf	Gm31718	Arl13b				Rapgef4	Haghl	Rragc	Gm22314
1145	Eif1ad	Fmnl1	Gm10237	Gm8697	Gm44250	Tbc1d10a	Epn1	Fam49b	Mocs1	Icam2	Cdkn2d	^Myh9	Gm10184	Mir22hg	Noct	4732465J04Rik	Gm23472	Gm8960	Rps6-ps4	Gm614	Gm45837	H2aj	Gm31597		Gm27597	Wsb1	Kctd10	Rps15a-ps4		Gm14098		Gm2225		Ccdc85a	Ankrd37	Wasf2	Gm8518	Gm42466	Gm38071	Zfp319	Tceal9	Vdac3				Cdc40	Pbx1	Cfap36	Sytl2
1146	Cdkn2aipnl	Ada	Gm9396	Gm10293	Tcf4	Dyrk2	Atf4	G3bp1	9230111E07Rik	2310001H17Rik	Kmt5a	Serp1	Gm2822	Golim4	Mtf1	Sh2d1b1	Gm10120	Rpl17	Etf1	Lrmp	Ptpn4	Spata13	Mtmr12		Khk	Gm3511	Cetn2	Ghitm		Tubb4b-ps2		Mybl2		Itga3	Peg13	Fut11	Bcam	Ublcp1	Amz1	Rfx5	Cavin1	P4ha1				Stard4	Pgd	Cisd3	Gm37423
1147	Trim12a	Rrm2	Rpl31-ps8	Psme2b	Pqlc2	Wdfy3	Itpripl1	2310043P16Rik	Prdx6	AI662270	Lamp2	Cnih4	Cdk11b	Btk	Tle3	Csf2ra	Cox6b1	Anp32a	Impa1	Gm45150	Bspry	Gm6863	Rps11-ps3		Nt5c	Rpsa-ps2	Gm15501	Hacd1		Minpp1		Mdh2		Prnp	Gm11769	Col5a2	Fyn	Gm43947	Gm7628	Tbkbp1	Selenow	Lratd1				Mcee	Strbp	Bnip2	Poll
1148	Pde7a	Mrpl46	Llph-ps2	Mrpl18	Wsb1	A930007I19Rik	Clec12a	BC049352	Nagpa	Slc36a3os	Dnajb14	Lsm2	Fas	Pbx1	Med31	Cox6c	Psma4	Rae1	Slc25a5	Gm13012	Slc37a1	Rps15-ps3	Gm45855		H2bc4	Pnldc1	Zfp971	Rnmt		Slfn9		Mir144		Nbeal1	Pitpnc1	4430402I18Rik	Ccser2	Irx3os	Lrrfip2	Gm22580	Axl	^Bdp1				Ppp6r1	Gm37472	Tmem30b	Gm4353
1149	Filip1l	Ppp1r18	Kcnq5	Snrpa	Pxk	Prkch	Gm29367	Pik3cd	Relt	Pold4	Cope	Micos13	Ehbp1l1	Tnfrsf1b	Gm15899	1700037H04Rik	Polr2f	Mrpl42	Egln3	Ndufb6	Sp4	Tmem123	Psme2b		Kcnn4	Ilk	Wdr5	Mpc2		Stard4		Pa2g4		Xist	Tspan14	Dpagt1	B4galt1	Cd46	Adgrl3	Ikzf5	Gm50057	Gm10392				Chchd6	Dhcr7	Wnt2b	Armc9
1150	Tapt1	Csnk2b	Cdv3	Aurkb	Tapbp	Gm45540	Gdf15	Tlr6	Znhit1	Gm12166	Ptgs2	Gm9493	Rad54l	Gm14049	Sipa1l2	Gm10232	Oaz1-ps	Zdhhc3	Gm8741	Gm8692	Treml2	Dbf4	Krt83		Gm9711	Bcl10	Adamtsl1	Dtd1		Ankrd65		Cox6c2		Phactr2	Gtf2i	Gm43794	E230020D15Rik	C430049B03Rik	Zfp532	Tmem140	Ppp2r1a	Prpf40a				E430018J23Rik	Pnmal2	Gm13244	Gm42940
1151	Bank1	Gm45315	Ppp2r5a	Ldhc	Basp1	^Eps8	Tmed5	Ankrd11	Calhm6	Tmem192	Nrm	Atp5b	Trappc5	Vps54	2210406H18Rik	Zfp367	Susd1	Zkscan14	Gm5879	Naa38	Dcaf15	Gm3940	Usp3		Cenpk	5830444F18Rik	Rpsa-ps12	Mad1l1		Gm13010		Gm49384		Gm36933	Gm42748	Bambi-ps1	Hyal2	Stard9	Gm10033	Ing3	Gm15907	Ski				Rraga	Tcaim	Gm12164	Ppfia1
1152	Rad18	Gm13680	Gm15747	Gm13835	Use1	Mapk14	Parp8	Ankrd33b	Zfp991	Gm15483	Rp2	Gm7658	Gm2412	Mvb12b	Gm16548	Mrpl20	Psmd13	Dnajc12	Paics	Impa1	Alkbh4	Chst12	Gm17214		Rps15-ps3	H4c12	Mir682	Gm6983		Gm9260		Snf8		Tnfrsf23	Caml	Chd3	Lxn	Mpdz	Gm9276	Selenow	Fgf15	Arl6				Gm13392	Kat2a	Stat5b	Smagp
1153	Mrpl34	Smim20	Ifi47	Nup210	Hcst	Gm16998	Rhobtb1	Dnajc13	Hoxb4	Rpl36al	Gdi2	Rps17	Chaf1b	Ssh2	Gm2427	Snapc5	Gm6222	Il3ra	Ipo5	Sumo3	Tpst2	Map3k1	Inpp1		Gm10343	Marcksl1	Pdia3	Klf6		Aldh1a7		Gm20628		Gm37033	Pxdn	Abca3	Arhgap26	Dip2a	Znhit2	Kif3a	Pnrc1	Gdf11				Gm46218	Lipo3	mt-Nd2	Igfbp6
1154	Nsl1	Swap70	Cpm	Mrpl13	Itpripl1	2010013B24Rik	Gm7618	Gm44187	Gm13373	Tnni2	9130208D14Rik	Mrps18c	Inpp5d	Mxi1	Dynlt1-ps1	Gm49342	Ebi3	Nsun2	Mrpl32	Timm17b	Slc16a6	Gm5451	Cd101		Lman2	Gm15483	Gm49395	Ring1		Gm10785		Serpinb6b		Gm48601	Sec14l1	Gm14508	9430025C20Rik	Neu4	Armcx2	Ints8	Ctso	Shisa2				^Diaph1	Pdpn	Bms1	AA413626
1155	Gm20538	Rpl36a-ps2	Ighv14-2	Tex30	Asph	Adipor1	Gm12183	Gm42856	1700022N22Rik	Stx7	Tle3	Rfc5	Cyb561d1	Acot1	Rnf141	Gm7286	Armc3	Dlat	Rpl7-ps7	Hmmr	Rpsa-ps1	Gas5	Lif		Prss57	Rhof	Mocos	Ywhah		4930404N11Rik		Gm7535		Ildr2	Lats2	Vps36	Nos1ap	Clec16a	Tfpi	Gm10126	Traf5	Gm6477				Haus4	Itpr3	Zfp945	Zfp292
1156	H2-Q5	Dbf4	Mnd1-ps	Lyl1	Cxcl1	Hhex	Tlr6	Coq10b	Gm8979	Tpm3	Creg1	Il10	Aldoa-ps4	Spef1l	Cdca7l	Gm12918	Mak16	Scp2	Rpl35a-ps6	Sytl1	Rps6-ps3	Pop5	Gm26510		Gm15730	Ngdn	Wdr89	Bach2		Fig4		Exosc8		Elk4	Gm15663	Amotl2	Usp46	Glrx2	Arnt	Gm13642	Tmem131	2310009B15Rik				Itgb1bp1	Prpf8	Gm22003	Mterf1b
1157	H2ac13	Coq7	Gm6440	Gm5864	Pacc1	Ralgds	Enc1	Tnfaip8l2	Casp4	Otulin	Ywhaz	Rrm1	Gm15448	Ap1m1	Sos2	Gm2260	Gm6278	Cybc1	Galns	Prss16	Trim5	Sri	Slfn1		Carmil2	Ftl1-ps1	Lsm8	Xrn2		Tuba1b		Ndufa6		Rab11a	Crem	Scn1a	Ptma	Fbxo24	Gm12712	Pafah2	2010320O07Rik	Oga				Ubqln4	S100a11	Aifm2	Cnn3
1158	Gm15753	Gm11824	Med10	Gm17794	Guca1a	Tsc22d2	Lncpint	Gm12905	Sh3tc1	Tiparp	Mnt	Gm6377	Gm8756	Nfu1	Tmem156	Dynlt1f	Idh3g	Gm9616	Slk	Gm21596	Rap1b	Ckm	Gm6440		1110035H17Rik	Gm6322	Tor2a	Tmem50a		Gm7856		Gm10156		Plcb4	G630030J09Rik	1700019L13Rik	Gm30571	Msn	Sbk1	Zic2	Gm42765	Ago4				Crybg3	Nphp1	Pwp2	Ythdf1
1159	Runx3	Aim2	Mcm3	H2bu2	Fam110a	Nr4a1	Vav2	Gm43011	Nop53	Mdm1	Ptpn12	Gm18853	Snx10	Pdzd8	Gm50478	Macroh2a1	Gm24497	Gm7206	Rpsa-ps2	Cyth4	Trim30a	Eif3i	*Slc9a3r1		Snrpb	Gpr132	Gm10180	Rps15a		Gm45399		Mrps11		Gm37121	Usp31	Plin5	Gm42850	Entpd6	Agtr1a	Gm49354	E030026E10Rik	Rcn1				Sh2d6	Rab29	Sgsm2	LTO1
1160	Pqlc3	Mad2l1	Lgr5	Mrpl21	Ccnl1	Kansl1l	Erf	Rasgrp3	Fabp5	Gm38357	Vapa	Dlgap5	Il18bp	Dlst	Gm33424	Gm3375	Noc2l	Suclg2	Dscc1	Grk2	Gm10076	Nmb	Gm13216		Gm45454	Gm4824	Tmbim4	Lsm4		Bcl2l15		Bola1		Bicd2	Ptp4a3	Rfk	Adss	Sort1	Ano8	Galnt2l	Stil	Rpl7a-ps8				Slmap	Tbcd	C030013C21Rik	Baz2a
1161	Gm44078	Cenpw	Rps17	Gm7287	Ints6l	Fgl2	4833411C07Rik	Gm27533	3300005D01Rik	Lasp1	Mycbp2	Aldh2	Ryr1	Map2k1	Selp	Cdca5	Gadd45gip1	Mrps18b	Rplp2	Lamtor1	Gm10175	Pdcd6ip	Entpd6		Mir671	Rpl19	Rps13-ps1	Bphl		B230322F03Rik		Isg15		Ksr1	B430010I23Rik	Nr2f2	Nhsl1	Gng2	Fmod	^Myo6	Lingo1	Gm24357				Pcx	Cdr2l	3010001F23Rik	Nsun6
1162	Sting1	Sumo1	Rab21	Gm5121	Atp6v1f	Eepd1	Galnt12	Axl	Gm21970	Gm14044	Gm4799	Stk10	Abr	Slc25a45	Slc11a1	Prr11	Rpl34	Ubr7	Mrps24	Mapkapk3	Abi3	Ppp1ccb	Gm7867		Gm14127	Gm5837	Gm37009	Gm15536		Gm27017		Depdc1a		St6galnac2	Erf	Ifih1	A930006K02Rik	Dscam	Gm14584	Nek6	Plekhf2	Gm42906				Zfp976	Pithd1	Gm43034	Col20a1
1163	Ifi206	Sf3b4	2010007H06Rik	Znrd1	Elk3	Glmp	Enkur	Sh3kbp1	Rps25-ps1	Slc5a11	Sin3b	Pkib	Gpank1	Pacs1	Gm45894	Cdca7l	Irak3	Sp100	Exo1	Smim4	Usp38	Impdh1	Arf4		Gm45606	Nop58	H2az1	Nfatc2ip		Gm47985		Pgp		Inpp1	Gm7180	6030445D17Rik	Msx1	Crim1	Gm49327	Ddx19b	S100a11	Spata6				Glcci1	Ppp1r15b	Pgd	Arnt2
1164	Gm6218	Gm7324	Gm16534	Lamtor2	Itgb2	Celf2	Csf2rb2	Gm15726	Rpl27-ps3	Lrrfip2	Gm7285	Cox14	5830462O15Rik	6330418K02Rik	Vamp4	Rer1	Ndufa4	Rps10-ps2	Rad51	Gm3940	Gm7434	Adamts14	Gm18811		Kctd10	Lime1	Prkar1a	Mettl14		Gm47148		Aup1		Nckipsd	Cacna1e	Zmiz1	Dach2	Paqr4	Adamts10	Mbnl2	Pitpnb	Tsn				Gm37452	Mphosph9	Miga2	Foxk1
1165	Gm6552	Rpl18	Uba52	Mrpl51	Bcl6	Tubb2a	Engase	A530040E14Rik	Gm15501	Gm3379	Mbnl1	Ly6d	Gm6995	Pgk1-rs7	Plekhg3	Nek2	Gm37474	Gm12918	Ndufb5	Uqcrh	Gm10054	Map3k14	Rpl13a-ps1		Gm12918	Gm10080	Gm44672	Pop7		Fam83g		Sass6		Trim3	9630050E16Rik	Irgm1	Acsl5	Selenom	P3h1	Gm26802	Gm47881	Lnpk				Gzf1	Gne	Trp53inp2	Cttn
1166	Gm9480	Dkkl1	Gm10247	Uqcc3	Bco2	Vmp1	Ifnar1	Spred1	Stk40	Spata13	Cd300lf	Milr1	Ripk3	C130060C02Rik	Gm7908	Eif1ax	Sap18b	Rps26	Timeless	Gm14970	Smpd5	Gm3531	Znrf1		Gm43444	Sh2d3c	Drosha	Thada		Gm6607		Zcrb1		Dnm2	Gm48207	Gm9970	Chn2	Lancl1	Thbd	Xylt2	Ddost	Dync1li1				Acy1	Pogk	A930028N01Rik	Wnk2
1167	Glrp1	Pkp3	Gm13611	Cotl1	Srgap2	Sgsh	Raph1	Dnm2	Gm20538	C920009B18Rik	Gng5	Retnlg	Xpc	Snrk	Gm15452	Sh3kbp1	Rpl27	Gm12091	C1d	Crlf2	Cap1	Vav1	Gm5921		Gm44044	Gm10073	Ddx21	Gm4828		Zfp39		Mtfr1		Ddx17	Bcl2	Mtmr6	Dazap2	Gm21811	Gm44891	Osbp	Rnf187	Atg5				Lmbrd1	Pds5b	Sema3b	Nacc2
1168	Gm7429	Mrpl49	Gm2614	Rassf5	Ttc7	Ticam1	CAAA01066123.1	Gm37558	Clec10a	Map3k1	Gmip	Nlrp1a	Marchf1	Pde1b	Coa4	Tnfsf14	Atp5k	Gm11942	St13	Clec4e	Rpl27a-ps4	Ppp1r12a	Gm38118		Cc2d1b	Fam204a	Mxd1	Dhx40		Gm47794		Lsm6		Wfdc1	Ttyh3	Gm3203	Man1a	4931440P22Rik	Gm19563	Ptprj	Mfap2	Cd34				Cbx2	Sirt2	Chd3	Gm37334
1169	Rpl10a-ps4	Gm4786	Thop1	Arhgap9	Stat1	Fam217b	Pdia3	Gm8850	Fam78a	Rplp2	Hal	Oaz1-ps	Prr11	Calcrl	Rab37	Pigyl	1700007L15Rik	Rps11	Ptma	Coa3	Panx1	Ube2d3	Clec2d		Mlec	Cln5	Ndufb1-ps	Gm43609		Wdr62		Psmd10		Gm37788	Myl6	Gatm	Atg2a	Crem	Tbkbp1	Crim1	Tm2d2	Pak1ip1				Glmp	Amd1	Nr3c2	8030462N17Rik
1170	Hyls1	Gm6745	Sae1	Sap30	Tsc22d2	Gm37800	Lmo2	Stx7	Elmo2	Arhgdia	Rps13	Sgf29	Il15	Gm43809	Il15	Acadl	Lmo1	Sh3kbp1	Rps13-ps4	Tomm6	Gm38118	Nop53	Ncor1		Atp11b	H2bc11	Eif5a	Grb2		Gm16278		H2ac5-ps		Sertad1	Oip5os1	Taf9b	Midn	Septin6	Ighj4	Fads2	Gm6644	Fam217a				Glb1l	Ilrun	Fgf1	Uhmk1
1171	Gm38223	Ssna1	Gm7618	Isg20	Sema4a	Tut7	Abcg3	Gab2	1600014C10Rik	Snrpb	Upb1	Csk	Rpl3l	Raf1	Acot9	Dap	Rsbn1	Rps28	Gm10029	Gm5963	Gm8066	Nbeal2	Capn3		Gm10095	Gm14154	Tmem160	Gng12		Gm2822		Rbl1		Kctd10	Adam10	Ro60	Plekho1	Gm2830	Stx1a	Pmaip1	Cacnb2	Fdft1				Phyh	Rad9a	Tef	Gm44794
1172	Palb2	Arhgap11a	Prpf38b	Mef2c	Vmp1	Hs1bp3	I830077J02Rik	Gm24846	Cd180	Rpl10-ps3	Capza1	Gm8369	Gm11520	Ccrl2	Cd101	Gm47662	Prmt1	Znhit1	Gm9396	Sgf29	Gm6808	Macf1	Rusc1		Ercc6l	Gm9794	Tle1	Surf4		K230015D01Rik		Hmgb1		Galnt10	Timeless	Flvcr2	Cmklr1	Cped1	Tnfsf12	Zfp141	Serpinb9	Dennd1b				Taf1c	Omd	Dtx2	Vwa3a
1173	Ttll11	Zfp830	Trim5	Gm6607	Arap1	Cryl1	Zfp992	Rab1a	Zfp710	Rpl35a	Gm4705	Gm49368	Wipf1	Btnl9	Ralgapa1	Ccne1	Gm8130	Cnot9	Tpm3	Lsm12	Mob3a	Grcc10	Gm5093		Fbxo34	Sec11c	Taf7	H4c8		Dhrs13		Ect2		Shb	Mxra8	Anks1	Abcg1	Gm48488	Zdhhc17	Apba3	Zscan12	Hsp90b1				Clcn2	Clcn7	Palm	Gm47324
1174	Fbxl8	Sae1	Dcun1d5	Susd1	Havcr2	Prr13	Samsn1	4930486L24Rik	Ripk3	H2-DMb1	Gm9385	Twf2	Gm40155	Cdk5r1	Rnf19b	Gm31814	Gm11808	Dph5	Cdk2ap2	Snrpd3	Tdrp	Gm10180	Tesc		Gm11836	Commd7	Gm8692	Lilrb4a		Gm16550		Mpc2		Ppp1r2	Lamb2	Hecw2	Fcho2	Gm37864	Oaz2	E230029C05Rik	Gm2965	Rae1				Thap11	Slc35a1	Gm13487	Npc1
1175	Raver1	Exosc8	Ptbp3	Gm19898	AI504432	Sdf2l1	Tnfsf12	Bri3	Dhx58	Rbm47	Clec10a	Cuta	Gm12286	Trp53inp2	Dennd5a	Cntrl	Fen1	Rps16-ps2	Slfn9	Trpm8	Vgll4	Traf3ip2	Pacsin1		Sowahb	Gm43173	Sptlc2	Dusp5		Gm43652		Gm10110		Pik3c2a	Gm11730	Ctrl	Myl12b	Cdkn1b	Plxnb1	Specc1l	H4f16	Pin1				Pcgf3	Trit1	Brd3os	Gm16437
1176	Rps19-ps4	2310008N11Rik	Mbd4	Rnps1-ps	AU022793	Synj1	Gm14599	Plagl2	Timm10b	Tmem189	Psmb2	Gm17745	Tfdp1	Kmt5a	Cnr2	Rpl32-ps	1190007I07Rik	Gm27597	Polr1d	Cox6a1	Polr1d	Rasgrp2	Gm7589		Gna14	Gm7293	Bcor	S100a13		Gm48708		Park7		Gm49925	Ceacam1	Foxo1	Vegfd	Thap12	Ddx28	Arhgap32	Tmem37	Rabl2				Rbm15b	Agbl3	Tcf24	Triap1
1177	Usp3	Med10	Acp6	Tmem108	Gm9843	4930486L24Rik	Sipa1	Ranbp10	Abr	Wdr26	Stn1	Slamf6	Fam169b	Arrdc4	Esyt2	Erg	Ndufs6	Gm5837	Etaa1	Gm11222	Irf8	Gm19327	Hspe1-rs1		Rpl28-ps1	Uap1	Plekhj1	Btd		Gm29486		Eef1g		Mxra7	Galnt18	Gm12331	Hmg20b	Bend3	Dnajb13	Prkar1a	Det1	Fam174a				Ift88	Tug1	Gm5884	Slco2a1
1178	Msh3	E030030I06Rik	Mybpc2	Polr1d	Gm29291	Ppp1r12c	Gm48958	Gm49683	Arrdc1	Rab3d	Hprt	Rpl14-ps1	Gm12017	Sort1	Arap1	1810009A15Rik	Kctd20	Rps3a2	Gm10362	Gm9797	Gm10237	Rab8a	Prkacb		Setd1a	Rpl29	Gm12191	Gm6222		H2ac5-ps		Gm3565		Gm36684	Gm8894	Gnas	Fry	Hes7	Zmynd19	Lrrc8a	Kirrel	Mast2				Klhl5	Tmem183a	Selenos	Vps4b
1179	Gm18913	Dcun1d5	4921524J17Rik	Gpr65	Ripk2	Diaph2	Adam9	Sesn1	Mtfr2	Gm6394	Trappc1	Dnajc9	Mdm2	Gm6560	Dhrs1	Frg1	Hat1	Polr2g	Gm6136	Trip13	Gm16576	Chd3	Pak2		Tln1	Nfe2	Dcaf1	Ssbp4		Cntrob		Gm16378		Tnfaip2	Usp46	Gm49525	Plxna4os1	Gm42683	Apoc4	Arfip2	Grwd1	Vdac2				Tomm70a	Mettl14	Gm45343	Slc27a1
1180	A630081D01Rik	Gm42449	Adam19	Gnai2	Ptpn1	*Chd7	Gm9796	Baz1a	Celf2	Tet2	Tomm6	2610528A11Rik	Agl	Rab8a	Irak4	Bag1	Znhit3	Smg8	Mrto4-ps1	Gm48620	Herc3	Rhog	Rpl9-ps4		Gm1826	Sh2d1b1	Atp6ap2	Taf15		Gm23935		Gm15596		Far2	Baiap2	Gm17056	Gm13410	Gm24950	Rgl1	Dnpep	Glud-ps	Gm36033				Ranbp9	Mettl4	Gm16310	Mdm4-ps
1181	Foxo1	Mgat1	Kti12	Tmem258	Cfl1	Catip	Fkbp15	Hivep2	Dock11	Tiam1	Lonrf1	Raly	Mir1893	Arap1	Bid	Gm8730	Ccdc88c	Atp6v0e	Thoc7	Gm5909	Esco1	Frat2	Gm37082		Gimap4	2010109A12Rik	Gm9493	Gm9385		Abca7		Ube2a		Fam193b	Gm5459	Parp12	Cxcr6	Pik3r2	B930036N10Rik	Islr	Fam174a	Smarcb1				Nfatc1	Sec24c	Frs3	Obscn
1182	Nfyb	Insl6	Cblb	5830408C22Rik	Slc16a10	Pitpna	Bach2os	Il17ra	Gm45220	Tmem251	Sdf2l1	Cox6a1	Mrpl45	Zfand4	Ncoa4	Trip13	Emg1	Snai3	Gpc1	Dgat1	Gmip	Ikbkb	Ccdc88b		Rpl31-ps15	Rnh1	Gm9803	Fibp		Tigd3		Dok1		Stx3	9530078K11Rik	Hmbox1	Gm12195	Gm26887	Nrep	Il17rd	Gm50313	Naa35				Aldh3a2	Tbx1	Selenok-ps1	Pex11a
1183	AI504432	Gm7331	Mnd1	Zfp831	Disc1	Ppm1h	Vmp1	2210020O09Rik	Rpl18a	Gm37033	Irgc1	Naip6	Rbl1	Reep3	Clec4a4	Nudt4	Kif4	Bola1	Cops9	Rps15-ps2	Sct	Gm7600	Tap1		Rab3gap2	Rpl27-ps3	Selenoi	Retnlg		Gm26812		Hnrnpd		Arl4a	Dock1	Agr2	Atox1	Rhot1	Rec8	Scamp4	Mapk11	Agrn				Hsp90aa1	Cpt1c	Gm38319	BC085271
1184	Miip	Oser1	Ddx21	Rps12-ps5	Gm34084	Wdr45b	Kdm2b	Atp6ap2	Tor1a	Gm5905	Gm10184	Htatip2	Gm19945	Rp9	Sh2b2	Snrpg	Hirip3	Zmynd19	Eif4a3	Ndufaf3	Cxcr5	Gm11714	Ss18		Trpm2	Gm7808	Chd2	Gclm		4930550C14Rik		Mms22l		Ltbr	Map3k3	Tm6sf1	Pkn1	Gm17057	Sfxn1	Pwwp2a	Gm4751	P3h4				Slc5a6	Smarcad1	Gm37311	Cdkl5
1185	Ccne2	Rpl36-ps12	Eif2a	Gm18736	Pla2g2d	Hps4	Eif5	Mgat1	Gm11878	Rbm7	Sra1	Dcxr	Prkd2	Mapk7	Msantd3	Gna15	Rbx1-ps	Rpl7a-ps11	Naa38	Arf1	A630001G21Rik	*Chd7	Slc35d1		Sgo2a	Mir682	2510017J16Rik	Gatad1		Stag3		Gm5263		Gm3364	Gm43506	Zfp975	S100a16	Gm37639	Pdlim1	Radil	Vash1	Csnk1e				Mrpl42	Slc30a6	Wbp4	Mir8114
1186	Nsd2	Cdca2	Rps16	Gm6278	Sash3	Tnni2	Clec2d	Jak1	Hilpda	Runx2	Tusc1	Syce2	Naip6	Asb7	Hopx	Cd6	Atp6ap2	Gm14400	Nap1l1	Gm5841	Gm47218	Gm5093	Gm15503		Gm5558	Gm6740	Esyt2	Ppp1ca		Mir7036b		Sh3glb1		Gbp4	Tead2	Ccny	5530402G07Rik	Apobec1	Gphn	Gm7859	Cd80	1700123O20Rik				Otud1	Pfn2	Gbf1	Focad
1187	Snx30	Capza2	Esr1	Ccm2	Jun	Actr2	Nectin4	Gstcd	Kif21b	Lamtor1	Kcne3	Ndufc1	Stat4	Tiam2	Ncbp1	Timm17b	Mnd1	Flot1	Swi5	Cenpk	Mbnl3	Nrip1	Gm42632		Hdac7	Gm20521	Mylip	Nosip		Gm50322		Dctn3		Igtp	Tpm3	Rapgef1	Smpd5	Tbx18	A830082K12Rik	Il6st	Gm28221	Sgcd				Ppfibp1	Rbm27	Mast1	5830417I10Rik
1188	Taf9-ps	Oxr1	Bcor	Chmp2a	Soat1	Myo9b	Zbtb10	Ntpcr	E2f2	Relt	Baz1a	Polr1d	Gm48768	9330160F10Rik	D16Ertd472e	Cep128	Ppp1ccb	Gm10658	Ddx21	Raly	Plgrkt	Fbl-ps2	Gbp2		Dnaja1	Larp1b	Gm11824	Trappc5		Gm26885		Rangap1		Gm34455	Pwwp2b	Myl12a	Rsu1	Ephx3	Rpph1	Hyal2	Ube2g2	Epc2				Pogk	Sparc	Unc119b	Foxo6
1189	Gm27597	Gm8494	Gm12568	Gm37469	Itprid2	Card19	Acer3	Entpd7	Ip6k3	Ywhaz	Rpl18	Gm10120	Ptbp3	F830208F22Rik	Braf	Clec4e	Asnsd1	Rpl6	Myl12b	9830107B12Rik	Lyst	Rpl13	Gm20234		Chd5	Shisa5	Gm10138	Snip1		Gm49883		Gm10224		C030013C21Rik	Lamc1	Gm28730	Gm47400	Rnf215	2610027K06Rik	Gm7335	H1f0	Svil				Tor1aip1	Rbp1	Zfp523	Fan1
1190	Sec11c	Prkd2	Smarcc1	Gm10146	Susd6	Tbc1d22a	Arhgap12	Klf10	Psme2	2610528A11Rik	M6pr	Tmem256	Fgd4	Apaf1	B4galt3	Eif3h	Cstdc6	Utp18	Nipsnap3b	Tm6sf1	Efhd2	Esco1	Tpt1-ps6		Dusp16	F10	Ssr2	Acrbp		Gm47929		Psrc1		Itga4	Smad4	Ccnyl1	Topbp1	Arvcf	Yaf2	Golim4	Oat	Gm7964				Fem1a	Sel1l	Gstm6	Gm21860
1191	Gm13340	Epha2	Lsm5	Slc12a3	Akap10	Gm37820	Reep3	Gm12366	D1Ertd622e	Rpl27-ps3	Bin3	Trappc6a	Gm19040	Bid	Parp4	Clint1	Pfdn6	Impdh2-ps	Rps3a3	Gm49032	Gm4705	Lypla2	Gm5586		Eif2s3x	Jak3	Gm7776	H4c9		Pfkfb1		Nmral1		*Ctbp2	Kctd10	Ppp1r18os	Dnm3	Rnu12	Clstn1	Foxf2	AL935121.1	Cct4				Ajuba	Klhl12	Col8a2	Slc13a5
1192	Aff1	Rpl38	Rtraf	Gm15843	Arhgef2	Acox3	Sema4d	Susd6	Gm10136	Rpl34-ps1	Ptbp3	Rad51	Nab1	Clip1	Gm23419	Cenpq	Rpl23	Vps53	Glrx2	Itgae	Capza1-ps1	Cers4	Tm6sf1		Ern1	Tagap	Acbd6	Plekhf2		Gm12856		Gemin7		Arsa	Gm10097	Pbx1	Mgp	Ntm	Ing1	Nrxn1	Tefm	Taok1				Gm18180	1110004F10Rik	Gm8115	Cplane1
1193	Rpl27a-ps4	Rpl35a-ps2	2200002D01Rik	Trbc2	Selplg	Slc2a5	Atp6v1b2	Eif4e	Gm36933	Ifnar2	Fam217b	Gm17786	Sirt7	Rnd1	Gm2260	Gm648	Gm9703	Rpsa	Cenpm	Emc6	Crlf2	Mgat5	Rpl17		Cap1	Gnb2	Gm8355	Arl6ip1		Gm15703		Ube2t		Apcdd1	CT030740.1	Lnx2	Bmp2k	Gm48349	Epb41l1	Sult1a1	Chp2	Nudcd3				Zbtb7a	Mob2	Nbn	Wdr11
1194	Gm31243	Rpl21-ps11	Gm13091	Ngp	Rock2	Klf10	Itprid2	Gm19327	Gm5566	5330406M23Rik	Ap2s1	Cln6	G6pd2	Gm45191	Gm37569	Gm13034	Fignl1	Rnaset2a	E030030I06Rik	Hmgb1-ps6	Gm8623	Dap	Gm336		Wdtc1	Cntrl	Gm8840	Bend5		Gm8013		Gm6988		Gm12715	C030013C21Rik	Nav1	Pcdhgc5	Gem	Iffo2	Dhodh	Tysnd1	Mex3d				Exosc2	Derl3	Tmem259	Fbxw11
1195	Lsm6	Gm8741	Ppp1ccb	Trmt112	5330406M23Rik	Trim25	Wtip	Gm20655	Glrx	Apoc1	Snf8	Nudc	*Slc12a5	Dclre1b	Gm43809	Ptafr	Gm13196	Rps3	Gm10175	Nol7	^Espn	Rgs3	Usp36		Mfsd13a	Ino80dos	Gm46649	Ncdn		Gm29253		Rps11-ps2		Susd6	Spin1	Mmp28	Gm47261	Cep55	Agap1	Zfp40	Fam107b	Rcc2				Zmynd11	Rhot2	Cyfip2	2510039O18Rik
1196	Gm6724	Fam43a	Ak6	Gm20568	Elf4	Gm43936	Rab14	Rab3gap2	Brk1	Rpl30-ps9	Tnip3	Rps19-ps8	Gm27995	Cox17	Ugt1a10	Tnfaip2	Chek1	Tmsb4x	Mrps18a	Gm10059	Sh2d1b1	Pim1	Stab2		C030034L19Rik	Rps12-ps24	Nck2	Gm7380		Ufsp1		Aplf		Mansc1	C230037L18Rik	Gm47167	Sgms1	Abcd4	Gpx7	Gm7434	Dab2ip	Foxo3				Cdc42se2	Syne2	Gm42879	Amz2
1197	2200002D01Rik	Igkv12-46	4921525O09Rik	Stambpl1	Tspyl1	Gm44751	Ap1b1	Ccdc88b	Upb1	Tle3	Gm5637	Gm15930	Ptpn22	Cds2	Apmap	Tuba8	Psmb4	Aven	Mlx	Gm7691	Ripk3	Pitpnm1	Psmb1		Clasrp	Gm43331	Slc25a11	Svbp		Gm37847		Oard1		Slc38a2	Septin2	Gm8444	Olfr635	Lrp5	Gm5518	Sort1	Tnks1bp1	Synj2bp				Rhpn2	Ddx17	Cdc42ep5	Gm12734
1198	Sbk1	Gm10036	Mfsd4a	Serpina3g	Manba	Trpv2	Fnip2	Elk3	Atp6v1e1	Gm15772	Rab8a	Gm49909	Eif4e3	Per1	Gm44745	Polr2j	Nelfe	Mybbp1a	Hspa9	Rogdi	Mapkapk3	Gm26384	Gmfg		Kif4	Gm23419	Gm37758	Ddx19a		D130062J10Rik		Rbmx2		Igf2r	Gm37033	Arl6ip5	Gm9626	Gm3555	Pop1	Rab12	Tex264	Gm42449				Nr1d1	Vps50	Gm9791	Taok2
1199	Gm47773	Vbp1	Rps4x-ps	Esd	Parp9	Gm48582	Plekhg5	Gm5552	Gm6522	Cebpz	Chmp2a	Polr2i	Tuba8	Tlr5	Usp39	Cdc34	Rpl41	Gm9843	H2aj	Rab2a	1810034E14Rik	Slc36a3os	Abcg1		Gm10130	Rpl37	Gm9320	Npm3		Ccdc103		Gm13237		Shroom2	Ctsh	Fosl2	Gm47950	Gm18821	Gm43623	Ogn	A630001O12Rik	Prelid2				Sorcs2	Plpp1	Gm15859	Sun1
1200	Kmo	Smap2	Gm15406	Rps12-ps4	Rabep1	Fbrs	Pla2g4a	Wdr44	Gm37531	Zfp385a	Rsu1	Rps12-ps19	Gale	Stat6	Zfyve27	Selplg	Gm11353	Bloc1s2	Gm9803	Oscp1	Sult1e1	Ccsap	Phf11c		Gm12802	Supt4b	Kcnab2	Drg2		Gm15489		Ubl4a		Pparg	Lpp	Poglut3	Gm27702	Cdc42bpa	Gm12799	Tob2	Gm47200	Hnrnpk				1110012L19Rik	Sar1a	Tmem263	Brcc3
1201	Cd40	Dcps	Rps19-ps3	Prelid1	Pald1	Mapk6	Ticam1	Zc3hav1	Stat3	Exoc6	Hnrnpf	Msr1	Kif2c	Ntng2	Zbtb7b	5830432E09Rik	Ptrh2	Ptcd2	Sdad1	Dtl	Ly75	Gm2534	Nbeal2		Gm8100	Cnr2	Mtmr12	Cep57l1		Rps7-ps2		Gm29718		Rtl8a	9130208D14Rik	Exoc5	Ppp1r18	Ski	Vwa8	Tmem109	Tubb5	Nfatc4				Gm10120	Gm42826	Tob1	Mgat3
1202	Mrpl16	Rpl22-ps1	2610037D02Rik	2310009B15Rik	Ppcdc	Gm6277	Paox	Gm37127	2410006H16Rik	Blvra	Gm12013	Aurkb	Gm17819	Slfn3	Nfkbil1	Ppil1	Ddost	Gm20768	Dio2	Gm6035	5830462O15Rik	Usp12	Rps27a-ps2		Gpc4	Gm6341	Sp110	Fuz		Gm45193		Ormdl3		Gm6517	Gm14472	Plod1	Gm45060	Galnt13	Lrrc58	Wrap73	Sema5a	4632415L05Rik				Gatad2a	Mir6236	Myl9	2700046G09Rik
1203	Gm45715	Arhgap4	Gabpb1	Srp19	Snhg15	Vps26a	Bcl10	Gm11696	Gm16062	Ptger4	Zfyve9	Gm13215	Capza1-ps1	Pbxip1	Cop1	Mxd3	Rbm8a	Mrps10	Cops6	Exosc8	Apobec2	Dnajb13	Mob3a		Mrgpre	Lsm4	Gm17494	Rps27a-ps2		Gm49159		Scand1		Serp2	Pkia	Ndst1	Btg1	Tcim	Cacfd1	Tmem38b	Dock11	Zbtb38				Gabpb2	Pcnx4	Impad1	Itih2
1204	Rps6	Gm6278	Acd	Hdc	Sema4d	Frmd4b	Rabgef1	Riok3	Gm13244	Gm15536	Trpv2	Eif6	Mcm10	Maea	Iqsec1	Gm5805	Klrb1f	Rpl5-ps2	Ikbke	Rab27a	Rmi2	Gm12250	Tgfbr2		Rps20	Ddx39b	Gm23410	Gm7476		Gm32884		Gm7658		Itpr3	Vamp3	Sh3pxd2a	Cdipt	Gm48978	Ctnna1	Sfi1	Dgkh	Gm43490				B3gnt7	Gm9847	mt-Nd5	Gm50452
1205	Map3k1	Esr1	Ttc5	Rpl31-ps11	Agps	Gm17056	Slc13a3	Gm32036	Plcb2	Bcl2l11	Kpna4	Commd8	Gm6044	Dnajc5	Ugt1a1	Gm8865	Snrpd3	Rps12-ps4	Gm4613	Cuta	Ccsap	Kpna1	Tnip1		Il17rb	Eps15l1	Sec22b	Gins2		Gm26652		Gm5037		Tspan4	Serpinb6a	Gm45265	Pola2	Snora57	Gm43823	Cx3cl1	Mtss2	Uri1				Gnl3l	Slc9a1	Map3k10	Fam160b1
1206	Gm32235	Gm17748	C030034I22Rik	Pif1	Jak3	Dennd1a	Rp2	Gm15907	Cd200r4	9430038I01Rik	Rpl32-ps	Naaa	Ubl4a	Cop1	Gm10097	Gimap9	Mybbp1a	Gm13642	Eef1b2	Mrpl20	Gm32250	Casp8	Lbh		Rnh1	Tpm4	Gm37472	Sumo1		Gm9115		Haspin		Polk	Sash1	Sptlc2	Gm26187	Gm45606	5430427N15Rik	Vkorc1l1	Fzd1	Nfu1				Usp2	Ssr3	Sesn1	Gsta3
1207	Ncl	Cd38	Gar1	Epsti1	Trim25	Heatr5a	Gm48611	Sh3bp2	Ppp1r3d	Gpr84	Parl	Gm10074	Zfyve27	Eif4e3	Gm19696	Psmd13	Gsdmd	Haspin	Yif1b	Sf3b6	5830432E09Rik	Per1	Smpd5		Rap1b	Hspa9-ps1	Cntrl	Use1		Gm5903		^Gpsm2		Gm48996	Gm42731	Gm44751	Rgs14	Gm42972	Tubb4a	Rad17	Gm7565	Fras1				Plin3	Srgn	Agap3	Rnf126
1208	1700026D11Rik	Incenp	Gm10180	Uqcrfs1	Capza1	Slc12a9	Anks6	Clec4a1	Gm13212	Lrrc8d	Sap30	Cep55	Irak4	Leprotl1	Gm10179	Mrps16	Rrp1b	Gm7059	Ndufaf6	Aarsd1	Gm7266	1810026B05Rik	Map4k4		Plekhm1	Hsp90b1	Gm32401	Cdc42se2		Slc24a1		Psme3		Gm49249	Ccnd2	Sh3bgrl	Stard4	Gm15824	Gm7183	Myef2	Hlx	Med28				Itgb8	Cnn3	Rhou	Pcx
1209	Siva1	Stxbp2	Nfrkb	Ndufs2	Nmt1	Vps33a	Hyi	5830432E09Rik	Map4k1	Vps26a	Zfp385a	Dynlt1f	Gramd2	Gm12978	Ugt1a8	Sub1	Rae1	Coa4	Gm7027	H3f3b	Gm4294	Smc4	Impdh1		Gbf1	Fnip1	Gm12009	Cdk2ap1		Skp2		Rpa1		H2-Q4	Gm6623	Svil	Plekhg1	Aida	0610039K10Rik	Eif4ebp3	Dram2	Pik3ca				Brf1	Pex13	Tmem250-ps	Gm27533
1210	Hdac7	Racgap1	Itpr2	Nsmce1	Dock10	C030005K06Rik	Ppp1r21	Gm13986	Map3k14	Gm23419	Ctps2	Sf3b2	Tmem38b	Heca	Zbtb11	Rpl39	Ebp	Rpl17-ps8	Aldh9a1	Msantd3	Pkn1	Myl12a	Gm15753		Xylt1	Gm5455	Hist1h2al	Nubp2		Fanca		Gm10053		Sat1	^Tjp2	Il17rd	Mir7668	Zic2	Rgs12	Ulk1	Mblac1	Foxf1				Dand5	Dop1b	Clec11a	D630045J12Rik
1211	Gins1	Srsf10	Ddx10	Hmgn2	AI413582	Gm21970	Fbxw11	Gm15206	A130048G24Rik	Gm7536	AI662270	Kif4	Coq4	Krt80	Ear1	AI413582	H2bc12	Rpl29	Gm10036	Atg101	Gm47917	Prkar1a	Gm7363		Tspoap1	Nuak2	Vmp1	Gm7429		Gm49626		Gm9134		Gm43281	Kcng2	Gm9234	Ppp1r9b	Mtmr6	Col5a3	Nsfl1c	Pla2r1	Gm38228				Peli2	Xndc1	Kdm3a	Apip
1212	Mtfr2	^Mcm2	Mrps9	Lbr	Ankfy1	Edem2	Dok2	Ap1b1	Diaph2	Gm10053	Rab29	Grcc10	Zfp296	Tbc1d2b	Slc2a6	Depdc1a	Manf	Spc24	Gm8942	Taf9	P2ry10b	Kpna4	Nab1		Rtel1	Ston2	Sec24a	Myc		Vaultrc5		Gfap		Lmcd1	Gm10463	Phf24	Shisa5	Zfp467	Actr3b	Gatb	Akr1c19	Elovl4				Lrrc4b	Zbtb26	Npepps	Gm10837
1213	Ripk3	Rpl30-ps11	Tnfaip8	Gm15616	Gm26510	Slc45a4	Per1	Heca	Gk	Eif3f	Gm8213	Syf2	Ap2s1	Wdr5	Ugt1a9	Atxn10	Ostc	1700097N02Rik	Nup107	B3gnt2	9130208D14Rik	Cwc15	Rnf157		Etaa1	Cdyl2	Nt5c3b	Egfl7		Gm5605		Gm9774		Gm42702	Gm42572	Rxra	Gm39473	D930007J09Rik	Gm48996	Trim36	Gm15667	Htr1b				Cbx7	Ccser2	Spred1	Gm44022
1214	A530032D15Rik	Egfl7	Sh2b3	Gm8130	Gm5526	Arid3b	Morc3	Gm48582	Anxa7	Dgat2	Pcbp2	Slirp	Snx18	Cd82	Mir7050	Hcar2	Tcp1	Fam162a	Mrps10	Gm5644	Rpl35a-ps2	Trim12c	Nup210		Pnp	Gm20369	Gm10076	Dbf4		Gm20633		Gm13160		Wsb1	Rapgef1	Gm18811	Elk4	Rnf144a	Lbh	Cr1l	Troap	Gm12693				Fam57a	Hbp1	Ppp4r3b	Galc
1215	Dbnl	Gm47730	Ywhaz	Vamp5	^Myo7a	Mospd2	Prag1	Gm37246	Ifnar2	Jpt1	Gm6988	Hnrnpf	Tbc1d10b	Tbc1d10b	Sfxn5	Gm4950	Gm10054	Gm37108	Mrps7	Tctex1d2	Gm13012	Igsf23	Tmem123		Rps27a-ps1	Pdlim7	Gm2534	Whamm		Gm12848		Gm10247		Ddi2	Ahr	Stat2	Adgra2	Mical2	Gm21781	Gnao1	Tmem106b	Pdia3				Npepps	Ttc39b	Ptgfrn	Gm44901
1216	Tmem229b	4930579G24Rik	Rchy1	Hmgb1-ps4	Prag1	Tapbp	Gm18852	Clec4a3	Bin3	Rps9	Osgin2	Casp1	Mbd2	Cd55	Ugt1a5	Gm5517	Tomm7	Rbks	Txn2	Gm8349	Gm36738	Ttc39b	Gm17971		Gm5630	Gm12689	Gm10059	Lars		Gm38126		Psmb6		Rc3h1	Gm34455	Rbfox1	Nup155	Mir8112	Rsu1	Arfgap3	Nenf	Pdzd11				Ctnnb1	Dbi	Gm19461	Elp3
1217	Espl1	Gramd3	Gm37403	Tomm22	Ppp1r21	Pag1	Gm12902	Creb5	Gm27010	Rpl32	Dbnl	Gm8203	Clec1b	Polr1a	Gm15832	Nfyb	Rps9	Pkm	Gm13408	Rpl3-ps2	Gm37368	Fas	Rpl30-ps10		Dok3	Gm7392	Arid3a	Oaz1-ps		Gm44596		Gm3375		Chst7	*Slc12a7	Apc	Rfk	Gipc1	Zfp598	Itpripl2	Ndufs2	Lrrc58				Gm13552	Rab40c	Plcxd3	Mtss2
1218	Stxbp2	Ube2j1	2610307P16Rik	Gm12989	Bnip2	Slc46a1	Plagl2	Dyrk2	Cbfa2t3	Cfh	Irak4	Kifc1	Tmem8	Ly6g5b	Rpe	Hpf1	Tomm70a	Ndufb8	Tspo	Rinl	Gm37510	Borcs8	Gm7380		Atp8b1	Gbp2	Gm9162	Phf5a		Gm17052		Rpl36al		Gm43794	Tlr3	Snora41	Myo18a	Dmpk	6430573P05Rik	Olfr482	Slc25a45	Gm9238				Ubac2	Uba5	C2cd4d	2510002D24Rik
1219	Ezr	Mettl23	Trim28	Hepacam2	Dip2b	Smcr8	Itpkc	Atp6v1c1	Tgm2	Tmem156	Gm19366	P2ry10	Lmtk2	Zfand3	Gm11713	Atp6v0d1	Gm17786	Gm5561	Rpl3-ps2	Eef1akmt4	Ankrd54	Zkscan14	Marchf7		Gramd1a	Flii	Olfr1033	Cdk2ap2		Ribc1		Gm16418		Mycn	Gm12978	Arhgap5	Slc30a1	Myo1c	Abhd2	Gm34455	Cfap99	Washc4				Eif4ebp2	Numbl	Ccdc136	Serpina3n
1220	Mbnl1	Mrpl54	Aimp1	Kcnq5	Aph1c	Gm48614	Vkorc1	Hlx	Slc36a3os	Rpsa-ps10	Gm19951	Capns1	Zfand4	Arhgef18	Ppp2r5c	Hrob	Gmpr	Pabpc1	Ptges3-ps	Tipin	Naca	Prrc2c	Gm4866		Sde2	Lsm11	Pdia4	Rpl11		Kbtbd6		Gpx4		Sfswap	^Clrn1	Adam10	Gm26581	Gm27640	Anxa11	Glis2	Abi2	S1pr3				Map3k4	Ldlr	Luzp1	Ddit4l
1221	Cbll1	Mctp2	Mtpn	Gm19739	H2-DMb1	Gm13986	Sap30	Cep170	Mrtfa	Arrb2	Rpl31-ps14	Evi2b	Gm38062	Ctnnbip1	Ugt1a2	Pdcd6	Gm38345	Cct4	Anp32a	Fcgr2b	Clint1	Pik3r1	Plekha2		Arid3b	Il12rb1	Ppp6r1	Emc10		Gm14276		Rpl19-ps9		A930006K02Rik	Rnf144b	Gm7198	Bambi	Washc4	Zcchc14	Foxq1	Manbal	Hook3				Mlip	Ocrl	Ubqln1	Etnk2
1222	Phgdh	Gm15452	Ripk3	AI467606	Ppt1	Mapre2	Zfp652os	C730045M19Rik	Stk24	Mef2d	Bcl2a1d	Rps8-ps1	H2az1	Noct	Gm5050	Uqcrb	Eif3m	Gm3851	Fh1	Cenpf	Baiap3	Gm6170	Slc37a1		Mylip	Ddx10	Rpn2	Sf3b6		Gm37249		1110020A21Rik		Neurl1b	Gas2l1	Nxph4	Septin10	Ecpas	H1f10	Mapk1ip1l	Foxd2os	Twistnb				Mfn2	Nrbp2	Utrn	Adprhl2
1223	4933412E12Rik	Dock10	Gm6988	Rad21	Camk2d	Dusp2	Gm37728	Gm38162	Gm6394	Stat6	Man2a1	Psmd13	Gm4750	Tmbim6	Ugt1a6b	Prim1	Gm10131	Prg2	Strap	Mif-ps	4930551O13Rik	Tnfsf10	4933406I18Rik		Trim30b	Crem	Inpp5b	Ptpn18		Gm11805		Fam104a		Adarb1	Usp12	Gm26812	Plpp1	Gm15995	Abcd2	Actr6	Extl3	Lsm12				Sacs	Rtn2	AI463170	Calr
1224	Npm3-ps1	Dok1	Mcrs1	Mir9-3hg	Gm37233	Gramd1a	Gm2814	Lpl	Gm49925	Gm42820	Cxcl2	Cib1	Efcab11	Itsn2	Smg9	Uqcrq	Siglecf	Rps13-ps2	Cox5a	Mirt2	Fau	Erap1	Amz2		Hirip3	Gm13168	Selenok	Lrch4		Gm26916		4930572G02Rik		Picalm	Lims1	Scn3b	Arhgef12	Gm5262	Gm26797	Gm8258	Ergic1	Brd7				Gm3055	Iqgap1	Clcn2	Ddo
1225	Armc3	Psmb3	Pes1	Tpi-rs11	Gm5547	P2ry10b	Ptprj	Clec10a	Slc25a5	Klf3	Myl12b	Pgd	Ttk	Diaph2	Ubtd1	Psenen-ps	Ubl5	Mycbp	Usp14	Suclg1	Jpt1	Gm50012	Tfam		Metap2	Prkcb	Rps17	Dnajc4		Gm6340		Yeats4		Lcorl	Herc2	A530084C06Rik	Etv6	Pnma3	Ccnt2	Cryzl1	Ccm2	Cryzl1				Daxx	Glul	Mrto4-ps2	Foxp1
1226	Mir682	Chst15	Ppp1cc	Psenen-ps	Rnf180	Tbk1	Extl3	Gm44860	C130026I21Rik	Psmb3	Rasa4	Gm17450	Gm13244	H2ac19	Shoc2	Rbks	Trim27	Rnaseh2c	Hmgb1-ps6	Tonsl	Gem	Nme1	Gm6533		Gm4294	Gm13237	Znrf1	Rnf138		A330040F15Rik		Shcbp1		Gm48591	Fam57a	Ywhab	Yy1	Akap7	Col18a1	Impdh2-ps	4930426L09Rik	Gng5				Pcdhb14	Cryab	Glyr1	Uqcrh-ps1
1227	Lef1os1	Bub1	Zfp292	Upb1	Ypel3	Gm20634	Heatr5a	4933433G15Rik	Mctp1	Gm6445	Map3k14	Gm12791	Rnf26	Haao	Myo9b	Slc16a3	Micos13	Ppm1f	Nucb1	Kif11	Trp53	Stk38	Gm16580		Gimap6	Cnot11	Gm26512	Rpl13-ps3		Rbm44		Atg4b		Snx3	Rnf144a	Pxn	H2-T23	Cadps	Fance	Mxra8	Lgals9	Slain2				Naa25	Hif1a	Glt28d2	Gm49204
1228	Gm10180	Mrps30	Gm44745	Gm8254	Ppbp	Gm5475	Tslp	Ranbp2	Gm7331	Lman2	B4galt5	Rps29	1700058P15Rik	Elmsan1	Gm38345	Ndc1	Orai2	Glod4	Msra	Bub1b	Rpl21-ps11	Ncor1	Pear1		Gm11878	Dtnbp1	Ccr3	Mrps30		Gm38248		Tnfrsf13c		Gramd1a	Ltbr	Swap70	Gm34280	Cd93	Dipk2a	Gm8518	Ate1	Banf1				Kbtbd2	Rpl36a	Sik1	Rarg
1229	Gm12305	Rrm1	Mir682	Nxt1	Gm44270	Gm29340	Washc2	Pan3	BC035044	Mfsd1	Atp6v0d1	Gm3565	Clec4b2	Gm26756	Gm7694	Usp39	Grk2	Mrpl51	Gm6863	Gm5586	Asb13	Gm6988	Ccdc184		Racgap1	Gm10288	Mgat2	Mrpl20		Pask		Oas3		Phf21b	Angpt2	Midn	Gm43028	Adcy9	mt-Rnr1	CT010467.2	Cant1	Capn2				Aox1	Nrd1	Grm4	Pofut2
1230	Gm11826	Nckap1l	Mylip	Taf9	Tbc1d8	Pparg	Stard3nl	Gm32401	Rnf213	Klhl2	Arap1	Elf4	Gm10087	Brpf1	Gm49601	Syk	Gm6043	Gm13196	Gm15501	Atic	Lbr	H2-Ke6	Pim2		Ttc7	Gm3379	Septin6	Chchd4		F2		Hmgb1-ps2		Gm43420	Gnas	Dstn	Slfn3	Zfp597	Prrt2	Ppp1r12a	Ears2	Ubtd2				Gm47123	Zzz3	Pank1	Dpy19l1
1231	Gm9625	Mast4	Actl6a	H3f3b	Cyb5r1	Manba	Zswim4	Pparg	Lsm10	Rpl26	Lrrc8d	Ezh2	Sin3b	Tor1a	Mtmr6	Tomm6	Znrd2	Nsa2	Mnd1	Set	Lrrc32	5031425F14Rik	5830432E09Rik		Ocrl	Aftph	Gas5	Nipsnap3b		Usp18		Gm17059		Bche	Bcar3	Doc2g	Mir8092	Mtmr12	Tmem86a	4833439L19Rik	Fam76a	Otud7a				Mitd1	Rps19-ps7	Slc39a7	Spin2c
1232	Traip	Tacc3	Gm49439	Gm44151	Clic4	Gm46610	Cln8	Gm20234	AU019990	Atp6v0c	Scarb2	Pycard	4933424M12Rik	Sos2	Prex1	Pik3r6	Gm18913	Ssrp1	Arpc2	Ppp1ccb	Gm6278	Hint1	Dnaja1		Gm12989	Gm10521	Rpl10	Srsf9		Tubb5		Mettl27		Mfap3	Kti12	Rps4l	Lta4h	Ech1	Gm27646	Tubgcp3	Kiz	Rtl8a				Rragd	Fblim1	Tmem161a	Ceacam10
1233	Psme1	Knstrn	Otud1	Wfdc17	Tmem219	Tbc1d5	Gm38055	Fem1c	Anxa3	Cyb5r4	Myd88	Zfp706	Tatdn2	D16Ertd472e	Il6ra	Gm6128	Ppif	Gm27803	Mrpl34	Gm35106	Fnbp1	Mir703	Stat5b		Gm5452	Gm5963	Gm11449	Gm46209		AA465934		Rps19-ps3		Cyfip1	Cdr2l	Rela	Nop53	Gm3081	Gm37090	Hspg2	Gm44238	P4hb				Bpnt1	Klhl18	Chd4	Fam50a
1234	Rpl9-ps7	Ass1	Septin11	Trappc5	Klhl18	Paox	Rac1	Zswim6	Gm45753	Dram2	Snrpb2	Ndufv3	Eme1	Pik3cd	Dedd2	Gm6352	C130026I21Rik	Gys1	Cox6c2	H2ac20	Myb	Dennd1b	Irf8		Hint1	Septin6	Zwint	Cog7		Gm8146		Slc25a5		Gm29216	Gm18811	Palm	Xaf1	Gm15186	Tnfsf11	Spaca6	Gm25224	Ybx1				Gm38043	S100a16	Tcp11	Cald1
1235	Ccnb1-ps	Cdc45	Zfp428	Plp2	6820402A03Rik	Dusp27	Coq10b	Gm23127	Mis18a	Ogfrl1	Rps13-ps1	Chrac1	Acsbg3	1700058P15Rik	Spaca9	Fam129a	Ddx46	Nubp1	Rpl38	Gm6027	Atp10a	Slc35f2	Ms4a4c		5033406O09Rik	Hint2	Ubxn4	Sppl2a		Gm43844		Svbp		Agap1	Homer3	Rtp4	Gm43414	Gm41231	Ccdc142	Cpt1c	Gm32618	Gm9247				Klhl22	Ift20	Atp13a3	Eea1
1236	Mrpl43	Rplp1	Gm12174	Rdh12	Atxn3	Stard3nl	Slc35b2	Gm37352	Mir142	Rnf213	Clec2i	Clec10a	Edem1	Gpcpd1	Ugt1a6a	Arhgef39	Nrm	Snhg15	Pold2	Chmp2a	Med11	Mepce	Gm5121		Il16	Dubr	Ndel1	Gm10180		Gm14018		Bub3		A930001M01Rik	Tmem63a	Cox4i2	Gm5380	Gm5955	Gm49417	Nipa1	Adgrl1	Ppp2r2d				Tsn	Ncoa5	Ivd	Caps2
1237	Ppp6r1	Sf3b3	Hyls1	Gm15148	Atp6v1h	Zswim4	^Kitl	Tctex1d4	H2az1	Entpd1	Casp8	H2bc18	Gm19391	Rilpl2	Rnasel	Hsd17b10	Ska1	Gm9308	Gm8430	Gm10184	Cyld	Tle4	Gm4786		Htatip2	Pnrc1	Lrwd1	Fcf1		Gm36401		Tubb4b-ps1		Slc43a3	Rnf215	Gm17322	Syce1	Tmem131l	9130024F11Rik	Gm30191	Dubr	Fbxo22				Psmd13	Slco2b1	Plppr4	Gm49712
1238	E430014B02Rik	Ddx6	Gm5093	Gm13216	Fez2	Psmb9	Bcl3	Gm43848	Dnajc15	Tmem50a	Gpx3	Siglecg	Gm15232	Plekhm1	Gm5150	Adtrp	Dpm3	Fkbp11	Tomm6	Gm9396	Mppe1	Gm8213	Twistnb		Gm24949	Gm45716	Mir17hg	Sec11a		Gm43389		Cep76		Cdiptos	Il18bp	Kctd12	Slc35e4	Bambi-ps1	Acad10	Setd6	Gm5870	Mzt1				Gm37678	Arnt2	Slc39a1	Usp13
1239	A130071D04Rik	Zmym1	Dnttip2	Mis18a	Vps4b	Rnf13	Tgoln1	Mgat4b	Smap2	Commd8	Cyp4f16	Ccdc12	Gm37569	Gm42462	Dennd11	Gm10689	Gm20403	Arsb	Gm5616	Snx20	Rbl2	Gm37176	Ppp1r12a		Dynlt1-ps1	Pip4k2a	Itpr2	Sdf2		Gm48706		Trappc1		Gm5915	Slc35e4	Gm9780	Fam129a	Tril	Sugp2	Gm6755	Cpt1c	Ube2e3				Tfip11	Syne1	Alkbh2	Gm44911
1240	Taf9	Birc3	Gm47283	Atp6v1g1	Mapk14	Pqlc2	Retreg1	D030028A08Rik	Celsr3	Aup1	Krtcap2	Mzb1	Kntc1	^Hgf	Mapk7	Stk10	Hprt	Dtnbp1	Micos13	Polr2j	Gm12005	Rps12-ps24	Tasp1		Rps12	Mnt	Rpl15-ps5	Zfyve19		Gm27747		Naa38		Gm44699	Heph	Gm10591	Plec	Rnf216	^Eps8	Smad1	Gm37370	Klhdc8b				Nfe2l3	Ppfia1	Akr1a1	Gm43544
1241	Rpl17-ps9	Tfap4	Gm6477	Ttc32	Gm9845	Gm38071	Siah2	Ptpn12	H3f3a	Rps16-ps2	9430038I01Rik	Igkc	Jaml	Morc3	Gm14049	B3gnt2	Gng12	Gm6540	Rpl17-ps10	Gm7658	Axdnd1	Nab1	Cyld		Proser1	Lsm14a	Foxd2os	Tpt1		9630013D21Rik		Mrpl35		Klf10	Gm37125	Tob1	9530078K11Rik	Tcap	Cdc42ep4	Kifap3	Shisa5	Polr2g				Trim12c	2610035D17Rik	6030400A10Rik	Zfp768
1242	Chtf18	Gpbp1	Eif3m	Egfl7	Tmem50a	Gm8337	Myd88	C330007P06Rik	Fam241a	Ehbp1l1	Rps8-ps1	Smim11	Ccpg1	Ipmk	Arih2	Gm20760	Adat2	Ccdc40	Phf5a	Gm5491	Gm36933	2410006H16Rik	Gm8623		Use1	Pcmt1	Rinl	Gm8942		Tshr		Wdhd1		4930581F22Rik	Kcp	Ptgs1	Gm5710	Gm7809	Pex5l	Idua	Dnah2os	Psmc6				Utp14b	^Diaph1	Mynn	Clca2
1243	Mcm4	Cnn1	Il10ra	Gm6960	Ppp1r15a	Clcn5	Nr3c1	Glyr1	Lrrk2	Ssr4	Cacna1f	Ndufb5	Pdlim7	Slk	Dubr	Gm6155	Adap1	Dcps	Rpl32	Gm12242	Znrf1	Hdhd5	Gm7252		Nsun5	Prkcz2	Arhgap30	Spi1		Gm24270		Nsa2		A530083M17Rik	Lrp5	Gcnt2	Sh3bp4	Zfp2	Tnnc1	Nemp2	Tcf15	Smo				H4c14	Golph3	Dok4	Gm28874
1244	Fgfr1op	Aimp1	Lpxn	Cbfa2t3	Acap2	Tubgcp5	Arhgap45	4930469K13Rik	Gm7808	Akt1	Plagl2	Ubxn1	Cd101	Gm38377	Mthfsl	Ranbp1	Dock8	Mrpl28	Rnaseh2b	Mrpl15	Mgat5	Mob3a	Gm37352		Gm8942	Diaph2	Mogs	Pfdn5		Thsd7b		Gm7857		Rnf111	Faim	Airn	Gm3744	Gm6611	Thrb	Eif4a2	Arhgef6	2610035F20Rik				Pdf	Pdk1	Derl3	Gpr108
1245	Gm26531	Bcr	Exosc6	Cip2a	Catip	Hcst	Cfp	Frrs1	Dgat2	*Mafb	Eif5a	Ggh	Rffl	Ccdc189	L1cam	E230001N04Rik	Rpa1	Rpl39	Smim11	H3c3	Gm14586	Etv3	Cbx8		Zfp583	Gm8430	Gng10	Sin3b		Gm47588		Ift27		Pgm2	Gm22489	Gm11707	Slc38a3	Pde4a	Mtap	Gpr89	Gm3671	Sgtb				Pdlim2	Wdr47	Prkar1a	Phtf2
1246	Gm49980	Cenpn	Gm4366	Csk	Naip2	Cebpzos	Ifi203-ps	Gm27008	Aph1c	Acta2	Stat6	Eno1	Vcl	Gm26473	Actg-ps1	Wdr76	Gm12346	Sh2b1	Hnrnpf	Atp6v0e	Il17rb	Stard4	Il1r1		Atf1-ps	Rufy4	Gm10847	Rps16		Gm36551		Gm5436		Traf7	Fam102a	Slc31a2	Olfr1356	Mob3a	Nlk	Cpne3	Mrps27	Atad1				Glns-ps1	Rnf170	Fbxo44	Gm31834
1247	Hoxaas3	Ccna2	Gm34215	Gm12034	Gm10802	Timd4	Tet3	Trafd1	Apaf1	Add3	Sh3tc1	Gm15452	Herc4	A430105J06Rik	Preb	Hist1h2bp	Chtf18	Trappc5	Ptrh2	Smim12	Gm9294	Rpl31-ps16	Icam2		Srprb	Rpl22	Mlec	Dck		Gm47167		Tomm7		Gm10676	Gm48601	Gm43715	Gm43505	Acot9	Ptprs	Fam214a	Ccdc90b	Zfp68				Pafah1b2	Sema6a	Scai	Agrn
1248	1700017B05Rik	Polr3k	Ankrd10	Gm26445	Sh2b2	Flot1	Ssbp4	Srpk2	M6pr	Pcnx	Sting1	Adgre5	Lrrfip2	Znrf1	Gm7854	Cap1	Hist1h4m	Idh2	S100a8	Cops6	Gm23887	Gm43712	Ikbke		Tomm40l	Gm10184	Sptssa	Cir1		Tpsb2		Plcl2		Cmya5	Gm17660	Lrig2	Tnfrsf1a	Rpn1	H6pd	Fgf1	Tas1r3	Atr				Cdc42bpa	Acsf2	Olfr1372-ps1	Gm43186
1249	Gm15410	Slain1	Hnrnpk	Cct7	Pld3	Itpkb	Adam3	Gm49204	Arhgap27	Hint1	Atp5c1	Bst2	Dglucy	Rnf149	Gdap2	Mppe1	Spcs3	Haus4	Ap2s1	Sephs2	Klhdc1	Snrpg	Camk2g		Klf10	Wdr45b	Calr	Nomo1		Gm8253		Psmb3		Crtc2	Sema4c	Gm10419	Gm7040	Lmod1	Marcks	Kdm4b	Lsm8	Gpt2				Zxdb	Knop1	Ccdc71	Sh3glb2
1250	Btg1	Aldh1b1	Gm12057	Rpl37-ps1	Trim12a	Gm5431	Wnk1	Tmem192	Spc24	Gm3511	Psmb4	Plekho2	Phf19	Gm2260	Tmem164	Atp5c1	Wdr46	Banf1	Rbbp7	B2m	Pop5	Ddx43	Nfatc2		Dctpp1	Dusp11	Slk	Smim20		Gm20302		Gm15773		Fam129a	Tmem59	Nrbp1	Lhx6	Plk3	Zbtb6	Hs2st1	AF357399	Tfb2m				Tnfsfm13	Trip4	Smpd4	Gm20305
1251	Hjurp	Gm14303	Utp15	Ndufaf3	Usp8	Ctns	Gm11696	Kpna4	Rpl18	Neu1	Kxd1	Gm36738	Gm13812	Gm11713	Frat1	Mrpl14	Gm20657	Eif2s2	Rpl22	Lyar	E030030I06Rik	Mknk2	Gm14681		Gm9130	C130083A15Rik	Naip2	Gm37678		Gm14251		Prim2		Nrbp1	Cep68	Ctsl	Gm8066	Gm48405	Gm35867	Thap3	Eif4ebp2	Gm49353				Mov10	Ppp1r1a	Cpped1	Tor1b
1252	Gm10736	Rtraf	Rps13-ps5	Hlx	Arid4a	Siglecf	2810013P06Rik	Wasl	Flot2	Ube2a	Abca7	Gm37108	Gm36079	Dapp1	Elp1	Atp5j2	Bid	Gm17511	Hmgb1	Mrpl58	Gm47813	Hip1r	Zfp593		Zbtb7b	Gm2986	Eef2	Dcaf15				Gm7691		Herc3	Ctnnd1	Gm47664	Gm19689	Gm5303	Socs7	Ptpdc1	Cebpd	Rimbp2				Fstl3	Dhrs4	Gas2l1	Lgals8
1253	Gm29019	Dhx9	Ndufs8	Prep	Cd300ld3	Lactb	Synj1	Slc7a8	Gm45454	Stom	Ak8	Phf11b	Kifc1	Gm44745	Gm5920	Pcna	Acsl5	Gm7589	Pigbos1	Taf12	Ahr	Gm5621	Lmtk3		Cracr2a	Nfkb2	Pmm2	Rps4x-ps				Phf10		Nhsl1	Prag1	Gm47424	Ppp1ccb	Eef1akmt1	Gli1	Ankra2	Tmed8	Fh1				Mcur1	Cep104	Fez2	A530072M11Rik
1254	2010110K18Rik	Vrk1	Rpl34-ps2	Adh5	Cln3	Gnaq	Dennd1a	Adgre4	Cyp4v3	Nfkb2	Phf11b	Lmo1	Gm14760	Frrs1	Prune1	Rpl31-ps11	Nfu1	Etfa	Mtln	Snrpert	AB124611	Dapl1	Gm37881		Glipr2	Lamtor2	Mirt1	Hars2				Snrpg		Atg2a	Slc7a7	Septin2	Gm39119	Denn2b	Ginm1	Madd	Gm10157	Pabpc4l				Gm43018	Igf1r	Gm6263	Rps12l1
1255	Sh2d5	Clns1a	Gm13340	Tipin	Gm28707	Nxpe1-ps	Ttyh3	Gm14963	Ftl1-ps1	Sh3bgrl	Gm37033	H2bc11	Mark2	Fgl2	Gm49354	Plscr1	Rpsa-ps11	Cox7b	Dera	Rpl13	Ifitm10	Gm43203	Gm20900		Bcl2l12	H2bc9	Gm6745	Eif2d				Sri		Dgke	Amotl2	C430049B03Rik	Pnpla6	Gm42676	Cd163	Epm2aip1	B630019K06Rik	Psmd14				Fam104a	Notch2	Mpdz	Dicer1
1256	Gm7722	Dmac2	Gm6278	Gm24991	Dok1	Kpna4	Cdk6	Prune2	Gm20430	Gm43660	Srsf9	Lockd	Slc6a12	Tnfrsf23	Trim12c	Rpl19-ps7	Mif	Mthfd1l	Psmg2	H2bc11	Gm38077	Smap2	Zc3h13		Unc119	Prkar1a	Gm12174	Ethe1				Gm8203		Ercc6	Irf2	Slc29a1	Gm30074	Eml1	Smtn	Agap1	Sub1	Vps72				Gm7446	Ccdc174	Gm20305	Ier3
1257	Pycard	Ewsr1	Rps8-ps2	Tmem255a	Arhgdia	^Myh9	Arpc4	Ctns	Gm4799	Rnasek	Gm48088	B3gnt8	Rtkn2	Itpripl2	Gm37800	Gm10030	Gm8719	Rbfa	Pak1	Elof1	Gm6341	Sytl1	Nme1		6720427I07Rik	Raf1	Zfp385a	Rpsa-ps5				Pcna-ps2		E2f7	Gm41764	Necab1	6030445D17Rik	Spsb1	Gm47026	Pid1	Abhd8	Eif4e				Amer1	Rbms1	Bag5	Dop1b
1258	Ankrd13a	Lrrc10b	Bptf	Rad51ap1	Gm29094	Slc25a5	Gm45753	Gm23291	Ddx28	Map4k1	Atp6v0e	Nop10	Trim12c	Cpeb2	Gm34342	Mettl9	Hsp90ab1	Eif3i	Cct2	Psme2	Hip1r	Evi2b	Gm9354		Nfatc2ip	Nsl1	Ilk	Ncapd2				4930523C07Rik		Baz2b	Mindy4	Gm4468	Klf6	Rock1	Gm9917	Mttp	1700019L13Rik	Txnl1				Map2k5	Naa80	Retreg1	Rreb1
1259	Tram1	H1f5	Rpl5	Ybx1-ps2	Rassf2	Slc8b1	Usp8	Eif3a	Smim40	Slfn5	Eef2	Cd7	Kri1	Gm13167	Sesn2	Rab4b	Ndufaf6	Uqcrc1	Cox6b2	Ebna1bp2	Sirt7	Smco4	Vps28		Hint2	Gm11453	Gm49797	Bax				Psmd8		Shoc2	Akirin1-ps	Gtf2i	Adipor1	Septin10	Lrsam1	Msi2	Gm49701	Zfp207				Chst12	Pacs2	Psme4	Gm30015
1260	D430020J02Rik	Gm6133	Gm13493	Lsm2	Csk	Rnpep	Etv6	Prkcd	Tstd3	Tbc1d2	Kras	Dpm3	Gm5732	Mpc2	Gramd1a	Gm43245	C1rl	Lsm11	Dnajb11	Mrps24	Gm28911	AI662270	Pmepa1		Cdk1	Sos2	Hvcn1	Exosc6				Gm5491		Npff	Nck1	Jmjd1c	A630072M18Rik	Cdc42ep2	Gm47342	Cnbp	Gstk1	Mcc				Nagk	Lbh	Stim2	Afap1l2
1261	Tnnt2	Nhp2	Gm33619	Kif23	Vps33a	Rap2c	Neu1	Rptor	Mx1	Rpl18-ps2	Sh3bp5	Oas1g	Nat8l	Gm7694	Nt5c2	H1f1	Xlr4c	Rps29	Rpl10a-ps1	Grb2	Man1a	Gm4828	Gm2534		Cox7c	Magoh	Mboat7	Nt5dc2				Snrpd3		Cyb5r3	Stat5b	Cep68	Crybb3	Tbx3	Gm26083	Hexim1	Acadm	Kcnmb4				Slc25a15	Nacc2	Ptrh1	Tns3
1262	H2bc8	Gar1	Gm4737	Rfx4	Nme4	Mafg	Mapk6	Evi2	Ndel1	Rps13-ps2	Ptk2b	Cct4	Gm4875	Ugt1a7c	Rhbdf2	Ehd1	Dazap1	Psme1	Gm5805	Gm50359	Rusc1	Gm42685	Clk1		Rpl36al	Cdk11b	Stk26	Sdhaf1				Gm13624		Stx6	Pkd1	Ccdc91	C9	Smim13	Pacsin2	Kctd20	2610027K06Rik	Gm43946				Bbs4	Soat1	Celf1	Larp1
1263	Bloc1s2	Neil3	Dnase1l3	Gm4708	Znrf2	Mid1	B4galt6	Fabp5l2	Tcirg1	Ehd1	Selenoh	Ssrp1	Gm15361	Pde4b	Xpo6	Kif23	E030030I06Rik	Tnnt1	Rae1	Gm10358	Sorl1	Gm45266	Dbf4		Fbxo9	Exosc8	Isoc2b	Szrd1				Ssna1		Casp7	Ppp1r2	Syne2	Itpr1	Pcdhgb2	Wtip	Shprh	1700037F03Rik	Gm3219				Zbtb18	Cars	Slc39a1-ps	1700047K16Rik
1264	Sh3kbp1	Dscc1	Fam49b	Gm6477	mt-Rnr1	Rap1gds1	9930120I10Rik	Sh2b3	Zc3h12a	Plxna4os1	Atp6v1f	Trex1	Gm14154	Comtd1	Ap3s1-ps2	Rps26-ps1	Sgf29	Rps10	Jdp2	Gm8942	Arl4d	A530083M17Rik	Gm6681		Il15	Tsks	Rpl5-ps1	Ubap2l				Tmem234		Pcsk7	Gm13033	Map4k3	Fgd6	Arid1a	Zfhx4	Ubxn8	Gsdmd	Hnrnpab				Slc35f5	Shoc2	Dsg2	Carf
1265	Gm8719	Ppp1r35	Oxa1l	Gm16379	Hs1bp3	Pigz	Clic4	2900089D17Rik	Csgalnact2	Slc8b1	Fam102b	Psmb2	Sh3bp5	L1cam	Mefv	H2bc1	Bin3	Cdkn2aipnl	Dhx15	Gm6563	Nrip1	Rps6-ps3	Nfatc3		Rsph1	Gm7429	Dctn6	Zfp710				Rnasek		Gm44891	Inpp1	Ifitm2	Gm43197	Lekr1	Fblim1	Pex14	Mrtfb	Cep83os				Api5	Scaf11	Rpap3	Tbce
1266	Nlrc3	Gm5487	Gm43712	Gm44067	Gm48582	Rnf144b	Rassf2	Cysltr2	H2-DMb2	N4bp2l1	Cnpy3	Gm7691	Gm5150	B4galnt1	Slc25a20	Gm10175	Fastkd3	Nsmce2	Ddx27	Impdh2-ps	Gm26510	Commd7	Gm9889		Zfp91	Tmem254b	Use1	Taf11				Mrps21		Gm29093	Abca1	Cds2	A530083M17Rik	Gm47503	Pcdhga3	Cd302	C030037D09Rik	Tnfsf8				Tada2b	Micu1	Mrfap1	Pirt
1267	Rad54l	Dctpp1	Neurl3	Alas2	Gm48611	Fam111a	Rnaset2b	Zfp64	Klhl6	Esyt1	Cgas	Uck2	Antxr2	Usp38	Notch2	Rad21	H13	Pold1	Wdr75	Rps19-ps9	Pcgf5	1810034E14Rik	Myo1g		Gm9722	Lin7c	Pstk	Gm6654				Rpl17-ps5		Dpagt1	Ppp6r2	Tshz3	Tacc1	Plxna3	Cldnd1	Nemf	Xxylt1	Acsbg3				Gm49307	Tmem198b	A930005G22Rik	Dixdc1
1268	Them6	Ccnb2	Rbm22	Srp14	Tlr6	Pvr	Slc4a7	Clec4d	Gm46649	Hk3	Cd180	Smap2	Gm13675	F10	Slc25a33	Gm9385	Gm6133	Rpl36-ps2	Abce1	Gabarap	1700017B05Rik	Nfatc3	Gm12840		Lgals9	Gm8797	Rap1gap2	Gm24270				Gm11575		Lrrk1	Nox4	Gm12925	Gm15542	Trim17	Pip5k1c	Plod1	Gm43126	Ptrhd1				Ube2e3	Gosr1	Pip5k1c	Gm45378
1269	Gm37881	Rbbp4	Gm9308	Pdap1	Abcb1b	Rab14	Taok3	Fgd3	Nhsl2	Clta	Pak2	Icam2	Rbm44	Aifm2	Rnf24	Tmem179b	Ncapd3	Gm5898	Wdr5	Evi2b	Gm15190	Arpc4	Gm44937		Gm8959	Arhgef39	Hint1	Coasy				Gm14970		Trim34a	Tgfb1i1	Pggt1b	Pcna	Fnip2	Tfpi2	Ephx1	Selenok-ps5	Ap2m1				Rin3	Slc25a24	Mrpl42	Rapgef4
1270	Gm16165	Gm10689	H2aw	Rgs2	Gm13212	Zfp513	Sqor	Ptgs2	Impa2	Eed	Nubp1	Gm48088	Xylt1	Prex1	Gm47615	Cops6	Gpr160	Rpsa-ps11	Hnrnpll	Gm6341	Rps25-ps1	Stat1	Cdk2ap2		E330037G11Rik	Gm8624	Ldhc	Gm6136				Rpl17-ps9		Gm8989	Fbxl7	Hsd3b7	Smchd1	Zfp623	Jrk	Dph7	Ptpn9	*Egr2				Trappc6a	Kif1b	Crebbp	Fads3
1271	Tarbp1	A530088E08Rik	Nip7	Ruvbl2	Hdac9	Dnajc13	Pdcd2l	Sh3glb1	Rpl10-ps1	Wdr3	Myo9b	Eif4e3	Ssc4d	Gm37666	^Gjb3	Gm12338	Ddx18	Arl11	Il3ra	Timm13	Cmtm7	Gm15148	Cbl		Gm12359	Nlrc3	Lrmda	Nelfe				Cisd1		Zfp948	Neurl1b	Tnks2	Ccdc125	1810062O18Rik	Gm37289	C330013E15Rik	Efcc1	Jmjd6				Lca5l	Zdhhc20	Gm37864	Fam189a1
1272	Hoxb4	Rilpl2	Chd1	Mrpl34	Stat6	Cybc1	Psmb10	Gm20186	Slc35c1	Ptrhd1	Rab3d	Hpcal1	Slc2a6	Gm6750	Pdk3	Cox6a1	Uchl3	Gm6576	Gm2000	Lage3	Fut7	Tcof1	Acot7		Scamp3	Gm48849	Gm25745	Gmnn				Tcp1		Fam171a2	Tbc1d12	Plekha3	Slc39a12	Ano4	Trip10	Zfp595	Sucnr1	Rgs12				Nmnat2	Tk2	Gm31024	Gm43795
1273	Rps8-ps4	Snhg1	Cwc15	Cd200r3	Asgr2	Arl8a	Nipa2	Elf1	Mef2d	Rpl30	Rpl34-ps2	Gm21596	Ap1m1	Fanca	Smim6	Gm38843	Rps19-ps3	Gm6204	Snd1	Gm13268	Dapp1	Rsl1d1	Uhrf2		Cdkn3	Mir142	Dcp2	Rac1				Gm6428		Cd320	Ktn1	Kctd10	Stxbp1	Mtcl1	Prpf4b	Nap1l3	Zfp575	Morf4l2				Dag1	Cdc42ep1	Piezo1	Socs6
1274	Agbl1	Gm35986	Phf2	Gm2682	Egr1	Samsn1	Cbl	AU015336	Wdr1	Slc41a3	Wasf2	Cks2	Mafg	Dhx58	Pde1b	Gm45454	Exoc6	Gm9083	Pkmyt1	Dcps	Mknk2	Acpp	Neb		Ppp1r11	Gm10029	Slc45a3	Adsl				Gm13268		A330009N23Rik	Arhgef10	AL929275.1	Gm15675	Depdc1a	Nptn	Clybl	Sh3glb2	Cox20				Zbtb9	Arel1	Tmem109	Hal
1275	Gm1966	Rcc1	Gm10054	Gm12482	Gm15503	Bco2	Nr4a1	Gm15232	Rhoa	Lncpint	Asph	Fcna	Gm5492	Cwc25	Gm5492	Rasal3	Rpl13	Timm9	Gm10275	Idh3g	Tmc8	Drc1	Scml4		Cep295	Gm22133	Pdcd10	Rbfa				Pacsin2		Dapk2	Arsa	Slc44a1	Col15a1	Gm5857	Elmo2	Il17re	Sox5	Hdac8				Madd	Naprt	Fsd1l	A530076I17Rik
[truncated: 6,602 more rows]
[truncated: 98 more columns]
