# Supplementary material for: Single-cell transcriptomic profiling of the mouse cochlea: An atlas for targeted therapies
Source: Proc Natl Acad Sci U S A. 2023 Jun 20;120(26):e2221744120. doi: 10.1073/pnas.2221744120 (PMC10293812; doi:10.1073/pnas.2221744120)
Supplement: Supplementary file 3 — Dataset S02 (XLSX) [file pnas.2221744120.sd02.xlsx]

## Sheet: B Cells
# GO	name	ratio_matching_genes_in_current_study	ratio_matching_genes_in_whole_gene_pop	GO_term_depth_level	FDR	matching_genes_in_current_study
GO:0042113	B cell activation	10/149	36/26374	5	4.73255e-11	Bank1, Blnk, Cd22, Cd40, Cd79a, Cxcr5, Fcrl1, Ikzf3, Ms4a1, Tbc1d10c
GO:0050853	B cell receptor signaling pathway	10/149	37/26374	10	4.73255e-11	Blk, Blnk, Btk, Cd19, Cd79a, Cd79b, Igll1, Klhl6, Ms4a1, Syk
GO:0002250	adaptive immune response	15/149	164/26374	3	1.2646e-10	Btk, Btla, Cd19, Cd74, Cd79a, Cd79b, H2-Ab1, Rag1, Siglecg, Sit1, Slamf6, Slamf7, Syk, Tnfrsf13b, Tnfrsf13c
GO:0002376	immune system process	22/149	514/26374	1	5.49522e-10	Apobec3, Btk, Btla, Cd19, Cd40, Cd74, Cd79a, Cd79b, Fcmr, H2-Ab1, Il2ra, Irf4, Lgals9, Siglecg, Sit1, Slamf6, Slamf7, Syk, Tifa, Tnfrsf13b, Tnfrsf13c, Xrcc6
GO:0030183	B cell differentiation	10/149	92/26374	7	3.00896e-07	Cd79a, Cd79b, Gimap1, Il2rg, Ms4a1, Myb, Polm, Rag1, Rag2, Syk
GO:0002377	immunoglobulin production	6/149	19/26374	6	1.5876e-06	Cd37, Cd40, Il7r, Vpreb1, Vpreb2, Vpreb3
GO:0030888	regulation of B cell proliferation	4/149	5/26374	8	8.83359e-06	Cd22, Ikzf3, Mzb1, Siglecg
GO:0001782	B cell homeostasis	6/149	34/26374	7	5.50426e-05	Il7r, Sash3, Tnfrsf13b, Tnfrsf13c, Vpreb1, Vpreb2
GO:0042100	B cell proliferation	7/149	64/26374	6	9.88983e-05	Cd40, Cd79a, Il7r, Sash3, Tnfrsf13c, Vpreb1, Vpreb2
GO:0019886	antigen processing and presentation of exogenous peptide antigen via MHC class II	5/149	20/26374	5	9.88983e-05	Cd74, H2-Ab1, H2-DMb2, H2-Oa, H2-Ob
GO:0045582	positive regulation of T cell differentiation	6/149	44/26374	9	0.000200567	Cd74, Il12a, Il2ra, Rag1, Rhoh, Smarca4
GO:0033151	V(D)J recombination	4/149	10/26374	10	0.000211707	Lig4, Rag1, Rag2, Xrcc6
GO:0002503	peptide antigen assembly with MHC class II protein complex	4/149	11/26374	7	0.000305741	H2-Ab1, H2-DMb2, H2-Oa, H2-Ob
GO:0050776	regulation of immune response	6/149	52/26374	4	0.000437906	Cd22, Cd40, Fcrl6, Siglecg, Syk, Tnfrsf13c
GO:0007166	cell surface receptor signaling pathway	9/149	182/26374	5	0.000838433	Btla, Cd22, Cd79a, Cd79b, Fcrl1, Fcrl6, Fcrla, Ms4a1, Syk
GO:0043029	T cell homeostasis	5/149	37/26374	7	0.00151385	Chst3, Il2ra, Il7r, Rag1, Sit1
GO:0019882	antigen processing and presentation	5/149	37/26374	2	0.00151385	Cd74, H2-Ab1, H2-DMb2, H2-Oa, Wdfy4
GO:0002381	immunoglobulin production involved in immunoglobulin-mediated immune response	4/149	18/26374	7	0.00198541	H2-Ab1, H2-DMb2, H2-Oa, H2-Ob
GO:0042102	positive regulation of T cell proliferation	6/149	73/26374	9	0.00244744	Ccr7, H2-DMb2, Il12a, Il2ra, Sash3, Tnfrsf13c
GO:0030889	negative regulation of B cell proliferation	4/149	21/26374	9	0.00344909	Blk, Btk, Btla, Tnfrsf13b
GO:0033077	T cell differentiation in thymus	5/149	47/26374	8	0.00412097	Il2rg, Il7r, Rag1, Rag2, Tespa1
GO:0006310	DNA recombination	6/149	85/26374	7	0.0051366	Lig4, Mei4, Polm, Rag1, Rag2, Xrcc6
GO:0042110	T cell activation	5/149	51/26374	5	0.00565834	Cd2, Dpp4, Slamf6, Slamf7, Treml2
GO:0002638	negative regulation of immunoglobulin production	3/149	10/26374	8	0.0108964	Cd22, Siglecg, Vpreb3
GO:0002587	negative regulation of antigen processing and presentation of peptide antigen via MHC class II	2/149	2/26374	7	0.0161005	H2-Oa, H2-Ob
GO:0006303	double-strand break repair via nonhomologous end joining	4/149	33/26374	9	0.0168959	Dntt, Lig4, Polm, Xrcc6
GO:0006955	immune response	9/149	284/26374	2	0.0168959	Ccr7, Cd74, Cxcr5, H2-Ab1, Il12a, Prg3, Vpreb1, Vpreb2, Vpreb3
GO:0033089	positive regulation of T cell differentiation in thymus	3/149	12/26374	10	0.0169813	Il2rg, Il7r, Tespa1
GO:0050870	positive regulation of T cell activation	4/149	37/26374	8	0.0244678	H2-Ab1, H2-DMb2, H2-Oa, H2-Ob
GO:0042832	defense response to protozoan	4/149	39/26374	6	0.0291987	Cd37, Cd40, Il12a, Irf4
GO:0032733	positive regulation of interleukin-10 production	4/149	41/26374	8	0.034487	Irf4, Lgals9, Sash3, Syk
GO:0002344	B cell affinity maturation	2/149	3/26374	4	0.0353838	Btk, H2-Ab1
GO:0002768	immune response-regulating cell surface receptor signaling pathway	2/149	3/26374	6	0.0353838	Btla, Cd40
GO:0002331	pre-B cell allelic exclusion	2/149	3/26374	6	0.0353838	Rag1, Rag2
GO:0032735	positive regulation of interleukin-12 production	4/149	43/26374	8	0.0368987	Ccr7, Cd40, Il16, Syk
GO:0032729	positive regulation of interferon-gamma production	5/149	84/26374	8	0.0406735	Cd2, Il12a, Sash3, Slamf6, Tnfrsf13c
GO:0030890	positive regulation of B cell proliferation	4/149	45/26374	9	0.0406735	Cd40, Cd74, Sash3, Tnfrsf13c
GO:0098586	cellular response to virus	4/149	45/26374	6	0.0406735	Il12a, Lgals9, Pou2af1, Wdfy4

## Sheet: Basal stria
# GO	name	ratio_matching_genes_in_current_study	ratio_matching_genes_in_whole_gene_pop	GO_term_depth_level	FDR	matching_genes_in_current_study
GO:0035556	intracellular signal transduction	14/174	430/26374	5	0.0119088	Arhgap29, Hspb1, Kctd9, Mast1, Mcf2l, Myzap, Ppp1r1a, Ppp1r1b, Prkca, Rapgef3, Ss18, Stk32c, Tssk6, Wnk4
GO:0007155	cell adhesion	16/174	586/26374	2	0.0119088	Ackr3, Alcam, Cd9, Cdh1, Cldn11, Ctnnd2, Emp2, Fat2, Jup, Lama5, Lamb2, Mpzl2, Perp, Pkp1, Prkca, Ptpru
GO:0051017	actin filament bundle assembly	5/174	36/26374	7	0.0159502	Actn1, Aif1l, Cald1, Fam107a, Pawr
GO:0098609	cell-cell adhesion	9/174	201/26374	3	0.0254396	Cdh1, Ctnnd2, Fat2, Jup, Lama5, Lims2, Mpzl2, Perp, Pkp1

## Sheet: Claudius Inner-Outer sulcus
# GO	name	ratio_matching_genes_in_current_study	ratio_matching_genes_in_whole_gene_pop	GO_term_depth_level	FDR	matching_genes_in_current_study
GO:0070830	bicellular tight junction assembly	9/186	63/26374	8	7.69234e-06	Cgn, Cldn23, Cldn3, Cldn4, Cldn7, Cldn8, Cldn9, Grhl2, Marveld3
GO:0007605	sensory perception of sound	11/186	160/26374	6	0.000126233	Aqp4, Ceacam16, Epyc, Eya4, Gjb2, Otog, Otogl, P2rx2, Tectb, Tmprss3, Ush1c
GO:0030182	neuron differentiation	11/186	227/26374	4	0.00291479	Bmp6, Efna1, Foxg1, Gata2, Gata3, Gdpd5, Id4, Isl1, Isl2, Wnt7a, Wnt7b
GO:0001843	neural tube closure	7/186	101/26374	5	0.024195	Cobl, Enah, Grhl2, Sfrp1, Spint1, Spint2, Tgfb2

## Sheet: Deiter's cells
# GO	name	ratio_matching_genes_in_current_study	ratio_matching_genes_in_whole_gene_pop	GO_term_depth_level	FDR	matching_genes_in_current_study
GO:0070830	bicellular tight junction assembly	8/180	63/26374	8	0.000143767	Cgn, Cldn14, Cldn23, Cldn3, Cldn7, Cldn9, Marveld3, Pof1b
GO:0007605	sensory perception of sound	9/180	160/26374	6	0.0103884	Ceacam16, Otog, Otogl, P2rx2, Slc1a3, Slitrk6, Sox2, Tmprss3, Ush1c
GO:0045747	positive regulation of Notch signaling pathway	5/180	40/26374	7	0.0321351	Enho, Fgf10, Jag1, Lfng, Sox2

## Sheet: Endothelial cells
# GO	name	ratio_matching_genes_in_current_study	ratio_matching_genes_in_whole_gene_pop	GO_term_depth_level	FDR	matching_genes_in_current_study
GO:0001525	angiogenesis	36/194	266/26374	3	7.3783e-31	Acvrl1, Adam15, Aplnr, Apold1, Calcrl, Col18a1, Col4a1, Col4a2, Dll4, Dysf, Ecm1, Ecscr, Efna1, Egfl7, Eng, Epas1, Esm1, Flt1, Flt4, Hspg2, Kdr, Mcam, Mmrn2, Nos3, Nrp1, Pecam1, Plxnd1, Ptprb, Ramp2, Rasip1, Robo4, S1pr1, Sox17, Sox18, Tek, Tie1
GO:0007155	cell adhesion	29/194	586/26374	2	3.31092e-12	Adam15, Afdn, Cd34, Cd93, Cdh5, Cldn5, Col18a1, Egfl7, Eng, Esam, Icam2, Igfbp7, Itga1, Itga6, Jcad, Kitl, Lama4, Mcam, Mmrn2, Pcdh1, Pcdh12, Pcdh17, Pecam1, Plcb1, Podxl, Ptprm, Scarf1, Stab1, Vwf
GO:0001569	branching involved in blood vessel morphogenesis	11/194	41/26374	7	2.2894e-11	Col4a1, Dll4, Edn1, Eng, Flt1, Kdr, Notch4, Nrarp, Nrp1, Plxnd1, Tek
GO:0001570	vasculogenesis	13/194	73/26374	4	2.2894e-11	Aplnr, Egfl7, Eng, Fzd4, Heg1, Kdr, Nrp1, Ramp2, Rasip1, Sox17, Sox18, Tek, Tie1
GO:0045766	positive regulation of angiogenesis	16/194	152/26374	7	7.13492e-11	Acvrl1, Anxa3, Aplnr, Cd34, Cdh5, Ecm1, Eng, Flt1, Kdr, Nos3, Notch4, Nrp1, Ptgis, Ramp2, Tek, Tie1
GO:0007275	multicellular organism development	31/194	1089/26374	3	1.81374e-07	Aplnr, Cdh5, Dll4, Ecscr, Egfl7, Epas1, Flt1, Flt4, Fzd4, Fzd6, Heg1, Jag2, Kdr, Mecom, Meox1, Mfng, Mrtfb, Notch4, Nrarp, Nrp1, Paqr5, Pdgfb, Plxnd1, Robo4, Sema6a, Shroom4, Tcf15, Tek, Tie1, Tmem88, Unc45b
GO:0016525	negative regulation of angiogenesis	11/194	94/26374	8	1.81374e-07	Adamts1, Cldn5, Col4a2, Ecscr, Gpr4, Plk2, Ptprm, Sema6a, Stab1, Tek, Tie1
GO:0002040	sprouting angiogenesis	8/194	34/26374	4	1.81374e-07	Clec14a, Esm1, Flt1, Flt4, Nrarp, Nrp1, Ramp2, Tek
GO:0048514	blood vessel morphogenesis	8/194	36/26374	4	2.65347e-07	Acvrl1, Col4a1, Edn1, Flt1, Flt4, Gja1, Mrtfb, Pdgfb
GO:0035924	cellular response to vascular endothelial growth factor stimulus	7/194	27/26374	6	1.04049e-06	Dll4, Flt1, Flt4, Kdr, Nrp1, Ramp2, Sema6a
GO:0007507	heart development	15/194	264/26374	4	1.45345e-06	Acvrl1, Aplnr, Calcrl, Ece1, Edn1, Eng, Gja1, Heg1, Mrtfb, Nrp1, Pdgfb, Ramp2, Sox17, Sox18, Tek
GO:0098609	cell-cell adhesion	12/194	201/26374	3	3.44736e-05	Cd200, Cd34, Cd93, Cdh5, Cldn5, Esam, Icam2, Itga1, Itga6, Pecam1, Robo4, Tek
GO:0030335	positive regulation of cell migration	13/194	244/26374	6	3.44736e-05	Cdh5, Edn1, Flt1, Fzd4, Itga6, Kdr, Mcam, Pdgfb, Pecam1, Podxl, S1pr1, Sema3g, Sema6a
GO:0001945	lymph vessel development	5/194	14/26374	3	3.51829e-05	Flt4, Heg1, Kdr, Sox18, Tmem204
GO:0001944	vasculature development	6/194	30/26374	4	6.36025e-05	Aplnr, Cdh5, Flt4, Heg1, Notch4, Sox18
GO:0001568	blood vessel development	8/194	76/26374	3	7.23566e-05	Aplnr, Egfl7, Fzd4, Gja4, Lama4, Pdgfb, Sox18, Tie1
GO:0003209	cardiac atrium morphogenesis	4/194	7/26374	4	7.29196e-05	Ccm2l, Dll4, Eng, Heg1
GO:0030198	extracellular matrix organization	11/194	181/26374	5	7.48233e-05	Adamts1, Adamts9, Adamtsl2, Apbb2, Col18a1, Col4a1, Col4a2, Hspg2, Slc39a8, Spock2, Vwa1
GO:0001938	positive regulation of endothelial cell proliferation	8/194	78/26374	7	7.48233e-05	Acvrl1, Dysf, Ecm1, Egfl7, Flt4, Kdr, Nrarp, Pdgfb
GO:0043534	blood vessel endothelial cell migration	5/194	20/26374	7	0.000184003	Cdh5, Col18a1, Nrp1, Robo4, Scarb1
GO:2001214	positive regulation of vasculogenesis	4/194	11/26374	6	0.00054386	Asb4, Cd34, Kdr, Ramp2
GO:0043410	positive regulation of MAPK cascade	10/194	184/26374	8	0.000641143	Dok4, Efna1, Flt1, Flt4, Igfbp3, Itga1, Jcad, Kdr, Pdgfb, Tek
GO:0030154	cell differentiation	23/194	989/26374	3	0.000641143	Dll4, Ecscr, Egfl7, Epas1, Erg, Flt1, Foxq1, Jag2, Kdr, Mecom, Mrtfb, Notch4, Nrp1, Paqr5, Prkch, Robo4, Sema6a, Slfn5, Sox17, Sox18, Sox7, Tcf15, Unc45b
GO:0060856	establishment of blood-brain barrier	3/194	4/26374	4	0.000824768	Abcb1a, Lsr, Mfsd2a
GO:0001935	endothelial cell proliferation	5/194	28/26374	4	0.000889561	Cd34, Nrarp, Pdgfb, Scarb1, Tek
GO:0008217	regulation of blood pressure	7/194	80/26374	3	0.00103035	Acvrl1, Cd34, Ece1, Edn1, Npr1, Npr3, Ramp2
GO:0035050	embryonic heart tube development	5/194	30/26374	5	0.00118014	Ece1, Edn1, Gja1, Sox17, Sox18
GO:0001946	lymphangiogenesis	4/194	14/26374	3	0.00121604	Acvrl1, Clec14a, Flt4, Sox18
GO:0010629	negative regulation of gene expression	12/194	304/26374	6	0.00125833	Acvrl1, Aplnr, Cd34, Cldn5, Dll4, Dysf, Edn1, Eng, Gja1, Kdr, Pdgfb, Slc7a5
GO:0001666	response to hypoxia	8/194	123/26374	5	0.00157033	Ece1, Edn1, Eng, Epas1, Flt1, Kdr, Ptgis, Tek
GO:1902287	semaphorin-plexin signaling pathway involved in axon guidance	4/194	16/26374	8	0.00197412	Ece1, Edn1, Nrp1, Plxnd1
GO:0045746	negative regulation of Notch signaling pathway	5/194	35/26374	7	0.00220164	Dll4, Egfl7, Notch4, Nrarp, Tcim
GO:0003222	ventricular trabecula myocardium morphogenesis	4/194	17/26374	7	0.00234022	Ccm2l, Dll4, Eng, Heg1
GO:0001886	endothelial cell morphogenesis	4/194	17/26374	6	0.00234022	Col18a1, Heg1, Notch4, Pecam1
GO:0070830	bicellular tight junction assembly	6/194	63/26374	8	0.00254994	Afdn, Cdh5, Cldn5, Esam, Pecam1, Ramp2
GO:0060836	lymphatic endothelial cell differentiation	3/194	6/26374	6	0.00264596	Acvrl1, Sox18, Tie1
GO:0030947	regulation of vascular endothelial growth factor receptor signaling pathway	3/194	6/26374	6	0.00264596	Fzd4, Nrp1, Tmem204
GO:0007166	cell surface receptor signaling pathway	9/194	182/26374	5	0.00289288	Adgrf5, Adgrl4, Calcrl, Edn1, Fzd4, Fzd6, Npr1, Pecam1, Sema6a
GO:0002042	cell migration involved in sprouting angiogenesis	4/194	19/26374	8	0.00328452	Clec14a, Kdr, Mmrn2, Nrp1
GO:0001936	regulation of endothelial cell proliferation	3/194	7/26374	6	0.004156	Kdr, Tek, Tie1
GO:0043114	regulation of vascular permeability	3/194	7/26374	5	0.004156	Cdh5, Gpr4, Plvap
GO:0090050	positive regulation of cell migration involved in sprouting angiogenesis	4/194	21/26374	10	0.00465546	Jcad, Kdr, Nrp1, Plk2
GO:0007156	homophilic cell adhesion via plasma membrane adhesion molecules	7/194	111/26374	5	0.00549849	Cdh5, Esam, Hmcn1, Pcdh1, Pcdh12, Pecam1, Ptprm
GO:0035912	dorsal aorta morphogenesis	3/194	8/26374	7	0.00602565	Acvrl1, Dll4, Eng
GO:0061299	retina vasculature morphogenesis in camera-type eye	3/194	8/26374	3	0.00602565	Arhgef15, Fzd4, Nrp1
GO:0048010	vascular endothelial growth factor receptor signaling pathway	4/194	23/26374	8	0.00621694	Flt1, Flt4, Kdr, Nrp1
GO:0010596	negative regulation of endothelial cell migration	4/194	24/26374	8	0.00725968	Acvrl1, Adamts9, Dll4, Ptprm
GO:0001701	in utero embryonic development	11/194	321/26374	7	0.0073879	Acvrl1, Edn1, Exoc3l2, Gja1, Heg1, Jag2, Mecom, Mrtfb, Nos3, Sox18, Tie1
GO:0048845	venous blood vessel morphogenesis	3/194	9/26374	5	0.00825563	Eng, Heg1, Notch4
GO:0042311	vasodilation	5/194	50/26374	7	0.00841005	Gja1, Itga1, Kdr, Npr3, Ptprm
GO:0007189	adenylate cyclase-activating G protein-coupled receptor signaling pathway	7/194	122/26374	7	0.00854266	Adcy4, Adgrf5, Adgrl4, Calcrl, Gpr4, Ramp2, S1pr1
GO:0018108	peptidyl-tyrosine phosphorylation	6/194	84/26374	8	0.00903535	Flt1, Flt4, Kdr, Kitl, Pdgfb, Tek
GO:0035633	maintenance of blood-brain barrier	3/194	10/26374	6	0.0106437	Abcb1a, Cldn5, Mfsd2a
GO:0060385	axonogenesis involved in innervation	3/194	10/26374	10	0.0106437	Ece1, Edn1, Nrp1
GO:0045844	positive regulation of striated muscle tissue development	2/194	2/26374	6	0.0113904	Gja1, Mrtfb
GO:0090673	endothelial cell-matrix adhesion	2/194	2/26374	5	0.0113904	Adamts9, Pecam1
GO:1990963	establishment of blood-retinal barrier	2/194	2/26374	4	0.0113904	Abcb1a, Cldn5
GO:0055017	cardiac muscle tissue growth	2/194	2/26374	3	0.0113904	Ccm2l, Heg1
GO:0090269	fibroblast growth factor production	2/194	2/26374	6	0.0113904	Ccm2l, Heg1
GO:1905709	negative regulation of membrane permeability	2/194	2/26374	4	0.0113904	Heg1, Rasip1
GO:0140115	export across plasma membrane	3/194	11/26374	5	0.0128855	Abcb1a, Abcg2, Gja1
GO:0010595	positive regulation of endothelial cell migration	5/194	60/26374	8	0.0164732	Anxa3, Flt4, Kdr, Nrp1, Tek
GO:2000352	negative regulation of endothelial cell apoptotic process	4/194	32/26374	9	0.0175042	Cdh5, Kdr, Ramp2, Tek
GO:0030336	negative regulation of cell migration	7/194	142/26374	6	0.0178566	Acvrl1, Adam15, Afdn, Cldn5, Eng, Mmrn2, Tie1
GO:0038084	vascular endothelial growth factor signaling pathway	3/194	13/26374	8	0.0207339	Flt4, Kdr, Nrp1
GO:1903671	negative regulation of sprouting angiogenesis	3/194	14/26374	9	0.0258481	Adamts9, Flt1, Sema6a
GO:0071526	semaphorin-plexin signaling pathway	4/194	37/26374	6	0.0287369	Nrp1, Plxnd1, Sema3g, Sema6a
GO:0007154	cell communication	4/194	37/26374	2	0.0287369	Dll4, Gja1, Gja4, Jag2
GO:0033674	positive regulation of kinase activity	5/194	69/26374	9	0.0287369	Flt1, Flt4, Kdr, Tek, Tie1
GO:2000299	negative regulation of Rho-dependent protein serine/threonine kinase activity	2/194	3/26374	12	0.0287369	Heg1, Rasip1
GO:0060312	regulation of blood vessel remodeling	2/194	3/26374	5	0.0287369	Flt4, Gja1
GO:1904707	positive regulation of vascular associated smooth muscle cell proliferation	4/194	40/26374	7	0.0369088	Adamts1, Calcrl, Edn1, Pdgfb
GO:0030334	regulation of cell migration	6/194	115/26374	5	0.0369088	Egfl7, Lama4, Ldb2, Pecam1, Plxnd1, Tek
GO:0007169	transmembrane receptor protein tyrosine kinase signaling pathway	6/194	116/26374	7	0.0381641	Dok4, Flt1, Flt4, Kdr, Tek, Tie1
GO:0043536	positive regulation of blood vessel endothelial cell migration	4/194	41/26374	9	0.0388052	Col18a1, Kdr, Nos3, Pdgfb
GO:0030513	positive regulation of BMP signaling pathway	4/194	41/26374	8	0.0388052	Acvrl1, Cdh5, Eng, Kdr
GO:0003016	respiratory system process	3/194	17/26374	3	0.0407213	Flt4, Jag2, Tcf15
GO:0043542	endothelial cell migration	4/194	42/26374	6	0.0415513	Nos3, Nrp1, Pecam1, Plxnd1
GO:0003203	endocardial cushion morphogenesis	3/194	18/26374	5	0.0467788	Acvrl1, Eng, Nos3
GO:0003104	positive regulation of glomerular filtration	2/194	4/26374	7	0.0477747	Gja1, Pdgfb
GO:1990410	adrenomedullin receptor signaling pathway	2/194	4/26374	7	0.0477747	Calcrl, Ramp2
GO:0060214	endocardium formation	2/194	4/26374	3	0.0477747	Sox17, Sox18
GO:0101023	vascular endothelial cell proliferation	2/194	4/26374	5	0.0477747	Col18a1, Nrarp
GO:0048866	stem cell fate specification	2/194	4/26374	4	0.0477747	Sox17, Sox18
GO:0048662	negative regulation of smooth muscle cell proliferation	4/194	45/26374	6	0.0487435	Igfbp3, Nos3, Npr1, Npr3
GO:0014065	phosphatidylinositol 3-kinase signaling	4/194	45/26374	8	0.0487435	Edn1, Pdgfb, Prex2, Slc9a3r2

## Sheet: Erythrocytes
# GO	name	ratio_matching_genes_in_current_study	ratio_matching_genes_in_whole_gene_pop	GO_term_depth_level	FDR	matching_genes_in_current_study
GO:0048821	erythrocyte development	13/170	32/26374	5	8.24511e-17	Abcb10, Alas2, Ank1, Bpgm, Dmtn, Gata1, Hba-a1, Hba-a2, Klf1, Rhag, Rhd, Slc4a1, Sox6
GO:0006779	porphyrin-containing compound biosynthetic process	10/170	13/26374	6	1.69084e-16	Alad, Ank1, Cpox, Fech, Hmbs, Ppox, Spta1, Sptb, Urod, Uros
GO:0006783	heme biosynthetic process	9/170	21/26374	7	1.80543e-11	Abcb10, Alad, Alas2, Cpox, Fech, Hmbs, Ppox, Urod, Uros
GO:0030218	erythrocyte differentiation	8/170	58/26374	5	1.16789e-05	Alas2, Dyrk3, Fech, Gata1, Klf1, Sox6, Tal1, Trim10
GO:0033014	tetrapyrrole biosynthetic process	4/170	5/26374	5	2.1049e-05	Alad, Alas2, Hmbs, Uros
GO:0006334	nucleosome assembly	8/170	75/26374	7	6.24498e-05	H1f1, H1f3, H1f5, H2bc12, H2bc14, H2bc18, H2bc3, H2bc7
GO:0007049	cell cycle	18/170	633/26374	2	0.000291197	Aurka, Birc5, Ccnb1, Ccne1, Cdc6, Cdca3, Cdkn3, Dlgap5, Dyrk3, E2f2, E2f8, Fbxo5, Knl1, Mki67, Nusap1, Prc1, Sgo1, Ube2c
GO:0042744	hydrogen peroxide catabolic process	5/170	26/26374	5	0.000981297	Gpx1, Hba-a1, Hbb-bt, Hbq1b, Prdx2
GO:0045648	positive regulation of erythrocyte differentiation	5/170	28/26374	8	0.0012897	Abcb10, Fam210b, Gata1, Isg15, Tal1
GO:0051301	cell division	13/170	387/26374	2	0.00189324	Aurka, Birc5, Ccnb1, Ccne1, Cdc6, Cdca3, Dyrk3, Fbxo5, Knl1, Nusap1, Prc1, Sgo1, Ube2c
GO:0043249	erythrocyte maturation	4/170	18/26374	5	0.00548392	Epb42, Fam210b, Klf1, Tal1
GO:0072488	ammonium transmembrane transport	3/170	7/26374	8	0.0095599	Aqp1, Rhag, Rhd
GO:0006778	porphyrin-containing compound metabolic process	3/170	8/26374	5	0.0140522	Alas2, Hmbs, Urod
GO:0030097	hemopoiesis	6/170	86/26374	5	0.0181813	Add2, Epor, Sox6, Spta1, Sptb, Tal1
GO:0015670	carbon dioxide transport	3/170	9/26374	6	0.0181813	Aqp1, Car2, Rhag
GO:0015671	oxygen transport	3/170	10/26374	5	0.0242345	Bpgm, Hba-a1, Hbb-bt

## Sheet: Fibrocytes
# GO	name	ratio_matching_genes_in_current_study	ratio_matching_genes_in_whole_gene_pop	GO_term_depth_level	FDR	matching_genes_in_current_study
GO:0030198	extracellular matrix organization	23/192	181/26374	5	6.26618e-18	Adamts12, Adamts2, Ccn1, Col11a1, Col11a2, Col16a1, Col1a2, Col24a1, Col25a1, Col27a1, Col2a1, Col3a1, Col4a2, Col5a2, Col8a2, Col9a1, Col9a2, Col9a3, Kazald1, Matn4, Mmp2, Sox9, Vit
GO:0030199	collagen fibril organization	14/192	53/26374	6	8.64731e-15	Acan, Adamts12, Adamts2, Col11a1, Col11a2, Col14a1, Col1a2, Col2a1, Col3a1, Col5a2, Fkbp10, Loxl1, Scx, Serpinh1
GO:0051216	cartilage development	9/192	82/26374	4	3.11294e-05	Bmp5, Cnmd, Col11a1, Col11a2, Col2a1, Col3a1, Col9a1, Scx, Sox9
GO:0001501	skeletal system development	10/192	112/26374	4	3.11294e-05	Acan, Bcan, Bmp5, Cdkn1c, Col11a2, Col1a2, Col2a1, Col5a2, Col9a1, Sox9
GO:0007155	cell adhesion	20/192	586/26374	2	3.11294e-05	Acan, Bcan, Boc, Ccn1, Ccn4, Cdh3, Chl1, Clca2, Col14a1, Col16a1, Col8a2, Efnb2, Fat4, Jam3, Nfasc, Nid2, Pgm5, Podxl2, Tenm3, Tln2
GO:0001894	tissue homeostasis	6/192	26/26374	5	5.94003e-05	Col11a2, Col2a1, Col3a1, Col9a1, Scx, Sox9
GO:0017185	peptidyl-lysine hydroxylation	4/192	8/26374	8	0.000337815	Fkbp10, P3h3, Plod1, Plod2
GO:0098609	cell-cell adhesion	11/192	201/26374	3	0.000447507	Boc, Ccn1, Cdh3, Egfr, Fat4, Jam3, Mex3b, Nfasc, Slit2, Sox9, Tln2
GO:0001502	cartilage condensation	5/192	21/26374	3	0.000483376	Acan, Col11a1, Col2a1, Otor, Sox9
GO:0002062	chondrocyte differentiation	7/192	63/26374	4	0.000483376	Adamts12, Col11a2, Col2a1, Col3a1, Cytl1, Scx, Sox9
GO:0030154	cell differentiation	23/192	989/26374	3	0.00111736	Agrn, Bmp5, Chl1, Cnmd, Efnb2, Egfr, Fstl1, Jam3, Kazald1, Mdk, Nell1, Nkx6-1, Paqr8, Peg10, Scx, Serpine2, Slit2, Sox9, Tbx18, Tenm3, Tll2, Twist2, Zic2
GO:0001503	ossification	8/192	106/26374	2	0.00118288	Adamts12, Bmp5, Clec3a, Col2a1, Fzd9, Igf2, Kazald1, Sox9
GO:0061036	positive regulation of cartilage development	4/192	14/26374	6	0.002334	Ccn1, Mdk, Scx, Sox9
GO:0006518	peptide metabolic process	4/192	14/26374	5	0.002334	Cpe, Cpxm1, Cpxm2, Cpz
GO:0007605	sensory perception of sound	9/192	160/26374	6	0.00235787	Cemip, Col11a1, Col11a2, Col2a1, Crym, Otos, Pou3f4, Slc9a3r2, Tbx18
GO:0071230	cellular response to amino acid stimulus	6/192	57/26374	6	0.00291106	Col16a1, Col1a2, Col3a1, Col5a2, Egfr, Mmp2
GO:0001649	osteoblast differentiation	7/192	91/26374	4	0.00341181	Ccn1, Ccn4, Cthrc1, Igf2, Sox8, Twist2, Ucma
GO:0007275	multicellular organism development	23/192	1089/26374	3	0.00341181	Agrn, Bicc1, Bmp5, Chl1, Cnmd, Ebf3, Efnb2, Egfr, Fgfr4, Fstl1, Fzd9, Kazald1, Mdk, Msx3, Nkx6-1, Paqr8, Scx, Serpine2, Slit2, Tbx18, Tll2, Twist2, Zic2
GO:0097065	anterior head development	3/192	6/26374	4	0.00499497	Bmp5, Col2a1, Sox9
GO:0072189	ureter development	3/192	7/26374	4	0.00825955	Nfia, Sox9, Tbx18
GO:0007417	central nervous system development	7/192	108/26374	4	0.00880584	Acan, Bcan, Col2a1, Ecrg4, Kalrn, Sox9, Zic2
GO:0006029	proteoglycan metabolic process	3/192	8/26374	6	0.0119494	Adamts12, Col11a1, Col2a1
GO:0032331	negative regulation of chondrocyte differentiation	4/192	24/26374	7	0.0142453	Adamts12, Ccn4, Chadl, Sox9
GO:0032964	collagen biosynthetic process	3/192	9/26374	3	0.0163422	P3h3, Rcn3, Serpinh1
GO:0050679	positive regulation of epithelial cell proliferation	6/192	87/26374	6	0.0216392	Bmp5, Egfr, Gas1, Htra1, Sox9, Tbx18
GO:0090103	cochlea morphogenesis	4/192	28/26374	4	0.023735	Cthrc1, Pou3f4, Sox9, Tbx18
GO:0003188	heart valve formation	2/192	2/26374	3	0.0247915	Scx, Sox9
GO:0016485	protein processing	6/192	91/26374	6	0.0248966	Adamts2, Cpe, Cpxm1, Cpxm2, Cpz, Tll2
GO:0085029	extracellular matrix assembly	3/192	11/26374	6	0.026282	Col1a2, Fkbp10, Sox9

## Sheet: Glial cells
# GO	name	ratio_matching_genes_in_current_study	ratio_matching_genes_in_whole_gene_pop	GO_term_depth_level	FDR	matching_genes_in_current_study
GO:0022010	central nervous system myelination	7/181	19/26374	5	3.8079e-07	Cntn2, Mag, Mal, Myrf, Nkx6-2, Omg, Plp1
GO:0042552	myelination	9/181	62/26374	4	2.60463e-06	Gal3st1, Mag, Mal, Mbp, Nfasc, Pllp, Plp1, Tspan2, Ugt8a
GO:0000226	microtubule cytoskeleton organization	11/181	141/26374	6	1.68393e-05	Cnp, Cntn2, Eml2, Map1a, Map6d1, Map7, Map7d2, Prkcz, Ttll7, Tubb3, Tubb4a
GO:0002175	protein localization to paranode region of axon	4/181	5/26374	6	3.38733e-05	Epb41l3, Mal, Nfasc, Ugt8a
GO:0007155	cell adhesion	17/181	586/26374	2	0.00169616	Aplp1, Cldn11, Cldn14, Cntn2, Ctnna2, Dscaml1, Ephb1, Hapln2, Hepacam, Itgb4, Mag, Mog, Ncam2, Nfasc, Ninj2, Omg, Pcdh9
GO:0048709	oligodendrocyte differentiation	6/181	49/26374	5	0.00222691	Cnp, Myrf, Nkx6-2, Olig1, Tppp, Tspan2
GO:0071205	protein localization to juxtaparanode region of axon	3/181	5/26374	6	0.00570804	Cntn2, Epb41l3, Nfasc
GO:0007411	axon guidance	9/181	187/26374	8	0.00883425	Apbb1, Cntn2, Dpysl5, Dscaml1, Efnb3, Ephb1, Nfasc, Tubb3, Wnt3
GO:0006682	galactosylceramide biosynthetic process	3/181	6/26374	10	0.00883425	Fa2h, Gal3st1, Ugt8a
GO:0030913	paranodal junction assembly	3/181	7/26374	7	0.0124016	Epb41l3, Nfasc, Ugt8a
GO:0009247	glycolipid biosynthetic process	3/181	7/26374	7	0.0124016	Gal3st1, Sccpdh, Ugt8a
GO:0031643	positive regulation of myelination	4/181	21/26374	7	0.0124016	Mag, Myrf, Tppp, Trf
GO:0014074	response to purine-containing compound	3/181	8/26374	5	0.0169521	Adora1, Hmgcs1, Slc6a1
GO:0009636	response to toxic substance	5/181	50/26374	3	0.0215482	Cnp, Ddc, Gjc2, Mbp, Slc6a1

## Sheet: Glial precursor cells
# GO	name	ratio_matching_genes_in_current_study	ratio_matching_genes_in_whole_gene_pop	GO_term_depth_level	FDR	matching_genes_in_current_study
GO:0007399	nervous system development	27/180	428/26374	4	2.52836e-14	Ascl1, Atcay, Cntn1, Crmp1, Cspg5, Dab1, Dcx, Dll3, Dpf1, Dscam, Dscaml1, Gabrb3, Gap43, Igsf9b, Ina, Myt1, Nexmif, Nkx2-2, Nlgn1, Nova1, Olig2, Plppr1, Sema5b, Tubb2b, Vxn, Zfp365, Zfp488
GO:0007158	neuron cell-cell adhesion	5/180	10/26374	4	1.70202e-05	Astn1, Nlgn1, Nlgn3, Nrxn1, Tnr
GO:0007155	cell adhesion	20/180	586/26374	2	1.70202e-05	Astn1, Bcan, Cadm2, Cntn1, Ctnnd2, Dab1, Dscam, Dscaml1, Igsf9b, Ncam2, Ncan, Nlgn1, Nlgn3, Nrxn1, Pcdh10, Pcdh11x, Pcdh15, Plcb1, Tnr, Vcan
GO:0048709	oligodendrocyte differentiation	7/180	49/26374	5	0.000131354	Ascl1, Nkx2-2, Nlgn3, Olig1, Olig2, Ptprz1, Sox8
GO:0007626	locomotory behavior	9/180	115/26374	3	0.000252267	Astn1, Chrna4, Cntn1, Dscam, Elavl4, Grm5, Olfm2, Pcdh15, Slc1a1
GO:0060074	synapse maturation	5/180	19/26374	6	0.000318893	Bcan, Igsf21, Nlgn1, Nrxn1, Sez6l
GO:0051968	positive regulation of synaptic transmission, glutamatergic	6/180	37/26374	8	0.00032881	Cacng4, Gria4, Nlgn1, Nlgn3, Nrxn1, Tnr
GO:2000311	regulation of AMPA receptor activity	5/180	21/26374	9	0.000413939	Cacng4, Mapk8ip2, Nlgn1, Nlgn3, Nrxn1
GO:0021530	spinal cord oligodendrocyte cell fate specification	3/180	3/26374	6	0.000441054	Ascl1, Nkx2-2, Olig2
GO:0007612	learning	7/180	69/26374	6	0.000588347	Ctnnd2, Elavl4, Gabrb3, Grm5, Nlgn3, Nrxn1, Slc6a1
GO:0050808	synapse organization	7/180	70/26374	5	0.000590891	Ctnnd2, Grm5, Nlgn1, Nlgn3, Slc1a1, Slc6a1, Tnr
GO:0099558	maintenance of synapse structure	4/180	11/26374	6	0.000705744	Adgrb3, C1ql1, Nlgn1, Nrxn1
GO:0051965	positive regulation of synapse assembly	7/180	74/26374	7	0.000733547	Adgrb3, Lrrtm3, Nlgn1, Nlgn3, Nrxn1, Slitrk3, Slitrk4
GO:0007613	memory	8/180	109/26374	6	0.000771566	Asic1, Csmd1, Gabrb3, Neto1, Plcb1, Shisa7, Slc1a1, Slc6a1
GO:0048714	positive regulation of oligodendrocyte differentiation	5/180	28/26374	10	0.00102574	Nkx2-2, Olig2, Ptprz1, Zfp365, Zfp488
GO:0051966	regulation of synaptic transmission, glutamatergic	5/180	31/26374	7	0.00163517	Frrs1l, Gria2, Grm5, Mapk8ip2, Nlgn3
GO:0021529	spinal cord oligodendrocyte cell differentiation	3/180	5/26374	6	0.00231154	Ascl1, Nkx2-2, Olig2
GO:0050804	modulation of chemical synaptic transmission	7/180	94/26374	6	0.00268708	Cspg5, Fyn, Gria4, Nlgn1, Nlgn3, Tnr, Tubb2b
GO:0007268	chemical synaptic transmission	9/180	186/26374	7	0.00360224	Chrna4, Gabrb3, Gabrg1, Gria2, Gria4, Grm5, Nlgn1, Nlgn3, Nrxn1
GO:0060134	prepulse inhibition	4/180	18/26374	6	0.00360224	Fabp7, Grin3a, Nlgn3, Nrxn1
GO:2000310	regulation of NMDA receptor activity	4/180	18/26374	9	0.00360224	Mapk8ip2, Nlgn1, Nlgn3, Nrxn1
GO:0045666	positive regulation of neuron differentiation	7/180	104/26374	6	0.00430891	Ascl1, Brinp1, Brinp2, Brinp3, Dab1, Mmd2, Nkx2-2
GO:0007417	central nervous system development	7/180	108/26374	4	0.00528741	Bcan, Dab1, Dscaml1, Gsx1, Ncan, Shc3, Vcan
GO:0007156	homophilic cell adhesion via plasma membrane adhesion molecules	7/180	111/26374	5	0.00606706	Cadm2, Dscam, Dscaml1, Igsf21, Igsf9b, Pcdh10, Pcdh15
GO:0061002	negative regulation of dendritic spine morphogenesis	3/180	8/26374	9	0.00833675	Dnm3, Nlgn1, Nlgn3
GO:0097104	postsynaptic membrane assembly	3/180	8/26374	6	0.00833675	Nlgn1, Nlgn3, Nrxn1
GO:0014003	oligodendrocyte development	4/180	24/26374	5	0.00908608	Ascl1, Nkx2-2, Olig1, Zfp488
GO:0051932	synaptic transmission, GABAergic	4/180	24/26374	8	0.00908608	Gabbr2, Gabrb3, Gabrg1, Slitrk3
GO:0048813	dendrite morphogenesis	5/180	49/26374	9	0.00916705	Dcx, Dscam, Elavl4, Fyn, Mapk8ip2
GO:0097091	synaptic vesicle clustering	3/180	9/26374	5	0.0104354	Nlgn1, Nrxn1, Syn2
GO:0097105	presynaptic membrane assembly	3/180	9/26374	6	0.0104354	Nlgn1, Nlgn3, Nrxn1
GO:0099560	synaptic membrane adhesion	4/180	28/26374	5	0.0149961	Igsf9b, Nlgn1, Nrxn1, Slitrk3
GO:0090125	cell-cell adhesion involved in synapse maturation	2/180	2/26374	4	0.0178214	Nlgn1, Nrxn1
GO:0007214	gamma-aminobutyric acid signaling pathway	4/180	30/26374	4	0.0186907	Gabbr2, Gabrb3, Gabrg1, Shisa7
GO:0035176	social behavior	5/180	61/26374	3	0.0221807	Brinp1, Gabrb3, Mapk8ip2, Nlgn3, Nrxn1
GO:0006811	ion transport	14/180	596/26374	4	0.0226547	Asic1, Cacng4, Chrna4, Gabrb3, Gabrg1, Gria2, Gria4, Grin3a, Kcnd2, Kcnip1, Kcnip3, Pllp, Scn3a, Slc5a7
GO:0042552	myelination	5/180	62/26374	4	0.022697	Bcas1, Cntn1, Fyn, Olig2, Pllp
GO:0007420	brain development	8/180	202/26374	4	0.0261243	Cadm2, Cntn1, Dcx, Dscaml1, Gabrb3, Mfsd2a, Plcb1, Slc1a1
GO:0097120	receptor localization to synapse	3/180	13/26374	3	0.0276789	Neto1, Nlgn1, Nrxn1
GO:0048663	neuron fate commitment	4/180	35/26374	4	0.0295566	Ascl1, Gsx1, Olig1, Olig2
GO:0051491	positive regulation of filopodium assembly	4/180	36/26374	9	0.032268	Dnm3, Nlgn1, Plppr5, Prkcq
GO:0060080	inhibitory postsynaptic potential	3/180	14/26374	5	0.0325472	Chrna4, Gabrb3, Nlgn3
GO:2000463	positive regulation of excitatory postsynaptic potential	4/180	38/26374	8	0.0365913	Neto1, Nlgn1, Nlgn3, Nrxn1
GO:0061744	motor behavior	3/180	15/26374	3	0.0365913	Gabrb3, Mfsd2a, Slc1a1
GO:1900449	regulation of glutamate receptor signaling pathway	2/180	3/26374	6	0.0365913	Frrs1l, Fyn
GO:0033366	protein localization to secretory granule	2/180	3/26374	6	0.0365913	Chga, Scg3
GO:0072347	response to anesthetic	2/180	3/26374	3	0.0365913	Gabrb3, Slc1a1
GO:1900075	positive regulation of neuromuscular synaptic transmission	2/180	3/26374	8	0.0365913	Nlgn1, Nrxn1
GO:0016322	neuron remodeling	3/180	16/26374	6	0.0424899	Adgrb3, C1ql1, Cspg4
GO:0048675	axon extension	4/180	41/26374	5	0.042706	Dcx, Nlgn3, Sema5b, Tnr
GO:0007275	multicellular organism development	19/180	1089/26374	3	0.042706	Adcyap1r1, Ascl1, Cspg4, Cspg5, Ctnnd2, Dab1, Dcx, Dll3, Fyn, Gap43, Gsx1, Ina, Myt1, Nexmif, Nkx2-2, Olig1, Olig2, Sema5b, Sox3
GO:0030182	neuron differentiation	8/180	227/26374	4	0.042706	Ascl1, Dab1, Elavl4, Gsx1, Nkx2-2, Olig1, Olig2, Vxn
GO:0022008	neurogenesis	5/180	77/26374	4	0.0445494	Ascl1, Brinp1, Fabp7, Slc1a1, Vxn
GO:0048712	negative regulation of astrocyte differentiation	3/180	17/26374	10	0.0461332	Dab1, Dll3, Gpr37l1
GO:0031175	neuron projection development	7/180	174/26374	6	0.0461332	Atcay, Cntn1, Fyn, Map2, Nlgn1, Nrxn1, Wasf1
GO:0001662	behavioral fear response	4/180	43/26374	5	0.0476873	Asic1, Brinp1, Mapk8ip2, Slc1a1

## Sheet: Inner border-phalangeal Hensen
# GO	name	ratio_matching_genes_in_current_study	ratio_matching_genes_in_whole_gene_pop	GO_term_depth_level	FDR	matching_genes_in_current_study
GO:0043616	keratinocyte proliferation	7/189	31/26374	4	2.50602e-05	Fgf10, Irf6, Kdf1, Klk8, Ovol1, Sdr16c5, Sfn
GO:0070830	bicellular tight junction assembly	8/189	63/26374	8	8.37002e-05	Cldn23, Cldn3, Cldn4, Cldn6, Cldn7, Cldn9, Grhl2, Marveld3
GO:2000647	negative regulation of stem cell proliferation	6/189	25/26374	6	8.37002e-05	Fgf10, Irf6, Kdf1, Nr2e1, Ovol1, Sfn
GO:0061436	establishment of skin barrier	6/189	35/26374	8	0.000542095	Cldn4, Cyp26b1, Grhl1, Kdf1, Lsr, Sfn
GO:0007605	sensory perception of sound	10/189	160/26374	6	0.000641463	Epyc, Hpn, Otoa, Otog, P2rx2, Slitrk6, Sox2, Tecta, Tectb, Ush1c
GO:0060672	epithelial cell morphogenesis involved in placental branching	3/189	3/26374	6	0.000766476	Grhl2, Spint2, St14
GO:0042472	inner ear morphogenesis	7/189	73/26374	4	0.00172122	Fgf10, Foxg1, Gata2, Gata3, Slitrk6, Sox2, Ush1c
GO:0045665	negative regulation of neuron differentiation	7/189	77/26374	6	0.00216987	Foxg1, Hey1, Isl1, Jag1, Nr2e1, Sox2, Sox21
GO:0043588	skin development	6/189	55/26374	4	0.00382067	Dsp, Irf6, Itgb6, Ovol1, Sfn, Sox21
GO:2000178	negative regulation of neural precursor cell proliferation	4/189	15/26374	6	0.00416206	Gata2, Nr2e1, Spint1, Spint2
GO:0008544	epidermis development	6/189	61/26374	4	0.00577786	Fgf10, Grhl1, Grhl2, Krtdap, Ovol1, Spint1
GO:0045944	positive regulation of transcription by RNA polymerase II	23/189	1182/26374	11	0.0147542	Ar, Bmp6, Creb3l4, Elf3, Epcam, F2rl1, Fgf10, Galr1, Gata2, Gata3, Grhl1, Grhl2, Hey1, Irf6, Isl1, Jag1, Lum, Sall2, Sox2, Sox21, Tmprss6, Tox2, Tox3
GO:0072089	stem cell proliferation	6/189	74/26374	3	0.0151007	Fgf10, Irf6, Kdf1, Nr2e1, Ovol1, Sfn
GO:0050680	negative regulation of epithelial cell proliferation	6/189	80/26374	6	0.0205364	Ar, Hpn, Isl1, Marveld3, Sfrp1, Sox2
GO:0003382	epithelial cell morphogenesis	4/189	24/26374	5	0.0205364	Ar, Cldn3, Grhl2, Rab25
GO:0030154	cell differentiation	20/189	989/26374	3	0.0244251	Bmp6, Creb3l4, Elf3, Fgf10, Frk, Hspa2, Irf6, Isl1, Kdf1, Krtdap, Mlf1, Nr2e1, Plet1, Rbm24, Sema3a, Sfrp1, Sox2, Sox21, Tnfrsf12a, Ush1c
GO:0010839	negative regulation of keratinocyte proliferation	4/189	27/26374	7	0.0285665	Irf6, Kdf1, Ovol1, Sfn
GO:0030182	neuron differentiation	9/189	227/26374	4	0.0285665	Acsl3, Bmp6, Foxg1, Gata2, Gata3, Isl1, Jag1, Nr2e1, Sox2
GO:0050678	regulation of epithelial cell proliferation	4/189	28/26374	5	0.0305479	Hey1, Jag1, Serpinb5, Tacstd2
GO:0030198	extracellular matrix organization	8/189	181/26374	5	0.0318817	Adamts19, Col18a1, Elf3, Mia, Nr2e1, Ptx3, Serpinb5, Spint1
GO:0045216	cell-cell junction organization	4/189	29/26374	5	0.0318817	Cldn6, Cldn9, Crb3, Marveld3
GO:0045597	positive regulation of cell differentiation	5/189	60/26374	5	0.0410402	Ar, Clu, Gata3, Isl1, Sox2
GO:0006508	proteolysis	14/189	580/26374	5	0.0449791	Adamts19, Cfi, Cpa6, Cpb1, Dpp10, Hpn, Klk8, Prss23, Prss3, St14, Tmprss2, Tmprss6, Tmprss9, Uchl1
GO:0001843	neural tube closure	6/189	101/26374	5	0.0476933	Cobl, Grhl2, Sfrp1, Spint1, Spint2, St14
GO:0003215	cardiac right ventricle morphogenesis	3/189	13/26374	5	0.0479779	Gata3, Isl1, Jag1
GO:0051639	actin filament network formation	3/189	13/26374	6	0.0479779	Cobl, Pls1, Spire2

[truncated: 26 more sheets: Inner hair cells, Interdental cells, Intermediate stria, Macrophages, Marginal stria, Mast cells, Monocytes, NK cells, Neutrophils, New cell type, Osteoblasts, Osteocytes, Pericytes, Pillar cells, Pre-osteoblasts, Reissner membrane, Root cells, Schwann cells, Smooth muscle cells, Spindle cells …]
