# Supplementary material for: Single-cell transcriptomic profiling of the mouse cochlea: An atlas for targeted therapies
Source: Proc Natl Acad Sci U S A. 2023 Jun 20;120(26):e2221744120. doi: 10.1073/pnas.2221744120 (PMC10293812; doi:10.1073/pnas.2221744120)
Supplement: Supplementary file 4 — Dataset S03 (XLSX) [file pnas.2221744120.sd03.xlsx]

## Sheet:  
Differentially expressed gene	Tympanic border cells ranking (P8-P12-P20)	Expression at the Base	Expression at the Middle base	Expression at the Middle apex	Expression at the Apex	Ratio (>1,3) base/apex or apex/base	Full gene name
Rarres1	1	4.78	2.2	0.48	0.15	31.8667		Tonotopic gradient with stronger expression at the base		Nomenclature
Kcnk3	2	5.39	5.35	2.55	1	5.39		Tonotopic gradient with stronger expression at the apex		&	transcription factor
Emilin2	3	12.13	10.81	9.07	4.67	2.59743	Elastin Microfibril Interfacer 2
Notumos	4	2.18	1.71	1.36	0.78	2.79487	Notum palmitoleoyl-protein carboxylesterase, opposite strand
Notum	5	8.13	8.78	8.17	6.75	1.2	Notum palmitoleoyl-protein carboxylesterase
Cxcl13	6	0.89	0.49	0.06	0.03	29.6667
Dmgdh	7	1.07	0.43	0.18	0.06	17.8333
Dapl1	8	1.39	0.93	0.6	0.52	2.67308
Sptssb	10	1.4	3.11	4.64	4.5	3.21429	Serine Palmitoyltransferase Small Subunit B
Cav1	11	7.2	5.93	5.82	5.56	1.3	Caveolin 1
Lox	12	3.1	1.75	1.18	0.77	4.02597
Lypd1	14	5.28	5.53	4.64	3.01	1.75415	Ly6/PLAUR Domain-Containing Protein 1
Scin	16	3.12	3.08	2.76	1.85	1.68649
Col13a1	18	3.12	3.43	1.2	0.63	4.95238
Plpp4	19	2.77	4.12	5.15	5	1.80505
Aox3	20	4.56	3.65	2.88	1.98	2.30303	Aldehyde Oxidase 3
Pycr1	21	3.5	4.09	2.11	1.36	2.57353
Mmp11	23	5.05	5.38	2.33	1.41	3.58156
Adgrd1	24	1.11	0.64	0.53	0.4	2.775
Tnfrsf11b	26	2.33	1.34	1.08	0.72	3.23611
Apcdd1	28	4.87	4.15	2.74	2.11	2.30806
&Sp5	30	1.32	1.86	2.41	2.71	2.05303	Sp5 Transcription Factor
Qrfprl	31	0.34	0.68	1.51	1.46	4.29412
Nnat	34	4.09	4.76	5.5	6.64	1.62347
Tnfaip6	35	5.19	5.48	7.53	8.08	1.55684	TNF Alpha Induced Protein 6
Ccn3	36	2.9	4.98	7.06	7.74	2.66897	Cellular Communication Network Factor 3
&Gata6	37	1.38	1.76	0.85	0.58	2.37931	GATA Binding Protein 6
Tex15	39	3.8	4.56	6.12	6.13	1.61316	Testis-Expressed Protein 15
Kiss1	42	0.6	0.61	0.22	0.09	6.66667
Tnc	44	1.37	2.6	4.61	4.61	3.36496
Nkd2	46	1.42	1.54	1.73	1.94	1.3662
Derl3	47	2.28	2.24	0.6	0.13	17.5385
Npy	48	0.56	0.95	2.44	2.79	4.98214
Ccl19-ps3	49	2.11	2	1.76	1.47	1.43537
Ust	50	2.42	2.16	1.78	1.61	1.50311
Spon2	51	1.17	1.79	3.03	3.65	3.11966
&Cux2	54	2.47	2.71	1.62	0.76	3.25	Cut Like Homeobox 2
Cnr1	57	0.95	1.55	2.28	2.26	2.37895
Mybpc1	58	3.05	3.4	4.94	4.7	1.54098
&Smad6	60	2.41	2.94	1.58	1.17	2.05983
Flrt2	61	2.78	3.12	3.8	3.93	1.41367
Nrxn1	62	3.35	2.4	0.52	0.2	16.75
Trabd2b	65	2.42	3.27	3.63	3.53	1.45868
Moxd1	66	3.68	3.93	3	2.15	1.71163
Fzd10	67	1.47	1.98	2.45	2.28	1.55102
Pamr1	69	0.3	0.44	0.79	1.14	3.8
1200007C13Rik	71	1.28	0.43	0.17	0.16	8
Hgd	72	0.58	0.17	0.05	0.01	58
Adamtsl3	74	1.46	1.34	0.52	0.12	12.1667
Gm29683	75	1.47	1.57	2.06	2.14	1.45578
Celf4	77	2.65	3.08	2.83	1.96	1.35204
Corin	79	0.18	0.05	0.03	0.01	18
Ccl19	80	1.52	1.47	1.37	1.02	1.4902
Ntn4	84	3	2.36	0.85	0.44	6.81818
Nrbp2	85	4.73	3.81	3.48	2.51	1.88446
Lypd6	90	2.36	3.1	3.5	3.14	1.33051
Wif1	91	5.04	5.55	3.36	1.95	2.58462
Plod2	95	6.4	6.32	4.66	2.77	2.31047
Cntfr	97	5.27	5.09	4.01	3.65	1.44384
Proser2	98	3.12	3.26	1.98	1.28	2.4375
Coch	102	7.92	4.46	2.14	0.98	8.08163
Gadd45g	103	7.45	6.43	5.39	4.36	1.70872
Stxbp5l	106	0.72	1.09	2.21	2.48	3.44444
Chad	108	3.62	3.15	0.73	0.25	14.48
&Nr1h3	109	1.45	0.9	0.49	0.48	3.02083	Nuclear Receptor Subfamily 1 Group H Member 3
Fgfr2	110	3.1	3.2	2.61	2.18	1.42202
Gm32849	113	0.53	0.35	0.26	0.16	3.3125
Grid2	114	2.36	2.86	4.18	4.36	1.84746
Rprm	115	1.52	0.79	0.45	0.25	6.08
Apba2	118	1.12	1.41	1.98	1.79	1.59821
Ndnf	119	3.49	4.37	5.21	4.83	1.38395
Plcxd3	122	1.19	1.35	1.07	0.87	1.36782
Des	124	2.04	2.71	3.24	3.67	1.79902
Stra6	125	1.88	1.59	0.66	0.38	4.94737
Iyd	126	1.82	1.68	1.07	0.61	2.98361
&Foxf2	127	2.74	3.63	3.72	3.83	1.39781	Forkhead Box F2
Ankrd63	129	0.42	0.26	0.22	0.09	4.66667
Aldh1a7	130	0.34	0.73	1.53	1.09	3.20588
Gm10599	131	0.77	0.57	0.35	0.34	2.26471
&Atoh8	132	0.69	0.64	0.34	0.27	2.55556	Atonal BHLH Transcription Factor 8
Pdgfrl	133	5.12	5.38	3.47	2.05	2.49756
Gprin3	134	2.61	2.59	1.86	1.23	2.12195
Fibcd1	136	0.32	0.2	0.15	0.1	3.2
Cdh6	138	4.68	5.41	6.5	7.08	1.51282
Rnf182	140	1.23	1.72	1	0.57	2.15789
Sh3rf3	142	0.78	0.65	0.57	0.41	1.90244
Phactr1	144	2.24	1.35	1.13	1.08	2.07407
Slc16a2	150	3.57	3.46	2.47	2.28	1.56579
Shisa2	151	3.76	4.06	3.16	2.71	1.38745
Rgs9	152	0.59	0.66	1.1	1.08	1.83051
Lingo1	153	1.03	1.55	1.68	1.97	1.91262
Cubn	155	0.18	0.24	0.74	0.75	4.16667
Fam118a	156	1.57	1.89	2.27	2.46	1.56688
Ltbp4	160	1.57	2.46	3.65	3.76	2.3949
Ccdc80	162	2.77	3.46	4.23	4.92	1.77617
Gm14692	164	0.5	0.61	0.74	0.78	1.56
Lamc3	165	2.41	1.68	0.9	0.55	4.38182
Ddit4l	166	0.41	0.72	1.46	1.72	4.19512
Igfbp6	167	1.36	0.87	0.32	0.28	4.85714
Cx3cl1	168	1.31	1.1	0.88	0.85	1.54118
&Dach1	169	3.12	4.29	4.92	4.64	1.48718	Dachshund Family Transcription Factor 1
&Pbx3	170	3.32	3.53	4.5	4.85	1.46084	PBX Homeobox 3
Slc4a11	172	0.8	0.36	0.23	0.14	5.71429
Cpne5	173	1.61	1.78	1.24	0.91	1.76923
&Tbx1	174	2.81	3.59	3.83	4	1.42349	T-Box Transcription Factor 1
Cdh18	175	0.39	0.64	0.71	0.97	2.48718
Syt1	178	3.09	4.63	6.57	6.98	2.2589
Adh1	179	0.12	0.26	0.65	0.62	5.16667
Rnf43	180	1.33	1.49	2.38	1.99	1.49624
Piezo2	181	2.98	3.07	1.42	0.97	3.07216
Fam20a	184	1.74	2.5	2.65	2.28	1.31034
Sprn	187	0.05	0.32	0.98	1.06	21.2
Robo2	190	1.29	2.07	3.26	3.88	3.00775
Etl4	193	3.74	3.88	3.12	1.86	2.01075
Gm37138	194	0.35	0.31	0.3	0.2	1.75
Col4a3	195	1.13	0.62	0.21	0.11	10.2727
AI593442	196	1.88	2.72	3.02	3.2	1.70213
Atp8a2	197	2.05	2.21	1.72	1.47	1.39456
Cpm	198	3.21	2.27	2.19	2.17	1.47926
&Atf3	200	10.4	9.81	8.71	7.88	1.3198	Activating Transcription Factor 3
Cxcl1	202	3.9	3.77	2.87	2.61	1.49425
Tpbg	203	2.26	2.61	1.97	1.56	1.44872
Tgfb1i1	205	2.28	2.95	3.45	3.67	1.60965
Lmod1	206	0.5	0.51	0.67	0.8	1.6
&Bhlhe22	208	0.2	0.21	0.15	0.14	1.42857
Crnde	209	2.21	2.65	3.43	3.75	1.69683
C1s1	210	0.65	0.75	1.17	1.03	1.58462
Aspscr1	211	5.78	5.45	4.68	3.97	1.45592
Slc9a2	212	0.27	0.24	0.11	0.03	9
D630033O11Rik	213	0.47	0.37	0.21	0.12	3.91667
Eya2	214	2.94	3.06	2.38	2.26	1.30088
Sdk2	217	1.95	2.08	1.28	0.79	2.46835
Fbxw10	220	0.62	0.56	0.43	0.15	4.13333
Cntn3	221	2.96	3.61	5.22	5.01	1.69257
Epha5	223	4.68	5.52	7.24	7.78	1.66239
Ccn4	228	4.7	5.74	3.91	2.36	1.99153
Cntnap4	229	0.67	0.82	1.11	1.05	1.56716
Cracr2b	230	1.15	1.28	0.87	0.75	1.53333
Aard	231	2.76	3.94	3.15	2.05	1.34634
Erbb4	232	0.41	0.62	0.83	0.97	2.36585
Arhgef33	233	0.56	0.52	0.16	0.07	8
Axin2	235	2.38	2.52	3.52	3.76	1.57983
Fam71a	236	0.23	0.14	0.11	0.05	4.6
Lag3	238	0.82	1.18	1.33	1.49	1.81707
Pip5k1b	239	4.41	5.03	6.32	6.7	1.51927
Amdhd1	242	0.27	0.38	0.49	0.37	1.37037
Iigp1	244	1.74	2.09	2.67	2.93	1.68391
&Creb5	246	2.78	3.38	4.56	5.35	1.92446	CAMP Responsive Element Binding Protein 5
&Id2	248	9.03	9.15	7.58	6.27	1.44019
Itga10	250	2.5	2.53	1.95	1.2	2.08333
Fgfr4	251	1.35	1.4	1.46	1.76	1.3037
&Zic5	252	2.13	2.76	3.8	3.9	1.83099	Zic Family Member 5
Grin3a	258	0.62	0.66	0.38	0.23	2.69565
Nrep	259	5.69	7.56	8.18	7.88	1.38489
&Osr1	260	1.45	2.33	3.2	3.73	2.57241	Odd-Skipped Related Transcription Factor 1
Mme	268	4.28	5.11	7.54	8.31	1.94159
Hspb6	269	2.27	3.32	2.22	1.7	1.33529
Flt1	272	1.97	1.14	0.64	0.38	5.18421
Ptpn14	274	1.76	1.43	1.12	1.06	1.66038
Dusp14	275	0.42	0.69	0.42	0.3	1.4
Rcl1	278	2.14	2.63	1.84	1.25	1.712
Col4a4	279	1.37	0.62	0.23	0.06	22.8333
Gm48662	281	0.38	0.42	0.45	0.67	1.76316
Bmp4	282	1.31	1.68	1.99	2.15	1.64122
Fgf18	283	0.66	0.67	0.68	0.95	1.43939
1700018A04Rik	284	0.51	0.74	0.44	0.38	1.34211
Gm26802	285	1.39	0.81	0.42	0.31	4.48387
2700046A07Rik	286	1.16	1.21	0.91	0.72	1.61111
Pde8a	287	2.29	2.58	1.61	1.06	2.16038
Sbno2	289	5.53	5.21	4.18	3.65	1.51507
Rgs7bp	291	4.65	4.14	3.64	2.43	1.91358
&Zic2	293	4.14	4.76	6.33	6.92	1.6715	Zic Family Member 2
Itih2	297	1.8	0.61	0.33	0.25	7.2
&Bhlhe40	298	5.79	5.67	5.01	4.44	1.30405
&Fosb	299	9.54	8.8	7.19	6.12	1.55882
Wdr86	300	2	2.67	3.35	3.73	1.865
Gm11627	301	1.01	1.25	1.39	1.59	1.57426
Tmem25	302	0.53	0.65	0.47	0.21	2.52381
Gbp10	303	0.39	0.95	2.08	2.61	6.69231
Frmd6	304	2.31	2.54	2.04	1.63	1.41718
Anpep	305	0.97	1	0.81	0.63	1.53968
Triqk	306	1.11	1.68	1.78	2.23	2.00901
&Maff	307	3.06	2.74	1.74	1.18	2.59322
&Zfpm2	310	0.62	0.83	1.04	0.94	1.51613
&Sox11	311	3.64	4.43	5.84	6.17	1.69505
Adcy1	312	0.68	0.93	1.78	1.87	2.75
Lrrc8c	313	4.58	4.5	3.93	3.2	1.43125
Ccdc141	314	0.88	0.7	0.37	0.2	4.4
Slc5a6	317	0.43	0.34	0.25	0.24	1.79167
Nsg1	318	2.22	2.88	3.08	3.04	1.36937
Gpr182	321	0.88	0.36	0.24	0.2	4.4
Fzd1	322	1.44	1.59	2.07	2.21	1.53472
Pgm2l1	324	2.87	2.95	2.04	1.22	2.35246
Hsp25-ps1	328	1.94	1.12	0.54	0.48	4.04167
&Prrx1	331	2.45	2.65	3.65	4.14	1.6898
Tmem45a	333	1.65	2.2	2.29	2.35	1.42424
Tdrp	334	1.44	1.64	0.75	0.57	2.52632
&Smad9	335	0.61	0.66	0.24	0.14	4.35714
Nog	337	1.49	1.79	0.62	0.23	6.47826
Kazald1	339	5.67	6.52	5.17	3.92	1.44643
2510009E07Rik	340	2.1	2.18	2.94	3.45	1.64286
Fbln1	342	1.79	3.08	5.06	5.16	2.88268
Arhgef25	345	2.58	3.22	3.41	3.77	1.46124
Nrxn2	346	1.86	2.09	3.08	3.34	1.7957
Dpysl3	347	3.25	4.24	5.74	6.61	2.03385
&Tead2	349	1.77	2.79	3.04	3.4	1.9209
Lrrn3	355	1.02	1.58	1.66	1.49	1.46078
Npb	362	1.96	2.44	1.84	1.42	1.38028
Pid1	363	4.95	5.78	6.84	7.04	1.42222
&Twist1	364	4.23	5.01	5.46	5.96	1.40898
Fjx1	365	1.48	1.61	2.41	2.5	1.68919
Calml4	367	2.16	3.36	3.98	4.31	1.99537
Insyn1	368	0.39	0.63	1.01	1.14	2.92308
Eng	372	3.56	3.27	2.52	2	1.78
Emp1	373	2.14	1.9	1.43	1.06	2.01887
Cacna1g	374	1.31	1.18	0.49	0.41	3.19512
&Tbx18	375	2.34	3.14	4.44	5.32	2.2735
6330403K07Rik	379	2.66	4.28	4.88	4.87	1.83083
&Ikzf4	381	0.94	0.8	0.73	0.71	1.32394
Pcca	390	3.38	3.95	5.69	5.89	1.7426
Tpm2	391	1.84	2.7	3.28	3.48	1.8913
Hmcn1	392	2.1	2.88	4.12	4.7	2.2381
Hspb1	393	2.6	1.47	0.87	0.7	3.71429
&Nr2f1	394	4.11	4.69	5.84	6.33	1.54015
Prkg1	395	1.79	2.56	2.94	2.83	1.58101
Fzd2	396	3.03	4.1	4.61	5.27	1.73927
Flrt3	397	0.9	1.49	2.37	2.41	2.67778
Lepr	399	1.67	1.06	0.57	0.28	5.96429
&Gli3	401	1.17	1.53	1.58	1.54	1.31624
Gm5089	402	0.95	1.77	1.95	2.4	2.52632
Riiad1	403	0.57	0.96	1.08	1.16	2.03509
Slc25a33	405	3.76	4.13	3.02	2.35	1.6
Spry1	408	1.14	1.35	1.5	1.8	1.57895
Arhgap6	409	0.49	0.55	0.9	0.88	1.79592
Fam13c	410	0.92	1.33	2.06	2.24	2.43478
Cntn4	417	2.74	3.7	3.97	3.73	1.36131
Aqp11	420	0.86	1.18	1.59	1.92	2.23256
Galnt18	421	1.77	2.14	1.56	1.35	1.31111
Dact2	424	0.37	0.4	0.73	0.62	1.67568
Scara5	425	1.45	1.34	1.08	0.81	1.79012
Gjc1	427	2.03	2.52	3.07	3.16	1.55665
Ndn	428	2.74	3.78	3.88	3.9	1.42336
Aldh1a2	430	0.52	0.64	1.5	2.61	5.01923
Gpr27	432	1.02	1.26	1.65	1.88	1.84314
Prkaa2	434	0.94	1.09	1.16	1.26	1.34043
Itih5	435	6.55	4.4	3.28	2.67	2.45318
Ccnd2	440	6.05	6.38	5.49	4.28	1.41355
A830082K12Rik	441	0.8	1.34	1.81	2.12	2.65
Gm12216	443	0.31	0.34	0.36	0.47	1.51613
Slc1a3	445	3.87	4.41	5.89	6.74	1.7416
B130024G19Rik	446	0.52	0.92	1.35	1.79	3.44231
Robo1	448	1.4	1.87	2.82	2.92	2.08571
H1f10	449	3.09	4.19	4.37	4.34	1.40453
Ccdc8	450	1.04	1.37	1.63	1.42	1.36538
Isyna1	451	4.48	5.02	5.6	5.98	1.33482
Pcolce2	452	1.93	1.99	1.51	0.98	1.96939
B3galnt1	453	0.81	1.03	1.13	1.42	1.75309
Nav2	455	4.75	4.89	3.79	3.07	1.54723
Mylk	458	3.73	4.03	3.84	2.85	1.30877
Aldh1a1	460	3.13	3.38	3.24	1.75	1.78857
&Thrb	461	2.45	2.54	1.43	1.1	2.22727
Icam1	463	4.16	3.78	3.22	2.93	1.4198
Ccdc136	467	1.3	1.38	1.69	1.76	1.35385
Hdgfl3	468	2.79	3.62	4.41	4.62	1.65591
Trim16	473	1.34	1.35	1.1	0.6	2.23333
Slc1a2	474	1.13	1.52	2.67	2.88	2.54867
Mfap2	475	6.4	8.43	8.96	9.02	1.40938
Ndrg1	481	3.78	3.71	3.39	2.71	1.39483
Efemp2	482	2.94	3.98	4.15	4.06	1.38095
Bmpr2	486	4.33	4.56	3.88	3.25	1.33231
Oaf	487	2.07	2.23	1.5	1.28	1.61719
Sncaip	492	1.36	2.28	2.79	2.89	2.125
Emp2	493	2.46	2.99	2.28	1.83	1.34426
Jak2	499	2.5	2.69	1.92	1.24	2.01613
