# Supplementary material for: Single-cell transcriptomic profiling of the mouse cochlea: An atlas for targeted therapies
Source: Proc Natl Acad Sci U S A. 2023 Jun 20;120(26):e2221744120. doi: 10.1073/pnas.2221744120 (PMC10293812; doi:10.1073/pnas.2221744120)
Supplement: Supplementary file 5 — Dataset S04 (XLSX) [file pnas.2221744120.sd04.xlsx]

## Sheet: Basal stria
Gene name	FDR step up (P8 vs. P20)	Fold change (P8 vs. P20)	% exp. cells P8	% exp. cells P20
Nat8f4	9.64907e-15	112.771	19.05	0
Cops7b	0.00507188	108.775	19.05	0				Nomenclature
Kcnk5	6.37905e-06	92.728	14.29	0				@	deafness / key gene
Kctd1	0.03166	82.5752	14.29	0				^	deafness gene
Tssk6	1.04599e-18	67.7048	9.52	0				&	transcription factor
Tmed8	0.00480751	66.4472	14.29	0
Exoc8	0.0209474	66.4472	14.29	0
Ribc1	1.00479e-06	66.2374	14.29	0
Gm37204	0.0161546	64.7004	14.29	0
Gm15747	0.000100435	63.502	9.52	0
& Zfp811	9.20689e-05	62.5128	9.52	0
Gm26935	1.14067e-07	60.6049	9.52	0
Gm47469	0.00451346	60.6049	9.52	0
Gm43863	2.25653e-08	59.4142	14.29	0
Gm10608	1.88226e-11	56.8807	9.52	0
Pik3r6	0.0138069	56.2383	9.52	0
Gm7901	0.000122378	56.1646	9.52	0
Gm14239	0.00682025	56.1646	9.52	0
Mamstr	0.0170597	52.8607	9.52	0
Pof1b	6.20351e-05	52.595	9.52	0
Gm45140	2.90562e-05	52.4511	9.52	4.35
Gm2792	9.17016e-08	51.8789	9.52	0
Gm48254	0.000853877	50.2692	9.52	0
Gm7899	0.00756023	48.961	9.52	0
Sbspon	0.0128	48.5856	9.52	0
Gm50071	7.08724e-07	43.8705	9.52	0
Gm38147	4.69709e-27	43.793	9.52	0
Rtn4r	1.1501e-17	43.2995	9.52	0
Gm37499	9.84186e-14	43.2995	9.52	0
Gbgt1	1.053e-10	43.2995	9.52	0
Gm49883	0.000971673	43.2995	9.52	0
Nova2	4.92577e-05	43.1943	9.52	0
Gm45399	7.34246e-05	39.4816	9.52	0
Gm47111	0.00692668	39.4816	9.52	0
Gm38297	4.69832e-08	36.4004	9.52	0
Slc1a6	0.0206075	35.5817	4.76	0
Gm6828	0.00607417	33.306	4.76	0
Gm15009	0.00784303	33.306	4.76	0
Abca4	0.000574373	30.2141	4.76	0
Gm4849	0.00316066	30.2141	4.76	0
mt-Ti	0.00903029	30.2141	4.76	0
@^ Pjvk	0.000125803	27.9339	4.76	0
Gm31544	1.20334e-05	26.9504	4.76	0
Gm19710	0.0131315	26.9504	4.76	0
Gm12716	5.04996e-06	26.0231	4.76	0
Gm12749	0.0103364	26.0231	4.76	0
Gm4959	0.0167692	25.9314	4.76	0
Myoc	0.0117899	25.9249	4.76	0
Gm49413	8.67698e-05	25.3327	4.76	0
Il4	0.000609687	23.9379	4.76	0
Gm12502	0.00157464	23.6542	4.76	0
Gm4654	0.0321775	23.6542	4.76	0
Gm4978	2.6437e-05	23.3354	4.76	0
Snord35a	8.67698e-05	23.3354	4.76	0
Tmsb15b2	0.0148913	22.8156	28.57	4.35
Gm50023	1.66104e-05	20.9326	4.76	0
Gm8515	3.12218e-06	18.8616	4.76	0
Gm38336	0.0042066	18.8616	4.76	0
Gm6029	0.0201403	18.8616	4.76	0
Gm13194	6.52471e-06	17.1148	4.76	0
Gm16163	0.0345907	17.1148	4.76	0
Wdr24	0.000923998	15.8431	19.05	4.35
Gm17021	7.67756e-05	13.4625	4.76	0
Gm22751	0.00208649	13.4625	4.76	0
Gm12804	0.00365805	13.4625	4.76	0
Vmn2r29	0.00458733	13.4625	4.76	0
Gm20555	0.00547534	13.4625	4.76	0
& Gm14412	0.0147124	13.4625	4.76	0
Gm42544	0.0213605	13.4625	4.76	0
Eif3s6-ps3	0.0310478	13.4625	4.76	0
Gm44645	1.10704e-09	12.9698	19.05	4.35
Myorg	0.000392719	12.577	14.29	4.35
Rab30	0.000228353	11.7409	28.57	8.7
Mir568	0.000158275	11.2794	14.29	4.35
Gm38300	1.39327e-23	10.4445	14.29	4.35
Kctd11	0.0334353	10.3771	14.29	4.35
Mast1	2.91385e-12	10.094	14.29	4.35
Proscos	1.21407e-05	9.84892	14.29	4.35
Gm37140	8.07611e-05	9.36743	14.29	4.35
& Zfp341	0.00182395	8.83437	14.29	4.35
Gm30191	1.85717e-06	8.62929	23.81	8.7
& Zbtb16	0.00163177	8.59569	28.57	8.7
Nrtn	1.90521e-11	7.94744	52.38	21.74
Gm37864	0.00120221	7.2389	9.52	4.35
Ass1	0.0372487	6.93053	19.05	8.7
Stk32c	4.11194e-05	6.75989	9.52	4.35
4930507D05Rik	4.65472e-07	6.24407	9.52	4.35
A330023F24Rik	2.90562e-05	5.95646	28.57	13.04
Dhx58os	0.000308785	5.85126	9.52	4.35
Ston1	0.020191	5.5977	23.81	13.04
A930005G22Rik	0.0146316	5.50862	9.52	4.35
& Zfp2	0.0321773	5.47923	19.05	8.7
Fam219a	0.0325856	5.46665	28.57	17.39
D630003M21Rik	0.0416012	5.19715	19.05	8.7
Nat8f1	0.000967273	5.13196	42.86	17.39
Dnm2	0.00434308	4.94962	76.19	39.13
Eppk1	6.99502e-14	4.82382	28.57	17.39
Entpd2	0.000845458	4.42391	23.81	8.7
Clip1	0.0238001	3.8421	61.9	34.78
Fat2	2.91258e-28	3.33531	33.33	21.74
Gm37018	0.00446196	2.35426	23.81	17.39
2200002D01Rik	1.6149e-31	-2.00075	23.81	65.22
Rpl36-ps12	0.0270753	-2.00319	23.81	73.91
Bace2	0.0138316	-2.00825	9.52	43.48
Rpl36al	0.00348745	-2.02097	23.81	82.61
Hbb-bt	0.00557719	-2.02226	85.71	100
Gstm5	0.0397738	-2.02325	14.29	56.52
Cfl1	0.00397133	-2.02557	33.33	82.61
Gnai1	0.00784303	-2.03009	9.52	39.13
Gdi2	0.0365955	-2.03812	19.05	69.57
Tln2	0.00870369	-2.03813	19.05	52.17
Ninj1	0.0120867	-2.04832	23.81	69.57
Cited4	0.000845458	-2.05198	9.52	30.43
Tpt1	0.00185763	-2.10021	52.38	95.65
Gm15590	0.00356399	-2.10587	42.86	91.3
Gjc3	0.00218432	-2.10996	14.29	43.48
Cltc	0.0372448	-2.11122	14.29	65.22
& Twist1	0.0268711	-2.1124	14.29	43.48
Acot1	0.00734634	-2.11654	14.29	52.17
Car2	0.0293379	-2.12475	33.33	73.91
Igip	0.0242975	-2.13215	4.76	21.74
Tubb5	0.0157477	-2.13273	23.81	78.26
Ptpru	6.16656e-11	-2.14373	9.52	39.13
Trp53i11	0.0307651	-2.14535	19.05	47.83
Ccdc80	3.12218e-06	-2.14733	19.05	65.22
Selenof	0.0204737	-2.15428	23.81	73.91
Rps5	0.00267649	-2.17068	61.9	95.65
Slc25a4	9.35366e-05	-2.17147	47.62	100
Anxa8	1.8866e-05	-2.17594	4.76	13.04
Ryk	0.0257915	-2.18148	9.52	47.83
Tjp1	0.0111171	-2.18185	19.05	56.52
Nbl1	0.000393224	-2.18283	71.43	100
Amd2	0.0300542	-2.19092	14.29	43.48
Rps7-ps3	0.000986006	-2.19239	28.57	82.61
Capza2	0.0326011	-2.21296	14.29	65.22
& Zfp385a	2.89747e-05	-2.22406	14.29	47.83
B2m	0.0404029	-2.22727	14.29	60.87
Rpl10-ps3	0.0444286	-2.23148	42.86	82.61
Fam20c	0.0117814	-2.25904	9.52	34.78
Calr	0.0255976	-2.27735	19.05	69.57
Pdzk1ip1	0.0484163	-2.28169	4.76	26.09
4930594M22Rik	3.86819e-06	-2.30195	4.76	30.43
Hspg2	0.00732631	-2.30425	9.52	39.13
Ifitm1	0.000407625	-2.35341	14.29	56.52
Eif5a	0.00465411	-2.37174	19.05	73.91
Pcca	0.0173517	-2.3853	14.29	47.83
Cox6c	0.0131515	-2.38824	33.33	82.61
Sh3bgrl3	0.023001	-2.39274	19.05	65.22
Gm6222	0.0213915	-2.39402	9.52	47.83
Pank3	0.0292541	-2.4072	4.76	34.78
Mbnl1	0.0485697	-2.42589	14.29	60.87
Palmd	0.000290185	-2.42898	9.52	39.13
Ggact	0.000407625	-2.51147	9.52	43.48
Ppp1r11	0.0259031	-2.51218	9.52	56.52
Akirin2	0.0379235	-2.53921	9.52	56.52
Mt3	0.0242725	-2.58508	4.76	30.43
Spcs1	0.0285888	-2.59126	14.29	65.22
Mtcl1	1.51405e-09	-2.60525	4.76	30.43
Rpsa-ps9	0.0467534	-2.60818	14.29	60.87
Rsph9	0.03166	-2.61188	4.76	34.78
Igfbp6	0.000662867	-2.6178	23.81	56.52
Cox7a2	0.00012717	-2.62158	23.81	91.3
Ramp2	8.7756e-05	-2.63116	28.57	78.26
Gm5089	2.29631e-16	-2.65028	14.29	60.87
Spryd3	0.000284703	-2.65955	4.76	39.13
Gm5075	0.0157477	-2.72382	19.05	69.57
Hexa	0.00537667	-2.74822	14.29	65.22
Naca	0.000845458	-2.76994	28.57	82.61
Rpl34	0.000677281	-2.78361	28.57	82.61
Cpeb2	0.00191111	-2.79716	4.76	34.78
Rab7	0.0039958	-2.81427	14.29	69.57
Scarf2	0.0133581	-2.8195	4.76	30.43
Rpl19-ps1	0.000845458	-2.82834	19.05	82.61
Ehd3	1.93089e-13	-2.84203	19.05	69.57
Otulin	0.0414974	-2.84907	9.52	52.17
Ctxn3	1.04599e-18	-2.85991	9.52	47.83
Rps15a-ps4	0.0270753	-2.87436	23.81	65.22
Eif2s2	0.0227796	-2.92246	9.52	65.22
Calm3	0.0258586	-2.93579	19.05	69.57
Gstm2	0.0146316	-2.95419	4.76	26.09
Fgf1	0.00418375	-2.95454	9.52	34.78
Kank2	0.044911	-2.97552	9.52	30.43
Lamc1	0.0151634	-2.9948	9.52	47.83
Pdxk	0.0170597	-3.01085	9.52	39.13
Gm15501	0.00702135	-3.06112	28.57	82.61
Ndufv3	0.0406093	-3.08026	14.29	60.87
Lats2	0.00402719	-3.13044	4.76	39.13
Tob1	0.030725	-3.1502	9.52	52.17
Gm3226	0.00870369	-3.16642	14.29	69.57
Rpl39	0.00171841	-3.19674	23.81	73.91
Ksr1	0.00255319	-3.25193	4.76	26.09
Prdx5	0.0033003	-3.32001	14.29	69.57
Tspan3	0.00166746	-3.32456	19.05	65.22
Fam117b	0.0326011	-3.35047	4.76	34.78
Bnip2	0.0242975	-3.38769	9.52	56.52
Slc2a1	0.00071579	-3.42975	14.29	47.83
Ccnd1	0.00508553	-3.44968	4.76	34.78
Psmb6	0.00176045	-3.45233	14.29	78.26
Adra1b	5.14555e-66	-3.5115	4.76	47.83
Srsf5	0.0213605	-3.51473	14.29	65.22
& Irx3	0.0058581	-3.54626	9.52	43.48
Mall	1.29596e-15	-3.56343	4.76	21.74
Gsta4	4.65806e-05	-3.56487	23.81	78.26
Gm10275	0.000158749	-3.56793	19.05	86.96
@ Bmp7	0.00145015	-3.57776	4.76	30.43
Pfn1	0.0167692	-3.66811	9.52	56.52
Nqo1	0.00298034	-3.69962	4.76	30.43
Bmpr1a	0.000277686	-3.72442	4.76	47.83
Sft2d2	0.00321897	-3.72794	4.76	43.48
Selenom	3.0222e-05	-3.74234	9.52	69.57
Dct	0.0302537	-3.74733	28.57	65.22
Oxr1	0.0450745	-3.79592	9.52	43.48
Rps15a	0.0121873	-3.93797	9.52	60.87
Phlda3	1.80824e-09	-3.97218	14.29	60.87
Slc4a1	0.032303	-3.98216	4.76	30.43
Gm11964	0.0199619	-4.07738	9.52	56.52
Hadh	0.0375366	-4.15948	4.76	43.48
& Rit1	0.0166088	-4.19938	4.76	43.48
Cope	0.00983346	-4.23812	9.52	65.22
Kif1c	0.000189711	-4.27503	4.76	34.78
Rpn1	0.0375366	-4.2804	9.52	52.17
& Hes1	0.00741039	-4.33622	4.76	43.48
Tmsb10	0.034715	-4.34367	9.52	52.17
Susd6	0.0216495	-4.63511	4.76	47.83
Tm2d3	0.0156651	-4.69862	4.76	47.83
Acadm	0.0058885	-4.71526	4.76	52.17
Aamp	0.0132588	-4.71872	4.76	56.52
Ttc33	0.00621169	-4.7637	4.76	43.48
Rpl14-ps1	0.000823868	-4.76915	19.05	78.26
@ Slc12a6	0.00702135	-4.81601	4.76	47.83
& Zfp664	0.0184997	-4.8181	4.76	43.48
Adipor2	0.000214978	-4.90839	28.57	78.26
Serpinh1	0.000560671	-4.92075	9.52	56.52
Tns1	2.60386e-06	-5.2547	9.52	56.52
Upk3a	0.0166088	-5.26424	0	4.35
Gm9493	0.0457957	-5.39177	4.76	52.17
Vsig8	0.0033003	-5.44427	0	4.35
Gm9028	0.00702135	-5.44427	0	4.35
Gm25788	0.00991654	-5.44427	0	4.35
Gm12218	0.0236712	-5.44427	0	4.35
Gm9284	0.0372117	-5.44427	0	4.35
Add1	0.0382062	-5.53355	4.76	52.17
Atp5c1	0.000867249	-5.60084	9.52	73.91
Olfml3	0.00537667	-5.64926	4.76	39.13
Psmc5	0.0321775	-5.69586	4.76	52.17
Arglu1	0.0455302	-5.72498	9.52	56.52
Rpl27a-ps4	0.0133581	-5.84388	4.76	56.52
Kl	0.0453955	-5.91668	0	4.35
Cfap100	0.00149038	-6.23204	0	4.35
Tmem256	0.00734634	-6.32494	4.76	60.87
Gm31728	0.0102995	-6.54358	0	4.35
Gm38318	0.0286811	-6.54358	0	4.35
Gm5526	0.0003461	-6.69778	9.52	73.91
Gm43437	0.00320486	-6.72535	0	4.35
Hdgf	0.0216794	-6.75277	4.76	56.52
& Fos	0.0099621	-6.92063	23.81	65.22
Gm2670	0.00474088	-7.00446	0	4.35
Gm6682	0.0246172	-7.07255	4.76	52.17
Rnf187	0.0274131	-7.60647	4.76	56.52
& Atf7	0.00720348	-7.68291	4.76	43.48
Krt87	0.000692904	-8.27183	0	4.35
Gm26801	0.00180099	-8.3085	0	4.35
Gm15535	0.021874	-8.3085	0	4.35
& Zfp750	0.0406965	-9.16339	0	4.35
& 5730507C01Rik	0.0498257	-9.16339	0	4.35
Gm50055	0.00218053	-9.18646	0	4.35
Dcdc5	0.0151634	-9.18646	0	4.35
Morf4l1	0.021905	-9.55943	4.76	56.52
Gm49024	0.00457793	-9.70851	0	8.7
Gm4788	0.0371974	-10.1809	0	8.7
1600017P15Rik	0.0131521	-10.1902	0	4.35
Them5	0.0445908	-10.1902	0	4.35
Klrg2	3.18161e-10	-10.4963	0	8.7
Klhl33	0.0405097	-10.4963	0	8.7
4933425M03Rik	0.00331298	-10.8078	0	8.7
Gm49032	0.0050365	-10.8334	0	4.35
2700054A10Rik	0.000274612	-11.0714	0	4.35
Gm42725	0.00059814	-11.0714	0	4.35
Gm24523	0.000789496	-11.0714	0	4.35
Gm30984	0.018098	-11.0714	0	4.35
Gna11	3.98307e-05	-11.0745	4.76	65.22
Igfals	6.72787e-05	-11.1696	0	8.7
Fmod	0.0323986	-11.2687	0	8.7
Gm37466	0.0485697	-11.4487	0	8.7
Gm49768	0.00251101	-11.4603	0	8.7
Slco2a1	0.0157183	-11.4603	0	8.7
2700078F05Rik	0.00176068	-11.642	0	8.7
Fndc11	0.000711626	-11.6826	0	4.35
Bnip5	0.00149038	-11.6826	0	4.35
Gm49874	0.00496608	-11.6826	0	4.35
Gm44193	0.0110015	-11.6826	0	4.35
Gstm2-ps1	0.0356682	-11.6826	0	4.35
Gm11852	0.0371974	-11.6826	0	4.35
Gm37940	0.00215137	-12.0971	0	4.35
Gm42633	0.0467534	-12.0971	0	4.35
Ftl1-ps1	4.78668e-05	-12.9556	4.76	73.91
Gm44421	0.00510749	-13.0338	0	4.35
Gm6944	0.0274131	-13.4615	0	4.35
& Dmrta1	0.00451068	-13.6307	0	8.7
Gm15743	0.000135376	-13.8154	0	8.7
Pantr2	0.0058885	-14.2022	0	8.7
& Tsc22d1	0.00308519	-14.3436	4.76	52.17
Vstm2b	0.0151634	-14.73	0	8.7
& Zfp229	0.038595	-15.713	0	13.04
Gm49494	0.0286811	-15.9469	0	8.7
Spsb4	0.00299021	-16.3034	0	8.7
Gm44763	6.16656e-11	-16.8741	0	13.04
& Mafa	4.65806e-05	-17.1856	0	13.04
Gm31645	9.11017e-05	-17.3514	0	4.35
4930412M03Rik	0.00793977	-17.652	0	4.35
Gm9791	0.0440501	-17.8488	0	8.7
Hrct1	8.14029e-09	-17.9481	0	13.04
Ccdc192	2.15319e-09	-18.3535	0	8.7
Itga3	0.000906826	-18.3674	0	13.04
Gm50094	0.00278244	-18.3799	0	8.7
A230072E10Rik	0.00418375	-18.6238	0	8.7
Gm12676	4.53651e-07	-18.9544	0	8.7
Gm43544	0.00508553	-20.2604	0	8.7
A730020M07Rik	4.17585e-15	-20.4589	0	13.04
Gm49801	7.15158e-06	-21.2446	0	13.04
Gm49839	0.00561929	-21.2719	0	13.04
Krt80	0.00100975	-21.5107	0	13.04
Card14	0.00693114	-21.591	0	8.7
Aifm3	0.00820977	-21.9561	0	8.7
Gprc5a	2.6437e-05	-22.0019	0	13.04
Cyb561	0.00594192	-22.0288	0	13.04
Gm48840	0.00174688	-22.1684	0	8.7
Gpr4	0.00338583	-22.2435	0	8.7
Syt12	0.00149038	-22.449	0	8.7
Chrm1	1.51838e-37	-22.5573	0	13.04
Gm14813	0.00779546	-22.9144	0	4.35
Fam241b	0.0291795	-23.8095	0	13.04
Rufy4	1.5778e-12	-23.9102	0	13.04
Stap2	0.0161859	-24.1865	0	13.04
D630024D03Rik	2.71669e-06	-24.6232	0	8.7
Rnu3b4	0.000120267	-24.6232	0	8.7
Gm34006	0.0450745	-24.9238	0	8.7
Gm19412	0.0450745	-25.7315	0	13.04
Podxl	0.000396589	-25.8553	0	8.7
Ticam2	0.00393714	-26.137	0	13.04
Dnaaf5	0.00898996	-27.6268	0	17.39
& Zscan20	0.0123262	-27.7234	0	8.7
Cmbl	0.0361015	-28.0545	0	17.39
Gm20721	0.00643156	-28.8874	0	13.04
& Pou2f3	1.72801e-10	-29.1522	0	17.39
Pm20d1	7.89677e-14	-30.1872	0	8.7
Hid1	0.000173778	-30.4619	0	21.74
BC048403	0.000287744	-31.1009	0	8.7
Wdr4	0.0322988	-31.2081	0	17.39
Gm11224	0.00547534	-32.0902	0	17.39
Slc27a3	0.0272553	-32.7478	0	8.7
n-R5-8s1	0.00036578	-33.04	0	4.35
Gm26461	0.0015007	-33.04	0	4.35
Zc3h12b	0.00643156	-33.1316	0	13.04
Nos3	0.00331298	-33.5971	0	8.7
Gm43800	7.83843e-13	-34.0115	0	8.7
Lrrc73	0.0167692	-35.3058	0	13.04
Nfasc	0.0150478	-35.7253	0	17.39
Scml4	0.0234183	-36.5395	0	21.74
Sprtn	0.0291795	-36.7365	0	17.39
Osbpl5	0.000499044	-37.5413	0	21.74
& Zbtb7c	5.33334e-05	-39.194	0	13.04
Aldh3a1	0.03166	-39.5117	0	17.39
Gm44593	2.05692e-06	-39.7922	0	17.39
Nhej1	0.0058561	-40.2369	0	21.74
Slit2	0.0347709	-40.4541	0	17.39
Tnfsf13os	4.03968e-06	-40.4618	0	26.09
Cbs	3.12788e-08	-40.4683	0	17.39
Znrd1as	0.00131182	-41.1664	0	21.74
Cetn4	0.03736	-41.7197	0	13.04
Pwwp3b	0.0127828	-42.076	0	17.39
Pacsin3	0.0451038	-42.243	0	26.09
Ranbp3l	0.0293379	-42.5471	0	8.7
& Gli3	0.0292541	-43.9299	0	21.74
& Zfp358	0.0334115	-44.1531	0	26.09
BC016579	0.000906826	-44.8289	0	4.35
Mfap5	0.00689739	-47.0987	0	13.04
Pak4	0.00661179	-48.0809	0	21.74
Chst5	2.98405e-13	-48.4946	0	21.74
Hsd17b14	9.83523e-14	-48.7805	0	21.74
Plekhh3	0.0278205	-49.1714	0	21.74
Gpx4-ps1	1.35147e-05	-52.7424	0	30.43
1110059E24Rik	0.0406093	-53.0034	0	30.43
Aven	0.0326011	-53.2896	0	26.09
Map6	0.000642387	-53.3272	0	13.04
Slc7a14	0.00105203	-54.6097	0	8.7
Zfp185	0.00784303	-54.7791	0	17.39
Slc22a6	5.90183e-06	-55.3399	0	8.7
Kank4	0.0016414	-55.4811	0	17.39
Stard5	0.0167692	-55.7413	0	21.74
Capn2	0.0453921	-56.1822	0	30.43
Pik3r2	0.040723	-60.4212	0	26.09
Acap3	0.0166707	-60.6578	0	17.39
Gm13736	0.00841288	-61.3703	0	26.09
Thbd	0.0376349	-61.7677	0	17.39
Extl3	0.00328398	-61.9574	0	30.43
Scamp1	0.0356682	-62.4931	0	26.09
Taf4b	5.45596e-06	-63.021	0	26.09
N4bp2os	9.22325e-07	-63.834	0	26.09
Slc35a5	0.0375325	-64.3924	0	26.09
Asl	0.0228792	-65.013	0	26.09
Pgm5	0.00180331	-67.1164	0	21.74
Bms1	0.0242725	-70.1753	0	34.78
Clic3	8.49832e-09	-71.3643	0	13.04
Cox8b	0.044911	-73.3372	0	21.74
Prmt2	0.000287744	-73.4809	0	39.13
1110065P20Rik	0.0209474	-74.6124	0	39.13
Sesn1	0.0181706	-75.3804	0	34.78
Trim47	1.62419e-09	-77.6207	0	34.78
Tesk1	0.0200562	-79.5773	0	26.09
Map7d2	9.56667e-05	-82.6459	0	26.09
& Mbd1	0.0244049	-83.5631	0	30.43
Igf2r	0.025409	-84.478	0	30.43
Sap25	6.52471e-06	-87.9084	0	30.43
Islr	0.00643156	-90.0569	0	30.43
Jade2	1.84906e-05	-92.4469	0	26.09
Phgdh	0.0222964	-92.7742	0	34.78
Rps13-ps1	0.0260714	-93.0482	0	47.83
Mrps25	0.0393741	-95.5727	0	34.78
Gid4	0.000274906	-98.5849	0	43.48
Hspa1b	0.000873173	-103.605	0	34.78
Arl2	0.00901193	-104.513	0	43.48
& Arid2	0.0293379	-106.444	0	34.78
Morn2	0.0210507	-108.776	0	26.09
Pigyl	0.0279922	-109.567	0	39.13
Pde4dip	3.59959e-05	-109.592	0	34.78
Pcdhgc4	0.000138956	-113.213	0	43.48
Mgll	0.0102502	-113.433	0	39.13
Slc25a11	0.014634	-114.435	0	47.83
Rpl5	0.0347709	-115.332	0	43.48
Pxn	0.000830682	-115.335	0	39.13
Dpp4	0.0102995	-116.958	0	26.09
Lix1l	2.20897e-06	-117.155	0	43.48
Shc1	0.00402719	-120.817	0	34.78
Rn7s1	8.22673e-05	-122.952	0	30.43
Actr10	0.0102716	-123.409	0	52.17
Cpxm2	4.98207e-07	-124.822	0	30.43
G0s2	0.000285336	-125.038	0	47.83
& Bbx	0.00661179	-129.147	0	43.48
Oaz1	0.0356922	-139.283	0	47.83
Lypd2	0.00652809	-142.333	0	8.7
Brk1	0.0255765	-145.025	0	47.83
Ddr2	0.00880402	-154.331	0	26.09
Cyb5a	0.00176045	-167.526	0	60.87
Prg4	4.14246e-08	-171.57	0	4.35
Rps12-ps24	0.0144814	-176.246	0	52.17
Nop53	0.0167445	-184.784	0	47.83
Gm525	0.00692668	-189.69	0	17.39
Sec61b	0.0108415	-212.328	0	52.17
Vim	0.0439944	-245.404	0	43.48
Ccn2	1.68615e-05	-432.756	0	30.43

## Sheet: Fibrocytes
Gene name	FDR step up (P8 vs. P20)	Fold change (P8 vs. P20)	% exp. cells P8	% exp. cells P20
Mgp	2.10968e-74	576.188	43.81	0
H19	8.0726e-187	299.798	43.36	0				Nomenclature
Xist	5.6499e-31	253.588	33.44	0				@	deafness / key gene
Col4a2	6.8039e-166	156.256	58.03	0.68				^	deafness gene
@^ Crym	0	143.489	72.12	4.73				&	transcription factor
Cpz	0	117.392	74.84	2.03
Mex3b	1.69444e-98	101.818	40.83	0
Col9a1	0	100.545	95.58	25.68
Mfap2	0	93.4789	85.02	2.03
Fst	7.25094e-09	88.1625	8.72	0
Col3a1	2.3891e-297	84.435	80.53	4.05
Matn4	0	82.7091	65.42	2.03
Islr	9.8686e-183	79.2715	63.84	1.35
Gm9780	0	79.0603	57.65	1.35
Srpx	4.4684e-108	77.2768	36.54	0
Basp1	3.5172e-161	73.6534	73.7	3.38
Col2a1	0	70.6586	94.94	14.19
Otor	0	70.622	96.65	42.57
Lama4	4.38064e-34	70.5519	26.55	0
Mpz	1.85073e-76	67.2637	46.78	2.03
Mfap4	1.28432e-49	65.811	27.18	0.68
Col5a2	1.085e-135	64.2808	57.65	2.03
Ltbp2	8.3161e-137	63.838	24.65	0
Col26a1	4.152e-108	62.2916	45.7	0.68
Postn	5.74559e-46	59.1173	21.37	0
Fbn2	1.47806e-69	57.8152	38.81	0.68
Rn7sk	8.29539e-28	52.5935	17	0
Col6a1	1.84562e-32	52.489	19.79	0
Col4a1	9.1755e-174	52.1693	60.43	2.7
Col12a1	4.56214e-41	51.581	20.04	0
Piezo2	1.66108e-38	50.2076	23.77	0
Col16a1	2.00778e-94	49.7142	42.29	1.35
Sfrp2	1.30183e-25	48.1133	18.77	0
C1qtnf1	6.57167e-62	47.4563	31.86	0.68
Plac9a	0	47.419	66.18	5.41
Ccn4	6.3915e-166	47.1452	61.06	4.05
Cxcl2	1.44092e-07	44.6451	15.68	0
Lox	9.27958e-28	42.6419	27.12	0.68
Fras1	1.39235e-78	42.5965	17.95	0
C430049B03Rik	5.73092e-14	42.0318	15.8	0
Tmem158	3.41589e-25	41.8457	20.86	0
Cthrc1	0	41.8243	73.07	6.08
Cytl1	6.1819e-269	41.7884	33	0.68
Cdh11	3.35228e-25	40.8878	24.97	1.35
& Smarca1	1.75505e-28	40.6953	21.43	0
Ibsp	0.00109419	40.5669	7.27	0
Pcsk2	8.49242e-28	39.8893	13.15	0
Col24a1	6.44725e-84	39.7801	27.94	0.68
Ppic	9.8786e-251	38.2865	79.65	8.11
Nrep	1.8491e-156	37.9471	69.72	5.41
Lrfn5	8.54106e-72	36.8275	28.26	0.68
Grid2	3.61746e-14	34.5615	15.3	0
Pcsk5	5.99577e-47	34.2592	24.15	0.68
Col14a1	3.116e-124	34.082	44.12	2.7
Neto2	9.38498e-98	33.6983	37.8	2.7
Eln	1.65614e-22	33.6965	15.87	0
Ldb2	3.92593e-49	33.4477	24.46	0.68
Cnih2	4.84348e-49	31.3654	18.52	0
Nell1	4.339e-105	31.1831	15.61	0
Timp1	4.00259e-18	30.7112	16.5	0
Adamts2	1.51692e-73	30.3672	33.69	2.03
Meg3	8.9029e-24	30.342	24.59	3.38
Nid2	6.525e-59	29.8928	24.27	0.68
Susd4	1.5707e-143	29.8106	32.62	1.35
Fstl1	0	29.7703	91.02	19.59
6330403K07Rik	9.8441e-46	29.6677	35.27	1.35
Col6a2	2.98982e-20	29.6481	14.85	0
Mdk	2.235e-271	29.0232	93.87	25
Rarres1	6.96308e-15	28.9589	18.27	1.35
Fbn1	2.31736e-42	28.5484	27.94	0.68
Col1a1	5.05683e-13	28.043	13.97	0.68
Col9a3	4.8908e-270	27.788	94.88	47.97
Tspan18	1.22923e-39	27.3404	25.6	0.68
Adamts9	5.12462e-19	26.8048	13.02	0
Tenm2	1.41175e-13	26.646	10.75	0
Tpm2	8.22376e-15	26.3152	18.08	0.68
& Egr3	1.95448e-05	25.986	12.45	0
Dio2	2.7553e-161	25.8015	45.51	4.05
Anks1b	2.94615e-39	25.1268	24.84	1.35
Grb10	1.17047e-32	25.0147	29.65	1.35
Trabd2b	1.33837e-10	24.0032	13.4	0
Tafa1	7.70087e-32	24.0014	10.37	0
Lrp1b	3.8429e-100	23.7542	20.92	1.35
Gdf10	1.41048e-55	23.3124	26.93	0.68
Gpc3	1.30733e-14	23.2387	15.23	0.68
Capn6	1.1125e-21	22.9359	12.58	0
Ttyh3	2.57172e-15	22.9059	21.93	0.68
@ Tectb	1.01607e-31	22.7246	24.78	0.68
Kazald1	3.4048e-220	22.4696	79.77	9.46
Sorcs1	1.27439e-19	22.2719	11.06	0
& Snai2	2.59053e-18	22.2044	12.2	0
Ntn4	9.03256e-12	21.8918	13.53	0.68
Peg10	3.5172e-43	21.8781	18.46	1.35
Igfbp4	7.7965e-213	21.644	89.44	18.24
Fbln2	1.71686e-31	21.0258	26.99	0.68
Adgrb2	5.2298e-26	20.9836	11.57	0
Fabp7	1.6464e-56	20.9014	34.83	5.41
B4galt2	1.0189e-32	20.8241	20.73	1.35
Bgn	1.8124e-114	20.7234	55.63	4.05
Chadl	2.62252e-90	20.6836	41.02	3.38
Gm13889	9.1516e-08	20.6154	10.05	0
P4ha3	9.38716e-47	20.4937	12.07	0
Lingo1	8.90854e-16	20.1443	15.23	0.68
Tgfb3	2.17407e-20	19.9614	16.06	0.68
Tgfb1i1	1.2825e-05	19.8426	10.11	0
Mia	5.9954e-110	19.7436	54.3	6.76
Lamb1	1.12586e-87	19.5466	44.37	0.68
Hspg2	3.14651e-10	19.3559	15.23	0.68
Rad54l2	8.59373e-05	19.1835	10.18	0
& Creb3l1	1.02738e-31	19.0419	24.27	1.35
Slc27a3	7.93358e-34	18.9803	10.62	0
Pycr1	3.02763e-11	18.9214	10.75	0
C1qtnf2	3.08721e-15	18.8705	10.43	0
Cdk6	7.20939e-09	18.7743	14.66	0.68
Tll2	4.83012e-43	18.7499	9.54	0
Fndc1	3.6058e-102	18.7289	22.63	1.35
Igf2	5.2593e-146	18.694	63.46	12.16
Col8a2	2.95299e-84	18.493	20.73	1.35
Rnf180	2.82855e-20	18.3056	11.06	0
Cacna1g	2.13328e-11	18.2172	10.18	0
P3h3	1.0912e-100	18.217	53.29	4.05
B3gnt9	4.24897e-10	18.1721	10.87	0
Igsf10	7.83474e-20	17.9894	17.76	0.68
Gm7287	4.50208e-18	17.8572	25.98	2.03
Col5a1	0.000226622	17.8361	9.23	0
Bend5	1.61373e-11	17.6451	16.69	0.68
Mex3d	4.90515e-11	17.5332	16.31	0.68
Sema3d	0.000209006	17.4824	5.44	0.68
Thbs2	1.00785e-30	17.1998	15.3	0.68
Aldh18a1	2.95174e-09	17.1536	9.29	0
Myo1b	2.02993e-08	16.9346	14.85	0.68
Tmsb10	2.1062e-115	16.8513	87.61	22.97
Armcx4	1.64112e-10	16.6925	9.36	0
Nid1	1.23678e-24	16.6745	29.52	2.7
Tmem229a	4.00226e-11	16.6294	9.61	0
Gm13215	3.06506e-18	16.5719	26.93	2.03
Mest	3.39811e-06	16.4866	9.04	0
Ltbp1	2.05545e-10	16.4814	9.67	0
Rps8-ps5	4.3226e-21	16.2084	27.81	2.7
Ccnd1	5.20182e-08	16.1726	13.4	0.68
Unc13c	4.35671e-07	16.1688	6.01	0
Tmem98	2.86628e-09	16.1604	13.97	0.68
Itga8	3.63004e-26	15.8832	25.85	2.03
Ccdc106	4.88256e-12	15.8808	10.18	0
Sostdc1	0.000114524	15.7962	5.88	0
Gm266	6.54448e-23	15.7614	10.43	0
Angpt1	5.85576e-06	15.6763	6.38	0
Dync1i1	6.24996e-39	15.6536	17.45	1.35
Ndn	6.22725e-24	15.6294	29.58	2.7
Cdkn1c	1.1033e-187	15.609	89.57	32.43
Mex3a	1.21911e-17	15.5886	17.57	0.68
Gm12599	7.80059e-16	15.5762	17.32	0.68
Tenm3	7.47878e-85	15.491	42.98	3.38
Ntng1	0.000884283	15.4599	6.32	0
Ddah1	2.01123e-57	15.4141	34.64	3.38
Slit3	8.13904e-07	15.4001	7.21	0
@^ Col11a1	2.8321e-209	15.3673	87.29	29.05
Clstn2	2.78369e-12	15.3261	6.38	0
Gm42845	5.43411e-50	15.2839	58.91	7.43
Podxl2	1.98806e-88	15.2521	51.14	4.73
Cpxm2	1.4237e-261	15.2181	57.14	6.08
Egfl8	0.000282501	14.9735	6.64	0
Pxdn	1.12052e-45	14.939	25.6	0.68
St6galnac3	1.67735e-07	14.8726	8.91	0
Serf1	7.30016e-49	14.8302	46.21	5.41
AI593442	0.000248092	14.8245	7.52	0
Rcn1	4.39368e-96	14.82	63.91	6.76
Serinc2	4.09285e-11	14.7494	9.17	0
Apcdd1	1.33186e-35	14.7095	29.96	4.05
Gm12944	7.26902e-06	14.6115	8.22	0
Dctd	4.70195e-10	14.5281	7.59	0
Gm26648	1.00034e-17	14.5265	11	0.68
Alcam	1.61068e-22	14.4269	22.5	3.38
Pth1r	2.51517e-19	14.411	17.64	1.35
Tenm4	1.78229e-09	14.3858	13.53	0.68
Olfm1	8.36811e-06	14.38	13.59	0.68
Gm29157	7.51258e-59	14.2812	7.96	0
& Myc	4.48595e-10	14.2801	15.11	0.68
Chl1	2.7609e-103	14.2621	36.73	4.73
Cgnl1	0.00660294	14.2405	7.4	0
Phex	0.00855743	14.0792	5.06	0
Plac9b	1.7692e-36	14.0527	8.41	0
Smtn	0.000124061	13.9611	7.71	0
Gpr153	7.57764e-10	13.9283	7.65	0
Art3	1.252e-05	13.8749	6.07	0
Ooep	4.75137e-09	13.8703	6.26	0
Rpl15-ps3	4.52837e-41	13.8375	50.57	6.76
Gatm	0.000231178	13.6933	9.61	1.35
S1pr3	5.26047e-31	13.6706	23.14	0.68
Spats2l	3.65246e-79	13.5919	50.95	8.11
Trhde	1.22836e-09	13.5534	7.21	0
& Sox4	5.17618e-74	13.5488	72.44	10.14
@ Matn1	3.98352e-15	13.4633	2.47	0
Gpr27	0.000115895	13.3383	7.33	0
Zfp469	9.75466e-81	13.3232	33.57	2.7
Htra1	6.3822e-125	13.289	63.59	11.49
Slitrk2	5.61148e-09	13.2687	7.4	0
Cdh10	1.80465e-20	13.2199	11.38	0.68
Smim5	5.72647e-05	13.2155	10.3	0.68
Serpinh1	5.6577e-157	13.0979	92.16	47.97
Pdgfrl	1.7106e-149	13.0058	64.29	10.14
Lrrtm4	3.91493e-08	12.999	11.95	0.68
Rgs6	0.000252544	12.9946	9.1	0.68
Ccl12	0.00186884	12.896	6.32	0
Heph	1.33774e-09	12.8663	7.14	0
Tram1l1	2.29922e-09	12.8496	7.84	0
Col9a2	2.4607e-153	12.806	93.68	62.84
Gm6286	2.37055e-05	12.6692	6.89	0
@^ Kitl	0.00133916	12.6208	6.76	0
Npw	2.26001e-59	12.6109	5.88	0
Plppr3	4.78581e-07	12.5564	7.4	0
Hsd11b2	4.23625e-15	12.3625	6.64	0
Mpped2	5.32431e-53	12.2672	39.51	4.05
Sgcd	6.18601e-06	12.2658	6.83	0
Cox4i2	1.06877e-13	12.2513	8.72	0.68
Nos1ap	3.09074e-05	12.1964	9.04	0.68
Itga6	0.000474425	12.1157	9.86	1.35
Gtf2h3	0.00032348	12.0979	7.71	0
Dner	3.67182e-13	12.0966	16.06	2.03
Ecrg4	6.2354e-235	11.9713	90.46	41.89
Chst2	1.15653e-16	11.9708	20.23	2.03
Asxl3	1.54783e-16	11.9652	15.74	1.35
Prss35	1.26495e-05	11.8619	5.18	0
Lrfn4	9.2643e-07	11.8274	7.02	0
Fhl2	1.21506e-27	11.7683	28	2.03
Bex2	3.41421e-11	11.7309	11.44	1.35
Mmp2	6.3507e-190	11.7067	76.23	14.86
Aard	1.27528e-77	11.6803	41.53	3.38
Rpsa-ps7	3.07874e-40	11.6666	58.53	9.46
Map2	1.48894e-11	11.6301	12.14	2.03
Cygb	9.23138e-22	11.6173	14.85	0.68
Gm43921	9.80867e-06	11.6098	6.01	0
Scn2b	1.71052e-08	11.5871	6.13	0
Gpr37	2.40603e-24	11.5007	24.21	4.05
Wipf1	0.0022184	11.4934	11	1.35
Map1a	0.00310781	11.4866	5.63	0
Mthfsl	2.66409e-06	11.4768	15.8	1.35
Gm10224	2.82246e-09	11.4181	19.53	2.03
Rac3	3.65649e-17	11.3959	21.18	2.03
Rian	7.55959e-05	11.3468	3.98	0
Col1a2	2.7778e-263	11.2928	87.61	32.43
Dlk1	7.33362e-13	11.2871	5.69	0
Gjc1	2.69732e-38	11.2683	32.11	4.05
Il13ra1	0.000121781	11.2315	6.7	0
Nme4	7.77644e-06	11.2275	10.81	0.68
Cobl	9.79954e-43	11.2253	22.12	2.7
Cpxm1	4.5353e-214	11.2145	74.34	11.49
Tmeff1	0.000177216	11.1305	8.72	0.68
Mylk	1.58001e-11	11.0779	21.68	2.7
Gm26035	5.5599e-14	11.0663	11.06	1.35
Ccdc184	4.47625e-20	10.9983	6.45	0
Kctd15	7.01098e-07	10.9745	6.01	0
Nsg2	2.17888e-06	10.9413	6.13	0
Mdfic	0.030056	10.9363	5.25	0
Gm6681	3.1445e-27	10.8928	43.87	6.76
Rpl35a-ps5	0.000173922	10.8889	6.95	0
Gm6252	2.34354e-10	10.8311	20.67	2.03
Gm3788	2.94145e-39	10.8255	57.08	10.81
Prrt2	0.000168519	10.8128	6.01	0
Caln1	1.05187e-09	10.774	6.32	0
& Plagl1	9.63541e-08	10.7672	5.56	0
Gm10443	1.68067e-47	10.7667	68.96	18.24
Negr1	1.77743e-17	10.7441	21.05	2.7
Plppr5	3.34769e-05	10.7412	5.63	0
Maged2	1.3513e-130	10.6242	77.31	20.27
Rps4x-ps	8.057e-24	10.623	43.81	6.08
Snap91	4.92243e-14	10.5804	6.83	0
4833418N02Rik	0.000866248	10.5767	5.63	0
Naalad2	1.18194e-39	10.4718	33.38	6.76
Kcnab1	2.08757e-05	10.4532	5.44	0
Galnt10	0.047991	10.3663	5.44	0
Plekhg1	4.21965e-09	10.3471	17.38	2.03
& E2f3	0.00709869	10.316	7.52	0.68
B230369F24Rik	1.12567e-07	10.2664	8.22	0.68
Flnc	1.46494e-05	10.2488	6.32	0
Gm9238	1.63163e-24	10.2476	31.04	4.05
@ Efnb2	1.58221e-60	10.1579	32.49	2.03
Cxcl16	1.23408e-37	10.1507	30.21	6.08
Pcsk2os1	3.9121e-08	10.0731	4.61	0
Gm47591	2.07872e-08	10.0597	4.68	0
Cntn3	2.90809e-27	10.0363	26.49	3.38
Cnrip1	3.9157e-06	10.0326	15.11	2.7
Lpar4	0.000403464	9.9881	5.5	0
Igf2bp2	5.58259e-05	9.90443	9.04	0.68
& Prrx2	1.55652e-24	9.82891	26.23	2.7
Gm17786	1.47374e-08	9.80293	18.2	3.38
Pcdh10	0.0171858	9.74265	3.67	0
Aspn	3.23683e-09	9.72362	2.78	0
P3h1	4.14154e-34	9.72305	29.27	4.05
Gm37108	4.27474e-53	9.69626	73.64	19.59
Vim	1.4573e-50	9.69467	67.89	12.16
C1qtnf6	5.52713e-26	9.60371	24.84	2.7
Lmo1	5.42202e-07	9.60309	14.54	0.68
Tacc2	1.42945e-13	9.59205	19.66	2.7
Pdia5	7.3907e-07	9.56415	9.1	0.68
Fam228b	0.000104577	9.56341	5.44	0
Gm13413	0.00165931	9.54232	6.57	0
Vwc2	7.36669e-06	9.52244	7.27	0.68
Plxna4	1.91433e-10	9.51445	8.6	0.68
Hs6st2	0.000287118	9.49579	4.3	0
Lrrc4b	1.15771e-07	9.49412	10.05	1.35
Gm8292	5.87078e-71	9.49259	86.16	34.46
Cacna1c	6.46423e-08	9.4916	3.98	0
Dtl	0.0440422	9.46333	7.33	0.68
Sorcs2	4.90336e-08	9.46064	11.5	0.68
Tafa5	7.93466e-22	9.44135	23.51	2.7
Pmepa1	6.53315e-16	9.43417	29.96	4.05
Fcrls	0.00898662	9.41051	3.98	0
Nsa2-ps1	9.84566e-06	9.38034	15.68	1.35
Tceal6	9.43593e-21	9.36853	12.39	1.35
Tmem42	2.01491e-14	9.36574	21.74	3.38
A830018L16Rik	3.64603e-16	9.35435	3.48	0
Syt1	1.49992e-05	9.34684	11.95	1.35
Chsy3	5.9027e-05	9.34482	9.1	0.68
Cntrob	0.00578723	9.34214	5.12	0
Cldn19	0.0167632	9.31895	3.67	0
Tmem191c	1.73647e-07	9.29391	12.01	1.35
Ypel1	0.00964733	9.28802	4.74	0
Rad51b	0.0026717	9.26444	5.63	0
Igfbp3	0.0329966	9.2554	4.99	0.68
Ptgfrn	1.71554e-21	9.25308	22.31	4.05
Gm42899	2.78655e-05	9.24885	4.49	0
Ogn	6.8096e-123	9.24373	68.71	30.41
Gpc6	3.14086e-08	9.23373	11.69	1.35
Adamts12	1.26335e-63	9.16672	34.39	3.38
Rasl10b	6.01304e-08	9.15659	4.61	0
Dlgap1	7.48359e-36	9.13394	23.7	2.7
Sh3gl3	0.00695319	9.12756	4.87	0
Pappa	2.14026e-10	9.11414	4.87	0
Tro	2.93675e-23	9.07124	19.03	1.35
Pdgfc	1.2893e-06	9.00371	7.65	0.68
& Peg3	4.38084e-62	9.00325	50.7	12.84
Svep1	7.72992e-30	9.0007	17.89	2.03
Susd5	3.6689e-49	8.99492	8.79	0.68
Rtl5	0.00387798	8.97952	4.24	0
Fgf18	0.00421427	8.96575	4.17	0
Armcx6	3.38025e-12	8.92401	10.18	0.68
Kazn	0.000663263	8.91021	7.21	0.68
Adamts3	3.99222e-08	8.90786	4.8	0
Ptn	7.73096e-88	8.9043	97.66	81.08
Pipox	2.545e-11	8.8942	9.61	0.68
Marcks	1.18296e-62	8.88735	70.67	16.89
Wdr86	2.6938e-112	8.88349	54.49	7.43
Hs3st1	1.43528e-05	8.8741	13.53	1.35
Arxes1	7.81897e-24	8.86872	16.37	1.35
Nog	2.86322e-06	8.83655	6.01	0.68
D030062O11Rik	2.11721e-13	8.81216	4.68	0
& Hey2	3.26619e-05	8.80116	4.93	0
& Foxc2	1.24219e-23	8.78932	18.77	2.03
Lgr6	6.06456e-13	8.75874	9.04	0.68
Emilin1	5.08949e-36	8.74797	28.7	2.7
Stn1	0.00267267	8.74757	7.27	0.68
Tmem132a	4.81866e-22	8.74492	18.2	2.03
Gm4462	3.91018e-06	8.74235	10.81	0.68
Pabpc4l	1.41477e-06	8.70911	7.59	0.68
Myo9a	4.18494e-09	8.67551	20.86	3.38
Fap	0.00051214	8.66128	7.14	1.35
Xkr4	2.08893e-07	8.63599	3.86	0
Inpp4b	0.00117846	8.62855	5.12	0
Gm33312	0.000226454	8.62663	4.87	0
Igfbp5	1.80374e-74	8.59282	59.29	13.51
Nudt11	0.000850847	8.58869	4.68	0
& Zfp9	1.22836e-09	8.57383	13.4	1.35
Serpine1	0.0218902	8.57321	3.1	0
Spin2c	1.35435e-09	8.56959	5.69	0
Cadm2	8.69441e-08	8.55065	6.38	0.68
Nsg1	8.08061e-15	8.52869	21.81	3.38
Prrg1	0.00901961	8.52348	4.8	0
Pcdhb9	0.000143565	8.50413	3.41	0
Wnk3	2.63069e-07	8.48974	6.26	0.68
Vstm2a	2.33972e-08	8.48744	4.93	0
Gm2534	0.000178364	8.48102	10.49	1.35
@& Foxp2	0.00103748	8.46004	8.79	2.03
Pde9a	1.14617e-08	8.46001	4.68	0
@& Gata3	3.13762e-09	8.42518	10.11	1.35
Gm48088	7.63424e-26	8.41054	51.07	11.49
Fyn	4.87158e-12	8.39511	24.08	3.38
Rpl30-ps1	1.20342e-20	8.39306	35.15	6.08
Gria4	2.18592e-08	8.36578	8.66	1.35
Lrrc75b	3.36789e-24	8.36259	12.01	2.03
Gm35106	1.01948e-05	8.34729	10.43	0.68
Igfbp6	8.03024e-07	8.34363	11.69	0.68
Col27a1	1.7673e-114	8.33336	67	17.57
Cdh24	0.00392609	8.28986	3.67	0
Vstm2b	3.84564e-17	8.2636	6.7	0.68
Gm16332	0.0030266	8.24998	4.8	0
Spon2	0.00487714	8.2481	7.33	0.68
Cfap70	6.18568e-07	8.23034	3.22	0
Chsy1	2.98959e-15	8.22623	22.63	4.73
Edn3	0.00208627	8.20131	4.55	0
Gm12216	0.00618992	8.20017	7.65	1.35
Fgf14	1.39381e-05	8.19815	4.93	0
Bmper	5.00921e-11	8.19347	7.46	1.35
Tmem196	1.22527e-07	8.18591	5.18	0
Rpl21-ps11	2.87047e-39	8.17046	69.41	20.95
AA387883	4.44658e-24	8.1693	3.73	0
Abi3bp	1.06931e-10	8.15967	16.43	4.05
Cfh	0.000280598	8.1354	7.65	0.68
Gm43984	0.0153755	8.1318	3.79	0
H1f10	4.1509e-27	8.13158	34.64	4.73
Dact1	2.1816e-06	8.12435	9.73	0.68
Plod2	2.80125e-62	8.12372	56.13	18.92
Tle2	3.18131e-12	8.11764	19.41	4.05
Adamts7	0.00390022	8.11522	4.24	0
4930503E24Rik	0.000556069	8.06871	10.81	1.35
Pcdh18	1.99638e-23	8.06244	19.09	2.03
Bcl11b	1.37715e-06	8.0503	4.99	0
Gm10710	5.66924e-14	8.05022	4.55	0
Anks6	0.00169823	8.04192	3.79	0
Mir675	3.32404e-14	8.03931	4.87	0
2700069I18Rik	3.81442e-78	8.03603	19.47	2.03
Gm42974	0.0012417	8.02239	4.42	0
St6galnac5	6.46423e-08	8.01337	4.55	0
& Zfp40	0.01243	8.00008	4.68	0
Rps8-ps1	8.99662e-50	7.9943	75.54	23.65
@ Epha4	7.169e-21	7.98614	23.89	3.38
Mir703	1.36311e-38	7.97808	58.15	12.84
Lrrc75a	0.031397	7.97755	4.3	0
Tet1	9.41493e-15	7.9774	19.91	3.38
Rpsa-ps5	2.3832e-10	7.97398	30.09	4.73
Necab3	1.13554e-14	7.97135	3.92	0
Epha5	1.64414e-15	7.92626	25.6	4.73
Cd276	2.62212e-32	7.91366	17.89	2.03
Gm29247	5.53981e-06	7.90135	8.53	0.68
Pianp	7.35013e-15	7.89903	5.18	0
Dok5	3.05977e-21	7.89554	9.8	0.68
Gm26512	4.00078e-15	7.87771	9.48	1.35
Lpcat4	2.93379e-18	7.87335	13.34	1.35
Chst1	8.66369e-07	7.86314	12.71	1.35
Baalc	4.55507e-13	7.83269	7.02	0.68
Gm9104	1.41107e-24	7.82782	41.53	8.78
Tlcd2	8.21022e-15	7.80342	19.6	3.38
Spata1	0.00276795	7.80089	4.74	0
& Dlx5	0.0212446	7.77855	2.84	0
Gm9801	0.000131898	7.77789	4.05	0
& Zmat1	0.0145054	7.77183	4.55	0
Grin2a	2.23473e-11	7.76182	4.49	0
& Zfp60	0.00220565	7.75564	7.21	0.68
& Nr4a3	3.80012e-06	7.75253	10.49	2.03
Rpl36a-ps1	1.38516e-24	7.74166	36.16	6.76
& Ebf3	1.1264e-54	7.73742	20.92	3.38
Garnl3	0.00877251	7.72586	3.73	0
St6galnac2	0.0348326	7.70921	5.06	0
Cfap300	0.000132493	7.70646	3.98	0
D130017N08Rik	0.00306089	7.68138	3.35	0
& Etv5	1.20638e-12	7.66602	12.52	1.35
& Zfpm2	5.41208e-07	7.66439	8.28	1.35
Tmem241	0.016058	7.6495	4.17	0
Chrd	0.000522857	7.63471	4.42	0
Gm49741	0.0079279	7.61988	3.54	0
Slc38a4	1.82851e-05	7.61947	4.49	0
Soga1	0.0301251	7.60336	3.73	0
Rarres2	0.000642238	7.59143	10.68	0.68
Pcdhb7	0.00093825	7.57402	3.41	0
Uchl1	0.00531362	7.57047	9.23	1.35
Gm15536	1.28884e-47	7.56304	81.35	35.14
E230016M11Rik	0.00353515	7.56194	3.48	0
Akap12	2.67084e-36	7.55472	51.26	13.51
Rps15a-ps6	1.18352e-39	7.55328	71.05	22.3
Fkbp7	2.00051e-78	7.55296	61.82	16.22
Egfl6	0.00577459	7.54647	3.79	0
Gm32256	0.00090326	7.53835	6.64	0.68
Wwc1	0.0160802	7.5336	3.41	0
Gm26377	5.02051e-51	7.52994	94.12	67.57
Col7a1	2.04131e-05	7.52976	2.91	0
Sema6c	0.000548943	7.51905	5.56	0.68
& Foxq1	5.00647e-05	7.50971	11.38	2.7
Gm4786	1.08546e-41	7.50747	74.46	27.03
Gbp10	0.0465399	7.50192	3.79	0
Prelid2	0.000186628	7.49697	7.33	0.68
Dapk1	0.000202298	7.46583	8.28	0.68
Gm19243	4.99838e-13	7.44716	28.19	5.41
Gm49265	7.09465e-05	7.44148	6.95	0.68
Gm12204	8.52032e-09	7.43673	3.6	0
Gm29257	4.21351e-10	7.43372	22.76	2.7
Fmo2	0.0396014	7.3584	3.41	0
Rps26	3.9592e-49	7.34281	94.25	63.51
Efnb3	1.14415e-08	7.31895	9.61	1.35
Gm48557	0.0209901	7.31571	3.79	0
Gm15867	2.84259e-05	7.31146	3.67	0
Mdk-ps1	3.48642e-10	7.29611	9.67	1.35
Ptk7	7.90931e-16	7.2894	15.55	0.68
Pcdh9	4.52266e-09	7.2796	15.99	2.03
Gm6330	0.00301793	7.27667	3.03	0
Gm13623	2.57227e-44	7.25493	80.91	33.78
Rimklb	0.000264093	7.24585	6.57	0.68
Htr1b	3.67529e-12	7.21802	4.55	0
Gm45660	7.56683e-06	7.21296	13.91	1.35
Lingo2	2.67891e-09	7.18879	3.22	0
Col19a1	3.96002e-13	7.18083	4.17	0
Ccl4	9.48526e-13	7.17423	27.12	4.73
Gm9703	7.41524e-08	7.16593	19.85	4.73
Stk32b	1.61958e-13	7.16337	3.67	0
@& Mafb	3.42532e-32	7.15981	39.25	7.43
& Smad9	0.000181564	7.15184	4.55	0
Cks1b	3.5049e-12	7.15181	32.74	6.08
Mmp16	0.000513189	7.1503	8.66	1.35
Tdp1	0.0151863	7.14844	6.83	0.68
Hunk	0.00120666	7.14675	8.22	1.35
Gm6974	0.00383076	7.14588	6.83	0.68
Slc30a10	0.0156109	7.14036	4.05	0
Gm44668	0.00684941	7.13129	3.16	0
Gm4258	0.000148407	7.10757	17.45	4.05
Dlg5	0.00389225	7.1001	5.82	0.68
Rps15a-ps7	2.17947e-44	7.09773	77.69	29.05
Rpl37	4.39162e-44	7.09269	83	37.16
Gm42977	0.000499904	7.07718	9.42	0.68
Anxa6	3.39586e-41	7.0766	56.13	15.54
Fkbp11	1.50098e-46	7.0737	36.54	6.76
Steap3	1.35733e-26	7.07355	36.35	7.43
Loxl1	3.0029e-99	7.07297	55.06	12.16
Gm26384	3.39402e-29	7.07192	42.1	8.78
Dhx57	0.000157505	7.06133	10.68	2.03
Lrrtm1	0.00378654	7.05046	3.92	0
Dmgdh	0.0376977	7.04574	3.79	0.68
Antxr1	4.31924e-23	7.0374	26.36	5.41
Nhs	0.0233015	7.02213	3.6	0
Bcas1	0.000489467	7.01721	8.66	2.03
Gm7380	4.86033e-23	7.01667	43.17	8.11
& Smad6	0.00592492	7.00552	6.64	0.68
Tfpi	3.08114e-19	6.99836	25.03	3.38
Porcn	7.65519e-05	6.99092	7.84	1.35
Gprasp2	1.13142e-13	6.98927	19.03	4.05
Gm6170	1.76088e-11	6.98456	28.89	5.41
Ptprf	2.91195e-09	6.98411	17.57	2.7
Lzts1	0.000966968	6.96613	3.79	0
Saxo2	0.00317833	6.94989	3.29	0
Vash2	8.25053e-05	6.94103	3.86	0
Gm19938	1.63523e-06	6.93232	3.41	0
Ccdc34	5.57569e-13	6.9282	34.89	6.08
Mmp23	5.42567e-14	6.92168	9.29	0.68
Gm5869	7.12425e-06	6.92009	11	2.03
Klhl29	6.38358e-07	6.9017	10.24	1.35
Map6	0.00458623	6.87986	3.16	0
Rabl2	0.000141422	6.87151	9.04	1.35
4930589O11Rik	0.0011735	6.87038	5.5	0.68
4930518I15Rik	0.000379057	6.84669	4.17	0
Rwdd3	0.00561879	6.83412	4.42	0.68
Maml3	1.09225e-07	6.81554	19.34	2.03
Grid1	3.98114e-10	6.81516	6.51	0.68
Svil	4.58772e-09	6.81451	26.42	6.08
Gm49041	0.00333905	6.80458	6.76	0.68
Cdkl3	0.000897592	6.80453	7.9	1.35
Rpl13-ps3	9.62005e-49	6.79269	95.2	66.89
Ptgis	0.0382727	6.79095	2.97	0
& Fosl2	7.17213e-07	6.78318	19.41	4.05
U2af1	0.000147509	6.77785	10.49	1.35
Adamts20	0.00610616	6.77692	3.35	0
Cd200	3.27003e-11	6.7685	19.47	2.03
Gdf1	0.018841	6.75616	3.35	0
A230057D06Rik	0.00247313	6.75012	2.72	0
Rpl28-ps3	6.66227e-26	6.7438	51.83	11.49
Adam22	1.372e-05	6.74277	7.21	0.68
Rpsa-ps12	3.18706e-20	6.74109	40.77	7.43
Pcdh17	6.34612e-12	6.73367	14.98	2.03
B3gnt7	0.01243	6.72095	3.22	0
Tcp11l1	4.11087e-14	6.71483	18.33	4.05
Fbxl7	1.03909e-28	6.68128	38.94	10.14
& Rxrg	0.000388145	6.68034	3.92	0
& Foxj3	0.00025846	6.67797	13.53	3.38
Hmcn1	4.7598e-19	6.67718	26.49	5.41
Col6a3	0.0175523	6.677	3.41	0
A330084C13Rik	2.913e-05	6.66852	3.6	0
2410080I02Rik	6.86118e-05	6.64345	8.66	2.03
Adra1b	4.94459e-06	6.64044	3.79	0
Gm5641	4.23042e-08	6.63932	24.46	4.73
Rpl35a-ps4	5.03377e-05	6.63559	8.91	1.35
Syce2	0.0356354	6.63527	7.4	0.68
Gucy1a1	0.00486747	6.6284	6.01	0.68
Gm6451	0.000461272	6.62619	11.76	2.03
Gm20900	1.33475e-06	6.60969	16.25	2.03
Gm43820	0.00751024	6.60838	2.02	0
Gm10610	6.64528e-21	6.60316	3.67	0
Rps13	1.36013e-23	6.59905	53.48	15.54
Cntn6	9.45517e-25	6.59008	7.14	0.68
Gm12341	0.0100783	6.57249	5.75	0.68
Agrn	1.29159e-33	6.57227	34.96	8.78
Scube3	1.60941e-06	6.56049	5.31	0.68
Nanos3	0.00112482	6.55659	3.22	0
Vgll3	0.00389879	6.55325	2.97	0
Fam169a	2.07705e-08	6.54885	3.92	0
Gm43322	0.0168608	6.54099	4.11	0
Gm15677	7.99869e-10	6.54026	3.16	0
Pde10a	2.12106e-08	6.5202	13.34	2.7
Ajuba	2.12797e-05	6.50137	5.18	0.68
Ccl3	4.32424e-06	6.49427	13.97	2.03
Dnajb6-ps	0.00141159	6.49319	7.27	0.68
Xpo1	2.45632e-05	6.48892	18.39	4.05
Ube2d1	9.92833e-10	6.48657	25.28	5.41
Cdc42ep5	0.000203586	6.48388	9.86	1.35
Ubtd2	1.29778e-30	6.47838	31.92	5.41
Rbms3	3.10127e-18	6.47678	28.38	5.41
Gsto1	0.00135725	6.47311	11.06	2.03
Dclk1	1.27416e-10	6.47014	23.2	4.05
Slc24a3	0.0133707	6.46458	3.35	0
A330076H08Rik	0.00593271	6.46371	3.22	0
Tmem25	0.0276866	6.45988	3.29	0
& Id4	1.34072e-05	6.44932	12.14	1.35
Fscn1	1.79914e-53	6.44634	52.78	13.51
Col4a3	1.20376e-10	6.42959	13.72	3.38
Dnm3os	2.00043e-15	6.42136	11.06	2.7
Nlgn3	0.00289326	6.42041	4.8	0.68
Rps2	2.18858e-43	6.41269	93.74	64.86
Usp29	8.61226e-11	6.41012	3.6	0
Rps7	4.42904e-48	6.39918	93.99	67.57
Gm9800	1.34934e-31	6.39706	73.77	31.76
Casq1	0.00174813	6.38902	3.29	0
& Camta1	7.12371e-09	6.38691	25.35	5.41
Cdv3-ps	0.000848068	6.38556	10.3	2.03
Pgm5	7.60668e-44	6.38147	28.07	7.43
& Sox11	3.34826e-33	6.36674	44.69	13.51
Neurl2	0.00936327	6.35806	4.68	0.68
Kcna1	0.0292674	6.35648	4.24	0.68
Crispld1	1.45336e-60	6.33904	32.68	5.41
Bzw1	3.948e-43	6.3324	76.68	28.38
Gm8451	1.00123e-42	6.33129	73.64	24.32
Ptpdc1	0.000393627	6.32973	7.65	0.68
Nckap5	1.01218e-36	6.32857	21.81	5.41
Pf4	3.66828e-08	6.32275	14.03	2.7
Aoc3	5.7154e-05	6.31752	3.86	0
Rps18-ps5	1.01304e-41	6.3125	81.16	35.14
& Gli2	2.39722e-09	6.31215	5.18	0.68
Cbx3-ps6	5.29276e-08	6.30847	18.71	4.05
Aqp1	8.79024e-42	6.29191	41.53	7.43
Gas2l3	9.95397e-07	6.28772	16.62	4.05
Tmc3	2.7777e-07	6.28121	3.79	0
Il2	0.00818456	6.27383	5.5	0.68
Pip4k2b	0.000376391	6.27106	9.1	1.35
Kctd16	0.00379156	6.27038	3.92	0
Gm10131	6.35534e-36	6.26269	67.57	20.27
Gng10	2.59015e-32	6.25326	58.79	14.86
& Scx	5.35263e-32	6.24165	21.11	4.05
Rpl9-ps6	1.37441e-33	6.23986	70.54	27.03
Fbln7	1.58273e-08	6.23842	9.92	2.03
Mdga1	0.000183487	6.2357	4.99	0.68
Crtap	1.14924e-47	6.23224	45.83	7.43
Rpl32-ps	5.83325e-18	6.22916	41.09	10.14
Gm10362	8.46752e-17	6.22626	39.7	8.78
C1ql3	3.32958e-09	6.22313	11.19	2.03
Ankrd29	1.2492e-06	6.22144	3.92	0
Kcne1l	0.000255855	6.22139	3.03	0
Pus7	0.0367575	6.20471	4.74	0.68
Frem2	0.0276453	6.20179	2.65	0
Gm13532	5.40387e-41	6.20029	88.75	55.41
Emid1	4.96486e-13	6.19478	21.74	4.73
Chid1	1.52145e-08	6.18982	19.41	4.73
Serpinf1	1.9716e-251	6.17787	86.47	20.27
Gm13092	9.27594e-19	6.17741	40.46	7.43
& Aff2	0.0224616	6.17188	3.29	0
Atp5k-ps2	0.000422191	6.17071	6.01	0.68
Plk2	2.46265e-13	6.15727	29.39	8.11
Gm49266	1.21378e-08	6.15628	12.07	2.03
Gm4939	0.0126249	6.14722	5.37	0.68
Zpld1	0.00376032	6.14718	1.9	0
& Zfp503	2.59455e-05	6.14435	9.17	1.35
Pdxp	0.000227854	6.13834	7.52	1.35
Car11	0.000136495	6.13495	12.39	2.03
Ckap4	5.96431e-47	6.13276	64.03	21.62
& Zfp354c	1.93163e-20	6.11531	23.45	4.73
Gm7964	8.11315e-13	6.11009	32.49	8.78
Rcan3	0.00147155	6.09705	8.6	2.03
Sema5a	1.14055e-08	6.09581	18.33	4.05
& Csrnp2	0.0131794	6.0831	3.29	0
Gpr45	0.0276772	6.08029	3.1	0
Ppef2	7.01321e-07	6.07744	3.03	0
Cnn2	9.00436e-15	6.07409	33.69	8.11
Cnmd	8.2549e-221	6.0706	68.84	25.68
Tbc1d2b	0.000273084	6.05968	9.73	2.03
Kdm5b	1.98484e-36	6.05437	60.56	18.92
Galnt2	2.27531e-21	6.0525	38.43	8.78
Itgbl1	1.01951e-06	6.04721	11	1.35
Lacc1	4.51593e-20	6.04333	23.64	4.05
Nap1l3	1.426e-05	6.03926	8.66	2.03
Gm34256	4.72583e-11	6.03151	3.79	0
Igfbp7	2.38255e-05	6.02983	12.26	2.03
& Nr4a1	7.13002e-37	6.01654	59.48	18.92
Myl12b	1.41948e-15	6.01353	71.62	40.54
Gm44829	0.00863708	6.01318	3.16	0
Gm8130	7.2848e-08	6.00506	25.03	4.05
Olfm2	0.00371858	5.99186	6.32	1.35
Gal3st3	0.0180462	5.99126	3.1	0
Clec3a	2.46554e-76	5.98227	6.64	0.68
Cpa6	0.0286184	5.9817	2.59	0
Gm5521	0.00214561	5.98006	3.73	0
Ext1	7.15533e-10	5.97169	17.95	2.7
Notch3	0.000792739	5.97041	3.03	0
Rap2c	0.000174676	5.96635	14.6	2.7
@^ Col4a6	0.000508475	5.95918	2.59	0
& Rara	0.000229378	5.95492	13.53	2.03
Ifngr2	1.2682e-16	5.95418	40.14	11.49
Dpysl4	0.00385895	5.9499	3.98	0.68
Luzp2	3.03527e-23	5.94612	16.5	3.38
Pus7l	0.0411473	5.94001	3.1	0
Kctd12	3.49184e-63	5.93986	79.84	32.43
Gm20784	6.15667e-06	5.93891	10.62	1.35
Wdr6	6.08547e-08	5.93485	15.36	3.38
E130201H02Rik	0.044099	5.92903	2.91	0
Arhgef25	2.82713e-19	5.92121	29.77	7.43
Vit	7.636e-207	5.91029	49.37	18.92
Prlr	4.78773e-05	5.90645	2.28	0
Gm12857	0.025911	5.90458	3.03	0
& Zfp423	0.000799416	5.90347	5.31	0.68
Bcar3	0.00532784	5.90285	6.38	0.68
Rpl18-ps1	1.1991e-29	5.8968	66.88	25
Sacs	1.41898e-13	5.88142	23.2	6.76
Cdon	0.00728892	5.8791	4.87	0.68
Erc2	0.0129521	5.87729	2.72	0
Fgfbp3	0.00836009	5.87655	6.07	1.35
Rdh10	1.00917e-05	5.86845	12.52	4.05
Gm8317	0.0067694	5.86445	3.48	0
Spata5	0.00178757	5.86074	9.04	1.35
a	0.00588647	5.85955	2.84	0
Lamc1	4.92969e-40	5.85162	56.07	19.59
Cntnap2	0.000533484	5.84799	2.59	0
Dab1	0.00758743	5.84776	2.91	0
Tmem88	0.00513144	5.83837	6.64	2.03
Enc1	3.9197e-23	5.83774	18.14	2.7
Dynlt1a	4.75683e-13	5.83481	37.74	9.46
H2-DMa	0.0492152	5.83047	7.65	1.35
Daam1	1.17592e-06	5.82993	22.06	6.08
Trim35	4.00664e-15	5.81682	41.15	12.84
Gm37363	3.54347e-07	5.81535	3.6	0
Gm46546	2.10962e-05	5.81359	8.34	1.35
Nek6	0.000248457	5.80668	9.23	2.03
Ext2	2.66932e-20	5.7924	35.34	9.46
@ Igf1	4.28245e-05	5.79023	17.83	5.41
@ Ephb1	0.0175998	5.78448	3.03	0
Gm7831	0.000783461	5.78289	2.65	0
Srsf12	3.6258e-09	5.77362	6.38	0.68
@ Srrm3	0.000442455	5.77271	2.91	0
Itga2	0.00612038	5.77053	2.65	0
Gsg1l	2.6825e-09	5.76083	3.22	0
C1qc	0.00178757	5.75779	7.02	1.35
Rab26	0.0083523	5.75442	3.1	0.68
Kctd1	0.00287116	5.75346	6.64	1.35
Fzd2	1.20986e-37	5.75021	40.71	9.46
AI506816	7.13843e-06	5.7485	15.99	4.05
Gm5824	0.00551232	5.74746	3.1	0
Gm9885	5.71771e-10	5.74339	7.4	1.35
Gm47026	2.61222e-05	5.73753	2.84	0
Krt18	0.00932519	5.73152	5.31	0.68
Spry2	1.22063e-16	5.73011	24.97	4.73
Gm7004	0.00936327	5.7256	5.18	0.68
Gm15824	0.0115481	5.72325	3.35	0
Ppfia2	0.0330301	5.71354	3.73	0.68
Tpm1	1.7945e-38	5.71175	68.77	27.7
Rpsa-ps10	1.09219e-42	5.70837	90.14	56.08
Krt10	2.95369e-14	5.70631	24.84	5.41
Scube2	0.00306261	5.7001	1.71	0
Tril	2.81189e-07	5.69984	9.1	1.35
Tdrd3	0.000206713	5.69784	12.26	3.38
Efemp1	4.5413e-56	5.69523	50.13	17.57
4930563E22Rik	0.0022008	5.68996	3.16	0
Galnt2l	3.33412e-16	5.68314	28.82	6.08
Rnd3	1.09078e-26	5.68259	37.99	10.14
& Zfp449	3.20922e-05	5.67768	7.52	1.35
4933440N22Rik	0.00439241	5.66513	6.57	1.35
Ttc39c	0.000145879	5.66089	7.33	0.68
Ccnd2	2.84772e-53	5.6593	69.15	23.65
Gja1	1.33604e-12	5.65916	11.44	2.03
Lrrc8b	0.000521289	5.6567	12.33	2.7
Tanc2	6.98138e-05	5.64946	12.33	2.03
9130401M01Rik	3.11853e-08	5.64782	20.29	4.05
Wfikkn2	0.000776	5.64357	2.65	0
Cit	0.0451956	5.63862	6.76	1.35
Gm48885	0.00545879	5.63657	2.72	0
Rnf165	0.00413712	5.63414	4.61	0.68
Epha2	0.00233323	5.61822	4.05	0.68
Gm5292	0.0367584	5.60989	3.35	0
Smpd4	0.0279277	5.60773	6.83	2.03
Pcdh7	3.01106e-26	5.60627	28.45	7.43
Man2a2	0.0170113	5.59769	9.8	1.35
Gm28911	2.91398e-36	5.59093	73.58	29.05
Bcan	2.33472e-56	5.5888	23.77	7.43
Maged1	9.03843e-78	5.57921	79.71	33.78
Il17d	2.35561e-28	5.57691	31.04	8.78
Gm8623	0.000415651	5.57092	14.35	2.7
Casp12	0.000392407	5.56793	5.12	1.35
Fmnl3	0.00850696	5.567	6.76	1.35
Dsel	2.57224e-09	5.5621	18.02	3.38
Scara5	1.59017e-09	5.551	13.27	2.7
Fgfr4	1.14135e-35	5.5492	27.24	6.76
Txndc5	1.689e-26	5.54693	44.94	12.84
Smarce1-ps1	0.00594379	5.5438	5.82	0.68
Gm43672	4.77201e-07	5.5375	11	2.03
Frg2f1	0.022251	5.53652	2.59	0
Msh3	0.00242474	5.51917	13.65	4.05
Abca1	1.51108e-10	5.51037	28.63	7.43
Celsr1	0.0210666	5.50329	2.47	0
Pym1	0.00194047	5.50265	10.68	2.03
Smim10l2a	0.00085593	5.50203	2.65	0
Gm4130	0.0128093	5.50093	3.16	0
Pik3c2b	0.0177636	5.49344	5.5	0.68
Gm48909	7.11815e-10	5.49177	29.58	8.78
Fam189a1	1.56533e-12	5.4864	3.29	0
Plekhg2	3.32767e-05	5.48255	13.78	4.05
Gm15148	1.96137e-12	5.48075	28.89	4.73
Gm3565	0.0352614	5.47922	9.73	2.03
Ednrb	1.21779e-09	5.4778	20.48	4.73
Tppp3	7.40595e-07	5.47779	14.66	2.7
Smim13	0.00230135	5.47555	12.07	3.38
Gm14336	1.33507e-05	5.47461	8.85	1.35
Minar2	0.0118219	5.47261	5.44	2.03
& Zfp36l2	2.92893e-17	5.47157	44.31	14.19
Sulf2	1.43493e-14	5.47023	21.24	5.41
B4galt1	0.0229977	5.46634	10.56	1.35
Pcdha11	5.76751e-24	5.46493	12.39	1.35
Elmo2	9.29454e-05	5.46286	11.57	2.7
2810428J06Rik	0.0473114	5.46045	2.34	0
Rab40b	0.00337267	5.45914	4.99	0.68
Gxylt2	3.03613e-35	5.45741	33.69	8.78
Gpx7	1.36844e-40	5.45241	42.6	10.81
Bche	0.0484155	5.45074	2.65	0
Gm29228	0.0137989	5.44559	2.34	0
Armc10	0.0130675	5.44324	7.59	1.35
Efna4	2.05922e-15	5.43976	15.11	2.03
Lhfpl2	0.0290514	5.43686	8.53	1.35
Rps15a-ps3	3.98043e-26	5.43628	62.26	21.62
Rpl17-ps3	1.31212e-39	5.43314	84.2	43.92
Plce1	3.41645e-23	5.42912	18.77	4.73
Arl5b	4.97506e-06	5.42258	17.7	4.05
Gm12504	0.0447313	5.4143	2.91	0
Pcdha4	7.29463e-14	5.41198	6.32	0.68
Fn1	4.6592e-11	5.40569	23.26	5.41
Arhgap28	5.41182e-80	5.40207	52.91	12.84
Fkbp10	2.76442e-55	5.3834	45.64	9.46
Rbfox2	1.20974e-36	5.38214	43.62	12.84
Dennd2a	2.83408e-10	5.37859	19.47	3.38
Prr16	1.93376e-20	5.37742	17.89	2.7
Gm49358	0.000846462	5.37622	5.12	0.68
Pdzrn4	0.00329342	5.37384	5.37	1.35
4933425M03Rik	0.00218976	5.37289	1.96	0
Marcksl1	8.57048e-51	5.37214	76.68	30.41
0610040J01Rik	1.02237e-06	5.36344	7.02	1.35
Bcl2l11	0.000391526	5.3611	16.5	4.73
Gm8494	5.1878e-11	5.34481	31.67	9.46
Chst14	2.51503e-13	5.34402	14.92	2.03
Hdac2	4.36105e-18	5.34353	44.56	14.86
Gm10762	4.99374e-09	5.34352	17.45	4.05
Nsa2	1.39351e-19	5.34172	54.61	18.24
Igfals	1.13059e-16	5.33526	5.12	1.35
Tspan12	7.27735e-05	5.33427	8.09	1.35
Cadm1	6.85168e-13	5.33362	22.5	5.41
BC037032	0.0035992	5.32784	2.53	0
Fndc10	1.94313e-05	5.32543	8.6	1.35
Focad	0.0161298	5.32264	3.6	0.68
Gm13436	3.02477e-42	5.3188	93.68	68.24
Gm42551	0.0121552	5.3107	4.42	0.68
Jph1	0.0345694	5.30883	3.29	0
& Tfcp2l1	5.72788e-07	5.30214	3.92	0.68
2410018L13Rik	0.00082036	5.29852	3.16	0
Nrxn2	1.42814e-10	5.29684	19.03	4.05
Tnk2	0.0110664	5.29647	7.65	2.03
Rpl39-ps	1.5717e-32	5.29639	73.32	30.41
Gria3	4.75597e-28	5.28354	27.05	6.08
Rhobtb1	1.2813e-12	5.28225	15.11	2.7
& Setdb2	0.0308305	5.27887	6.01	1.35
Gm42639	0.000151321	5.27291	3.48	0
Gm49384	0.000885239	5.27211	12.14	3.38
Kdelr3	7.92568e-36	5.27037	41.34	14.86
Boc	1.32907e-23	5.26789	22.57	6.76
Gm1673	2.98333e-49	5.26009	54.05	12.84
Tafa4	1.50306e-06	5.25422	2.28	0
Shroom3	1.02273e-09	5.25291	8.22	2.03
Pcdhb20	0.0228469	5.24633	3.35	0.68
Gm9354	6.71582e-14	5.24299	30.78	6.76
& Rbpjl	5.2609e-08	5.24071	3.92	0.68
C1d	2.4321e-15	5.24014	43.62	14.19
Ccdc6	0.00665164	5.23824	11.31	3.38
Rplp0	1.53406e-38	5.23702	96.71	86.49
Reck	1.66618e-05	5.23367	10.94	2.03
Cntn4	1.86378e-39	5.22731	38.94	9.46
Gm17511	1.54146e-33	5.22443	77.43	36.49
Isg20l2	0.000256034	5.22308	13.65	2.7
& Npas3	2.26384e-08	5.22232	13.65	3.38
Efna2	6.22414e-13	5.22151	19.03	4.05
Poglut2	7.39087e-08	5.21267	13.46	4.05
Cand2	0.000111936	5.20902	6.26	0.68
Rps12-ps9	2.14103e-45	5.20521	95.51	66.89
Gm43483	0.0127313	5.1933	2.65	0
Gm8960	1.25766e-08	5.18862	24.91	6.76
Psph	5.46378e-20	5.1721	36.16	11.49
Ccnjl	5.80702e-06	5.16732	8.03	2.03
Efcab1	0.000335644	5.16557	2.28	0
Sema4c	1.59017e-09	5.16318	17.7	3.38
Rspo2	0.000941535	5.15688	2.47	0
Ramp2	0.0014184	5.15219	40.14	31.08
Tmem237	2.38489e-07	5.15092	16.37	3.38
Galnt17	9.40214e-05	5.15008	6.19	0.68
1700012C08Rik	0.00023161	5.13891	2.78	0
Wdsub1	0.0129308	5.13871	7.77	1.35
Rps28	4.13096e-24	5.13844	49.56	13.51
Fzd1	1.8472e-07	5.13432	14.73	2.7
Brsk1	0.0118302	5.13311	3.92	0.68
Gm5778	8.2115e-05	5.13125	9.23	1.35
& Duxbl1	0.0186255	5.12815	2.15	0
Ncam1	2.39093e-05	5.12754	14.85	2.03
Hotairm1	0.00045148	5.127	2.4	0
Lrrc3b	1.33056e-11	5.12401	2.91	0
Tmsb15b2	3.31319e-21	5.12378	30.53	8.11
Mdga2	3.30516e-27	5.12238	18.58	2.03
Cry1	0.00628003	5.12225	11.5	4.05
Map3k5	0.0396363	5.10948	7.96	2.7
Efna1	2.63064e-08	5.10591	12.96	3.38
Smim15	2.63539e-07	5.10493	25.79	8.11
Micu2	3.60037e-06	5.10161	20.61	4.73
Glce	0.000250084	5.10125	6.89	0.68
& Elk4	0.000820601	5.09553	15.61	4.05
& Zfp239	0.0352738	5.08298	2.97	0
Rpl6	9.40784e-35	5.08121	82.93	41.89
Tubb5	1.90744e-26	5.08035	79.84	45.27
Fsd1	0.00940134	5.07853	2.72	0
6330562C20Rik	0.0254571	5.07134	2.34	0
Gm14172	4.67176e-05	5.06767	2.21	0
Rasgrf2	1.93618e-06	5.05542	2.34	0
Ncs1	0.00285552	5.05012	4.36	0.68
Josd1	1.37959e-05	5.04967	18.02	6.08
Gm43573	0.000831904	5.04966	2.4	0
Gm13196	5.41277e-12	5.04849	33.57	8.78
Gm5047	1.26054e-05	5.0484	15.55	3.38
Npm3	1.44702e-07	5.04757	22.31	5.41
Rcn3	2.82022e-74	5.04538	68.77	25
Dcps	1.59979e-05	5.04042	18.84	3.38
Lrrc28	0.0475839	5.03874	5.5	1.35
Camk4	0.000178612	5.03872	2.78	0
Gm44068	0.00330792	5.03248	2.15	0
Lonrf2	0.00219136	5.02983	4.17	0.68
Rpl27-ps1	2.94685e-35	5.02321	77.75	34.46
1110032F04Rik	1.16792e-08	5.01914	4.17	0.68
Bzw2	8.26801e-12	5.01908	31.61	8.78
Ednra	5.89144e-10	5.01635	13.78	2.7
Egfr	3.24296e-34	5.01574	26.93	6.76
& Nfia	2.06601e-53	5.01538	71.05	27.7
Nectin3	1.88333e-05	5.01401	14.6	3.38
Ltbp3	4.43041e-23	5.01186	41.02	14.86
Impa2	3.86474e-08	4.99816	15.04	2.7
Adal	0.031057	4.99502	6.01	2.03
Slc24a5	3.14571e-05	4.97582	17.07	4.05
Tmem254c	1.8231e-13	4.97549	20.73	4.05
Mplkip	2.76072e-09	4.97264	31.42	8.78
Gm7285	5.41615e-40	4.96044	73.51	25
Ipo5	0.00898743	4.95562	11.95	4.05
Itga11	0.00101406	4.95401	3.03	0
Rhobtb3	5.48249e-24	4.94895	38.24	8.78
Gm8186	5.44747e-29	4.9489	72.19	29.73
Ccdc85a	3.85019e-06	4.93919	8.34	1.35
Cat	3.85084e-05	4.93549	20.61	5.41
Rps13-ps5	1.39746e-11	4.93505	34.2	8.78
Mlh1	0.0294111	4.93352	5.82	1.35
Tmem17	0.00694042	4.93034	5.75	1.35
Mark1	7.26418e-10	4.92994	12.33	2.7
Syt16	2.30512e-05	4.92751	2.4	0
Gm17455	1.20972e-09	4.92278	2.21	0
Ildr2	8.25896e-15	4.91211	11.95	4.05
Hyal3	0.0192179	4.90533	2.47	0
Gucy1a2	0.0117908	4.9023	2.78	0
Zcchc24	1.77206e-05	4.90184	14.29	4.05
Gm11889	0.000260427	4.90062	13.78	2.7
Pde3a	3.39171e-07	4.89983	8.22	1.35
Gm14480	0.0105044	4.89767	2.59	0
Gm43508	6.23291e-05	4.89591	3.79	0.68
Tmem121	1.47634e-25	4.89185	23.89	4.73
Msh2	0.00090326	4.89111	14.92	4.73
Nit2	1.31345e-08	4.88558	20.8	4.73
Adgrl1	4.20974e-09	4.88432	19.41	5.41
Gm4332	5.22381e-29	4.88083	97.72	90.54
Igdcc4	3.30084e-16	4.87557	17.57	4.05
Ric1	6.46423e-08	4.86369	18.52	4.05
Gm7691	0.0197432	4.8612	8.15	2.03
Gm44013	0.00205991	4.85804	2.91	0
Smoc1	5.05889e-28	4.85493	21.37	4.05
Pamr1	0.000670235	4.85011	4.61	0.68
Bicc1	1.40841e-33	4.84987	39.19	13.51
Topbp1	0.0202752	4.84918	12.96	4.05
Ctxn1	1.66402e-06	4.83941	11.31	1.35
Chst7	8.23785e-13	4.83871	14.79	3.38
Mmachc	0.0445585	4.83757	2.53	0
Praf2	3.71141e-12	4.83622	25.16	7.43
Gm42942	0.0152088	4.83463	2.21	0
@ Bmp4	4.49799e-08	4.83288	16.06	3.38
BC067074	0.0186309	4.82746	2.28	0
Clec11a	0.00555506	4.82723	5.25	1.35
Phtf2	0.00973849	4.82341	7.71	2.03
Aco1	2.87878e-05	4.82292	13.15	3.38
Gm44878	0.00460761	4.81783	2.53	0
Dynll1	8.94695e-40	4.81447	85.08	44.59
Adamts17	0.0225201	4.81148	2.84	0
Erc1	2.46371e-11	4.80976	27.56	8.78
Acot7	8.80866e-07	4.80894	17.07	4.73
Gm15559	0.035225	4.80834	1.9	0
Dnaaf4	0.0148076	4.80764	3.16	0.68
Cd1d1	0.00676769	4.80186	7.02	0.68
Fat4	2.77893e-33	4.79829	22.69	6.08
& Zfp711	0.000384521	4.79698	6.89	1.35
Spock3	0.0381883	4.79655	4.87	1.35
Enox1	0.0135865	4.7923	2.53	0
Il18	3.06836e-16	4.78725	23.14	6.76
Edar	4.18171e-05	4.78624	2.02	0
Mllt11	2.92801e-10	4.78094	17.95	4.05
& Hey1	2.21008e-08	4.77839	13.27	3.38
Gm8849	0.00215305	4.77743	9.92	2.7
Bivm	0.0120107	4.77122	5.56	1.35
Caprin2	0.0115209	4.76485	6.51	2.03
Gas1	5.64401e-94	4.7596	77.12	29.73
Gm42635	0.00217191	4.74267	2.21	0
Ntpcr	0.00172754	4.73937	11.82	2.7
Hectd2	0.0223611	4.73846	3.67	0.68
Cspg5	8.99223e-22	4.73559	22.38	4.05
Gm47592	0.00972792	4.72822	1.33	0
Nt5m	9.40214e-05	4.72643	15.11	4.73
& Gm14305	8.56509e-07	4.71829	14.22	4.05
Dchs2	1.00658e-17	4.71683	10.62	2.03
Clip4	4.0067e-06	4.71229	6.38	0.68
Gm37941	1.16138e-05	4.70777	1.58	0
Uprt	0.0475839	4.70665	2.4	0
Syt13	0.0121559	4.70577	2.28	0
Cacna1h	0.00100092	4.70046	2.4	0
Usp51	0.0121445	4.69475	2.09	0
Mmp11	3.66517e-06	4.68611	13.91	2.7
Stc1	0.00237961	4.68512	5.31	0.68
Snorc	0.0445585	4.68459	1.83	0
Grem1	0.000240505	4.68156	2.34	0
Gm6477	4.40831e-20	4.68	54.49	21.62
Gm10643	0.0111042	4.67359	4.42	1.35
9930021J03Rik	3.2872e-08	4.67292	25.41	6.76
Srm	6.82242e-12	4.66965	32.36	11.49
@& Hoxa2	4.84859e-05	4.66177	2.72	0
Cldnd1	8.37303e-21	4.66026	53.35	20.95
Gm5835	2.30869e-05	4.65991	21.81	5.41
Gper1	0.0122265	4.65963	5.31	0.68
Gm47863	0.00943386	4.6581	5.63	1.35
Rasgrf1	0.0010857	4.65718	2.02	0
Ints6l	0.0391724	4.65495	7.27	1.35
Zfp385b	0.0140458	4.65383	2.02	0
Gm49463	0.0201811	4.64019	2.84	0
& Tshz3	0.00126731	4.63265	6.38	0.68
Car3	1.18238e-67	4.62917	97.28	83.78
Prrg3	0.000246661	4.62909	8.03	1.35
Vangl2	3.78988e-11	4.62813	22.76	6.08
Lrrn3	5.22437e-09	4.62781	14.85	2.7
Gm7846	0.000182823	4.61581	13.27	2.03
& Nfatc4	0.00106693	4.61031	8.09	2.03
Sncaip	4.53738e-64	4.60549	49.49	18.92
Cxxc4	0.0203842	4.60493	4.99	1.35
Ppib	3.2772e-23	4.60471	93.87	78.38
Myh10	3.78142e-14	4.6029	28	8.11
4930570G19Rik	0.047991	4.6011	2.65	0
Ptprd	1.04086e-38	4.60048	49.3	18.24
Slc27a6	0.0022868	4.59776	2.47	0
Nrg2	0.00564951	4.59276	3.54	0.68
Fnbp1l	7.45431e-21	4.58906	36.22	9.46
Gm47469	0.0317579	4.58886	2.4	0
Nip7	7.60762e-05	4.58821	18.2	4.73
Zdbf2	2.15577e-18	4.58749	17.38	4.73
Taf5	0.00137708	4.58707	13.15	3.38
Gabra4	0.0297284	4.56941	2.09	0
Tia1	4.00925e-15	4.56542	44.56	14.86
Gm9776	0.0474657	4.56515	2.47	0
Ccdc157	0.00253842	4.5633	6.19	1.35
Jsrp1	0.0115631	4.56068	2.53	0
Gm32031	0.00643947	4.56058	7.21	1.35
Gm48206	0.00372474	4.55669	1.83	0
Gm47342	0.000912101	4.55517	2.53	0
& Lef1	2.82845e-10	4.54829	24.78	4.73
4930447C04Rik	0.000131591	4.54828	4.11	0.68
Magef1	0.023214	4.54687	7.77	2.03
& Tgif1	3.02676e-05	4.54636	22.12	8.11
Elavl4	0.0111042	4.54583	2.59	0
Tspyl5	0.0181439	4.53889	3.48	0.68
Ttc5	1.16461e-07	4.52468	24.15	6.08
Gm7434	0.0118167	4.51981	7.27	2.03
Gm5963	1.14643e-25	4.51805	74.46	37.84
Gnb4	2.20809e-24	4.51689	37.04	11.49
Nop16	8.11491e-08	4.5144	20.8	4.73
& Zfp532	6.63798e-12	4.51362	20.48	5.41
Rps12-ps4	3.08285e-06	4.51235	21.05	6.08
Tmem267	0.00944135	4.50612	4.87	0.68
Fpgs	0.0117193	4.5028	5.94	1.35
AW495222	0.00474612	4.50255	2.91	0
Gal3st4	0.0154381	4.50247	4.36	0.68
Mgat4c	0.00179868	4.49031	3.35	0.68
Gm14513	0.0467629	4.48739	5.88	2.03
Rprm	8.35129e-24	4.48557	22.63	5.41
Sh3pxd2b	5.97142e-05	4.47769	13.97	3.38
Med12l	0.0274775	4.47583	3.1	0.68
Gm9844	4.66398e-16	4.47509	44.25	13.51
Guf1	0.000135356	4.47483	15.11	5.41
Tcea3	7.25586e-66	4.46988	54.42	19.59
Gm26771	0.00348026	4.46799	2.15	0
Gm43372	0.0380855	4.46668	2.65	0
Lypd1	0.0139036	4.46576	8.09	2.7
Osbpl3	0.00039459	4.46571	6.13	1.35
Dzip1	2.65848e-11	4.46311	18.84	6.08
Csrp2	9.66859e-06	4.45803	25.85	8.78
Magohb	2.36159e-06	4.45628	17.7	3.38
2900060N12Rik	0.0313026	4.45161	2.53	0
Homer1	0.000814871	4.44966	10.18	2.7
Flywch2	2.24026e-19	4.44275	31.61	10.14
Gm27868	4.10693e-05	4.44251	2.4	0
Usp13	0.0091443	4.44227	1.71	0
Kctd5	0.00638518	4.44189	9.1	2.03
Rps23-ps1	1.46272e-31	4.42987	89.38	60.14
Tmem263	5.41972e-26	4.4281	48.04	17.57
Casp8ap2	0.000783461	4.42808	19.79	6.76
& Trerf1	0.0106771	4.42524	6.51	1.35
Nudt17	0.00184354	4.42522	6.19	2.03
Gm43445	0.0206334	4.42365	7.08	2.03
Cdkl5	4.89537e-17	4.4221	14.54	2.7
Armh4	4.29273e-15	4.41975	20.16	7.43
Aldh1a1	5.15262e-32	4.41956	42.04	14.19
Rpl15	1.01291e-13	4.4192	33.12	8.11
Map2k3os	0.0404339	4.41786	2.78	0
D530037P16Rik	3.13358e-07	4.41616	2.34	0
Dpy19l1	6.66403e-12	4.41323	24.84	5.41
Bex4	2.23307e-14	4.41148	26.3	7.43
Nnat	1.22158e-49	4.41133	50	11.49
2900026A02Rik	0.00085849	4.40657	10.37	3.38
Prkg1	1.14962e-32	4.40345	39.51	10.14
Enpep	0.0260475	4.40219	4.36	0.68
Zdhhc16	0.000657235	4.40084	13.46	4.05
Gpc5	6.87213e-05	4.39916	3.73	0.68
Khdrbs2	1.118e-05	4.39623	3.98	0.68
Atr	0.0266196	4.39306	7.14	1.35
Ier5	2.8729e-11	4.3924	41.85	16.22
Dvl2	0.0168605	4.39021	9.23	3.38
Ston2	0.00136942	4.38821	8.41	2.03
Gm8129	3.41887e-16	4.3864	32.49	8.11
Gm3219	6.78583e-24	4.38514	51.2	14.86
Gm8730	6.01639e-16	4.3832	51.14	18.24
Fmo1	0.0436638	4.38245	1.96	0
Gm49329	0.0200865	4.38087	1.77	0
Unc80	7.94937e-10	4.3799	6.13	1.35
L3hypdh	2.40591e-14	4.37578	18.14	4.73
1700096K18Rik	0.0182735	4.37564	7.14	0.68
@^ Tmie	5.00663e-12	4.37313	8.15	1.35
Gm7384	5.29056e-18	4.36628	52.28	18.92
Bora	0.0175523	4.36313	7.65	1.35
Sparcl1	4.36432e-26	4.36257	87.42	78.38
Arxes2	2.90906e-10	4.36134	11.57	2.03
Plod1	4.03225e-34	4.36129	59.67	28.38
Eif3s6-ps1	0.00451194	4.36045	6.38	0.68
Gm44436	8.42552e-08	4.35899	1.9	0
Gm42640	0.00801101	4.35765	1.9	0
& Nr4a2	7.20822e-20	4.35613	40.01	16.89
Ccl2	2.44202e-12	4.35472	25.41	6.08
Sema3e	0.00926682	4.35262	1.77	0
Gm37033	0.0116077	4.35234	10.37	3.38
Hebp1	0.0183685	4.34806	11.06	2.7
4930449I04Rik	0.00126708	4.34614	1.9	0
Dhx33	0.0127875	4.34338	4.93	0.68
Rpl35a-ps2	4.06696e-24	4.33681	65.99	27.7
Dact3	2.03709e-12	4.33038	17.51	4.05
Yeats2	5.47581e-05	4.32448	15.8	6.08
E430024I08Rik	0.0047921	4.31772	8.09	2.7
Dbn1	2.55332e-20	4.31604	25.79	6.08
Rps3a3	2.74009e-25	4.30869	85.78	61.49
& Gli3	6.57102e-08	4.30788	15.8	4.73
S100a11	4.3948e-24	4.30604	58.85	25
Phf13	1.12535e-06	4.30366	18.71	6.08
Skil	1.38995e-09	4.30089	36.41	15.54
Rps26-ps1	2.22643e-24	4.29239	72.44	35.81
Zc4h2	0.0415534	4.2913	3.1	0.68
R74862	0.000405555	4.29079	9.17	2.03
Apex1	8.51569e-08	4.29008	26.23	8.11
& Hmgb3	6.43055e-05	4.28869	20.1	5.41
Polr2h	8.81072e-10	4.28338	27.69	8.11
Gm11539	3.06798e-26	4.28136	75.79	40.54
Spin4	0.00415361	4.27526	4.24	0.68
Klhl3	0.0301251	4.27409	2.28	0
Gm5805	3.19957e-25	4.27286	75.16	39.86
& Six4	2.73918e-06	4.27266	12.39	4.05
Gm20371	0.0385775	4.26863	2.21	0
D430036J16Rik	0.000994314	4.26621	2.34	0
Mir682	7.11542e-20	4.26608	68.71	29.73
Ptprs	1.86303e-13	4.26451	30.91	8.11
Nell2	3.85232e-37	4.26154	18.71	6.08
Psmg4	1.44066e-05	4.25908	23.77	8.11
Rps12l1	9.70388e-05	4.25682	17.83	4.73
Dnm3	0.0155372	4.25272	5.06	0.68
& Arid1b	0.00107766	4.25175	15.17	4.05
Gm5609	0.0278235	4.25026	2.09	0
4930532G15Rik	0.00218527	4.24452	5.06	1.35
Ralgps2	2.17642e-18	4.24314	49.24	20.27
Gm50402	0.0198277	4.24305	2.21	0
Gm37531	0.0322481	4.24111	5.44	1.35
Dpysl3	3.57061e-16	4.24073	29.08	8.11
Mtus2	8.96168e-08	4.24056	10.81	2.03
Pfn2	6.38021e-42	4.24056	52.59	19.59
Mboat7	0.000136648	4.24055	16.12	4.73
Kirrel3	0.00132957	4.24038	1.9	0
Kcnb1	0.0405206	4.23665	3.03	0.68
Pecr	0.000362402	4.23368	9.29	2.7
Gm12529	0.0330458	4.22888	2.21	0
Sdhaf3	0.000987283	4.22161	10.81	3.38
AW554918	0.0254571	4.21567	7.14	2.03
Lekr1	0.00100655	4.21189	6.13	0.68
Rpl10a-ps1	1.90883e-31	4.21124	93.24	72.97
Ankrd35	5.46442e-06	4.21025	6.89	2.03
Gm11353	6.64094e-24	4.20953	96.65	86.49
Gm45073	0.0219918	4.20769	1.26	0
Slit2	8.34413e-55	4.20426	35.15	12.16
& Zim1	2.71806e-05	4.20411	1.71	0
Adgra2	3.34606e-05	4.20373	13.34	4.05
Cmtm5	4.24299e-28	4.20207	40.01	16.22
Shank1	0.0366341	4.20145	2.21	0
Cnn3	4.11404e-40	4.19831	85.34	53.38
Galnt14	0.0134565	4.1949	2.21	0
Gorab	0.000955002	4.19487	10.11	2.7
Sec61b	9.73985e-26	4.19103	81.1	47.3
Wfdc2	3.23368e-17	4.19073	23.58	7.43
& Tcf3	2.31889e-07	4.18769	27.69	7.43
Snrpb2	5.12734e-15	4.18685	43.3	16.22
Rpsa	1.28368e-25	4.18558	77.5	41.22
1500011B03Rik	5.29358e-13	4.181	35.78	11.49
Pcdhb15	0.012687	4.17594	1.58	0
Egfl7	0.00773006	4.17576	8.28	1.35
Gm38398	1.18435e-11	4.17543	2.21	0
Cdh6	3.67983e-05	4.17536	14.22	3.38
Lrrn1	5.40364e-15	4.17516	18.84	7.43
5730420D15Rik	0.000447934	4.17146	5.63	2.03
Slc9a5	0.0189622	4.16827	1.52	0
Bag2	6.45174e-08	4.16604	17.32	4.05
Slc6a6	1.95407e-06	4.16096	26.04	9.46
Slc30a4	0.0233126	4.16095	6.38	2.03
Gm17108	0.00439539	4.15716	2.02	0
Itsn1	1.57844e-09	4.15193	25.6	8.11
Mei4	0.0353821	4.14978	2.47	0
Tceal9	7.61879e-29	4.14725	76.93	41.89
Kif5c	0.0272776	4.14615	4.17	1.35
Gm8692	0.000105373	4.1445	13.53	3.38
Triqk	5.01495e-08	4.14193	13.72	2.7
Gm12097	0.0412147	4.13346	5.5	1.35
Adgrf5	0.000313778	4.13276	3.54	0.68
Clstn3	0.00184563	4.13229	2.47	0
Gm12244	0.0478027	4.13075	2.21	0
Gm45205	0.0133535	4.12696	2.59	0.68
Nbea	1.14126e-09	4.12695	21.87	6.76
Usp50	2.57603e-13	4.12481	36.98	14.86
& Zfp575	0.0113629	4.12445	3.03	0.68
Pde7b	0.00583994	4.12033	7.4	2.03
Agtpbp1	0.0498552	4.1198	8.98	3.38
Gm42943	0.046622	4.11783	1.52	0
Rpl32l	1.87246e-13	4.11625	36.98	10.81
Mfge8	4.05834e-07	4.11588	23.89	9.46
Golm1	1.66647e-05	4.11559	16.62	4.73
Fmod	6.12506e-24	4.11517	7.84	0.68
Stxbp6	0.0461124	4.11446	7.96	2.7
Ripk3	0.00231638	4.11385	7.14	1.35
Tubb2a	5.46479e-14	4.10864	38.69	11.49
Hnrnpa0	1.00926e-23	4.10522	65.04	27.03
Pwp1	0.0235585	4.10417	9.92	3.38
Txnrd3	0.0012494	4.10109	8.72	2.7
& Foxn2	0.0264258	4.10064	11	2.7
Inka1	0.0105044	4.09936	9.92	2.7
Lrrc49	0.000974098	4.09896	8.28	2.7
Usb1	0.0409083	4.09838	6.13	1.35
Pemt	0.0290018	4.09788	2.28	0
Gm47275	0.0048205	4.09562	7.14	1.35
Lrrc17	0.043499	4.09454	2.21	0
& Nme2	7.61879e-29	4.09437	82.05	48.65
Banf1	2.3303e-10	4.09255	41.53	14.19
Gm11942	1.91114e-10	4.09084	32.68	11.49
Phka1	0.010145	4.08705	6.07	2.03
Syne2	2.91114e-05	4.08426	21.11	6.08
Poln	1.92163e-06	4.0739	6.89	3.38
Crls1	2.8958e-05	4.07189	15.42	4.05
& Sox12	0.000783461	4.07162	8.91	2.03
Rpl21-ps8	6.64958e-32	4.0695	91.34	66.22
B4galt7	0.000566995	4.06928	10.56	3.38
Yrdc	4.68435e-06	4.06528	23.51	8.11
Bambi	2.22015e-23	4.06395	45.64	18.92
P3h4	2.33396e-31	4.06177	48.17	17.57
Slc4a4	0.00014216	4.06059	8.85	2.03
Fam102b	0.00320313	4.06002	10.62	2.7
Angptl2	0.0202752	4.05924	7.14	2.03
Gm536	0.00150856	4.05686	2.34	0
Traf4	1.1041e-20	4.05354	47.6	20.95
& Id1	3.6981e-31	4.05024	57.46	24.32
Mzt2	5.52729e-05	4.04918	14.79	2.7
& Zfp697	0.0134513	4.0487	4.17	0.68
@^ Col11a2	3.46765e-56	4.04547	93.36	72.97
Tpbg	2.53667e-32	4.04091	31.48	7.43
Cep85l	0.0117483	4.0409	11.88	4.73
Cdk4	1.49465e-21	4.03788	61.5	27.03
Dtymk	2.42344e-11	4.03603	42.48	15.54
Sesn3	1.38843e-18	4.03599	45.07	18.24
& Tulp1	0.0277675	4.03368	2.15	0
Palld	0.000300726	4.03329	8.22	2.03
Gm37180	0.000263904	4.03325	1.96	0
Fam184a	2.48677e-07	4.03152	17.38	7.43
Efr3a	7.45484e-20	4.02808	51.52	24.32
Abhd2	5.03795e-15	4.02685	25.73	8.11
Gm17936	9.62043e-06	4.02352	5.18	1.35
Rpl6l	2.0712e-25	4.0212	93.24	78.38
Gm44228	0.0209901	4.02032	2.4	0
Camkk1	0.0378212	4.01905	1.52	0
Nup93	9.94369e-13	4.01724	19.15	4.05
Gm10051	0.000669971	4.01688	9.36	2.03
Chn1	2.46713e-10	4.01573	14.03	4.73
Gm43714	0.000647682	4.01536	2.02	0
Adgrl2	3.93121e-17	4.01533	35.97	11.49
Notch2	3.26587e-13	4.0124	27.18	9.46
Psma5	9.23755e-12	4.00873	41.72	15.54
Gm42989	0.00964917	4.0084	3.6	0.68
Uba7	0.0111805	4.00826	8.91	2.03
Gm10237	8.49206e-19	4.00715	54.61	21.62
Als2cl	0.000196785	4.00087	5.63	2.7
Frmd3	0.00153269	3.99958	4.74	0.68
Adam10	1.72218e-07	3.99843	30.09	7.43
Rpl22l1	1.45127e-28	3.99667	78.63	41.22
Kdm2b	0.000917561	3.9948	15.3	5.41
& Hmga2	0.0398972	3.99379	1.96	0
Rps12-ps5	0.00951561	3.98971	4.3	0.68
Gm8213	8.57636e-11	3.9872	36.66	12.16
Gm16070	6.07204e-07	3.9864	5.44	2.03
Gm49337	0.0142127	3.98555	5.82	1.35
Ssr2	1.45858e-26	3.97981	79.2	46.62
Rev3l	5.20838e-10	3.97922	29.77	8.11
Gm7392	2.84819e-27	3.97916	82.68	50
Kcnn3	0.000323015	3.97905	1.96	0
& Thrb	1.51143e-26	3.9766	32.62	10.14
Gm35867	0.00583727	3.97517	2.59	0
Polr2d	3.71499e-15	3.97336	38.43	12.16
Rps8	3.29365e-32	3.97278	91.34	62.84
Xpo5	0.0268952	3.97	9.29	3.38
Gm12681	0.000104914	3.96973	1.45	0
Ugdh	1.79458e-09	3.96894	25.73	6.08
Ip6k2	7.63544e-07	3.9678	22.44	7.43
Ttc3	7.14625e-32	3.96617	73.51	39.19
Hdac8	0.0376339	3.96482	7.65	2.03
Clca3a2	0.00769691	3.96292	1.39	0
Gls	0.0146898	3.96187	16.37	5.41
Gm10343	5.04791e-29	3.95842	76.49	37.16
Rpl34-ps1	1.3514e-32	3.95396	88.69	58.11
Pcdhb17	0.00381708	3.95157	4.87	0.68
Klhl20	0.0391447	3.94021	5.82	1.35
Insyn1	0.000426589	3.93851	7.4	1.35
Rps27	0.0352023	3.93532	9.17	3.38
Proser1	0.00143034	3.93381	16.31	6.08
Prmt1	3.95898e-18	3.92975	59.42	27.7
Prkra	2.01812e-11	3.92471	33.38	14.86
& Csdc2	0.0033877	3.92396	4.55	1.35
Gm44593	1.10148e-07	3.92274	7.84	2.7
Mybbp1a	0.000482571	3.92186	17.32	5.41
Gm43712	2.96907e-16	3.91789	43.05	12.84
E030026E10Rik	0.030851	3.91774	1.52	0
Icam5	0.0213891	3.9115	1.58	0
Ehd1	0.00113884	3.91051	19.22	6.76
Fhl1	0.000902156	3.90823	6.38	1.35
Ptgr1	0.0308305	3.90652	8.91	1.35
Rps11-ps2	1.15367e-12	3.90511	50	22.3
Snrnp40	3.29986e-07	3.9049	27.18	6.76
Fam83e	0.0465425	3.90407	1.64	0
Atxn7l3	4.5539e-05	3.9011	20.23	8.11
Has2	0.0434162	3.90011	1.39	0
Fam171a2	7.09465e-05	3.89921	10.62	2.7
Rnf219	0.00263685	3.898	10.49	3.38
Gm6776	0.000147334	3.88669	10.94	2.7
Srgap3	7.03146e-07	3.87839	16.18	5.41
Airn	2.58702e-05	3.87819	9.54	2.03
Gm47111	0.00569017	3.87766	3.41	0.68
Gamt	7.655e-11	3.87755	22.25	4.05
Nxph4	0.00121069	3.87685	1.64	0
Gm10110	0.0389928	3.8755	8.72	2.7
Phf23	1.03332e-06	3.87469	27.94	10.81
Gm11250	0.0198303	3.87357	2.02	0
Lca5l	0.00634251	3.8735	4.55	1.35
Lmtk3	0.0408561	3.87122	2.34	0.68
Notch1	1.30301e-07	3.87088	24.46	9.46
Bmp5	5.79893e-36	3.86981	35.71	14.19
@ Efna5	1.38147e-08	3.86804	13.08	4.73
Rpl31-ps14	1.81724e-15	3.86444	55.82	24.32
Gm21596	1.83741e-06	3.86262	31.86	12.16
Gm9616	5.4721e-19	3.85765	91.53	77.7
& Zfp286	0.0011521	3.85681	6.57	1.35
Adamtsl3	2.09547e-06	3.85213	7.65	1.35
Draxin	0.0387444	3.84991	1.71	0
Plgrkt	8.915e-07	3.84913	29.27	10.81
Ruvbl1	1.07004e-06	3.84048	23.26	8.11
Gm44639	0.0359529	3.83949	3.92	1.35
& Ybx2	0.0248792	3.83348	1.33	0
Gm6540	0.00818456	3.82861	9.67	3.38
Rps6-ps1	2.46676e-17	3.82719	72.44	43.24
Gm10288	7.88257e-20	3.82452	94.75	86.49
Gm11575	3.34558e-14	3.8236	40.14	12.84
Gm26797	0.00539132	3.8201	4.87	1.35
Astn1	2.9368e-05	3.82003	2.65	0.68
Hspb11	4.45008e-07	3.81887	21.68	7.43
Fzd7	2.04828e-06	3.81477	15.55	5.41
Rap2b	4.77802e-05	3.81403	21.87	7.43
Pappa2	0.00274342	3.80857	1.58	0
Fbxo25	0.000575408	3.80819	10.24	2.7
Cdh2	0.00291077	3.80229	13.34	4.73
Tnfsf12	3.89702e-08	3.8017	25.66	8.78
Bbip1	1.62213e-13	3.80126	43.55	14.19
Mir7654	2.9068e-08	3.79966	29.27	9.46
Myl6b	0.0421827	3.79863	2.28	0
Gm12940	0.000406921	3.79552	14.66	6.08
& Aebp2	3.76066e-05	3.79244	19.72	5.41
Rpl7a	3.28724e-14	3.78597	45.83	16.89
Dap	1.44626e-09	3.78577	39.19	16.89
Rpl35a-ps6	1.40953e-25	3.78517	83.75	52.7
Galnt18	8.09533e-16	3.78176	22.95	8.11
Hddc3	0.0271707	3.77853	6.32	2.03
Rpa3	0.000873708	3.77843	14.29	2.7
Gm12013	8.46188e-12	3.77722	42.6	16.22
Rpl38-ps2	1.31103e-25	3.77665	83.88	51.35
Tsku	0.0297656	3.77523	1.96	0
Cpm	1.94815e-07	3.77434	28.51	14.86
Cop1	0.000529918	3.77351	19.03	7.43
Rxfp3	0.0364203	3.77156	1.77	0
Chst12	0.0144061	3.76918	9.54	1.35
Nedd4	7.93572e-30	3.76876	91.47	68.92
Eef1akmt4	0.00885404	3.76755	6.45	1.35
Ubald2	0.00550293	3.76622	16.12	4.05
Calu	2.15491e-23	3.76377	58.09	28.38
Gm19366	4.56665e-08	3.76233	33.94	12.16
Car10	0.000332719	3.76231	1.45	0
& Zbtb1	3.13432e-07	3.76045	29.65	12.16
Tceal3	1.00029e-23	3.76017	29.33	9.46
Nipsnap1	3.64534e-08	3.75912	17.19	4.05
Rpl29	1.56143e-27	3.75909	90.27	68.24
Gm8750	0.0412756	3.75891	4.17	0.68
Stx1a	0.0322585	3.75871	3.67	0.68
Rhno1	0.00988345	3.75806	13.72	5.41
Gm24447	3.69975e-06	3.75692	56.32	41.89
Gm14414	2.42925e-23	3.75608	93.68	75
Rps9	8.14646e-30	3.75542	95.89	83.78
& Smarcc1	1.74524e-09	3.75337	36.03	13.51
B4galnt4	0.0161791	3.75019	1.45	0
Tmem150c	1.44799e-12	3.74903	8.85	2.7
Polr3d	1.28352e-07	3.74891	23.58	8.11
Gm4895	1.38247e-05	3.74694	19.47	7.43
Gm11488	0.0178835	3.74603	5.69	1.35
Slc35f5	7.15981e-09	3.74225	19.79	6.76
Amer1	0.000769691	3.74047	12.26	3.38
Kti12	6.58293e-05	3.73917	15.74	4.05
Eef1akmt3	6.07527e-05	3.738	3.1	0.68
Gm10784	0.0315849	3.73609	1.9	0
@ Ephb2	0.000133721	3.73497	6.38	2.03
Hnrnpd	1.29263e-15	3.73364	60.18	27.03
Cdc42ep3	3.36577e-12	3.73015	44.56	19.59
N4bp2	2.747e-05	3.72939	18.14	5.41
Spem1	0.000398913	3.72756	2.53	0.68
Gm30938	0.0205999	3.72361	1.9	0
Thsd4	0.00468275	3.72179	8.47	2.7
Sh3pxd2a	0.00230651	3.71836	13.34	4.73
Ppp1r2-ps2	0.000438745	3.71827	10.56	2.7
Hyal2	4.0046e-14	3.71821	20.92	6.08
Mmp14	7.96275e-37	3.71774	68.9	34.46
Saal1	0.0369334	3.71747	8.85	3.38
Gm37720	0.0224073	3.71741	1.83	0
Gm13056	0.000217598	3.71696	1.45	0
Gm3362	1.99759e-17	3.71508	81.54	58.11
Gm45216	0.00142783	3.71439	16.43	4.05
Efna3	0.00651611	3.71308	2.21	0
& Zfp931	0.0143928	3.71229	7.27	2.03
Rpl39	1.11322e-25	3.71184	91.78	70.95
Stmn1	8.15066e-06	3.71171	34.83	14.19
Rpl15-ps2	4.4385e-22	3.71116	90.2	71.62
Lmo4	4.65356e-18	3.71107	64.54	33.78
Sspn	2.05353e-12	3.70916	23.89	6.08
Pdgfa	4.05358e-09	3.70878	18.65	4.05
Rps19-ps2	1.07615e-23	3.7076	80.91	50
C530043K16Rik	0.00193923	3.70723	4.87	1.35
Rnf217	2.88731e-05	3.70623	12.2	4.73
Rps27a	1.22334e-27	3.70522	91.53	71.62
Depdc7	0.014728	3.70313	5.44	1.35
Gm7926	5.88051e-17	3.70303	60.43	28.38
Ttc13	0.00992259	3.70026	9.73	4.05
Gm37988	0.00201933	3.69986	14.54	7.43
Epm2a	0.0428463	3.69646	1.96	0
Dab2	6.48629e-13	3.69531	26.61	8.78
Fkbp14	9.17537e-25	3.69015	28.26	8.78
& Zfp114	0.0184361	3.68849	2.02	0
Ift43	1.19519e-08	3.68355	25.03	8.11
Prtg	0.00107679	3.68195	3.54	0.68
Rab3il1	0.0014776	3.67769	14.54	5.41
Gm37018	0.0241216	3.67557	3.16	1.35
Spindoc	0.000133373	3.67388	12.83	4.05
Krt1	0.0149531	3.67248	2.02	0
Mettl9	2.13021e-15	3.6694	50.06	20.27
Nelfa	0.00090326	3.66498	15.68	5.41
E030013I19Rik	0.0350226	3.66362	3.22	0.68
Gm12918	1.64398e-21	3.663	77.75	45.95
& Arntl2	0.00443467	3.6627	3.73	1.35
Czib	1.69456e-08	3.65761	28.76	10.81
Gas5	2.52371e-23	3.65586	82.93	52.03
Ints6	1.81897e-09	3.65473	29.58	12.16
Susd2	0.00276823	3.65224	1.71	0
G2e3	0.00331565	3.64919	12.64	3.38
Ccdc138	0.0169232	3.64891	8.79	3.38
Col15a1	0.0487155	3.64874	6.57	1.35
Alyref	1.51265e-11	3.64563	46.33	19.59
& Mef2c	0.0440749	3.64407	13.72	5.41
Tpgs2	1.01144e-11	3.64266	26.11	7.43
& Hif1a	4.7118e-22	3.64257	75.85	48.65
Eef1g	4.69124e-22	3.63957	68.33	33.11
Kdm6a	0.00049279	3.63755	17.13	6.08
Slc39a6	5.64404e-08	3.6374	23.01	8.11
& Twist2	7.12295e-35	3.63483	20.54	4.05
Celf4	1.36954e-06	3.63194	12.77	3.38
1700054O19Rik	0.0384461	3.62903	1.58	0
Aatf	0.0204876	3.62756	11	4.05
Gm42971	0.0414938	3.62683	3.86	0.68
C630043F03Rik	0.00172776	3.62388	8.47	4.05
Cnot1	6.17836e-05	3.6228	21.3	6.08
Parp1	1.56606e-05	3.62084	22.38	5.41
Gm7467	0.0264177	3.62016	3.35	0.68
Lrrn2	3.59128e-12	3.6195	8.22	0.68
Heatr5a	0.0403019	3.61667	7.14	2.03
Plcb1	0.00767456	3.61661	5.25	1.35
Rbp1	1.1722e-43	3.6163	91.28	68.24
Tspan6	7.32834e-27	3.6133	42.79	16.22
Wasf3	3.48429e-05	3.60655	10.94	3.38
Gpx8	8.31752e-40	3.60563	65.87	32.43
Fam114a1	1.3639e-23	3.60524	37.93	12.84
Svbp	3.50744e-18	3.6052	62.33	31.76
Gm10269	2.3693e-22	3.60284	76.68	42.57
Trib1	3.99036e-06	3.60205	28.89	14.19
& Id2	8.85952e-35	3.59962	81.92	49.32
Plpp4	0.033431	3.599	7.02	2.03
Ttc6	0.000129742	3.59572	2.97	0.68
Ubash3b	0.0162774	3.59459	8.85	4.05
Nod1	0.00434103	3.59327	5.75	1.35
Rbbp7	1.68654e-15	3.59321	59.54	30.41
Gm7808	1.79866e-22	3.593	79.08	45.95
Eva1b	9.30531e-19	3.59296	39.7	12.84
Etl4	9.50282e-06	3.59028	14.85	4.05
Tmem254b	1.5181e-24	3.58695	58.22	27.03
Sac3d1	0.0089164	3.58405	9.67	2.7
Xkr6	0.00615234	3.58208	5.5	1.35
Tmem39b	0.0247371	3.58089	8.53	2.7
1110013H19Rik	0.024333	3.5804	1.83	0
Zswim6	7.42854e-08	3.57933	22.19	8.11
Tnnt3	0.0414504	3.57924	1.45	0
Prrg2	4.58295e-07	3.57889	16.88	4.05
Rpl21	3.07947e-24	3.5752	82.87	52.7
Trp53i13	3.69362e-10	3.57497	28.7	11.49
& Jarid2	0.00123936	3.57173	20.61	8.11
Cul7	6.52612e-05	3.57164	14.48	5.41
She	3.3761e-05	3.57157	4.61	1.35
Fam20a	9.39423e-05	3.57015	15.55	6.76
Ulk2	0.000148795	3.56999	17.13	5.41
Igfbp2	1.50503e-72	3.56963	94.44	73.65
Pcgf6	0.00859322	3.56797	9.54	3.38
Gm20604	0.00824528	3.56677	11.06	4.05
Rpl7-ps8	0.000148282	3.56421	16.5	6.08
Dcbld1	3.95266e-05	3.56379	11	4.05
Akap17b	2.25557e-06	3.56373	13.78	4.05
B3galt1	0.0240865	3.56354	7.52	2.7
Gm20568	0.000251307	3.56329	11.82	2.7
Abcc9	0.0346769	3.56137	5.75	1.35
Gm15666	0.0036821	3.5604	4.68	1.35
Adam30	0.00141988	3.55861	1.45	0
Ppil3	0.000732338	3.55662	17.83	7.43
& Zfp318	7.3907e-07	3.55544	22.69	8.78
Dynlt1f	3.75309e-09	3.55457	38.43	14.86
Gm6440	0.00299893	3.55216	14.66	4.73
Dock4	0.00745594	3.55162	8.98	2.7
Fut8	1.00827e-11	3.5511	34.64	12.84
Gm5687	0.000435815	3.55042	9.42	2.03
Rps19	2.33074e-23	3.54972	76.61	41.89
Maoa	0.000690552	3.54808	11.38	4.73
Abhd10	5.0845e-05	3.54806	16.69	5.41
Colgalt1	2.67567e-10	3.54669	32.74	10.14
Hccs	0.0482601	3.54532	9.04	2.7
Gm11824	2.91502e-05	3.54521	25.47	8.11
Magoh	1.97003e-11	3.54378	44.37	16.89
Isoc1	4.64045e-07	3.54245	25.66	9.46
Rpl19-ps11	4.24625e-24	3.54201	93.05	75.68
Trmt112	2.36102e-17	3.54161	53.79	20.95
Inava	0.0403019	3.54108	1.71	0
Commd7	2.26237e-05	3.54088	25.47	9.46
Hspa12b	0.037254	3.54041	3.22	0.68
Gm7600	1.98986e-18	3.53885	67.7	35.81
Akt3	0.00301811	3.53832	13.27	4.73
Esd-ps	0.0246922	3.53733	6.38	2.03
Anapc10	1.0473e-06	3.53647	21.3	6.76
Gm16133	0.00131565	3.53641	4.11	1.35
Morc2a	0.0354996	3.53544	8.28	3.38
Rpl23	7.27812e-20	3.52902	96.21	88.51
Macrod2	0.00439048	3.52418	8.91	2.7
Drp2	1.38802e-09	3.52339	9.23	2.7
Gtdc1	0.00462613	3.52152	8.91	3.38
Cdc25a	0.0213213	3.52037	10.3	3.38
Gm10073	1.35298e-15	3.52026	95.64	86.49
@ Efnb1	0.000331899	3.51664	12.33	4.05
@^ Pnpt1	0.00777971	3.51577	11.82	4.73
Acot1	7.40611e-46	3.51561	62.01	27.03
Trpc3	0.00395772	3.51555	1.77	0
Mamstr	0.00863868	3.51517	3.73	0.68
Ttll7	5.23451e-05	3.515	9.36	2.03
Shf	0.0193886	3.51232	8.79	2.7
Stk25	2.45091e-08	3.50998	30.85	12.16
Scml2	0.0238161	3.50963	1.9	0
Eef1b2	1.54851e-17	3.50548	86.98	68.24
Myl9	1.544e-38	3.50516	39.06	11.49
Pcolce2	4.94707e-22	3.50498	34.45	13.51
& Zfp57	1.17035e-23	3.50463	10.75	1.35
4932441J04Rik	0.00643873	3.50084	1.58	0
Anapc4	6.07519e-08	3.49496	25.92	10.14
Tusc3	1.58227e-13	3.49402	40.96	14.86
Ninj2	5.29639e-08	3.49244	8.53	2.7
Gm10033	0.00120048	3.49166	16.31	7.43
@^& Rest	1.04184e-14	3.49057	48.93	20.27
Mgarp	0.0418548	3.48554	1.26	0
Arhgef7	0.0169232	3.48491	11.57	5.41
Panx1	0.0180299	3.48411	7.65	2.03
Asap3	4.01642e-13	3.48283	16.56	6.08
Gusb	0.00521876	3.48096	17.26	7.43
Atcayos	0.000137333	3.47994	3.16	0.68
Lactb	0.000714733	3.47945	17.76	6.08
Rims1	0.000987682	3.47903	5.63	1.35
& Etv4	2.05887e-19	3.47859	19.66	6.76
Cpne2	2.25331e-05	3.47788	18.33	6.76
Tubg2	0.0384534	3.47622	3.03	0.68
Gm15793	1.92608e-16	3.47605	67.26	37.16
Klhl11	0.0041179	3.47581	11.95	5.41
Rps24	1.53407e-21	3.47428	97.91	93.24
Gm45669	0.00173907	3.47217	1.52	0
Gm6654	1.29473e-18	3.47172	66.37	32.43
2310010J17Rik	1.64135e-06	3.46953	20.54	7.43
Fzd10os	0.000925046	3.46922	8.6	2.7
Scn1a	0.0143564	3.46838	2.4	0.68
Wsb1	5.60838e-12	3.4674	46.46	22.97
Thbs1	3.9117e-16	3.46651	29.27	9.46
Gm7809	0.00243872	3.46645	7.14	0.68
Col4a4	5.30326e-09	3.46634	21.74	11.49
Nudt21	2.09527e-07	3.46519	26.55	6.76
Spats2	1.50682e-09	3.46474	22.88	9.46
Agbl3	0.0015345	3.46454	10.75	4.73
Tmed2	1.20725e-11	3.46166	47.03	21.62
Adgrg6	2.6154e-07	3.46154	14.92	7.43
Kdelr2	5.53059e-23	3.46149	65.55	33.11
Gbp7	0.00657286	3.45782	10.05	2.03
Cfap20	3.07868e-16	3.45734	44.5	14.86
Fgf12	0.000908343	3.45698	5.75	1.35
Tnrc18	1.85513e-07	3.45657	26.86	8.78
Usp12	0.0139169	3.45651	12.39	4.73
Ncam2	7.89186e-05	3.45513	6.51	1.35
Eml1	0.0443023	3.45027	4.8	1.35
Prkag2	5.31034e-05	3.44786	10.81	2.03
Snord104	0.0282966	3.44676	3.35	0.68
Gm6292	7.23405e-14	3.44553	17.13	4.05
Armcx1	9.85841e-10	3.44547	21.3	6.08
Lrch2	3.47307e-06	3.4446	9.23	2.03
@ Cacna1d	4.85789e-05	3.44325	12.39	2.7
Tgfbr1	0.000289487	3.44284	17.45	5.41
Ephb4	9.16625e-06	3.44017	12.01	3.38
Ggt5	0.00235267	3.43992	4.49	0.68
Eif3f	9.30626e-25	3.43949	83.25	56.76
C1qtnf5	4.29381e-05	3.43915	10.68	4.73
Gm2000	7.43405e-23	3.43888	90.64	68.92
Nphp3	0.00369052	3.43621	7.02	2.03
Ola1	1.09767e-12	3.43446	50.57	24.32
& Zfp580	7.24414e-14	3.43357	31.48	10.81
Tmem29	0.00144554	3.43313	15.17	5.41
Col25a1	2.91483e-42	3.43256	39.51	16.89
Kcna4	5.41582e-34	3.43179	10.11	2.03
Rps4x	7.66137e-24	3.43088	93.99	79.05
Gm13864	0.00649994	3.43037	10.75	4.05
Nt5e	0.00456132	3.42907	9.73	4.05
Gm44895	0.0141689	3.42832	1.2	0
Btbd3	0.00298637	3.42534	15.17	6.76
Ptma	3.19423e-22	3.42472	84.7	57.43
Kcns1	0.00539486	3.42461	1.83	0
Lpp	1.75625e-10	3.42431	36.22	16.22
Rpl37a	2.75435e-22	3.42399	80.53	48.65
Ndp	1.05057e-22	3.42338	15.68	6.08
Adgrl3	1.00301e-12	3.42329	29.27	10.14
Grm8	1.57946e-05	3.42327	1.39	0
& Zfp383	0.028794	3.42232	5.44	2.03
Gm6159	0.000440694	3.42184	12.64	4.05
Rpl22	2.28115e-26	3.42017	87.86	60.14
Nkd1	8.30457e-07	3.41946	17.57	4.05
Gm10263	4.06494e-19	3.4191	78.63	49.32
Rpl27	0.00111371	3.41849	17.57	6.08
Rbbp9	1.84341e-06	3.41615	20.42	8.11
& Zfp454	0.0406496	3.41447	2.78	0.68
Tm9sf1	1.80731e-06	3.41255	23.26	8.11
Tnmd	1.43485e-06	3.41179	9.42	3.38
Lrrc41	0.00769691	3.41139	11.5	4.05
Gpc2	0.00994579	3.41084	6.7	2.7
Rps11-ps1	3.22957e-16	3.40959	55.12	22.97
Kctd20	0.0411632	3.40833	12.52	4.73
Bag4	0.00542722	3.40734	12.01	4.05
Mab21l2	1.34559e-06	3.40651	1.52	0
Daam2	1.79242e-09	3.40546	19.03	7.43
Gm5425	3.10864e-22	3.40532	73.2	41.22
Gm44439	0.000516875	3.40507	1.83	0
Ikbip	5.38985e-15	3.40504	43.93	22.3
Gm4544	0.0323717	3.40175	1.2	0
Bex1	1.93536e-09	3.40166	18.77	6.08
Btrc	0.00769335	3.39955	16.56	7.43
@^ Triobp	0.00101244	3.39768	19.47	6.76
Ddah2	8.53077e-29	3.3966	61.82	25.68
8030487O14Rik	0.00236339	3.39571	1.64	0
Ppp1r14b	2.94301e-16	3.39478	59.86	30.41
Hnrnpa1l2-ps2	0.0480829	3.39367	5.31	1.35
Gle1	0.0129699	3.3921	14.29	6.08
Rrbp1	3.9389e-16	3.39151	86.16	68.92
Rps3a2	5.86771e-21	3.3893	91.78	76.35
Acox3	0.0281325	3.38906	13.91	7.43
Coil	0.00863388	3.3865	8.34	2.7
Enpp1	1.77885e-12	3.38608	18.52	6.08
Slc25a27	0.00539132	3.38499	12.39	4.73
Cyp51	3.15545e-05	3.37984	23.96	11.49
Pak3	0.0376545	3.37849	4.49	0.68
Prcd	0.00216213	3.37611	3.16	0.68
Trmt10b	0.0222003	3.37555	7.59	2.03
Plscr3	1.0296e-05	3.37166	25.28	10.14
Nxn	0.000612897	3.36943	12.77	3.38
Gm3364	0.000426589	3.36744	1.45	0
Gm13611	1.65219e-13	3.36522	49.62	20.27
Rpl31-ps11	9.56796e-08	3.36446	27.24	8.78
Csf1	0.00585356	3.36439	9.54	3.38
C78859	0.028484	3.36109	0.88	0
Erh	6.05477e-14	3.36072	48.99	19.59
Bmp1	8.06487e-22	3.36065	35.21	14.19
Glt8d2	0.0308509	3.35919	1.58	0
Hs3st5	0.0159253	3.3588	1.9	0
Gm42981	0.0278536	3.35445	1.77	0.68
Syncrip	1.78647e-10	3.35401	43.68	19.59
Pbdc1	0.00027938	3.3536	22	9.46
Grp	0.0126004	3.34998	1.77	0
Rpl36a-ps2	1.91632e-17	3.34839	89.95	71.62
Tial1	1.3815e-07	3.348	34.39	13.51
Rps8-ps2	9.85663e-16	3.34667	57.33	25.68
Arf5	9.32268e-23	3.34396	75.66	43.92
Smc2	0.0160064	3.34243	15.23	4.05
Entpd6	0.00418718	3.34125	7.96	3.38
Ap1s1	1.06828e-05	3.33964	24.4	9.46
Mapk1	1.51134e-06	3.33756	33.82	14.19
B630019K06Rik	0.00360671	3.33739	7.77	3.38
Gm20430	5.76388e-08	3.33528	43.36	21.62
Gm49179	0.0175919	3.3342	2.21	0.68
Ddost	1.46622e-21	3.3329	72.76	41.89
Fasn	0.00107624	3.3329	16.06	6.76
Rmnd5a	0.02935	3.33284	14.41	6.76
Mbd5	0.00837775	3.33218	11.31	4.73
Sema6a	5.34494e-06	3.33206	16.56	7.43
Lmo3	0.0133535	3.33199	1.9	0
Usp11	1.63759e-05	3.3313	15.04	5.41
AC124742.1	5.15599e-21	3.33077	93.43	77.03
Ssbp2	2.90126e-11	3.3286	49.43	27.03
Prrc1	1.66577e-09	3.32801	32.74	12.84
Gm42480	0.0139908	3.32695	1.58	0
Fkbp9	3.10206e-25	3.32309	50	22.3
Trappc6a	3.13236e-05	3.32302	28.07	12.16
Smchd1	3.92143e-08	3.32223	46.9	23.65
Gm26980	0.0301251	3.32141	1.52	0
Pdgfd	1.51355e-08	3.31648	15.11	6.08
Pafah1b3	1.81897e-09	3.3157	33.94	12.16
C1qtnf4	2.58838e-22	3.31156	42.48	19.59
Bloc1s2	0.0393354	3.31117	14.73	7.43
Rpl36	3.18448e-18	3.30976	81.98	56.08
Plpp5	6.33948e-14	3.30937	26.36	7.43
Lxn	4.12679e-10	3.30882	28.32	8.78
Tasor2	0.00106957	3.30819	13.91	4.05
Gm19810	1.26308e-15	3.30745	54.3	23.65
Slc35d3	0.00263605	3.30715	3.35	0.68
Gm11627	0.00372129	3.30688	6.64	1.35
Trub1	0.0345622	3.30479	7.4	2.7
Nbl1	5.23666e-62	3.30245	82.55	54.73
Adcy4	0.0360619	3.30196	3.73	1.35
Chmp2b	5.33137e-08	3.29921	36.09	16.89
Gm14586	4.62e-18	3.2981	81.8	54.05
Fndc4	3.56781e-08	3.29717	17.95	6.76
Traf3	2.63356e-05	3.29645	15.49	6.08
Rps12-ps2	0.0268189	3.29347	1.83	0
1700012C14Rik	0.0323034	3.29333	1.14	0
C1qtnf12	5.51452e-05	3.29235	16.62	3.38
Rhbdl1	0.000226454	3.28763	9.92	4.73
Steap2	0.0086303	3.28701	4.93	1.35
Lpar1	1.17565e-28	3.28621	55.5	29.05
Zcchc3	6.07934e-05	3.2834	15.93	6.08
Htr2a	0.000176688	3.28174	1.39	0
Ccdc86	0.00625205	3.28128	15.3	6.08
Ranbp1	6.68721e-12	3.27936	59.29	32.43
Asap1	2.20823e-12	3.27554	54.36	26.35
Gulp1	1.48097e-22	3.27431	36.41	12.84
C030005K06Rik	0.000340961	3.27165	5.18	2.03
Pcdhac2	0.00525997	3.27148	7.59	1.35
Cfdp1	7.17508e-12	3.26897	52.65	27.7
& Thap12	3.34565e-18	3.26846	44.94	18.92
Eml4	3.54635e-13	3.26841	46.27	20.95
Hmgn1	1.39351e-19	3.26625	80.72	54.73
Ube2z	0.0115481	3.26475	15.3	7.43
Selenom	3.97613e-26	3.26437	81.23	58.11
Lrrc8a	0.00674753	3.26284	13.27	4.73
Tpst1	5.40316e-07	3.26283	15.36	5.41
Gm12261	0.0439637	3.26243	8.91	3.38
Crybb3	0.000481472	3.26165	4.05	0.68
& Rel	0.00076161	3.26133	23.32	9.46
Lsm2	1.36069e-05	3.25951	27.94	10.14
Lrrc8c	0.0063383	3.25524	13.78	4.73
Gmds	2.68474e-23	3.25366	41.02	14.19
Gm22813	0.0243278	3.25304	1.14	0
R3hdm1	4.56183e-07	3.25291	38.43	17.57
& Tgif2	0.000390803	3.25163	11.31	3.38
Cln5	0.00116975	3.25093	18.02	6.76
Ddx50	3.35221e-10	3.24992	64.98	45.95
Ptx3	3.02763e-11	3.2484	9.54	2.7
Map9	8.58403e-06	3.24693	12.77	4.73
Sdc2	1.31034e-21	3.24646	44.18	18.24
Itgb1	2.12772e-20	3.24581	72.31	41.89
Pdlim7	0.00106957	3.24514	17.83	8.11
Lsm5	0.00932956	3.24463	14.22	5.41
Rpl7	1.37917e-20	3.24447	91.28	77.03
Tmem117	0.000315076	3.24444	9.04	2.03
Myoc	4.00792e-05	3.2424	2.65	0.68
Cetn3	2.66805e-11	3.24172	46.97	20.27
B930086L07Rik	0.0318506	3.23935	6.45	3.38
Ski	4.97968e-08	3.23931	27.62	10.81
Scai	5.71524e-05	3.23755	15.3	6.08
Lrrcc1	6.0596e-07	3.2366	21.68	6.08
Mthfd2l	8.1832e-06	3.23149	20.16	7.43
Gm48565	0.0136332	3.22922	7.33	3.38
Gm26205	4.43007e-05	3.22902	15.61	5.41
Eprs	1.01219e-15	3.22895	66.12	37.16
Myh15	0.00714187	3.22807	1.14	0
Klhl13	2.63854e-06	3.22641	15.8	6.08
Gm47987	0.019071	3.22632	1.77	0
Gm13456	3.10246e-10	3.22555	47.41	22.3
Lum	2.16892e-23	3.22538	47.41	27.7
Megf6	0.0285624	3.22365	4.55	1.35
6530437J22Rik	0.03417	3.2236	1.33	0
Tex10	0.00920715	3.22293	14.29	5.41
Agfg1	1.75293e-06	3.22283	31.8	13.51
Trim27	1.97396e-06	3.21827	26.17	8.78
Plat	1.41783e-07	3.21706	19.6	5.41
& Sub1	3.27904e-20	3.21655	73.14	41.89
Spata33	0.00497222	3.21654	3.54	0.68
Rtl8a	1.10778e-16	3.21112	48.23	22.97
Rpl34	3.95796e-23	3.21071	89.82	68.24
Nol9	0.034579	3.20942	8.34	3.38
Lyrm1	0.0202604	3.20837	5.56	1.35
Tsen15	9.56192e-15	3.20787	39.13	16.22
Hspd1-ps3	1.34003e-05	3.2063	21.87	8.11
Gm43426	1.19985e-06	3.2029	5.69	2.03
& 2610008E11Rik	0.00553758	3.20193	12.26	4.05
Gm10120	2.82845e-10	3.20147	45.07	20.95
Cst3	1.4219e-12	3.20147	95.95	89.86
Gm7776	0.00300628	3.19866	15.8	4.73
Fxyd4	0.0228238	3.1967	3.35	0.68
& Zfp184	0.00891977	3.19551	4.87	1.35
Ran	8.94838e-12	3.19365	59.67	33.11
Atp8b2	0.0493607	3.19313	5.63	2.03
Shoc2	2.73429e-06	3.18862	31.23	15.54
Pacs1	0.00730676	3.18544	10.3	3.38
H2az2	2.62482e-14	3.18528	80.91	58.78
Picalm	4.84564e-06	3.1849	35.59	16.22
Tmem165	6.95821e-12	3.183	43.43	18.92
& Snapc4	0.00106228	3.18077	7.02	2.03
& Mta1	2.63942e-05	3.17862	23.39	10.81
& Zfp608	5.55196e-06	3.17759	28.89	12.16
Gm12254	5.05915e-19	3.17701	92.79	81.08
Metrnl	1.06734e-07	3.17649	24.59	8.78
Gm8226	0.001406	3.17545	17.45	6.08
Hnrnpa1	3.03881e-11	3.17451	44.06	18.24
P4hb	6.68851e-26	3.17255	69.22	32.43
Tmem216	0.0241822	3.16844	9.67	4.05
& Nsd2	0.0312029	3.16551	15.23	6.08
Phyhipl	0.0266244	3.16432	5.69	2.03
& Tshz1	0.0182632	3.16404	12.58	5.41
Gm4928	0.00426837	3.16062	18.77	8.78
Erp29	2.55526e-18	3.15978	77.81	49.32
Arl14ep	0.00014739	3.15908	16.69	6.76
Klhl23	0.000923939	3.158	13.4	6.08
Rplp1	3.70571e-13	3.15733	96.65	90.54
Rcan1	2.65719e-07	3.1563	19.79	7.43
Rbm3	1.65185e-13	3.15611	63.08	34.46
2810006K23Rik	5.02888e-05	3.15298	17.64	7.43
Rad17	0.000321677	3.15152	19.28	6.76
Rps25-ps1	5.50071e-15	3.14868	65.61	35.81
Impdh2-ps	3.76731e-10	3.14798	41.02	16.89
Tnfaip6	5.92176e-11	3.14484	32.11	14.19
Tram2	0.000513225	3.1448	9.8	2.7
& Meis3	0.00331909	3.14437	10.37	4.05
Samd5	0.0088313	3.144	5.94	0.68
Dpysl2	0.0049307	3.14386	16.88	6.08
& Tcf12	3.43914e-06	3.14384	36.09	17.57
@^ Ror1	0.00719091	3.14272	5.56	2.03
Abhd14a	3.78221e-09	3.14227	29.14	11.49
Lpcat1	0.000496589	3.13943	17.64	6.08
Myzap	1.96092e-06	3.13825	15.42	7.43
Smco4	3.18826e-16	3.13703	29.77	10.81
Entpd7	0.00966547	3.13525	7.84	2.03
Gm48203	0.00423659	3.1331	1.64	0
Gm48717	0.000301811	3.13223	4.11	0.68
Bnip1	0.0197695	3.13153	8.91	3.38
Brd3	3.10624e-09	3.13064	39.51	16.89
Rpl30	4.66064e-18	3.13032	89.57	73.65
Uhrf2	0.0085304	3.13013	23.77	12.16
Rpl36-ps2	2.15333e-16	3.12873	75.54	46.62
& Thap4	0.0163518	3.12657	9.29	3.38
Gm12337	6.22893e-07	3.1243	27.94	12.84
Tnfrsf10b	0.00637844	3.12355	3.6	0.68
Cask	1.65954e-13	3.12174	35.27	14.86
Gm15421	4.54464e-16	3.1212	78.13	52.03
Gm32817	0.00123895	3.12069	2.97	1.35
4833422M21Rik	0.00384169	3.11832	1.52	0
Brix1	6.21192e-05	3.11809	24.27	8.11
& Nr2f1	0.0177202	3.11781	15.23	8.11
Cpsf3	0.00718452	3.11583	14.22	5.41
Gpc4	4.72624e-06	3.11504	9.99	3.38
Tbc1d10a	7.5014e-12	3.11466	27.81	9.46
Fam221b	0.0426706	3.11459	1.33	0
Ttc37	0.0143112	3.11245	11.44	5.41
Gm37082	0.0116096	3.11025	7.65	2.7
Gm15483	1.13774e-21	3.10983	83.25	59.46
Fmr1	1.58594e-09	3.109	40.96	17.57
Pard3b	0.00378384	3.10889	12.52	5.41
Crtc1	0.00191395	3.10832	9.1	4.05
Gm45650	3.67731e-05	3.10805	1.33	0
Suv39h2	0.00364619	3.10711	6.95	1.35
Idh1	2.50087e-11	3.10679	34.07	13.51
Brinp1	0.0150544	3.10523	2.28	0.68
Gm43504	0.00978712	3.1044	1.01	0
Pcolce	9.04316e-17	3.10405	29.9	9.46
Unc13b	0.000914542	3.10314	11.88	5.41
Spast	0.000816058	3.10132	22	10.14
Cpd	1.48462e-11	3.10072	44.25	25
Gm5586	0.000127736	3.10065	25.28	11.49
& Foxf2	1.65165e-08	3.09871	18.9	6.08
Ssbp3	2.61158e-07	3.09503	37.48	19.59
Cmss1	0.000978872	3.09497	14.6	5.41
Usp28	0.0114125	3.09409	6.38	1.35
Gm8430	7.59086e-18	3.09377	93.99	86.49
Kdm1a	3.21331e-13	3.09238	56.26	29.05
2510009E07Rik	0.000880167	3.09131	13.02	3.38
Ppp1r9a	0.0255805	3.09125	13.46	6.08
H3f3a	3.6541e-18	3.09036	84.77	66.89
Dlg4	5.303e-05	3.08917	15.99	6.76
Ccl7	1.31343e-14	3.08881	24.15	3.38
@^& Pou3f4	3.20117e-61	3.08801	90.01	68.24
Ptbp2	0.0183542	3.08731	17.07	9.46
Pfn1	1.27037e-17	3.08731	78.13	54.05
Vmac	9.10932e-05	3.08719	11.06	3.38
Actl6a	0.000816877	3.08636	25.54	11.49
Aprt	5.54273e-15	3.08627	55.25	27.03
& Rfx7	0.00310703	3.08382	15.68	6.08
Rala	6.56033e-13	3.08312	52.78	26.35
Septin2	2.54043e-13	3.08218	50.57	24.32
Neo1	6.13129e-15	3.08136	35.34	14.86
Ergic1	9.31783e-05	3.07786	16.81	6.76
Gm3379	5.21743e-20	3.07596	93.49	79.05
Nifk	0.0243742	3.0756	11.13	3.38
& Ebf4	0.0140428	3.07195	5.69	1.35
Tcim	0.0270916	3.06966	7.46	2.7
Olfml1	4.26019e-06	3.06907	14.98	3.38
& Trps1	0.00107824	3.06882	20.92	10.14
Ntn3	0.000304488	3.06635	8.03	2.7
Rpl9-ps7	7.02269e-14	3.06592	59.8	29.73
Fbxo11	2.53809e-05	3.06549	26.49	11.49
Shisa2	0.00242415	3.06538	13.15	4.73
Ptov1	5.46573e-28	3.06442	76.68	45.95
Mnat1	6.55997e-05	3.06386	23.77	11.49
Fbxo45	0.00936139	3.06235	9.36	2.7
Gnb2	1.15373e-17	3.06155	80.53	54.05
Gm13524	0.0213075	3.06094	1.71	0
Rgs2	2.30844e-09	3.05955	41.15	18.24
Gm15270	0.00246006	3.05655	6.64	2.7
Ppil1	0.0148606	3.05631	14.54	6.08
Sms-ps	7.2189e-30	3.05494	57.08	26.35
Gm9083	0.0381883	3.05488	10.68	3.38
Zfp330	0.00280462	3.05415	16.56	6.76
Angpt4	0.0153896	3.05386	1.26	0
Rps13-ps2	1.10118e-17	3.0537	76.99	50
& Ybx1	2.22555e-14	3.05346	88.56	73.65
Rspo3	0.00290567	3.05316	7.14	2.03
@^ Pde1c	3.30095e-05	3.05221	14.85	5.41
Pdia3	9.25505e-12	3.05085	90.64	81.08
Morf4l2	3.3346e-20	3.05033	62.39	30.41
Ift74	2.76164e-10	3.04973	34.77	17.57
Fam49b	0.000211097	3.04919	28.07	12.84
Sae1	9.99376e-06	3.0488	29.77	12.84
Bcl9	2.25858e-05	3.04848	18.39	6.76
& Zkscan1	0.00615926	3.04841	18.52	10.14
Stx6	0.00497391	3.04597	17	7.43
Frzb	0.0103816	3.04528	4.74	1.35
Gm4204	4.53513e-13	3.04259	53.86	24.32
Gdnf	0.0132428	3.0425	3.79	1.35
2410002F23Rik	0.0015817	3.04243	19.34	10.14
Arrdc4	2.9517e-06	3.04178	20.92	9.46
Fut10	0.00932519	3.04052	5.88	1.35
Fam199x	0.00584218	3.03833	8.53	2.7
Anp32b	2.86029e-05	3.03628	42.92	24.32
Cmtm3	9.38653e-06	3.0353	22.31	8.11
Rps5	3.66302e-23	3.03422	95.58	85.14
Tmem258	6.17467e-09	3.03358	54.11	31.08
& Smad7	0.000170964	3.03316	29.77	17.57
Ttc28	7.41897e-13	3.03303	29.77	11.49
Kdm6b	1.94758e-07	3.03065	38.87	19.59
Eif4e	1.5514e-09	3.02902	41.91	18.24
Ece1	0.0332224	3.02893	9.42	2.7
Septin11	3.18108e-15	3.02693	54.17	30.41
Ppp3ca	6.8491e-09	3.02458	54.17	33.11
[truncated: 2,097 more rows]

## Sheet: Glial cells
Gene name	FDR step up (P8 vs. P20)	Fold change (P8 vs. P20)	% exp. cells P8	% exp. cells P20
Otor	5.85336e-07	7.99692	10.9	2.38
@ Tectb	0.0349127	7.39271	3.16	0.11				Nomenclature
Ncan	0.00196591	7.12441	1.11	0.22				@	deafness / key gene
Mpz	2.72747e-05	5.86346	7.74	1.41				^	deafness gene
Cbln2	2.96066e-17	5.02724	1.9	0.32				&	transcription factor
9630013A20Rik	1.51407e-40	4.25614	5.37	2.59
Col9a2	0.0492882	4.20934	6.32	3.14
St8sia3	0.00111488	3.87433	1.11	0.43
Hoxb3os	4.92426e-08	3.85769	1.74	0.43
@^ Slc26a4	0.0363511	3.84061	1.58	0.54
& Gsx1	0.00102065	3.83707	0.63	0.11
& Dbx2	0.000213961	3.81104	1.26	0.43
Gm44440	0.00271367	3.79509	0.47	0
Tekt5	0.0356512	3.54025	0.32	0
Marcks	0.0411778	3.48891	9.95	7.46
Gm37051	1.96276e-09	3.36511	1.58	0.65
Gapdh-ps14	0.00293234	3.31431	2.21	1.08
Folr2	0.0145908	3.19987	1.26	0.11
Gm37409	0.013366	3.14242	1.9	1.3
Crmp1	2.92107e-09	3.13067	2.84	1.41
Gm12043	0.030947	3.12753	0.79	0.43
Gm15743	7.13992e-05	3.03883	3.32	2.7
Ramp2	5.15006e-08	3.03431	35.86	54.16
Mgp	0.00110549	2.97163	10.9	6.92
Gm6226	1.58253e-08	2.96606	1.11	0.22
Arxes2	0.024986	2.92582	5.37	4
Gm14111	0.00123844	2.92423	0.95	0.11
Gm5871	0.023494	2.90097	1.74	0.97
Gm12749	0.0316729	2.87295	1.11	0.65
Gm44895	0.00428195	2.87035	2.37	2.05
Gm8330	1.39198e-05	2.85811	3.16	1.19
Gm15349	1.66794e-08	2.83511	0.95	0
Neb	0.0074321	2.81513	0.95	0.22
Bex2	2.31533e-08	2.70805	13.11	9.73
Gm8174	0.0019334	2.68092	1.26	0.32
Septin3	0.000470647	2.64881	3.16	1.95
Gm49337	4.8951e-08	2.63505	12.95	12.54
Gm44894	0.000923508	2.61054	1.42	0.97
Nexmif	5.86293e-05	2.60305	2.69	1.19
Gm37941	2.80289e-08	2.60207	2.37	1.51
& Rfx4	0.0476854	2.54616	0.79	0.54
& Zfp977	0.00668661	2.51359	1.11	0.65
Gm47210	0.000993858	2.50476	1.11	0.32
Abca4	6.51573e-05	2.48957	1.74	0.97
Gm26039	0.0458287	2.43366	0.32	0
Gm42902	0.00589906	2.42758	0.95	0.22
Thbs3	3.78593e-06	2.3793	16.43	16.32
Gm6607	3.3081e-05	2.37119	4.58	4.22
Gm47305	0.00273554	2.35537	0.79	0.11
5830418P13Rik	0.0425033	2.33848	0.95	0.32
Gm7384	0.0180716	2.31142	29.86	28
Gm31300	0.0411473	2.27261	0.47	0
Lrtm2	0.000132907	2.24856	2.84	2.16
Rtn1	0.0155975	2.23753	5.37	3.57
Dpysl4	0.0151938	2.23408	3	1.51
Gm26205	0.0257767	2.22432	13.59	12.32
Scrg1	3.62164e-52	2.22039	74.57	63.68
Gm47135	0.00851724	2.20636	2.84	2.38
Gm4929	0.0355027	2.17138	1.11	0.43
Gm8513	0.0482424	2.13417	1.11	0.43
Gm12328	0.0382134	2.11986	3.32	2.49
Rps15-ps3	0.00603953	2.07408	49.92	48.86
Gm8115	0.0206294	2.01867	1.42	0.76
Nalcn	0.00323127	-2.00028	1.26	5.51
Gm6055	2.41605e-05	-2.00061	2.21	9.3
Gm13328	0.00088413	-2.00066	0.63	3.78
Cd59b	2.142e-28	-2.00099	3.95	16.11
Poc1b	6.9209e-11	-2.00413	2.69	10.38
Gm50455	1.57093e-07	-2.00706	2.05	6.92
Gm30074	0.0361655	-2.00995	0	0.76
Rpl27a-ps1	0.0212183	-2.0101	0.79	4.65
Gm9256	0.00471052	-2.0126	0.47	2.38
Zfp133-ps	1.2251e-06	-2.01387	0.79	2.81
Gm43072	0.000205357	-2.01603	0	0.86
Atp5md	1.5551e-50	-2.01803	27.33	68.32
D430018E03Rik	0.0341682	-2.01903	0	0.76
Abcc10	0.0137505	-2.01934	0.47	2.38
Plekhb2	6.56182e-07	-2.02146	2.21	8.76
Gm15902	3.32426e-25	-2.02188	1.42	6.27
& Zfp689	5.10959e-05	-2.02261	0.63	3.46
Gm6069	0.0101251	-2.02578	0	0.54
Wfdc21	2.47582e-09	-2.02586	3.79	12.97
Ints3	2.10269e-16	-2.0265	3.79	15.03
Eps8l1	0.00285937	-2.02774	0.47	3.35
1810024B03Rik	5.93456e-06	-2.02824	1.58	6.59
Frs3	2.67257e-19	-2.02969	1.58	6.05
Irak4	0.000327014	-2.0297	1.26	7.24
Gpt	1.60457e-30	-2.03015	2.53	10.81
Lyz2	4.12823e-39	-2.03111	21.33	52.32
D730044K07Rik	0.0324738	-2.03331	0.32	2.05
Mavs	5.63327e-05	-2.03405	1.9	7.24
S100a8	9.16466e-68	-2.0352	58.77	92.54
& Rfxank	7.23987e-11	-2.03531	3	12.11
Gm20458	9.88894e-12	-2.03704	96.21	97.3
Fam228a	2.15173e-19	-2.03791	0.32	2.81
Gm10819	0.00898718	-2.03951	0.32	2.59
Anp32-ps	0.0406457	-2.04092	0.79	3.89
Lrp2	0.017522	-2.04111	0.32	2.38
Miga2	4.24646e-09	-2.04165	2.05	8.11
Egfem1	3.35741e-26	-2.04479	1.11	4.32
Mcemp1	0.0355117	-2.04514	0.79	3.57
Ttc41	0.00255654	-2.05183	0.32	1.41
Gm14302	0.0445061	-2.05208	0.16	1.84
Tmed8	3.37436e-08	-2.05239	1.74	6.7
Sumo2	6.42524e-08	-2.05322	4.58	17.73
Gm13622	0.00506651	-2.05323	0.79	3.57
Ly6g6e	3.2105e-120	-2.05326	3.32	15.35
Proser3	0.00434646	-2.05329	0.47	3.24
Serpinc1	0.0160796	-2.05343	0.16	1.3
Gm7962	4.666e-05	-2.05354	1.26	4.97
Gm5539	0.000101072	-2.05489	0	1.08
Scfd2	4.33443e-16	-2.05571	2.69	10.7
& Gm14403	4.86452e-06	-2.05586	0.79	3.46
Ctu1	0.0012508	-2.0566	0.47	2.49
Gm49345	7.00288e-05	-2.05747	1.26	6.38
Gm3527	3.84586e-41	-2.05868	0.79	4.11
Zfhx2os	9.67463e-61	-2.05873	2.21	8.76
Adck5	0.0310859	-2.05892	0.47	3.24
Ly6g6f	5.2096e-305	-2.05913	5.21	21.51
A930007A09Rik	9.9349e-07	-2.05944	0.16	1.73
Gm13216	0.000139269	-2.06052	2.05	9.41
Rpl17-ps5	3.58241e-06	-2.06089	3	13.3
Rpgr	0.000459202	-2.06113	1.26	5.08
Gm13829	0.000161457	-2.06172	0	1.3
Slc30a7	0.000280397	-2.06374	1.9	7.35
Ptpn18	0.0298876	-2.06605	2.37	7.68
Gm9266	5.0456e-07	-2.06661	0	1.41
Ncoa5	0.000107785	-2.06699	1.9	7.24
Zswim5	0.000157472	-2.06848	0.47	2.16
Gm5497	1.44002e-32	-2.07089	9.48	36.97
Gm5735	0.00728698	-2.07136	0.63	3.03
Gm42826	1.18178e-47	-2.07194	27.49	68.65
Gm11449	0.00154663	-2.07228	2.05	9.19
B4galt7	0.00929326	-2.07273	1.26	4.97
Qdpr	1.29054e-70	-2.07548	52.13	82.16
Rpsa-ps3	0.0392958	-2.07687	0	1.41
Gm26590	0.0350947	-2.07804	0	1.08
Gm12657	0.000377293	-2.07904	2.69	12.11
Abca7	0.000336514	-2.07915	1.9	6.81
Gm48420	0.0122652	-2.08003	0.16	0.86
Gm16477	8.0981e-05	-2.08239	2.05	9.51
Gm14388	4.35114e-14	-2.0846	4.42	19.03
Gm21814	0.00272685	-2.0849	0.16	1.19
Gm37733	0.0385886	-2.08499	0.47	2.27
Gm8557	0.00621895	-2.08619	0.63	3.46
Hdhd5	0.0182603	-2.08659	0.63	3.35
Cadm3	1.32374e-32	-2.09166	2.37	8.32
Ccdc159	0.000184935	-2.09214	0.32	2.05
Fam117a	0.00738212	-2.09247	1.58	7.57
Gm17922	8.8394e-161	-2.09351	10.27	31.46
Gm50364	8.82062e-30	-2.09415	38.86	63.78
Larp7	2.40975e-06	-2.09998	4.27	16.76
Fam210b	7.02605e-06	-2.10013	2.69	11.35
Cachd1	7.50337e-06	-2.10067	1.58	8.65
Gm27867	2.19211e-11	-2.10099	0.47	2.38
Mllt1	0.0105971	-2.1019	1.26	4.54
Pam16	0.000643201	-2.10477	0.47	3.24
& Zscan29	0.00273855	-2.1063	0.95	5.3
Camp	5.75095e-47	-2.10854	26.54	63.46
CT010467.2	0.0017706	-2.10879	1.11	3.89
Pde11a	4.37611e-12	-2.11209	0.16	1.84
Thrsp	1.28448e-87	-2.11368	6.95	21.41
9430087J23Rik	8.90251e-07	-2.11406	0.47	3.03
Gm25241	0.00803657	-2.11599	0.47	3.03
Shb	6.3292e-18	-2.12087	3	12
4930452G13Rik	3.10282e-29	-2.12825	0.95	4.22
Gm36969	1.60493e-31	-2.12842	1.42	3.68
Gm9493	1.03808e-24	-2.12976	14.85	45.3
Hgh1	0.0212887	-2.13095	0.79	2.92
Gm17241	0.000305462	-2.13241	0.79	3.35
Gm14048	1.9149e-13	-2.13291	2.05	9.84
Hlcs	6.32931e-12	-2.1334	3.32	12.54
Eif4a3l2	0.00318504	-2.13657	0.16	1.84
Gm48737	1.09867e-23	-2.13719	0.47	3.57
Gm3531	1.00703e-29	-2.13815	11.69	42.27
Pdss2	5.26179e-06	-2.13816	1.9	8
Lrrc75aos2	0.000882712	-2.13877	0	1.41
Ccl5	0.00114703	-2.14188	0.47	4.11
Mlana	2.05904e-05	-2.14402	2.69	8.76
Gm4705	5.31941e-14	-2.14406	6.48	28.76
Lcn2	8.8296e-40	-2.14523	17.85	47.35
Pcdhga11	1.22142e-08	-2.14953	8.21	16.43
H3c15	0.0419384	-2.15014	0.63	2.92
Gm7618	3.19886e-16	-2.15189	7.11	30.49
& Zscan21	2.05431e-06	-2.15255	2.53	9.95
A530041M06Rik	0.000714892	-2.15371	0.95	3.46
Gm10273	4.06323e-06	-2.15795	1.74	8.97
Gm14036	0.00087105	-2.15976	1.11	7.57
& Gm14419	2.78987e-05	-2.16017	0.95	4.65
Gm16179	1.80658e-07	-2.16104	0	1.41
Cad	0.00460133	-2.16424	0.47	3.46
Paqr7	2.73563e-32	-2.16903	4.27	20.11
Cox8b	2.99657e-05	-2.17037	2.05	8.65
Gm5977	0.000990933	-2.17127	0	0.97
Gm45345	4.5062e-134	-2.17193	1.58	9.73
Gm7476	6.79769e-06	-2.17255	3.48	15.68
Spp1	4.15089e-08	-2.1758	15.32	31.35
Gm7180	1.483e-17	-2.17608	1.26	7.57
Gm29358	3.60007e-06	-2.17645	1.11	5.51
Tspan33	0.000228589	-2.1844	2.21	8
Gm19774	0.0488603	-2.18626	0.79	4
Gm16399	0.00112234	-2.18787	0.32	2.7
Kbtbd7	1.43138e-07	-2.18834	1.58	6.7
Polr2k	3.28128e-12	-2.19092	2.05	12
Gm5791	4.73994e-21	-2.19215	8.69	30.49
Gm38031	6.10736e-70	-2.19573	0.79	4.86
Rpgrip1l	7.66768e-14	-2.19752	2.69	12.22
1700063D05Rik	0	-2.19849	2.53	12.97
Gm7085	0.0471833	-2.20358	0.32	1.84
Mc1r	9.96079e-06	-2.20391	0	1.3
Rnf43	0.000570331	-2.2057	1.42	5.73
Gng5-ps	3.14275e-09	-2.21214	2.84	15.24
Gm7367	0.00268856	-2.21472	0.63	4.32
Gm43843	0.00694622	-2.21591	0.16	2.16
Nrip2	5.27756e-15	-2.21645	0.32	2.38
Gm49356	0.0345294	-2.22416	8.69	31.57
Rbm3os	0.0209393	-2.22731	0.16	0.97
Gm32051	0.019389	-2.23515	0.16	1.95
Gm5529	0.00256617	-2.23747	0.47	3.35
Gpnmb	1.13706e-13	-2.2394	4.42	15.14
Adhfe1	2.54045e-06	-2.24403	1.26	5.62
Gm38352	0.011057	-2.2448	0	0.54
Gm13031	6.27722e-06	-2.24495	0.63	2.05
Gm34590	3.81316e-08	-2.24619	0	1.08
Gm7672	0.0022691	-2.24655	0.63	3.46
Gm5879	2.19011e-21	-2.24826	8.06	33.95
Gm5864	1.01504e-07	-2.25034	0	1.3
& Gm14418	1.02354e-06	-2.25038	1.42	5.62
4930451G09Rik	1.4481e-06	-2.25566	0.16	2.16
Atp6v0c-ps2	1.87064e-14	-2.26031	4.74	20.22
Gm28119	0.00249805	-2.26316	0.16	2.16
Pcdhga5	1.21537e-05	-2.26551	8.53	17.08
B230217C12Rik	0.0177115	-2.26579	0.47	2.81
Cox15	6.20208e-05	-2.27063	1.11	5.19
Gm6975	0.013695	-2.27358	1.11	4.11
Gm44005	0.0112523	-2.27614	0.32	3.03
Fxyd5	0.0129369	-2.28137	2.21	8.54
Gm43692	0.00970725	-2.28138	0.32	1.73
& Zfp354b	0.0176123	-2.28311	0.16	1.73
Racgap1	0.00566714	-2.2857	1.58	7.14
Gzmm	0.0218448	-2.28973	0	0.97
Txnrd3	7.12797e-08	-2.29027	0.95	7.35
& Zfp970	0.000396828	-2.29062	0.47	3.35
Gm21988	0.00291127	-2.29153	9.32	29.62
Gm7160	0.0353398	-2.2932	0	1.51
9530085L11Rik	0.00859763	-2.29395	0.32	2.27
Ero1lb	0.00303859	-2.29536	1.26	5.84
Gm12191	2.85754e-10	-2.30083	5.37	23.35
Nefm	0.0140776	-2.30641	0.32	2.38
Gm27920	0.00047316	-2.30783	0.47	3.57
Gm4735	7.88801e-19	-2.30836	5.06	23.46
Gm6644	5.60932e-05	-2.31063	0.47	3.14
& Ltf	9.73751e-12	-2.3132	6.64	20.11
Mn1	0.00705241	-2.31915	0.16	1.95
Gm47155	1.13298e-08	-2.322	0.16	1.62
Myrip	0.000329405	-2.32495	0.47	2.7
Sec61g	1.73319e-30	-2.32649	7.42	34.49
Gm14212	3.51421e-08	-2.32743	1.26	4.11
Tmem39a	0.000149822	-2.32866	1.26	8.11
Hpse	0.00114588	-2.32883	1.58	6.05
& Hmgb2	0.000141639	-2.33018	5.69	17.3
Naa16	2.17527e-05	-2.33222	2.37	10.16
Gm19325	0.0252772	-2.33767	0	1.41
Cdc34b	0.0012526	-2.34032	0	1.41
Gm11349	0.0450105	-2.34082	0.16	1.62
Gm44735	8.35355e-20	-2.3423	0.47	2.27
Rps16	3.029e-06	-2.34406	2.53	13.3
Gm16861	4.84972e-07	-2.34673	0.32	2.92
Gm6548	0.0296581	-2.34994	0.63	3.35
Rundc1	5.55039e-09	-2.35203	0.95	7.24
Mogs	7.60366e-06	-2.35213	2.53	10.05
Gm9029	3.10533e-06	-2.35333	1.58	6.92
2210409D07Rik	2.97916e-29	-2.35888	0.16	2.27
Rpl35a-ps7	0.0173033	-2.3621	0.79	5.08
Supv3l1	0.0258314	-2.36354	0.63	3.35
Gm9200	0.00067753	-2.36374	0	1.3
Dclk3	3.48837e-05	-2.36471	0	1.41
Car5b	0.0239098	-2.36625	0	1.73
Cacna2d4	4.33243e-06	-2.36673	0.32	1.84
A230009B12Rik	7.4619e-188	-2.36858	1.42	6.7
Gm49719	0.0257167	-2.37377	0.16	1.62
A430110C17Rik	0.00489442	-2.37929	0.32	2.7
Gm48604	0.00496367	-2.38077	0	1.41
& Zfp595	0.00122213	-2.38269	0.63	3.68
Gm15190	7.20868e-05	-2.38711	0.16	2.16
Ngp	9.57777e-60	-2.38875	27.49	67.24
Gm11223	7.0739e-131	-2.39084	32.07	73.84
Gm50041	5.53066e-09	-2.39131	0.16	2.38
Gm5828	2.73271e-07	-2.39444	1.26	7.03
Gm49555	1.51261e-49	-2.39497	1.11	5.08
Efcab5	9.95741e-06	-2.40385	0	1.08
& Hsf1	3.90583e-10	-2.40914	3.79	14.81
Pik3cb	3.37093e-13	-2.41365	3.32	13.19
Pin4	1.62741e-15	-2.41704	2.21	11.46
Dlk2	2.07939e-06	-2.43764	0.16	1.62
Eno1b	1.78772e-05	-2.44386	1.11	5.73
Gm26616	0.00194425	-2.44514	0.16	1.3
Rims1	1.24661e-11	-2.447	1.26	6.7
Hemgn	0.0021211	-2.45121	1.9	6.81
Gm42942	0.0324764	-2.45333	0	1.19
Gm43753	3.65268e-06	-2.459	0.47	2.05
Hist1h2an	0.000100892	-2.46133	5.21	16.22
Gm7335	4.81098e-18	-2.46245	1.58	9.95
Gm8203	0.000182988	-2.46553	2.21	12.65
Prag1	3.39328e-37	-2.4669	3.63	14.7
Rpl9-ps4	7.65895e-06	-2.46789	2.53	14.49
A330023F24Rik	0.0325866	-2.47026	0.32	2.27
Gm9349	8.44539e-23	-2.47079	3.48	21.08
Cldn13	0.000796659	-2.47244	1.74	6.38
Gm25745	1.94866e-13	-2.4734	2.69	15.68
Slc39a14	0.00144999	-2.4744	0.47	4.43
Bbof1	8.52351e-10	-2.47687	1.11	5.41
Gm38126	0.00263692	-2.47922	0.63	3.35
Gm11687	0.0407644	-2.48035	0.16	2.7
Gm12279	0.00326457	-2.48318	0	0.97
Slc25a47	2.30082e-08	-2.4858	0.47	3.57
Aasdh	0.000127823	-2.49156	0.79	4.22
Gm8942	7.12086e-31	-2.49394	11.37	45.41
Gm32036	1.53361e-09	-2.49443	1.11	4.76
Mlkl	0.0341807	-2.49791	0	1.62
6030460B20Rik	1.55448e-08	-2.49947	0.16	2.05
C330011M18Rik	0.00244328	-2.50485	0.47	2.92
Ly6g	0.0148586	-2.50558	0.47	3.57
Erap1	0.013647	-2.50784	0.79	4.86
Garem2	4.33912e-50	-2.51479	0.79	3.35
Gm15672	1.11557e-11	-2.51545	0.47	4.32
Tedc2	0.0210262	-2.51931	0.16	2.7
Gm27907	1.20642e-15	-2.52434	5.06	28.22
Nutf2-ps2	1.64708e-08	-2.52453	1.42	6.81
Gm24447	1.74871e-37	-2.52459	52.13	82.49
Gm16060	0.000770003	-2.52879	0	1.62
Gm17949	0.0235858	-2.5298	0	1.08
& Tbx2	0.0042809	-2.53296	0.95	5.62
Timp4	0.000603244	-2.54062	0.95	2.16
Dct	7.15855e-47	-2.54527	21.17	54.16
Gm48586	1.34499e-11	-2.54756	0.79	4.97
Ldlrad4	2.08705e-33	-2.54792	5.85	22.16
H60b	6.95975e-15	-2.55464	0.32	2.92
3222401L13Rik	5.4504e-05	-2.56075	1.26	5.41
& Zfp677	2.5865e-06	-2.56346	0.47	4.11
Gm42933	0.000122194	-2.5654	0.32	2.81
Gm43330	1.07424e-11	-2.56626	0.63	4
Gm7204	2.76016e-65	-2.56979	10.9	43.03
1700063J08Rik	0.0228427	-2.56991	0	1.41
H2bc13	4.54397e-05	-2.58497	0.79	6.49
& Zfp709	0.0153835	-2.59484	0.47	2.92
Hist1h2ap	1.38311e-18	-2.59845	14.22	41.3
Dnajb5	4.0142e-06	-2.60541	0.63	4.22
Prkci	7.10378e-07	-2.6109	1.26	6.38
Gm10282	0.000872494	-2.61263	0.79	5.3
Cdc27	7.885e-13	-2.62206	4.9	19.35
Rpl31-ps12	1.40827e-17	-2.62921	4.27	23.57
Gm37314	0.00165027	-2.6365	0.16	1.19
& Zfhx4	6.98513e-08	-2.64411	2.21	12.76
Piezo2	1.85805e-18	-2.64889	2.21	13.3
Gm13830	3.91677e-14	-2.6503	0.63	5.41
Gm6030	0.00027166	-2.65826	1.42	9.73
Abhd1	0.000656207	-2.68151	0.16	1.84
Gm10132	4.44059e-06	-2.69457	1.58	11.89
Gm9207	0.00193724	-2.69517	0	1.95
Gm11434	9.50003e-06	-2.69519	0	1.08
Gm10036	7.6538e-14	-2.69786	6.95	28.11
Gm10044	2.98188e-08	-2.70063	0.32	2.7
Gm37612	0.0405342	-2.70206	0	0.86
Camkk2	0.0224718	-2.70245	0.95	5.62
Gm7488	1.9384e-05	-2.70916	1.74	10.92
Camkmt	2.81921e-29	-2.71707	2.53	13.62
Suox	4.8795e-06	-2.72469	0.63	5.62
Gm7666	2.00553e-16	-2.72679	29.38	48.54
Gm2962	3.24825e-16	-2.75392	4.58	24
H2bc15	0.0094809	-2.75575	1.9	8.11
Ldhb-ps	7.86502e-58	-2.75681	6.64	31.35
& Zfp619	0.0213045	-2.75946	0.16	1.84
Tarbp2	2.00866e-07	-2.77677	0.95	6.38
Gm10145	0.00160669	-2.77803	0	1.95
& Zhx2	4.57507e-05	-2.78633	0.79	5.95
Gm9816	8.2828e-15	-2.79174	0.95	7.68
Fxyd3	0.00375912	-2.8024	1.26	6.92
Lrwd1	0.00256305	-2.80369	0.79	6.81
Gm8518	6.78359e-07	-2.80558	0.63	5.41
B230317F23Rik	0.011254	-2.80836	0.16	1.84
H2bc9	8.89415e-05	-2.80956	1.26	9.3
Dnase1l1	0.00179991	-2.81665	0.63	5.84
Gm42843	2.05411e-12	-2.81968	0.79	4.22
Ptgds	4.10624e-56	-2.82722	53.55	88
& Zfp976	1.15794e-06	-2.84246	0.32	4.22
Epm2a	1.91336e-20	-2.84503	0.79	5.62
Gm3336	0.0115384	-2.84521	0	1.84
Aifm2	0.0106939	-2.85038	0.79	4
Gm6278	1.14767e-07	-2.85194	3.32	17.62
Gm37383	5.46805e-05	-2.85707	0	1.41
Gypa	2.02035e-10	-2.85904	3	12.65
@^ Pls1	0	-2.85945	8.37	38.27
Gm44510	0.000135364	-2.87174	0.32	2.27
Kcp	0.000268315	-2.87814	0	1.62
Gm14760	1.67605e-11	-2.87825	1.26	7.03
Gm43187	0.000642243	-2.87974	0.16	2.59
Gm22418	0.000565296	-2.88278	0.63	3.68
Mki67	0.0184561	-2.88607	3	8.97
Marchf1	0.0203468	-2.88705	0.47	3.24
Elac1	0.00529067	-2.8926	0.32	2.7
Gpr158	0.00138525	-2.91212	0	1.84
Zfyve28	2.34665e-05	-2.922	0	2.05
Gm45855	1.8108e-08	-2.93102	2.37	15.46
Zranb3	0.00524697	-2.95025	0.32	2.7
Selenok-ps5	5.96428e-13	-2.95126	1.9	11.46
Dcc	3.00943e-09	-2.95308	0.47	4.43
Gm44829	0.000776018	-2.95926	0.63	2.92
Dnase1	8.76905e-06	-2.95968	1.9	7.46
Rpl27a-ps4	8.51536e-26	-2.96797	7.9	38.27
Gm12242	2.37769e-05	-2.97367	2.21	11.24
Ltb4r1	0.033705	-2.9738	0.32	3.35
H3c10	0.00355968	-2.98905	2.05	9.51
Rab26os	0.00865898	-3.00491	0.16	2.81
Gm7701	0.000136551	-3.00737	0	1.62
Gm37255	0.00269712	-3.00806	0	1.73
Fibin	4.15552e-38	-3.02956	2.84	15.03
Gm37660	9.13177e-17	-3.05057	0.95	6.27
9330162012Rik	0.000211958	-3.10296	0	2.16
Gm37407	7.77207e-06	-3.10536	0.16	2.49
Thbs1	0.0271681	-3.10892	0.47	4.65
9130019P16Rik	8.51082e-40	-3.13909	0.16	3.03
Ftl1-ps1	7.4633e-53	-3.16547	18.01	59.57
Gm7299	2.96601e-05	-3.17676	1.58	11.35
Gm37363	2.45708e-12	-3.18512	0.95	3.78
& Zfp93	0.00292064	-3.18585	0	1.51
Siae	0.00267445	-3.1964	0.47	4.54
Gm15443	0.00787394	-3.21024	0	1.41
Sugct	1.63439e-09	-3.21254	0.63	5.62
Gm5850	0.000140299	-3.23583	0.79	6.92
Gm11362	3.98429e-07	-3.23832	2.21	13.3
Gm4852	0.000199743	-3.28354	0.32	4
I730030J21Rik	0.0143595	-3.31651	0	1.95
Spock1	1.00318e-28	-3.32157	2.05	9.84
Bglap2	3.00725e-05	-3.32501	0.63	5.73
Wdr31	0.0062731	-3.32649	0	1.3
Tyr	0.00874998	-3.39043	0.63	3.57
Gm3307	1.96651e-10	-3.41762	0.16	1.95
Supt4b	5.30026e-26	-3.43181	4.42	29.41
Gm11989	9.85324e-07	-3.47119	1.11	10.27
Pcdhga8	3.82066e-06	-3.47601	7.74	15.14
Acbd7	0.0336689	-3.49072	0	1.08
Hist1h2ao	3.84974e-06	-3.57824	2.69	14.92
Chil1	4.5599e-05	-3.59346	0.47	5.41
Gm6402	9.97769e-21	-3.5973	3.48	25.41
Gm5160	5.682e-14	-3.62085	1.74	13.62
Cbx7	0.0138288	-3.67384	0.16	2.92
Dhrs11	0.0155026	-3.73883	0.16	4.43
H2ac8	1.96793e-06	-3.93708	3.16	16.22
Rhbdl2	2.27566e-20	-3.94928	0.32	3.89
Nkg7	0.00936148	-3.94934	0	2.59
Cited1	0.0346839	-3.96226	0.16	3.57
Lockd	0.0348575	-4.07662	0.32	5.08
Ctse	7.98102e-05	-4.08562	0.95	6.81
Gm10709	0.00394905	-4.26039	0	4
Cenpf	0.0328415	-4.56036	0.79	5.62
Gm7042	0.000939561	-4.69733	0	2.92
Gm2573	9.43454e-06	-4.84314	0	4.22
Mcpt8	0.0235933	-7.47011	0.32	1.3
Prss34	1.95121e-12	-40.6563	0	4.22

## Sheet: Glial precursor cells
Gene name	FDR step up (P8 vs. P20)	Fold change (P8 vs. P20)	% exp. cells P8	% exp. cells P20
Xist	5.07522e-23	330.974	40.18	0
Otor	1.14441e-51	111.916	63.93	0.93				Nomenclature
Aqp4	2.07603e-25	56.6184	10.5	3.7				@	deafness / key gene
Mpz	3.58625e-29	38.6997	43.38	0.93				^	deafness gene
@ Tectb	1.47987e-11	38.199	21.92	0				&	transcription factor
Ppic	7.98008e-06	32.3346	19.18	0
Chl1	0.000122042	29.4016	9.13	0
Col3a1	0.000314279	27.7755	16.89	0
Ecrg4	3.82132e-05	26.9134	18.26	0
Ccl7	2.10398e-06	26.5191	21	0
Ccl12	3.04033e-05	24.1287	12.33	0
Rps19-ps5	3.534e-06	24.0979	16.44	0
Itga6	0.022163	22.4749	8.68	0
Gm5089	0.0140934	21.6689	6.85	0
@^ Tnc	0.00127268	20.609	7.31	0
Mgat4c	1.17469e-06	17.428	5.02	0
Plk1	0.0494963	17.2971	7.76	0
Col1a2	4.14033e-10	17.25	27.85	1.85
Car3	2.60845e-07	16.5538	25.57	0.93
Ptchd4	1.2666e-08	15.4443	7.76	0
Cybrd1	1.15139e-06	15.1686	5.94	0
Gm46546	1.24115e-06	14.7314	12.33	0
Gpc3	0.0149732	14.5827	8.22	0
Ccl2	2.68478e-07	14.4633	23.74	0.93
& Zic4	5.59567e-25	14.039	6.39	0
Gabra4	4.94549e-08	13.8722	6.39	0
& Zic5	0.0439056	13.487	8.22	0
& Cenpa	0.000139221	12.932	24.2	3.7
Cbs	6.80102e-06	12.7965	5.48	0
Gm15050	3.64122e-42	12.378	5.94	0
Npl	0.000744683	12.195	8.68	0
Cntnap2	1.21301e-05	12.1188	4.11	0
Cdca2	0.0117939	12.0676	8.68	0
Rpl36a-ps1	5.64639e-19	11.863	42.47	4.63
Rpl35a-ps5	0.00126764	11.7441	9.13	0
Rpsa-ps1	3.65722e-05	11.5565	18.26	0.93
Igf2bp2	0.0333534	11.4814	7.76	0
Crlf1	4.48092e-07	11.4194	6.85	0.93
Gm6035	0.000272632	11.3734	7.76	0
Gm20529	9.80483e-05	11.2733	7.31	0
Cip2a	0.0415263	11.1105	6.39	0
Pf4	4.27796e-07	10.9835	17.81	0.93
@& Sox9	0.0302604	10.8446	13.24	1.85
Gm25363	0.00552847	10.405	1.37	0
Mir181a-1hg	0.0172139	10.0847	5.48	0
Peg12	5.53626e-07	10.0012	8.22	0
Esd-ps	0.00241976	9.97686	9.13	0
& Id1	0.0078541	9.60422	17.35	2.78
Gjc1	0.040928	9.55044	9.13	0
Ccl3	5.60928e-05	9.53186	18.26	0.93
Gm12389	0.00993691	9.40714	5.94	0
Gins1	0.0117576	8.88462	9.13	0
Pclaf	1.4637e-06	8.4504	26.03	2.78
Gabrg1	0	8.43611	31.05	3.7
Grm3	7.27971e-10	8.41389	4.11	0
Gm13413	0.00423203	8.38211	9.59	0
Tsix	0.00251696	8.38196	5.94	0
Ube2c	3.31626e-05	8.34209	24.2	4.63
Trmt9b	0.00110537	8.30369	6.39	0
H4c9	0.000576173	8.30169	21	1.85
Igfbp4	0.00035438	8.20472	22.37	1.85
Gm12944	0.00322253	8.16137	9.59	0
Igfbp2	2.25543e-13	8.11938	32.42	7.41
C130075A20Rik	0.0414831	8.03193	2.74	0
Gm22758	0.000318121	7.98868	5.94	0
Cks2	0.031235	7.81296	15.07	1.85
Fgf13	0.000239746	7.79185	6.39	0
Gm26384	1.28514e-16	7.74578	42.47	4.63
Pbk	1.51657e-09	7.74254	24.2	3.7
Calr-ps	1.03107e-06	7.67928	6.39	0
H2bc7	0.0465239	7.67867	5.94	0
Gm11893	5.0315e-07	7.64569	6.39	0
Zfp36	0.0199044	7.63168	22.37	3.7
Gm29521	5.27476e-16	7.52788	5.48	0
Acsbg1	1.42245e-18	7.30185	9.59	0.93
Adora2a	0.0190398	7.27414	3.65	0
Sbsn	0.00277933	7.23393	7.31	0.93
Jph4	6.35739e-09	7.2318	6.85	0
Gm43578	0.00127135	7.15384	6.85	0
Vim	7.71879e-10	7.14931	48.86	13.89
Fmo1	0.00502534	7.13005	3.65	0
Zwilch	0.0267396	7.12593	6.85	0
Draxin	5.65755e-12	7.12398	7.76	0.93
Gm3507	0.00157759	7.10661	6.85	0
Nutf2	0.000970572	7.04894	6.39	0
Gm3527	9.23362e-07	6.96214	2.74	0
& Dach2	2.59714e-07	6.93418	4.57	0
& Klf2	0.000369796	6.91408	33.33	9.26
Gm6740	0.0326868	6.90492	6.85	0
Hmmr	0.00853096	6.87365	12.79	0.93
Gm12005	0.000629203	6.84913	12.79	0.93
Psmb6-ps2	0.000340346	6.73042	7.31	0
Il33	4.53388e-07	6.67012	7.76	1.85
& Hmga2	9.64475e-07	6.6299	6.39	0
Vma21-ps	0.0411621	6.59941	5.48	0
Slc13a3	0.0283751	6.5709	2.74	0
Rpl31-ps17	3.81611e-05	6.56213	6.39	0
& Zfp433	0.00741208	6.54665	8.22	0.93
Pygb	0.0427775	6.47789	10.5	1.85
Gm5778	1.16373e-05	6.4632	15.07	1.85
Gm12582	0.0482749	6.44182	3.2	0
Galnt14	0.0382336	6.43819	3.2	0.93
Gm4740	3.7033e-09	6.4354	7.76	0
Ccdc136	0.0245421	6.43072	8.68	0.93
Gm5824	0.0395737	6.37233	3.65	0
Aldh1l1	3.29042e-05	6.37078	7.31	2.78
Gm48557	0.00861254	6.34626	6.85	0
Fbln1	0.00019051	6.33355	15.53	1.85
& Sall1	0.0376461	6.31878	3.2	0
Bmpr1b	7.1724e-09	6.30494	8.68	0.93
Gm12607	9.80776e-10	6.27969	9.13	0.93
Gm16132	0.00214349	6.17876	1.37	0
Gm8692	9.08845e-07	6.15335	20.55	1.85
@^ Prps1	3.61719e-06	6.13256	21.92	1.85
Tsku	0.00161753	6.12896	4.11	0
Eme1	0.0321146	6.10694	5.48	0
Gm17455	7.29264e-09	6.05164	2.74	0
Syt5	2.11869e-07	6.04186	3.2	0
Slc25a26	4.51109e-05	5.98311	10.5	0.93
Gm12898	0.0445411	5.95991	1.37	0
Rnf170-ps	0.0181899	5.92596	4.11	0.93
Pdpn	0.0255444	5.89907	11.87	0.93
Swsap1	0.00403497	5.88924	5.48	0
Gm31812	0.0421161	5.86746	1.37	0
Cdc20	0.0145761	5.84894	12.33	1.85
Gm4987	0.00103977	5.80482	3.2	0
Clec3b	0.00104016	5.80021	2.28	0
Fbxo16	0.0269306	5.7644	3.65	0
Gm7085	6.14022e-08	5.75929	10.05	0.93
Gm4462	5.26356e-08	5.74873	20.55	2.78
Gm37988	1.25248e-05	5.70774	25.57	8.33
& Myc	8.51334e-18	5.70068	34.7	5.56
Slfn9	0.0392765	5.68271	5.02	0
Suv39h2	2.05806e-06	5.67178	13.7	0.93
Prph	0.000710158	5.65259	2.28	0
Nes	7.37949e-08	5.63628	25.57	4.63
& Zic1	1.49114e-34	5.63345	16.44	3.7
Ptges3l	5.13821e-07	5.63245	10.96	1.85
Gm48909	7.67107e-13	5.61222	42.92	7.41
Dcn	0.00752828	5.60115	20.55	4.63
Kcne1l	1.68135e-07	5.59927	6.39	0.93
Rpgr	1.64806e-05	5.57048	12.79	1.85
Mgp	0.00744233	5.56461	17.35	2.78
Gm6540	5.65956e-13	5.56387	28.77	5.56
Gm15198	0.0206667	5.53957	3.2	0
Gpx3	9.36508e-19	5.51136	27.85	3.7
Ddc	0.00288761	5.49727	5.94	0
Gm9514	0.0467676	5.49354	2.74	0
Gm10064	0.00624891	5.48397	2.28	0
& Barx2	1.68656e-33	5.45389	17.35	2.78
Fam78b	0.000399681	5.45052	5.48	0
Cdkn3	0.0450842	5.4495	12.79	0.93
Col2a1	1.5166e-11	5.42891	40.64	9.26
Rbm19	6.08495e-05	5.41435	13.24	1.85
Gm7287	8.60891e-10	5.33515	32.42	6.48
Apoa2	0.000408377	5.33145	3.65	0
Rps12l1	0.031386	5.32088	15.53	2.78
H4c12	0.00961893	5.31978	18.26	3.7
Gm8849	3.46043e-07	5.31414	20.09	2.78
Plcd4	0.0197289	5.27629	5.48	0.93
Mir1949	0.00142464	5.27274	5.48	0
Gm37108	1.12536e-17	5.27176	66.67	22.22
Gm3851	0.0183813	5.24796	9.59	0.93
Eif3s6-ps1	0.00317668	5.23925	10.96	1.85
C030006K11Rik	0.00512594	5.23676	10.5	1.85
Gm46994	0.00158143	5.23142	5.02	0
Gm42845	9.1994e-17	5.2225	55.71	12.96
& Gm9048	0.0276405	5.19161	4.11	0
Gm15952	0.029783	5.19095	4.11	0
Gm44086	0.000192964	5.183	2.28	0
& Zfp114	0.0447147	5.17607	3.2	0.93
Pdia5	0.00959219	5.15425	9.13	1.85
Gm10461	0.000196713	5.13123	3.2	0
Gm5292	0.0212864	5.09444	5.94	0
C1qc	0.0183639	5.06269	9.13	1.85
Ppp1r1a	6.96804e-12	5.05604	25.11	7.41
Gm9703	3.76127e-10	4.97917	32.42	5.56
Gm14630	0.00233383	4.97297	5.48	0
Gm47275	2.18895e-10	4.96123	21.46	3.7
Gm45216	0.000229704	4.96118	28.77	4.63
& Zic2	0.0119327	4.95077	13.24	1.85
& Pbx3	0.00378568	4.93676	17.81	2.78
Gm6520	0.0271352	4.92606	5.94	0
Stmn1	2.42555e-09	4.92464	51.14	19.44
Gm15428	0.000296038	4.91259	15.98	1.85
Ddx39	4.42897e-11	4.88946	44.75	8.33
5330416C01Rik	2.48601e-18	4.87843	5.02	0.93
Gm2395	0.00402498	4.87817	12.33	1.85
& Atf3	0.0125508	4.86903	26.48	7.41
Atp13a4	1.21634e-06	4.86444	2.28	0
Jmjd7	0.0320771	4.8576	17.35	8.33
& Id3	2.56892e-09	4.84957	46.12	14.81
Cplx1	9.8544e-46	4.78052	15.98	0.93
Gm50069	0.0236509	4.77451	6.39	0.93
Gm11814	0.00137472	4.76303	2.28	0
Gm6252	0.000487417	4.75119	21	3.7
Gm8291	0.0425348	4.73766	1.83	0
Dgki	2.47807e-06	4.72466	7.76	0.93
Ccl4	3.30052e-05	4.71682	26.03	3.7
Gm8292	3.34268e-11	4.69497	71.23	47.22
Gm10570	0.000400596	4.69405	1.83	0
Lrig1	0.000802047	4.68046	6.85	0.93
Gm28911	1.36809e-09	4.67712	65.75	38.89
Rpl15	1.20444e-13	4.67366	44.75	7.41
Cpne6	0.000115042	4.66637	1.37	0
Gm19503	0.0279667	4.65938	3.65	0
Rps2-ps7	0.00573219	4.65629	4.57	0
Gm9202	0.00108222	4.65348	10.96	0.93
Nuf2	0.00883494	4.64856	10.05	1.85
Gm15536	1.51911e-11	4.64768	70.78	43.52
Rpl18-ps1	3.05974e-14	4.64376	66.21	26.85
Frmd3	5.50292e-13	4.63738	14.61	1.85
Ints7	0.000488779	4.62032	15.07	0.93
Gm8420	0.00437943	4.58495	5.02	0
Aldh1b1	0.00739089	4.5565	4.57	0
Gm10355	2.60961e-07	4.54576	12.79	1.85
H2az1	3.2007e-10	4.54411	56.16	23.15
Gm4737	1.70822e-06	4.5379	25.57	2.78
Ccna2	0.0102026	4.53741	15.07	2.78
Gm10237	3.31174e-17	4.52754	61.19	14.81
Rpl30-ps1	1.49685e-12	4.52317	42.92	9.26
Gm14274	9.26797e-06	4.51886	4.11	0
Gm7867	7.24022e-07	4.50524	23.29	2.78
Gm13586	0.00214349	4.47933	4.57	0
Garem2	7.9192e-32	4.46392	5.48	0.93
Tpt1-ps6	0.000391398	4.45896	21.92	2.78
Dnph1	1.14196e-29	4.45305	32.88	5.56
Gm8451	2.73481e-15	4.44797	70.32	32.41
Birc5	0.0154343	4.44548	21.46	9.26
Gm13196	3.22686e-09	4.44301	40.18	6.48
Txn-ps1	0.0275244	4.42873	14.16	2.78
3000002C10Rik	0.00368406	4.37328	4.57	0
& Mybl1	4.72528e-75	4.37119	31.51	6.48
Arhgef4	8.84939e-09	4.34798	8.68	0.93
Gm19243	9.61767e-08	4.33403	31.96	4.63
Uqcrh-ps2	0.000929055	4.32939	16.44	3.7
Cbx3-ps4	0.000866025	4.32111	4.57	0
Ogfod2	0.0284171	4.31386	11.87	2.78
Rpsa-ps7	1.23715e-16	4.30828	63.47	22.22
Gm45457	0.0337798	4.29553	3.2	0.93
Otulinl	0.00785561	4.28237	10.96	0.93
Gm3203	0.00433966	4.26514	1.37	0
& Hmga1b	1.43234e-09	4.25701	38.36	7.41
Gm20646	0.00299396	4.25336	3.65	0
Cenpe	0.0178093	4.23526	13.7	1.85
Cdca3	0.000306319	4.23309	22.83	5.56
Gm15148	1.33168e-07	4.22284	34.7	6.48
Mir703	7.19826e-14	4.20329	53.88	14.81
@^ Mcm2	0.000579249	4.19446	16.44	1.85
Ttpa	0.032794	4.19097	2.28	0
Gm11401	0.0299784	4.18757	3.65	0
Rpl13a-ps1	0.0126996	4.1657	12.79	1.85
Gm11221	0.0468912	4.16318	8.68	2.78
Rps18-ps5	1.80796e-10	4.15971	76.26	51.85
Gm5616	0.000321075	4.15866	26.94	7.41
Glrx	0.00130833	4.13818	20.55	4.63
Gm11960	0.0318642	4.11272	2.74	0
Gm43580	1.06315e-35	4.10695	6.85	0.93
Rpl7-ps8	0.000138395	4.10113	20.09	2.78
Gm48088	1.14199e-13	4.09299	60.73	24.07
Rps15a-ps6	1.17646e-12	4.07443	68.49	32.41
Gm26377	4.91695e-10	4.07397	88.58	76.85
Cbln2	3.717e-99	4.05574	12.79	2.78
Gm42974	0.0039207	4.05516	7.31	0.93
& Zfp383	0.0206667	4.0388	6.39	0.93
Gm11970	0.00413023	4.02432	3.65	0
Gm8623	0.000195926	3.99311	21.92	2.78
Smpdl3b	0.00575359	3.98652	4.57	0
Gm29228	0.00158884	3.98279	5.02	0
Slc38a3	1.03107e-06	3.97335	12.33	5.56
@^ Gas2	3.2858e-12	3.96158	31.51	7.41
Gm4786	6.03139e-11	3.95207	74.43	47.22
Gm37645	0.0162301	3.94421	3.2	0.93
D130058E05Rik	5.82073e-07	3.93641	3.65	0
Caln1	0.025975	3.93536	4.57	0
Tmem74b	7.55602e-07	3.93265	4.11	0
Rps8-ps5	3.2858e-12	3.92	36.07	6.48
Gm6581	0.00876715	3.89336	9.13	1.85
Gm12857	0.0455927	3.89247	5.48	0.93
Gm12411	0.0238497	3.89144	4.57	0
Gm13082	0.0130509	3.87523	4.11	0.93
Gm13359	0.00531968	3.86437	3.2	0
Mtmr7	3.81229e-07	3.86241	10.05	2.78
2700099C18Rik	0.000115656	3.85732	13.7	1.85
D630023F18Rik	0.00242286	3.84759	2.74	0.93
Lrrc24	0.0095778	3.82949	1.83	0
Psrc1	0.021407	3.81452	7.31	0.93
Pfn4	0.00173139	3.80661	3.65	0
Rpsa-ps12	2.34423e-16	3.80055	57.53	15.74
Acp1	2.7018e-05	3.79675	30.14	8.33
Sfxn5	6.32874e-07	3.79427	21	7.41
Gm14970	0.0291034	3.79422	5.48	0.93
Gm27027	0.00470923	3.78209	2.28	0.93
& Dmrta1	0.000474798	3.76171	4.11	0
Gm2061	0.000601403	3.76048	1.83	0
Tti1	0.0254553	3.76026	6.39	0.93
Rpl35a-ps2	3.7033e-09	3.75954	59.82	26.85
Echdc2	0.0219328	3.75525	9.13	1.85
Rps6-ps1	9.73942e-14	3.73645	76.71	40.74
Gm37025	0.000284749	3.72234	4.11	0
Gm12341	0.00285229	3.71215	10.5	0.93
Cdc25c	0.00111511	3.71094	9.13	0.93
B3gnt5	5.62991e-07	3.70723	20.55	3.7
Lpcat4	0.000120717	3.70424	10.5	0.93
Ifrd2	0.0299784	3.70034	15.07	3.7
Gm47570	0.00895108	3.67958	2.28	0.93
Gm5297	0.00811509	3.67793	5.94	0.93
Gm3550	0.00747943	3.67144	6.85	0.93
Ect2	0.025716	3.6326	10.5	2.78
Rem2	4.33127e-06	3.62768	8.68	0.93
Psma5-ps	0.0208154	3.61694	8.22	0.93
Gm42437	0.00310249	3.61208	1.37	0
Gm48231	0.0255033	3.61044	3.2	0
Gm16053	0.00133767	3.60914	1.83	0
Cideb	0.0403519	3.60207	1.83	0
Mcm3	0.0435581	3.5924	15.98	3.7
Bub1	0.00308764	3.58589	13.24	2.78
Gm12013	4.92164e-08	3.57374	46.58	12.96
Pgbd5	0.0270958	3.57235	3.65	0
& Zbtb25	0.000121247	3.57032	13.7	2.78
Gm49327	0.00455331	3.56859	5.94	0.93
Syce1l	0.0292151	3.558	1.37	0
Rpl32-ps	3.43308e-12	3.55516	54.34	18.52
2700033N17Rik	8.11808e-06	3.54283	3.2	0
Rps4x-ps	6.09137e-09	3.53702	46.12	11.11
Gm15387	0.0385262	3.53086	3.65	0
Kcnn3	0.00509118	3.53079	3.65	1.85
H1f10	1.13264e-18	3.52514	53.88	23.15
& Dmrtb1	0	3.52513	36.53	9.26
Ccnb1	0.005673	3.5251	12.79	1.85
Gm8730	1.11348e-09	3.52046	56.62	18.52
Gm6681	1.32082e-09	3.50704	45.21	12.04
Gm45264	0.00665702	3.50643	3.2	0
Tefm	0.0140934	3.50232	7.76	1.85
Gm13186	0.000369796	3.49323	4.11	0
Gdpd2	4.04169e-05	3.48743	4.11	0.93
Gm8129	9.28461e-15	3.48405	46.58	12.96
Gm36401	0.0276405	3.47732	3.2	0.93
Raet1d	0.00146084	3.47632	3.2	0
Gm20604	0.00953451	3.46853	13.7	5.56
Gm7380	2.48719e-14	3.46803	58.45	19.44
Gm9104	1.94811e-12	3.46002	48.86	13.89
Zfp703	0.00174296	3.45928	19.63	4.63
Gm9083	3.80479e-06	3.45519	26.03	4.63
Rps2	2.41612e-05	3.45515	88.58	82.41
Gm11805	3.47108e-05	3.44912	3.2	0
Dapk1	0.0446359	3.44097	8.68	0.93
& Zfp286	0.0367825	3.43072	6.85	0.93
Ube2t	0.0324994	3.43015	11.87	2.78
Lancl2	0.0014856	3.42615	15.53	5.56
Gm48063	1.35694e-06	3.41154	3.2	0
Fam81a	9.43039e-06	3.40776	5.48	0.93
Sord	0.00534674	3.40716	16.44	3.7
Hmces	0.00129391	3.39657	19.18	3.7
Rpl15-ps3	2.54306e-16	3.39644	56.62	17.59
Gm10357	0.0016764	3.39592	15.07	1.85
Rpl21-ps11	3.43603e-10	3.39142	67.12	33.33
Cbx3-ps7	6.51519e-05	3.3821	5.94	0.93
Gm7079	0.0400095	3.38078	4.11	0
Gm12174	1.33579e-05	3.37732	36.53	9.26
Fabp7	0.000786605	3.3733	86.3	89.81
Aasdh	0.0210323	3.36892	8.22	2.78
Cenpn	0.0277726	3.36761	9.59	0.93
Gm12529	2.12486e-05	3.35873	6.85	0.93
H2ax	1.9093e-06	3.35564	49.32	18.52
Gm9457	0.00736674	3.34986	7.31	0.93
Rps13-ps5	7.51706e-09	3.34795	47.49	14.81
Gm5521	0.00129391	3.34681	7.31	0.93
Slc35f2	3.92763e-06	3.3224	3.65	0
Rps12-ps4	0.00415649	3.31375	21.92	5.56
Gm47655	0.0388684	3.31324	15.53	3.7
Gm45315	0.00992337	3.31231	10.96	1.85
Psmc3ip	0.00270905	3.31042	15.53	3.7
Tyms	0.00227426	3.28872	21	3.7
Gm7600	1.32082e-09	3.28181	66.21	33.33
Slc25a33	0.00493864	3.28013	21.46	6.48
& Zfp697	0.0202166	3.26172	6.39	0.93
Rpl37	5.02176e-08	3.26161	69.41	45.37
Socs3	1.04129e-05	3.25524	32.42	7.41
Egfros	0.0206053	3.25145	1.37	0
Csrp2	5.80832e-05	3.23466	32.42	5.56
Slc30a10	0.0107353	3.22153	7.76	1.85
Tacc3	7.35692e-05	3.2072	23.74	6.48
Gm12447	0.0413192	3.20702	3.65	0
Gm10443	4.9035e-10	3.20638	66.67	36.11
Rps15a-ps7	8.58405e-08	3.20586	67.12	42.59
Gm10108	6.34931e-07	3.20048	19.18	2.78
Gm13215	4.19195e-09	3.1864	36.07	8.33
Gm48225	0.0418223	3.18048	5.94	1.85
Adhfe1	6.79988e-06	3.1796	13.7	3.7
Sumf2	3.82134e-06	3.17785	23.29	4.63
Snx7	0.00395946	3.17608	16.44	5.56
Cdca8	0.0270766	3.17293	17.81	6.48
Gja1	1.10404e-06	3.16382	8.68	0.93
Ppih	0.000259389	3.16019	13.24	1.85
D11Wsu47e	0.0142702	3.15907	8.22	1.85
Gm7701	0.0318114	3.15729	2.74	0
Gm20900	4.09298e-06	3.15453	26.94	5.56
& Zfp59	0.020529	3.15441	3.2	0
Igsf1	0.00253671	3.14462	2.74	0.93
Bud13	0.00165533	3.13935	15.07	2.78
Celsr3	0.000653059	3.13933	2.74	0
Gm7926	3.87067e-09	3.13357	68.95	38.89
Ran	3.90554e-06	3.12528	70.78	51.85
Gm7561	0.0463902	3.12147	2.74	0
Gm47315	0.0310845	3.12022	7.31	1.85
Rps28	1.3768e-11	3.11872	53.88	17.59
Gm45660	1.02331e-05	3.11541	23.74	4.63
Jph1	0.0244012	3.11394	6.39	0.93
Gm16433	3.10963e-05	3.10738	16.44	3.7
Gm7808	1.14553e-09	3.10397	73.06	44.44
Ldha	1.0475e-08	3.10279	75.34	50
Gm19810	4.1239e-12	3.10133	58.9	18.52
U2af1	3.80003e-06	3.09619	21	3.7
Exo1	0.00870919	3.09195	7.31	0.93
Rpl13-ps3	0.000934457	3.08957	89.5	87.96
Rpl38-ps2	6.93383e-08	3.08841	72.15	49.07
Gm6750	0.010984	3.08586	2.74	0
Rps8-ps1	4.16997e-11	3.08575	66.21	32.41
Slc27a3	5.06654e-14	3.08233	13.7	2.78
Nap1l3	1.18091e-11	3.07864	21.46	5.56
Gm49711	0.000595516	3.073	1.83	1.85
Ppm1f	0.0344515	3.0669	7.31	1.85
Myorg	0.0170923	3.06185	4.57	0.93
Rpusd3	0.0245397	3.05605	9.59	3.7
Gm50045	2.75338e-06	3.03876	20.09	2.78
Crat	0.0209845	3.03726	15.98	5.56
Spc24	6.59919e-07	3.02949	26.94	3.7
Fancl	0.014107	3.02885	14.61	3.7
Gm8290	0.0086275	3.01439	1.83	0
Slc29a1	0.00384578	3.01261	24.66	5.56
Rps3a3	1.02482e-06	3.0103	78.54	62.04
Pate2	0.00246737	3.01015	2.74	0
Gm37720	7.33898e-07	3.0027	10.96	5.56
Ogg1	0.00799297	3.00209	9.59	1.85
Gm10224	2.95124e-06	2.99928	30.14	7.41
& Mier2	0.00269528	2.99325	13.24	5.56
Krt28	0.00961977	2.99301	1.37	0
Gm4739	0.00323331	2.98154	40.64	21.3
Gm7846	2.35352e-08	2.97785	31.05	7.41
Gm7868	0.0366665	2.97405	8.22	1.85
Myl12b	0.00025256	2.97364	64.84	47.22
2610001A08Rik	0.00181255	2.97336	1.83	0
Gm5561	0.0110595	2.96863	15.07	4.63
Selenoi	1.01392e-05	2.96822	25.11	8.33
Mex3a	0.000476853	2.95975	16.44	4.63
Gm17669	7.81737e-05	2.95523	28.77	8.33
@^ Kitl	0.0224492	2.95127	8.68	0.93
Gm13231	0.021242	2.94339	11.42	1.85
Tamm41	0.00154179	2.93647	15.98	4.63
Thg1l	0.0012489	2.93029	9.13	0.93
A830005F24Rik	0.000549638	2.92342	2.28	0
Gdap1l1	3.2882e-147	2.90375	25.11	5.56
Gm7565	0.00602319	2.90107	7.76	0.93
Rasl10b	3.55784e-18	2.89151	14.61	3.7
Rpl9-ps6	7.69809e-13	2.88228	71.69	32.41
Gm43112	0.0003407	2.87493	5.02	0.93
Sec23ip	0.000340288	2.87044	19.18	4.63
Ckap2l	0.0013373	2.86601	15.53	2.78
Dhrs4	0.0150601	2.86511	19.63	3.7
Gm43738	0.000920406	2.86487	24.66	5.56
Gm17748	1.78805e-05	2.86486	21	4.63
Gm4600	0.0215237	2.86444	11.87	1.85
Sncb	2.25086e-20	2.86218	10.96	2.78
Gm28229	0.0294158	2.85882	2.74	0
Gm16141	0.0356117	2.85865	1.83	0
Gm8574	0.0299786	2.85425	2.28	0
Serpinh1	0.000476895	2.85257	29.68	11.11
Gm5805	5.91187e-08	2.84853	73.06	46.3
Gm8130	1.13614e-05	2.84205	36.53	9.26
Ccnb2	0.00704106	2.84059	19.63	5.56
Rpl27-ps1	4.71022e-07	2.83513	76.26	55.56
Gm6104	3.92219e-13	2.82989	36.07	9.26
Rpl7a-ps7	9.19044e-08	2.82835	17.35	2.78
Wdr11	0.00135779	2.82306	17.35	6.48
Rps26	0.000428209	2.81876	86.3	80.56
Rpl32l	1.35481e-08	2.81816	45.21	14.81
Pus10	0.00634598	2.81104	10.96	1.85
Galk1	2.32845e-06	2.80091	39.73	12.96
Gm13436	0.000256869	2.79004	91.32	87.04
Cyb5r3	0.000802047	2.78679	33.79	12.04
Rpl30-ps10	0.00575166	2.78618	17.35	4.63
Lor	0.00176607	2.78482	9.13	2.78
Gm7336	0.0201822	2.77854	1.83	0
@& Hoxa2	1.99675e-10	2.77657	8.68	2.78
Dtl	0.0280374	2.77593	13.24	1.85
Prkag2	0.00242286	2.77418	13.7	2.78
Mns1	0.000580803	2.77333	20.55	5.56
Gm7384	1.72291e-11	2.76839	62.1	24.07
Phgdh	1.44595e-08	2.76708	46.12	20.37
Pde9a	2.65605e-05	2.76628	7.31	1.85
Gm8213	1.44877e-09	2.75419	51.6	17.59
Gm7411	0.0275981	2.74562	2.74	0
Nat8l	0.00116655	2.74556	10.5	3.7
Knstrn	0.000145331	2.7452	18.26	3.7
Gm13532	7.05733e-06	2.73777	80.37	65.74
Lrrc41	0.0020914	2.73577	20.09	6.48
Cenpp	0.0245224	2.73513	14.16	4.63
Tspan12	2.27685e-38	2.73465	47.03	18.52
Gsto1	1.81126e-14	2.73405	41.55	12.04
Rpl3-ps2	0.00173449	2.7206	20.09	4.63
Ercc8	1.37807e-05	2.72031	17.35	5.56
Pdss1	7.26176e-06	2.71346	15.98	4.63
Rtn4ip1	0.0418272	2.70516	5.02	0.93
Fhod3	0.00203604	2.70429	6.39	0.93
Slc25a18	1.96819e-21	2.70327	9.59	2.78
Cenpf	0.00582051	2.7	19.63	6.48
A530058N18Rik	4.316e-05	2.69789	1.83	0
Tmsb10	0.000760483	2.69777	77.63	70.37
Actr8	2.95796e-05	2.69293	30.14	11.11
Sfmbt1	0.0326195	2.69135	11.87	2.78
Gm12337	1.84413e-15	2.68761	52.51	17.59
6330549D23Rik	0.0497784	2.68167	4.11	0.93
1500009L16Rik	1.33373e-09	2.67018	23.29	5.56
Rplp0	0.00118135	2.66783	89.95	89.81
& Fos	2.0654e-14	2.66411	67.58	32.41
Ube2v2	6.14352e-05	2.6618	25.57	8.33
Gm7285	4.23263e-07	2.65672	65.75	37.96
Txndc5	0.00285935	2.65578	27.4	10.19
Cdkn2aipnl	0.00349132	2.65566	20.55	6.48
Cdkn2a	2.54869e-05	2.65483	2.74	0
Nudt17	1.53846e-05	2.65383	12.79	3.7
Tmem121b	0.00128961	2.65019	2.28	0
Gm7733	0.0375566	2.6431	2.74	0
Gm13092	4.21453e-11	2.64169	59.36	26.85
Rpsa-ps10	0.00067436	2.63113	88.13	83.33
Rpl21-ps8	0.000445943	2.63048	84.93	77.78
Gm13430	0.010379	2.62958	10.5	2.78
Ap3m1-ps	0.000121876	2.62564	10.5	2.78
Ctu1	0.00483836	2.62316	6.39	1.85
& Dnajc2	1.36359e-10	2.61997	55.71	21.3
Gm20568	0.00104087	2.61973	16.89	3.7
Gm46542	6.32868e-12	2.6164	38.81	11.11
Gm11223	0.00220869	2.61304	20.55	2.78
Hells	0.00244902	2.60883	16.89	4.63
Insyn2a	0.0445091	2.60861	2.28	0.93
Gar1	1.92706e-10	2.60845	45.66	16.67
Ipo4	0.00106329	2.60516	17.35	6.48
Gm6440	0.0388684	2.60483	17.35	4.63
Rpsa-ps5	2.06984e-07	2.60031	47.49	15.74
Slc4a4	0.00666849	2.59883	17.35	12.04
Gm9722	0.0252367	2.59537	2.74	0
Acd	2.50308e-05	2.594	31.51	10.19
St6gal2	5.2054e-249	2.58949	20.09	5.56
Adarb1	4.95981e-07	2.58485	10.96	1.85
Gm35106	1.48915e-09	2.58213	25.57	5.56
Pdik1l	0.0078488	2.58037	20.09	10.19
Gm8580	0.0301496	2.5723	2.74	0
Rps13-ps2	1.97117e-06	2.57108	74.43	53.7
Ier2	6.10879e-07	2.56871	48.86	16.67
Gm27184	0.0202185	2.56865	1.83	0
Acads	0.00435062	2.56864	24.66	8.33
Rhoq	0.014925	2.56416	26.48	12.96
& Hmgb3	4.89377e-12	2.56268	52.97	21.3
Tmod3	0.000897005	2.56144	39.73	16.67
Mad2l2	6.00343e-12	2.55855	43.84	14.81
Pus1	0.00257466	2.55383	19.63	7.41
Gm47024	0.000864927	2.55278	7.76	2.78
Patl1	0.0192468	2.54503	15.07	5.56
Amt	9.83924e-05	2.54452	12.79	4.63
7120432I05Rik	1.33453e-18	2.54065	5.94	1.85
Rps7	0.00582051	2.54037	81.28	77.78
Nubp2	0.0206667	2.53824	22.37	8.33
Mki67	0.00582309	2.53475	20.09	3.7
Isg20l2	0.00144886	2.53384	24.66	9.26
Gm20498	0.00403933	2.53371	43.84	27.78
& Hes5	7.52288e-05	2.5228	9.13	3.7
Gm39090	0.0124022	2.51976	1.83	0
Gm9616	1.64742e-05	2.51916	83.11	70.37
Rbm3	2.97195e-09	2.51712	74.89	43.52
Gm6724	0.0103867	2.51493	8.68	1.85
Gm5303	0.035435	2.51152	1.83	0
Gm45769	0.0445143	2.5073	3.2	0.93
Rpl39-ps	3.46236e-06	2.50433	65.3	39.81
Spata6	0.0166732	2.50245	15.98	3.7
Selenoh	3.01617e-06	2.50217	64.84	44.44
Rnf113a1	2.98776e-05	2.49045	13.24	3.7
Slc7a5	0.0276635	2.48065	16.44	4.63
Trmt1l	0.0139244	2.47719	22.37	9.26
Gm9774	6.7423e-05	2.47712	42.01	19.44
& Lin28b	0.000141369	2.4763	1.83	0
Cacnb3	0.000168127	2.47277	15.07	2.78
6720489N17Rik	0.000104922	2.47018	7.31	0.93
Lrrc3b	0.0223545	2.46848	1.83	0
Rpl22l1	4.57654e-07	2.46753	67.12	40.74
Rpl35a-ps6	9.19507e-08	2.46409	83.56	61.11
Aif1l	6.52506e-05	2.46267	20.55	4.63
Seh1l	4.0568e-05	2.45882	30.14	9.26
Gm12571	0.002638	2.45724	16.44	6.48
Gm10182	0.000811013	2.45513	18.72	4.63
Mrps35	2.09762e-05	2.4528	35.62	12.96
Gm10052	1.1324e-06	2.4499	13.24	2.78
Spc25	0.0176814	2.44678	12.79	1.85
Coq3	0.000940161	2.44582	12.79	3.7
Wsb2	0.00017005	2.44135	35.62	15.74
Pkig	0.000129677	2.43274	41.55	13.89
Rwdd3	0.00999275	2.43207	8.68	2.78
Fam131c	0.0204146	2.42799	3.65	0.93
Tomm40l	0.000965261	2.42759	15.98	5.56
Rpl10a-ps1	5.68957e-07	2.42092	93.15	81.48
Cenpw	0.000167093	2.41745	22.37	4.63
Gm42484	0.00407453	2.41474	4.11	1.85
Gm7658	3.6202e-08	2.41325	60.73	27.78
Gm6828	0.0174097	2.41184	2.28	0
Rps10-ps1	1.2445e-08	2.41141	66.67	34.26
S100a10	0.00263427	2.41042	36.07	13.89
Gm27517	0.00321344	2.40868	3.2	0.93
C330018D20Rik	0.0139244	2.40384	14.61	5.56
Rrp15	7.63592e-13	2.40327	42.92	13.89
Ndufab1-ps	9.74895e-09	2.39759	38.36	12.96
Tmem47	0.0475036	2.39227	24.66	13.89
Ipp	0.0209454	2.39079	10.96	2.78
AC123687.1	0.00875722	2.38974	2.28	0
Haus1	0.00258079	2.37765	19.18	5.56
Gm9797	0.00011439	2.37721	18.26	4.63
Gm21596	1.37723e-06	2.37649	55.71	27.78
Hadhb	2.6476e-05	2.37609	38.81	14.81
Slc15a2	0.000636518	2.37441	15.53	4.63
Gm14038	0.040668	2.37414	3.65	0.93
Rps15a-ps3	1.88672e-07	2.37137	67.12	37.96
Chmp1b	0.017605	2.37073	24.2	11.11
Gm5425	3.13617e-07	2.36933	72.15	48.15
Rps25-ps1	3.01868e-07	2.36672	72.6	45.37
Rps23-ps1	0.00120096	2.36587	82.19	74.07
Ccdc34	8.69328e-05	2.36113	50.23	26.85
Sct	0.0334507	2.35939	1.37	0
Gm16168	3.53533e-10	2.35883	9.13	4.63
Gm37194	2.75677e-05	2.35713	4.11	0.93
Fam174b	0.0119165	2.34971	17.81	6.48
1700102H20Rik	0.0387134	2.34766	3.65	0.93
Dap	0.00571392	2.34676	30.14	9.26
Gm16381	0.043012	2.34522	1.83	0
Yrdc	2.04897e-05	2.34483	32.88	9.26
Ptrhd1	2.04432e-07	2.34147	37.9	12.96
Rps11-ps2	1.22942e-06	2.3401	59.82	30.56
Cnih3	0.000601327	2.33681	2.74	0.93
Gm11575	2.52951e-05	2.3349	40.18	14.81
Gm42635	8.09255e-11	2.33454	9.13	2.78
Atp5g1	8.83496e-08	2.33209	69.86	43.52
Wrap73	0.04173	2.33133	18.26	8.33
Gm14336	0.000837765	2.33116	12.79	2.78
Sarm1	7.19826e-14	2.3308	7.31	2.78
Hyal2	0.000582203	2.33004	18.26	6.48
Llph-ps2	0.000927822	2.32821	21.92	6.48
Rpl17-ps3	6.5363e-05	2.32722	79.91	65.74
Mpc1	5.88836e-05	2.32531	23.29	6.48
Dctpp1	4.77171e-09	2.32278	54.34	27.78
Rpl19-ps11	0.00568776	2.32246	93.61	92.59
Mdm1	0.0114793	2.32109	12.79	3.7
Gm15711	0.0161699	2.32109	3.2	0.93
Cks1b	0.00878987	2.31911	27.85	10.19
Knl1	0.0272482	2.31787	15.53	4.63
& Zkscan17	0.00613981	2.31614	12.79	3.7
Rps12-ps9	0.000157546	2.31556	90.87	82.41
Hoxb3os	1.02046e-28	2.31303	11.42	3.7
Rps3a2	0.00579788	2.31237	84.47	80.56
Gm11942	0.000629952	2.31213	30.14	10.19
Pimreg	1.36585e-06	2.30952	10.96	1.85
Rpl7a	2.86455e-08	2.30882	59.36	28.7
Dctd	2.13778e-10	2.30818	16.89	4.63
Gm11539	0.000184519	2.30511	73.52	57.41
Slf1	0.0236383	2.30329	19.18	6.48
Gosr2	0.0354508	2.30073	17.35	7.41
Gm12097	0.0350559	2.29993	12.33	5.56
& Sall3	3.59977e-20	2.29976	13.24	3.7
Gm20072	0.0219022	2.29884	1.83	0
Gm5611	3.51839e-07	2.29874	22.83	4.63
Melk	0.0112192	2.29603	9.13	0.93
Pmf1	0.014925	2.29314	22.37	6.48
Slc25a5	0.000134929	2.29261	75.34	57.41
Kti12	2.83988e-05	2.28961	26.48	7.41
Racgap1	0.000636663	2.28582	20.55	5.56
Tpst2	0.00939884	2.28365	21.92	6.48
Gm11353	0.0115692	2.28306	89.95	87.96
Gm8277	0.00747024	2.28295	2.28	0
Cyb5r4	0.0331572	2.28057	22.37	10.19
& Setdb2	0.0241237	2.27828	11.87	3.7
Gm7434	0.000432521	2.27624	14.61	2.78
Mif	7.12635e-07	2.27334	81.74	61.11
Cenpm	2.73409e-06	2.26931	26.03	7.41
Gm7986	0.0473715	2.26492	1.83	0
Gm11966	5.49686e-10	2.26311	56.16	21.3
Car8	1.39775e-26	2.26247	39.73	14.81
Ints5	0.0303305	2.26175	11.42	3.7
Snapc1l	0.0340303	2.26037	12.33	5.56
Tuba1b	6.27833e-05	2.25939	72.6	50.93
Nudt21	4.29576e-12	2.25531	57.99	21.3
& Zscan21	0.00262428	2.25341	20.09	8.33
Tigd5	0.0380675	2.25224	4.11	0.93
Gm42977	0.00859185	2.25063	19.18	8.33
Rimbp2	0.000232925	2.24995	2.28	0
Rrm1	0.0199804	2.24885	24.66	10.19
Tctex1d2	0.00021491	2.24488	23.74	6.48
Gm11808	0.0170422	2.24446	90.41	91.67
Gm49739	1.07313e-07	2.24405	22.37	5.56
Gm45588	0.000250826	2.24316	23.74	7.41
Qtrt1	0.000863981	2.2403	20.55	6.48
Acot1	0.000346392	2.23954	33.33	16.67
Gm4332	5.78813e-05	2.2371	97.26	91.67
Ormdl1	2.83988e-05	2.23663	28.31	10.19
Dync2li1	6.05466e-05	2.23394	21.46	6.48
Gm10362	2.3582e-05	2.23309	45.21	19.44
Gm7324	1.0648e-06	2.22984	36.53	11.11
Zfp593	0.000467831	2.22939	25.11	8.33
Gm9354	5.56788e-06	2.22741	35.62	11.11
Rps15a-ps5	4.50332e-06	2.22715	64.84	37.96
Eif4ebp1	0.0443205	2.22537	20.09	4.63
Dut	0.0032742	2.22481	43.38	25.93
5530601H04Rik	0.0299786	2.22437	15.98	5.56
Alyref	1.39061e-05	2.22309	58.45	33.33
Gm6560	0.0152624	2.22305	10.05	2.78
Gm22426	0.00949158	2.22158	1.83	0
Gm48583	0.0292067	2.22106	10.05	2.78
Gm20430	3.5409e-06	2.22046	55.71	26.85
Snhg17	0.00596032	2.21839	14.61	6.48
Gm11488	0.00504368	2.21575	10.96	2.78
Aspm	0.00210835	2.21563	13.24	1.85
Gstz1	0.00333089	2.21505	21.46	9.26
Zbtb8os	0.000476895	2.21102	22.83	6.48
Gm3379	0.00210965	2.20958	89.95	85.19
& Maff	0.00423887	2.2093	18.26	2.78
Gm14016	0.0245875	2.20661	1.37	0
AC124742.1	0.0162892	2.20401	89.04	87.96
Gm5047	1.91559e-06	2.20173	31.51	10.19
Gm3788	1.17669e-05	2.19632	60.73	37.96
2810025M15Rik	2.33634e-13	2.19297	51.14	19.44
Gm10263	0.000170727	2.1889	71.23	52.78
Tmem145	2.1087e-18	2.18881	10.05	4.63
Sh2b2	0.0374222	2.18781	8.22	2.78
Lyrm9	0.000230982	2.18682	20.09	7.41
Nt5dc2	9.66901e-09	2.18259	42.92	17.59
Gm2534	7.77851e-05	2.18169	20.09	3.7
Mir670hg	0.000377924	2.18006	5.02	1.85
Hmgn2	4.35881e-06	2.17811	58.9	31.48
Gm29257	0.00248645	2.17723	25.11	7.41
Gm10288	0.0203483	2.17589	93.61	93.52
Arf6	0.00491085	2.17476	33.33	12.04
Tasp1	0.0163177	2.17452	11.42	2.78
Snhg16	2.47168e-05	2.17442	24.2	10.19
Gm13623	0.00241564	2.17347	79.45	68.52
Shcbp1	0.0492932	2.17099	10.96	2.78
Atp6v0c	3.89688e-05	2.16386	42.01	15.74
Pgk1	8.48772e-05	2.16119	28.31	8.33
Gtf2e2	1.93908e-05	2.16096	37.44	12.04
Rps11-ps1	1.5177e-07	2.15986	63.01	31.48
@& Hoxb2	4.20827e-83	2.15891	15.53	6.48
Ccdc91	0.0124111	2.15731	17.81	7.41
Hnrnpa1l2-ps2	3.99729e-07	2.14706	19.63	5.56
Lsm5	4.15164e-05	2.14686	36.07	15.74
Gm11478	0.00206855	2.14664	79.91	70.37
Smpd2	0.00406424	2.14425	23.74	7.41
Idnk	0.00792527	2.14424	25.11	7.41
Gm42447	0.012223	2.14227	1.37	0
Rps9	0.0020819	2.14214	92.24	89.81
Elp4	1.25817e-06	2.14197	36.07	16.67
Gm9347	7.84307e-07	2.14036	20.55	5.56
Slc39a12	9.45797e-13	2.14015	5.02	1.85
Pard6a	2.17696e-06	2.13948	32.88	13.89
Gm6292	0.0177341	2.13548	9.13	0.93
Rpl41	0.000307295	2.13524	94.52	91.67
Galk2	0.00543819	2.1351	19.18	5.56
& Nme2	0.000520428	2.13105	79.91	67.59
Rfc4	6.75076e-05	2.12963	32.88	11.11
Gm37298	0.0352585	2.12565	14.61	7.41
1110038B12Rik	2.42065e-06	2.12212	58.45	32.41
Akt1s1	1.69606e-06	2.12096	40.64	15.74
Nme4	6.01456e-10	2.12092	30.14	9.26
Abhd3	0.0428729	2.12051	14.16	8.33
Gm7004	2.78863e-06	2.12049	15.98	3.7
Dnal4	0.00721515	2.11968	22.37	9.26
Gm9790	4.16535e-09	2.11917	56.16	22.22
Rpsa	0.000101946	2.11864	75.8	58.33
Gpn3	0.0227745	2.1179	19.63	7.41
Gm10154	9.87626e-06	2.11532	53.42	25
Rpl19	8.94863e-05	2.11503	71.23	50.93
Dlk2	0.00197691	2.11448	3.65	0.93
Gm4045	1.69436e-07	2.11313	72.15	41.67
Cycs	0.000242178	2.11181	24.66	8.33
Nrep	0.0417199	2.11095	25.11	12.96
Mir682	1.36931e-07	2.11073	70.32	39.81
Pdcl3	2.51682e-09	2.11066	56.16	23.15
Atp10b	1.55445e-06	2.11052	8.22	0.93
Rpl37a	0.000332608	2.10551	78.08	62.04
Gm7862	0.00670301	2.1031	8.68	2.78
Ercc6	0.0307896	2.10244	13.7	5.56
Gm45454	2.48996e-06	2.10141	34.7	9.26
Wdr92	0.0359267	2.09782	16.44	7.41
Wbp1	0.000879862	2.09522	38.81	18.52
Rpl6l	0.00830758	2.09503	87.67	84.26
Plppr1	0	2.09176	41.55	15.74
Rpl28-ps3	8.24627e-06	2.09164	53.88	25.93
Emg1	1.13693e-06	2.09102	54.34	22.22
Gm10184	0.00402781	2.08883	26.03	10.19
Capza1	0.00275803	2.08881	31.05	12.04
Gm3362	0.00108325	2.08223	84.93	74.07
Gm6133	0.00012921	2.07847	40.18	16.67
Adrb1	0.0117576	2.07779	8.22	2.78
Btbd2	0.00785949	2.07723	21	8.33
Gm8226	0.000354624	2.07636	27.85	7.41
Fxn	0.00345254	2.07495	23.29	5.56
Rps8-ps2	1.6181e-07	2.07325	61.64	28.7
Rps13	3.84744e-06	2.07137	62.1	35.19
Sars2	0.0098915	2.06599	10.05	2.78
H1f0	0.00677896	2.0598	60.27	43.52
Bckdk	0.000414093	2.05886	35.62	14.81
Rpl22	0.00388917	2.05796	84.93	76.85
Rpl31-ps8	5.38611e-05	2.05774	72.15	50
Gm43167	0.00707333	2.05764	4.11	1.85
Nmt2	0.0294664	2.05667	19.63	7.41
Gm12918	0.000213664	2.05633	80.82	64.81
Ccdc86	4.61522e-07	2.0562	42.92	18.52
Fyb	5.78274e-08	2.05618	60.27	32.41
Gm28071	0.02719	2.05511	10.05	3.7
Pex16	0.00186529	2.05469	25.11	9.26
Gm45263	0.0159732	2.05458	4.57	0.93
Pus7l	4.4711e-07	2.04934	19.18	9.26
Eif5a	0.0116934	2.0489	80.82	73.15
Mpp6	5.69086e-10	2.04617	68.95	39.81
Ddx56	0.00416946	2.04588	24.66	12.04
Rpl7	0.00753192	2.04586	89.04	85.19
Bop1	0.000940161	2.04313	27.85	12.96
Dcp2	0.0108711	2.04198	24.66	9.26
Pafah1b2	0.00773985	2.04194	37.44	21.3
5730480H06Rik	0.0388684	2.04087	13.7	4.63
Gm5869	0.036929	2.03924	14.61	6.48
4930503E24Rik	0.00316793	2.03892	22.83	9.26
Gm48146	0.0326868	2.03459	7.31	0.93
Fastkd2	0.000755628	2.0331	17.35	5.56
Nfkbib	0.000122671	2.02914	44.29	23.15
& Junb	2.62304e-05	2.02837	46.58	19.44
Rpl24	0.0151036	2.02779	16.44	4.63
Col9a1	1.53982e-06	2.02593	44.75	20.37
Dpysl4	1.44877e-09	2.02447	20.55	10.19
Fgl1	0.000822773	2.02326	1.83	0
Gls	0.0120189	2.02314	36.07	18.52
Gm9625	0.00138496	2.02213	47.03	23.15
Ttyh3	0.00118536	2.0217	25.57	10.19
Lingo2	7.57696e-11	2.01613	9.13	3.7
Psmf1	0.0327864	2.01548	25.57	12.04
& Egr1	2.34423e-16	2.01526	57.99	22.22
Gm10269	0.000561018	2.01519	74.43	58.33
Psmg1	1.94217e-07	2.01296	34.25	12.96
& Meis1	1.17761e-11	2.01295	16.89	4.63
Nxt1	0.00906889	2.01291	27.85	12.04
Nup37	0.00544135	2.01221	15.98	3.7
Dnajc9	0.000711018	2.00919	36.99	13.89
Stoml2	1.40153e-05	2.00618	47.95	24.07
Gm11889	0.041405	2.00582	16.89	5.56
Ddx20	0.00148554	2.00314	14.16	2.78
Rps24-ps3	9.64652e-06	2.00197	60.73	31.48
Bola3	4.63791e-05	2.00137	46.58	20.37
Gm19439	1.39174e-09	-2.00166	3.2	16.67
Syt17	4.93129e-14	-2.00478	1.37	4.63
Tmco3	0.00189957	-2.00766	45.66	51.85
Gm3511	0.00257872	-2.01073	76.26	85.19
Pkd2	0.0167961	-2.01151	12.33	22.22
Dhrs7	0.0397232	-2.01187	52.51	59.26
Ppm1l	3.79479e-07	-2.01436	24.2	36.11
Tmem176a	3.9212e-08	-2.01526	57.99	77.78
Gm48700	2.28049e-16	-2.0169	0.46	4.63
Acss1	0.023594	-2.01703	10.96	15.74
Ccdc85b	0.000772175	-2.01996	52.97	65.74
Maneal	1.076e-08	-2.02111	16.44	20.37
Nrxn2	1.05386e-20	-2.02222	55.71	74.07
Cdc42ep1	0.000314022	-2.0224	4.57	14.81
Ramp1	8.43621e-20	-2.02551	58.45	83.33
Gm44435	1.1933e-08	-2.02904	4.11	6.48
Gad1	0.0408215	-2.03476	1.37	2.78
Cspg4	9.9247e-55	-2.0366	43.84	67.59
Mtss2	4.03916e-09	-2.03733	57.08	67.59
Ankrd6	0.00977791	-2.03891	4.57	7.41
Man2a2	2.70883e-05	-2.04178	17.35	34.26
9630001P10Rik	5.09544e-08	-2.04295	1.83	6.48
Plxnb1	8.3205e-12	-2.04473	9.13	20.37
Kcnj16	0.016577	-2.04843	5.48	9.26
Prune2	8.13063e-11	-2.05332	15.53	25.93
Afap1l2	4.42315e-20	-2.0542	39.27	55.56
Usp24	0.000518972	-2.05461	42.47	51.85
@^ S1pr2	0.00677896	-2.05495	8.68	15.74
Mir207	0.0117011	-2.05598	3.2	6.48
Ntsr2	5.49539e-29	-2.0611	5.48	10.19
Fbxl16	0.0140151	-2.06355	8.68	11.11
Slitrk1	9.87872e-17	-2.06767	14.16	24.07
Krt222	6.13309e-09	-2.0688	1.37	6.48
Cmtr1	0.0267396	-2.06909	22.37	30.56
Atg9a	0.00607561	-2.07081	10.5	20.37
Pip4k2a	0.0449233	-2.07189	13.7	22.22
& Prrx1	1.1527e-07	-2.07222	18.72	35.19
Matk	0.00637995	-2.07454	7.31	12.96
Gm37176	0.000830346	-2.07546	0.91	2.78
Tmem170b	0.037032	-2.07701	15.98	21.3
Enpp2	1.22156e-07	-2.07763	63.01	73.15
Arhgap24	0.00119016	-2.07883	18.26	25
Grin3a	3.78453e-36	-2.07884	33.79	46.3
Sema3d	1.89339e-92	-2.07987	36.07	66.67
Polr2l	0.0247139	-2.08025	17.35	25.93
Kctd4	6.5453e-81	-2.08262	29.22	45.37
Disp2	2.6931e-10	-2.08361	5.02	7.41
Tafa2	8.03805e-26	-2.08654	3.65	8.33
Pex11a	0.0371076	-2.08661	8.68	13.89
Ntn1	2.00191e-07	-2.08705	11.42	15.74
Fbxl3	0.0289177	-2.09053	25.57	36.11
Synm	0.0074076	-2.09185	4.57	10.19
AU040320	0.0321282	-2.09503	15.98	22.22
& Zbtb20	2.36234e-09	-2.09918	82.19	93.52
Gm37452	0.00285974	-2.09943	2.74	7.41
Dok6	3.34233e-10	-2.10525	13.24	15.74
Kcnk2	2.24233e-09	-2.10814	23.29	37.04
Gm38260	2.09762e-05	-2.1097	10.05	12.04
Mir6236	0.00404416	-2.11695	65.3	76.85
Evi5l	3.80628e-17	-2.1179	29.68	47.22
@^ Col11a2	1.90942e-10	-2.12362	25.11	48.15
Appl2	0.0192149	-2.12371	11.87	22.22
Pcdhb3	0.000116024	-2.12406	0.46	2.78
Gm42826	2.89262e-05	-2.12558	65.3	84.26
Scamp1	0.00799297	-2.13448	16.89	25.93
Pcdha5	3.2959e-09	-2.13831	7.31	5.56
Ddhd1	0.0297819	-2.14387	28.77	35.19
& Zfp575	0.00043433	-2.14481	3.65	7.41
Cacng4	2.80255e-29	-2.1471	70.78	87.04
Fam131b	0.000227459	-2.15043	8.22	11.11
Mapk10	3.90655e-16	-2.15597	17.81	24.07
Ptprg	1.41172e-10	-2.15605	31.51	46.3
Pcdhga8	4.49775e-06	-2.15816	35.62	49.07
Cntn6	9.41614e-08	-2.16203	9.59	12.96
Arpp21	4.12948e-37	-2.16598	45.66	62.04
Gm45799	0.00299396	-2.16669	51.6	44.44
Gprasp1	0.0013853	-2.17136	32.42	40.74
Cdk5r1	7.34316e-05	-2.17377	12.79	18.52
Sclt1	0.0435584	-2.17444	12.33	21.3
3110021N24Rik	0.0111868	-2.17469	9.13	13.89
Tm7sf2	6.96364e-05	-2.17814	29.22	28.7
Me3	9.60715e-13	-2.17926	12.79	21.3
Wls	0.016483	-2.18685	42.01	50.93
Nrxn3	1.59415e-31	-2.18964	22.37	37.96
Abi1	0.00526719	-2.19099	35.16	47.22
Gm44234	0.00478289	-2.1914	2.28	3.7
Marchf1	2.92171e-07	-2.19286	14.61	25
Atl1	0.00177593	-2.19314	26.03	31.48
Mfge8	1.19667e-05	-2.19358	25.57	41.67
Golga2	0.0423706	-2.19393	14.61	23.15
Cit	7.7803e-12	-2.19544	15.07	34.26
Sapcd1	7.4249e-08	-2.19889	10.5	22.22
Kcnq3	7.67107e-13	-2.19902	11.42	25
Tnr	0	-2.20123	71.23	95.37
Gm4876	1.11486e-32	-2.20659	10.96	27.78
Atp1a1	0.000314279	-2.21064	39.73	55.56
B3gat1	4.22218e-41	-2.21274	26.48	37.04
Matn4	2.6214e-31	-2.22403	63.47	81.48
Gm44438	0.000322416	-2.22404	2.28	3.7
Chrna4	3.26092e-21	-2.22589	14.16	16.67
Usp40	0.0438279	-2.22778	17.81	23.15
Fam155a	2.45476e-65	-2.22817	12.79	22.22
Nhlrc1	2.53135e-07	-2.22917	3.2	8.33
Slc44a1	6.69264e-08	-2.23555	43.38	57.41
Nipal3	0.000967593	-2.24015	10.5	20.37
Phlda3	2.66272e-10	-2.24332	21	37.96
Pdzd8	0.028926	-2.24446	25.11	35.19
Gria3	4.00719e-24	-2.24467	49.32	68.52
Cd200	0.00035951	-2.2449	38.81	46.3
Fbxl2	0.00050372	-2.24611	5.02	10.19
Lypd6b	5.03169e-16	-2.24907	0.91	9.26
Ctnna2	6.22088e-21	-2.2504	24.66	32.41
Gm44799	1.32248e-23	-2.2524	5.48	10.19
Hsd17b11	0.00556692	-2.25315	9.13	25
Chadl	2.37004e-17	-2.26042	28.31	48.15
Abcd3	3.81611e-05	-2.26102	43.84	56.48
Wnt4	0.0285346	-2.26521	3.2	9.26
Abhd12	3.21624e-05	-2.26546	51.6	65.74
Kcnk10	8.1135e-199	-2.27096	9.59	25.93
Gm7666	0.0400367	-2.27398	58.9	36.11
Ifitm10	3.40227e-22	-2.27475	15.07	32.41
Sema4d	0.000370949	-2.27602	17.35	28.7
Rn7s1	0.0474732	-2.2769	4.11	11.11
Dusp26	7.92115e-15	-2.27798	19.63	28.7
Fxyd7	3.30778e-28	-2.27884	11.42	25
Cav2	1.91968e-05	-2.28105	25.57	39.81
Gm43713	0.000596671	-2.28202	0.91	2.78
Hgs	0.010379	-2.28211	12.33	22.22
Gm7332	4.23027e-14	-2.28585	53.42	72.22
Slfn3	0.0307896	-2.29019	0.91	3.7
Matn2	0.0239496	-2.29034	6.39	12.04
Sgce	0.000178229	-2.2942	28.31	40.74
Serinc5	7.83765e-10	-2.29643	39.27	56.48
Meg3	1.7947e-32	-2.30101	46.58	75.93
Tenm1	7.16618e-26	-2.30137	3.2	10.19
Ssh3	0.0108945	-2.30301	1.83	6.48
Magee2	0.00109856	-2.3091	2.28	4.63
Spon1	1.23294e-18	-2.32459	48.4	68.52
Gramd1b	0.000384061	-2.32613	10.05	23.15
Sepsecs	0.0247139	-2.32931	4.57	10.19
Gm27217	3.58587e-14	-2.33067	1.37	4.63
Gm16794	0.0305949	-2.33319	2.28	5.56
Lmcd1	2.34463e-27	-2.33628	24.66	41.67
Nfasc	9.21157e-19	-2.34084	33.33	46.3
Mtmr10	0.0264185	-2.35624	13.7	21.3
Sorcs1	1.33043e-12	-2.3577	6.39	18.52
Lrrtm3	5.6025e-259	-2.36	33.79	52.78
Gm15506	0.00498394	-2.36465	2.28	6.48
Rab3gap2	0.0039207	-2.36506	15.53	24.07
& Zfp273	0.0219474	-2.36691	4.57	7.41
Kif21b	3.60015e-07	-2.36855	30.59	40.74
Apc2	1.58589e-26	-2.3696	17.35	32.41
Cdh19	7.49698e-06	-2.37196	4.11	16.67
Cav1	5.8209e-05	-2.37337	17.35	29.63
Mcf2l	3.53552e-07	-2.37758	4.57	11.11
Rtl8b	5.18275e-08	-2.3792	27.4	42.59
Gm15599	9.41781e-07	-2.37946	13.24	25.93
Per3	0.044977	-2.38066	9.59	19.44
& Zfp300	0.0087536	-2.38462	1.83	5.56
Hnmt	0.0167672	-2.38693	10.5	15.74
Abca3	0.0166249	-2.39048	13.24	21.3
Slc6a1	9.7295e-108	-2.39473	29.22	47.22
Rit2	1.46132e-26	-2.39646	3.2	12.04
Nrcam	1.5457e-18	-2.4016	48.4	65.74
Rtkn	5.13355e-16	-2.40605	29.68	50
Tmem181a	0.0388044	-2.41012	9.59	13.89
Dcaf12l1	2.79496e-05	-2.41178	17.35	22.22
Ccdc93	0.0207318	-2.4157	9.13	16.67
Angptl1	4.77722e-23	-2.41584	9.13	25
Tubb3	1.53678e-26	-2.41847	15.53	30.56
Gdf1	0.000650094	-2.41865	10.5	16.67
Nectin1	0.000403611	-2.41909	9.13	14.81
Pdgfra	2.558e-20	-2.42537	49.32	67.59
Snap25	2.44446e-11	-2.42626	12.79	18.52
Gm15530	0.000324589	-2.42885	2.74	8.33
Msl2	0.000954763	-2.42898	12.79	25.93
Grik2	2.44788e-13	-2.43196	10.5	16.67
Ankrd16	0.00462657	-2.43301	11.87	21.3
Gm50367	0.000332608	-2.43543	51.6	51.85
Bbs9	0.0010072	-2.4361	4.57	12.04
Dcc	5.50659e-06	-2.44181	17.81	21.3
Shank2	3.45341e-07	-2.44614	1.83	6.48
Cyp2j9	2.87636e-13	-2.44793	10.96	27.78
Ajap1	9.39905e-46	-2.45214	15.98	27.78
Shd	0.000222531	-2.45265	18.72	25.93
Mb21d2	0.000316998	-2.45276	12.33	17.59
Castor2	7.35854e-07	-2.45508	13.24	24.07
Adarb2	5.1625e-274	-2.45627	20.09	46.3
Prkca	1.30603e-08	-2.4583	35.62	52.78
Capn5	0.00227064	-2.46005	7.31	12.96
Gm47314	0.0001766	-2.46077	19.18	34.26
Eml6	1.00538e-08	-2.46276	5.02	12.04
Cryab	7.12018e-30	-2.47058	55.71	89.81
Slc22a15	0.00309697	-2.47602	5.48	14.81
Iffo1	2.84e-20	-2.47971	18.72	40.74
Gprasp2	0.000685771	-2.48345	25.57	32.41
Calhm5	0.00235645	-2.48362	1.37	8.33
Arvcf	0.000176354	-2.48731	11.87	19.44
Mir3091	0.0339317	-2.49032	0.46	1.85
Gria4	6.48216e-85	-2.49044	53.88	75
Scn1b	0.000232851	-2.49206	3.2	16.67
Vcan	1.47578e-95	-2.49744	81.74	97.22
Mpdz	0.0427984	-2.49846	15.07	21.3
Gm42480	5.45631e-08	-2.50771	3.65	7.41
Gm22238	0.0487811	-2.50855	0.91	1.85
Gm16759	1.79896e-07	-2.50959	1.83	6.48
Eif2s3y	0.00150247	-2.52428	17.81	33.33
& Zhx3	0.00146084	-2.52938	17.35	29.63
Gm37061	2.39673e-06	-2.5295	1.83	3.7
Neu4	0	-2.53217	41.1	80.56
Fam89a	1.4496e-247	-2.53222	24.66	51.85
Plppr4	0.0103988	-2.53673	6.39	12.04
Capn7	0.0342557	-2.53693	12.79	19.44
Bricd5	4.64275e-10	-2.5375	13.7	29.63
@ Bsn	0.0455348	-2.53853	4.11	5.56
Pdzd2	1.76023e-12	-2.54564	6.39	25
Enho	7.75368e-13	-2.54998	31.05	57.41
S100b	2.99766e-20	-2.55198	72.15	95.37
Clec16a	0.00472116	-2.55263	7.31	12.96
Rassf8	0.0113045	-2.5545	7.31	15.74
Shfl	0.00706389	-2.55619	6.39	14.81
Gm6222	0.0126986	-2.55639	13.7	25
1700047M11Rik	8.87725e-33	-2.55854	17.35	38.89
Amz1	2.93478e-32	-2.55876	18.72	30.56
Btd	0.00928943	-2.56093	12.79	21.3
Cdh11	6.68988e-05	-2.56198	25.57	36.11
Gpr85	6.16131e-21	-2.56444	23.29	31.48
Ctso	0.0159127	-2.56487	9.13	18.52
Pnma2	0.000566492	-2.56553	7.31	8.33
Gm42936	1.16406e-06	-2.574	0.91	5.56
Cyth1	0.0332798	-2.57989	6.85	16.67
9330159F19Rik	7.90013e-73	-2.58317	12.79	33.33
Gjc3	7.54139e-74	-2.58549	60.27	92.59
& Tada2b	0.048354	-2.58596	8.68	14.81
Fuz	0.0185864	-2.58698	19.63	25.93
Tanc1	0.00245737	-2.59349	13.24	24.07
@^ Pcdh15	1.5298e-51	-2.59834	33.33	50
& Ebf1	0.0130452	-2.59901	7.76	18.52
Shc4	1.61572e-17	-2.59985	13.7	30.56
Steap2	3.161e-09	-2.60593	6.85	15.74
Irgq	0.0483027	-2.60829	6.85	12.04
Enpp4	0.0155739	-2.61643	5.02	12.96
Zdhhc17	0.000674569	-2.62265	19.18	28.7
Chst3	1.92811e-06	-2.62648	10.05	22.22
& Nkrf	0.000232459	-2.63098	8.22	13.89
Dlg3	0.0274	-2.63449	6.85	12.96
Nectin3	0.00498514	-2.63669	21	28.7
Snx32	1.92263e-05	-2.64319	18.26	29.63
Eef1a2	8.1623e-155	-2.64367	11.42	28.7
Col5a3	6.88461e-06	-2.64485	5.48	19.44
Caly	1.7282e-136	-2.64619	16.89	33.33
Cmtm5	9.93961e-19	-2.64904	42.92	64.81
Rian	0.00243222	-2.64958	4.11	8.33
Tceal3	5.77745e-32	-2.65009	51.14	73.15
@^ Tjp2	0.000137104	-2.66649	12.33	25
Pnma3	3.48704e-64	-2.67299	4.11	10.19
Hip1r	2.24542e-28	-2.67593	35.62	61.11
Zfp422-ps	0.033451	-2.68107	0	1.85
Vsnl1	3.534e-06	-2.68645	10.96	15.74
Mbnl2	2.41665e-06	-2.68996	38.36	61.11
Sh3bgr	0.000114338	-2.69266	0.91	4.63
& Arnt2	1.98154e-05	-2.69313	7.76	18.52
Clip2	1.38294e-12	-2.69491	15.98	28.7
Pak7	3.52825e-34	-2.69786	8.22	19.44
Atp5md	3.09294e-06	-2.69793	50.23	72.22
Gm26728	0.0101154	-2.69877	3.65	5.56
Arsb	4.87043e-39	-2.70415	40.18	73.15
Slc4a1	0.0149732	-2.71124	1.83	12.04
Ggt7	1.55341e-05	-2.7129	15.98	19.44
Gm45767	1.36874e-11	-2.71418	1.37	8.33
Acsl3	1.03527e-06	-2.71495	65.3	79.63
Pisd-ps2	0.00836159	-2.71713	4.11	11.11
Pcgf5	0.00341928	-2.7198	15.53	26.85
Dcp1b	0.00584655	-2.73007	5.48	12.04
Minar2	5.54631e-15	-2.73815	10.5	22.22
Usp13	1.92044e-12	-2.7482	3.2	8.33
Plp1	3.62921e-21	-2.74864	34.7	64.81
Gm15009	0.0463759	-2.76501	0	1.85
Gm47441	0.0433056	-2.76922	0.91	2.78
Gm11585	0.045323	-2.77111	0	1.85
Rnf128	1.54404e-06	-2.78209	6.39	16.67
Gm6781	0.00502378	-2.78481	3.2	6.48
Tmem59l	6.17976e-07	-2.79036	5.48	9.26
Rab5b	0.0219474	-2.79148	12.33	22.22
& Bcl6	0.0078541	-2.79385	4.11	12.96
& Tshz2	1.31255e-07	-2.79425	29.68	46.3
Enox1	0.00244902	-2.79445	8.68	11.11
Slc45a1	4.94438e-07	-2.80054	7.31	8.33
Myo16	5.61989e-41	-2.80371	5.02	11.11
Akap5	0.0359886	-2.80436	4.57	5.56
Acad11	0.000765257	-2.8068	3.2	11.11
C030010L15Rik	0.0144197	-2.81635	1.83	2.78
Fxr2	0.00163037	-2.82056	16.89	29.63
Cers4	6.79132e-07	-2.83285	21.46	37.96
Gm20635	0.00384656	-2.83427	0	1.85
Fpgt	0.0087866	-2.83436	5.02	10.19
@^ Msrb3	0.00092751	-2.83816	5.94	12.96
Pcdha8	5.77745e-32	-2.83854	7.31	4.63
Zbbx	0.0438279	-2.83861	0	0.93
Itgav	1.43528e-12	-2.83915	18.26	45.37
Gsta3	0.0227791	-2.84148	0	1.85
Caskin2	2.24829e-13	-2.84489	11.42	25.93
Lin7a	2.9081e-06	-2.848	9.13	12.04
Cacna1b	0.000826719	-2.85213	2.28	3.7
Pcyt2	1.79229e-05	-2.86253	25.11	37.96
Insyn2b	4.63999e-21	-2.86614	0.46	5.56
Chil3	0.000120382	-2.86655	3.2	21.3
Samd12	6.57354e-21	-2.87042	12.33	21.3
Gm45844	0.00279156	-2.87322	2.28	5.56
AC109619.1	8.39451e-07	-2.87359	3.65	10.19
Srp54c	0.00507223	-2.87771	10.5	20.37
3222401L13Rik	0.00146567	-2.87888	6.85	12.96
Syp	4.56716e-07	-2.88086	7.31	12.04
Gm42372	2.59272e-42	-2.88931	6.39	13.89
Gria1	2.6319e-37	-2.89913	2.74	12.04
Zdhhc14	3.66372e-17	-2.90092	21.46	41.67
Gm4995	0.0286132	-2.90599	8.68	17.59
Cpt1c	3.03862e-12	-2.90699	11.42	26.85
Gm13080	0.0336412	-2.91569	2.28	3.7
Erbb3	1.99046e-06	-2.91679	10.05	18.52
Bgn	0.0079019	-2.91918	7.76	17.59
Gm17383	3.06408e-11	-2.92519	1.37	6.48
Gpc5	8.09461e-31	-2.92931	3.2	13.89
Iqce	0.00185671	-2.93288	5.94	13.89
Gm24574	0.0214525	-2.93438	2.28	8.33
Gm21811	0.00805846	-2.94205	4.11	9.26
Cadps	4.54075e-80	-2.94316	20.09	29.63
Marchf11	0.0125328	-2.94345	1.37	2.78
Selenok-ps1	0.00878689	-2.94366	0.91	3.7
Rny3	1.63684e-12	-2.94627	0.91	5.56
Plekha6	8.51322e-15	-2.94799	2.74	12.96
Lypd6	2.78202e-06	-2.95181	3.65	16.67
Dpyd	7.75368e-13	-2.95221	7.31	25.93
Ccdc184	0.018814	-2.95396	5.94	7.41
Lbh	8.82497e-26	-2.95693	35.16	69.44
Gm48870	1.71398e-05	-2.95978	0.91	5.56
Mag	0.0280178	-2.96217	14.61	20.37
Cers1	0.0145068	-2.9681	11.87	17.59
Phf2	0.0454311	-2.97177	8.68	17.59
Hapln3	2.04905e-09	-2.97773	4.11	6.48
Oaz3	0.0202166	-2.98212	1.83	2.78
Nicn1	6.63552e-06	-3.01884	15.07	28.7
Pde4a	0.00994978	-3.01896	8.22	13.89
& D130040H23Rik	0.000110772	-3.02601	14.16	21.3
Dynlt1-ps1	0.000473236	-3.02981	15.53	28.7
mt-Nd3	8.4856e-10	-3.03112	27.85	58.33
Elfn1	6.7066e-09	-3.03299	12.79	13.89
Gm49353	1.78307e-45	-3.03947	10.96	25.93
Galnt13	1.11642e-52	-3.06272	14.16	23.15
Tle2	0.00871025	-3.06484	9.59	17.59
& Zfp976	0.0275224	-3.06936	4.57	8.33
Gabra3	2.25906e-12	-3.08305	9.13	11.11
Ccdc106	4.84452e-09	-3.08417	10.05	20.37
Inka2	6.93246e-06	-3.08484	15.98	20.37
Ngb	0.00310045	-3.10008	4.11	5.56
Gm32856	0.00543819	-3.1021	4.57	7.41
Astn2	9.15778e-57	-3.10397	9.59	25
Gm44241	0.0023521	-3.10712	0.46	2.78
Rcan2	6.57456e-17	-3.11868	10.96	25.93
Cacna1h	5.81112e-06	-3.12239	0.46	4.63
Focad	0.0301496	-3.12484	2.74	6.48
Gm14117	0.0446392	-3.14081	2.74	5.56
Snph	0.00397827	-3.15864	2.28	4.63
Sowaha	2.24233e-09	-3.15974	12.33	25.93
Arsj	1.51812e-07	-3.16571	1.83	4.63
Map7	0.00562876	-3.18884	5.94	14.81
Faim2	2.84062e-20	-3.19351	5.48	14.81
Cobl	1.03699e-32	-3.19725	18.26	38.89
Ifitm7	2.6931e-10	-3.19979	2.28	7.41
Bfsp2	2.76652e-05	-3.21057	10.96	24.07
Gapdh-ps16	0.0291848	-3.21186	1.83	6.48
Pcdhb2	1.36616e-05	-3.22266	0.46	2.78
Gm49524	0.00152289	-3.2275	0.91	2.78
Flna	0.00275187	-3.2348	9.59	25
Kyat1	0.0187298	-3.24565	2.28	6.48
Gm30015	1.08373e-07	-3.25371	0.91	3.7
Slc27a4	8.94827e-05	-3.26163	17.35	27.78
Ppip5k1	0.0110595	-3.26957	5.48	12.04
& Klf8	0.016288	-3.27058	1.37	2.78
Gm49719	0.0142824	-3.27327	0.91	4.63
Gm9195	0.0197338	-3.27333	0	0.93
Tmed10-ps	0.000753494	-3.28424	11.87	25.93
Hunk	0.000253412	-3.30927	12.33	21.3
& Dbp	0.043947	-3.31222	10.5	19.44
Fam163a	9.17477e-19	-3.32566	1.37	5.56
Plet1os	0.0105246	-3.34573	0.91	1.85
Tbc1d8	0.0206667	-3.35247	2.74	8.33
& AI854703	4.17897e-05	-3.35327	2.28	4.63
Gm48601	0.000163505	-3.3542	0	1.85
Atp5l	0.00212561	-3.35582	16.89	32.41
Gm37941	8.80569e-17	-3.3614	1.83	5.56
Gm14172	3.87096e-14	-3.36687	4.11	8.33
Zmat4	0.000652266	-3.3815	0	1.85
& Zfp27	0.0246288	-3.39503	3.65	7.41
Gm47108	0.0281948	-3.39603	0	1.85
3110083C13Rik	0.033607	-3.39603	0	1.85
Iqsec1	0.0186928	-3.39658	12.33	21.3
Gm44229	1.03307e-11	-3.39672	1.37	7.41
Gm23419	0.00286273	-3.39687	5.94	16.67
Nudt16	0.00357532	-3.40045	11.42	18.52
Gm37013	0.000204436	-3.4035	4.11	7.41
Ankrd34b	0.000219398	-3.40621	1.37	2.78
Gm45692	0.0368815	-3.41192	0.46	1.85
Spata5l1	0.0105246	-3.43094	1.83	3.7
Trp53cor1	0.000331727	-3.43115	1.37	10.19
Steap1	0.0390771	-3.43545	1.37	2.78
Dennd11	8.98983e-19	-3.44176	12.79	26.85
Evi2a	0.0389294	-3.44363	5.02	13.89
Ampd3	3.89098e-12	-3.44443	8.22	26.85
Sprn	3.25411e-13	-3.46447	4.11	10.19
Ighm	0.0158834	-3.4677	1.37	13.89
Susd5	0	-3.47039	21.46	57.41
Gm4972	0.00621479	-3.47503	1.37	3.7
Snx22	4.36e-99	-3.49087	40.18	75
Gm18944	0.0191719	-3.49147	0.91	3.7
Gm6402	0.0334538	-3.4938	8.22	20.37
Gm43339	0.000507101	-3.49709	0.91	4.63
Gm8341	0.000182548	-3.53533	0	1.85
Gng4	2.7058e-198	-3.53539	4.11	17.59
Cntn4	0.0297819	-3.53661	6.85	14.81
Col27a1	0.000121278	-3.53721	9.59	24.07
Prss23	4.79789e-38	-3.54226	15.53	42.59
Htra3	0.00195622	-3.54774	1.83	9.26
Tmem186	7.21844e-05	-3.55462	4.11	11.11
Gm37180	8.03567e-08	-3.55778	2.28	5.56
9330188P03Rik	0.000215129	-3.58401	1.83	5.56
Dcun1d4	0.0146977	-3.58848	8.68	13.89
Gm44800	1.96124e-20	-3.59167	4.57	8.33
Gorasp1	0.00226605	-3.62516	4.11	11.11
Impdh2	0.0118832	-3.63311	3.2	9.26
Gm44797	2.17102e-24	-3.63711	3.2	6.48
Galnt16	0.000348007	-3.6455	8.22	11.11
Frzb	4.29741e-05	-3.64633	2.74	9.26
2900079G21Rik	1.79208e-14	-3.65436	5.94	8.33
Sppl2b	0.0485294	-3.68816	10.5	17.59
Abcb8	0.000435836	-3.69274	10.05	17.59
Lats2	0.000780875	-3.6931	5.94	18.52
& Rora	0.0264709	-3.69512	15.53	25
Hexdc	0.00150247	-3.70089	5.48	12.04
Gm25745	0.00575238	-3.71303	12.79	17.59
Gpr161	1.68742e-06	-3.71459	0.91	3.7
C1ql2	1.3137e-127	-3.72253	13.24	42.59
Pcyt1b	0.000123672	-3.72687	7.76	15.74
Gabra1	4.46218e-05	-3.73093	3.2	5.56
Nceh1	5.17855e-07	-3.74164	19.18	36.11
Sez6l2	6.21543e-06	-3.75892	2.28	7.41
mt-Nd6	0.00234324	-3.7603	6.85	17.59
Ache	1.32765e-08	-3.77704	3.2	13.89
Gm5597	0.0374892	-3.79151	1.37	3.7
Hcn2	1.55009e-10	-3.79591	4.57	14.81
Gm36944	4.35095e-09	-3.81624	0.91	11.11
Pcdh8	5.39816e-20	-3.81884	1.83	5.56
Cog2	0.0155264	-3.82124	6.39	14.81
Fam229b	0.000170382	-3.82545	7.31	14.81
Pcdha12	3.08684e-07	-3.82756	8.22	5.56
Gm15513	0.000753494	-3.82759	0.46	2.78
& Nr1d1	0.00408312	-3.83539	1.37	12.04
Gm807	6.94111e-07	-3.83543	0.46	2.78
& Zmat1	1.93192e-07	-3.83636	3.2	14.81
Hectd2os	4.64633e-06	-3.85375	1.37	4.63
Tgfb1i1	0.0360714	-3.86172	7.76	13.89
Tafa1	2.44653e-11	-3.87683	5.02	12.04
Glt1d1	2.32845e-06	-3.88068	3.65	5.56
& Zkscan5	0.0324005	-3.89244	2.28	6.48
1810010H24Rik	0.00281308	-3.89965	5.48	11.11
& Gm5141	9.22008e-06	-3.90037	2.28	8.33
Gm24924	0.00043856	-3.90726	1.83	9.26
Gpam	0.0155912	-3.91412	8.22	15.74
Spsb1	3.6223e-06	-3.91589	7.76	15.74
2900027M19Rik	3.76292e-90	-3.91621	9.59	20.37
Gm5513	5.10913e-06	-3.91932	0	2.78
Gm14776	0.0064061	-3.92399	2.28	3.7
Celf5	3.24294e-29	-3.92862	5.48	12.04
Gm26638	1.13996e-05	-3.93091	0	1.85
Sytl5	0.00373727	-3.94912	1.83	2.78
Plekhn1	0.000226912	-3.96203	7.76	17.59
Pcdhac1	2.76292e-88	-3.98103	7.31	4.63
Gm11865	0.0110691	-3.98618	0.91	1.85
Pcnt	0.00241989	-4.00085	15.53	26.85
Wfdc21	0.0047631	-4.03566	0.91	11.11
Gm22513	0.0181899	-4.05211	0.91	2.78
Rtl6	4.19822e-05	-4.06856	2.74	8.33
Gm15688	0.0422508	-4.10244	0	1.85
Prkab2	0.0289165	-4.12079	3.2	7.41
Gm10125	4.65366e-22	-4.12434	7.76	20.37
Gm10060	0.0403976	-4.12454	5.02	10.19
Pigz	1.153e-09	-4.12803	4.11	12.04
Gm49804	0.00312049	-4.14093	40.64	66.67
Xlr3c	1.91402e-05	-4.14401	0	1.85
B3gntl1	0.00554049	-4.14507	3.2	7.41
Ildr2	5.89188e-43	-4.1471	6.39	25
Gm43376	1.28294e-07	-4.15209	0	1.85
Slc37a3	0.000177744	-4.15392	6.85	16.67
Gm43773	0.0243581	-4.15959	0	1.85
Gm49614	5.4741e-231	-4.1678	10.5	20.37
Atp2b3	2.04703e-28	-4.18181	0.46	4.63
Prrg2	0.0361484	-4.20448	4.11	12.04
Gm38186	0.00781204	-4.20764	0.91	2.78
Pcdhb6	0.0149252	-4.21202	1.83	2.78
Gpr165	1.09364e-07	-4.23456	0.46	2.78
Dnajb5	0.0114881	-4.25358	4.57	8.33
Bivm	0.000123517	-4.27015	5.94	13.89
Gm42918	1.55341e-05	-4.28138	0.91	2.78
Ttc41	0.000455244	-4.29396	0.91	3.7
Taf1c	0.00993844	-4.29569	4.57	9.26
Sulf1	0.0372927	-4.32415	4.57	12.04
Gm22613	4.02113e-23	-4.32711	2.74	6.48
Gm30085	0.00189554	-4.32744	0	1.85
Gm29083	0.000259442	-4.355	0	3.7
Fam114a1	7.3796e-07	-4.36384	5.02	23.15
& Zfp879	0.0341355	-4.36899	0.91	2.78
B230334C09Rik	2.31422e-23	-4.38965	1.37	6.48
Scn3b	4.51669e-12	-4.39083	5.02	8.33
Hoxaas2	0.00422797	-4.39186	0.46	1.85
Tmem18	0.00128961	-4.39541	6.85	14.81
C130073E24Rik	7.44679e-08	-4.4012	1.83	3.7
Gm49886	0.00406745	-4.40833	0	1.85
Mir568	2.66134e-05	-4.40932	0.46	5.56
Tmem132b	0	-4.41201	17.81	56.48
A330102I10Rik	9.70721e-10	-4.41445	1.37	4.63
Gm27867	2.4638e-101	-4.43067	5.48	16.67
Gm2237	0.00336207	-4.43719	1.83	3.7
Erich3	0.00458624	-4.45022	1.37	2.78
Gm5499	0.0077313	-4.46847	0.91	3.7
Ptprn	2.61519e-78	-4.49106	7.31	20.37
& Smad3	0.0208405	-4.49545	3.2	10.19
Gm17949	0.0206256	-4.51434	0	2.78
Adam11	1.19632e-11	-4.5729	4.11	12.04
C78859	0.000541156	-4.6097	0	1.85
Gm20427	0.0376765	-4.61025	32.42	24.07
Gm12992	0.0184953	-4.62008	0	1.85
E230016M11Rik	7.42549e-06	-4.62125	5.02	11.11
Slx4	0.000672388	-4.62212	4.11	11.11
Gm20732	0.0125082	-4.63095	0	1.85
Mettl4	0.0108564	-4.63848	10.5	15.74
Serpind1	2.42421e-31	-4.63957	1.37	8.33
Ercc2	0.0196362	-4.64284	2.74	8.33
Lpcat2	2.08561e-15	-4.6587	11.42	38.89
Tiam1	0.0116402	-4.67862	5.94	14.81
Ccdc65	0.00685817	-4.68222	0	1.85
Gm28845	1.36874e-11	-4.71552	0.46	0.93
Etfbl	2.68478e-07	-4.71559	10.96	30.56
Gm43371	0.0284695	-4.71559	0	0.93
& Snapc4	0.00804503	-4.72686	4.11	9.26
Rnu11	0.0276657	-4.72799	0	2.78
Gm37090	0.00271788	-4.75829	0.46	3.7
Ptgds	7.67134e-23	-4.76123	29.22	76.85
Gm37936	0.000102302	-4.78564	0	1.85
Glyctk	0.00365692	-4.78772	0.46	2.78
& Zfp52	0.0121632	-4.79536	2.74	8.33
Slc16a12	6.87767e-05	-4.80228	1.37	2.78
Shc2	2.53852e-05	-4.8101	5.48	10.19
Lyz2	3.28455e-06	-4.85813	11.87	34.26
Ly6c2	0.010931	-4.87897	1.37	12.04
6720469O03Rik	0.0401285	-4.88571	0	1.85
2610012C04Rik	0.000112962	-4.95564	1.37	4.63
& Prdm5	0.0376833	-4.96533	4.11	10.19
Gm7984	2.81442e-05	-4.98634	1.37	5.56
Gm37745	0.0130453	-4.99198	0.46	2.78
Hacl1	0.043947	-5.0318	4.57	10.19
Kcnh8	2.23449e-41	-5.05237	5.94	23.15
Mkrn1-ps1	0.00647413	-5.05584	0.46	4.63
Gm38303	0.00252974	-5.08117	0	4.63
Marveld1	0.00219638	-5.10204	5.48	14.81
Dnajc5b	0.00431164	-5.1026	0	1.85
Gm47624	1.70045e-13	-5.14124	3.2	5.56
Gm27000	1.91866e-08	-5.16206	0.91	3.7
Aebp1	7.38585e-05	-5.16443	6.39	24.07
Elane	2.11099e-05	-5.17916	2.28	18.52
Nsun7	0.0078488	-5.18213	2.28	6.48
Gm44639	0.00523502	-5.19725	0.91	5.56
Gm4349	4.54814e-05	-5.2067	0.46	2.78
Mamdc4	0.00194791	-5.21618	61.19	58.33
Gm5628	0.0033983	-5.2238	0.46	2.78
Mtif3	0.00318072	-5.23484	9.13	18.52
Pantr2	0.00697032	-5.25333	1.37	3.7
Gm43719	0.000164968	-5.26314	0	1.85
Gm10591	0.000620596	-5.26351	0.91	4.63
9430065F17Rik	0.00226484	-5.26915	3.2	5.56
Ptprm	0.0121147	-5.29106	2.28	9.26
& Zfp853	0.000308922	-5.32123	0	2.78
& Zscan20	0.00129673	-5.33332	0.91	4.63
Gm44240	0.000776576	-5.34111	0	2.78
Cp	1.90989e-07	-5.34129	5.48	24.07
Ifi27	5.85004e-09	-5.35404	15.07	45.37
Gm45345	0.0235888	-5.40421	0	1.85
Myrip	0.0039207	-5.40621	0.46	4.63
Cdh22	1.35694e-06	-5.44017	1.37	3.7
Gm19409	0.00994978	-5.46941	1.37	4.63
9530026P05Rik	0.026329	-5.47763	0.91	3.7
Tspyl3	1.8332e-07	-5.56612	1.83	9.26
Gm13375	0.000743745	-5.56621	1.37	5.56
Plk5	4.39483e-95	-5.59152	0.46	9.26
& Ahrr	0.0455995	-5.62039	0	0.93
Dct	9.9881e-17	-5.63195	6.39	45.37
Gm22396	4.78353e-05	-5.67273	0	3.7
Gm13563	0.00610186	-5.72738	0.46	1.85
5730522E02Rik	5.98625e-06	-5.75683	0	2.78
Gm24265	0.00363572	-5.75688	0	1.85
Gm13187	4.92096e-05	-5.82808	0	1.85
Rps6kl1	1.49723e-97	-5.83535	2.74	10.19
Wdr17	1.54415e-14	-5.87605	2.74	6.48
Cacnb2	0.000506246	-5.90994	1.37	7.41
Rhbdl3	0.00136446	-5.91348	1.37	5.56
Gm20754	3.7247e-112	-5.92546	1.83	11.11
Psd	9.35015e-19	-5.94768	5.02	13.89
Slc4a10	7.65276e-07	-5.99689	3.2	7.41
Gm44509	0.00160781	-6.01946	0	3.7
Pcdhga6	0.0304173	-6.02675	34.25	46.3
Ctsg	0.00830965	-6.06046	0.46	7.41
Cnn2	1.78465e-16	-6.07521	9.59	45.37
Prr36	5.75131e-77	-6.12163	7.31	17.59
Rbm11	6.41222e-13	-6.1571	6.39	12.04
Lrfn2	5.38014e-07	-6.15762	0.91	5.56
Gm15601	3.26962e-07	-6.1626	0	3.7
Nat8b-ps	0.00822005	-6.16953	0	3.7
& Zscan25	0.026953	-6.18226	0	2.78
Akr1c13	0.0394477	-6.1936	0.46	3.7
Rpsa-ps3	0.0155264	-6.24887	0	3.7
& Nkx6-2	8.36841e-05	-6.25169	0.91	5.56
Gm43508	0.044643	-6.27159	0.46	2.78
Gm14440	0.00490405	-6.30915	0	1.85
Arrb1	0.0423113	-6.35661	5.02	12.96
Gm37470	0.003633	-6.37065	0.46	4.63
Gm16477	0.000114338	-6.41689	2.28	17.59
Gm48181	0.00245059	-6.43805	0.46	3.7
Pcdhac2	0.000138461	-6.45602	7.31	5.56
Tmem28	1.41172e-10	-6.49577	0	2.78
Ngp	2.32356e-19	-6.5148	10.05	54.63
Per2	0.0117943	-6.53627	1.37	6.48
Gm41764	0.0247139	-6.54205	0	2.78
Gm10817	1.97893e-06	-6.54414	0	2.78
C530044C16Rik	0.00232988	-6.54538	0	1.85
Adam4	0.00788941	-6.55347	0	1.85
Gm16523	0.00230903	-6.56757	0.46	3.7
Wdr31	0.0138651	-6.57216	0	2.78
0610040J01Rik	2.69224e-22	-6.58108	2.28	15.74
A530083I20Rik	0.000203057	-6.60602	0	2.78
Rhbdl2	0.00319005	-6.61521	0	2.78
Gm39214	0.00533801	-6.66434	0.46	1.85
Rad9b	0.00053192	-6.76536	1.83	7.41
Gm44769	4.45522e-10	-6.83607	1.37	3.7
Pcdhb12	0.000583565	-6.85217	0	2.78
Ddx43	0.0119002	-6.87259	0.46	3.7
Abca7	0.0035563	-6.98098	0.91	10.19
Kifc2	0.0491078	-7.01416	0	3.7
Pcdhb19	1.69976e-05	-7.14937	1.83	7.41
Gm28731	0.0174798	-7.17774	0	1.85
D230022J07Rik	0.00228554	-7.23906	0.46	3.7
Lrmda	0.000280565	-7.30054	1.83	7.41
Rpl31-ps12	1.88986e-06	-7.30441	6.39	28.7
P2ry1	0.000284749	-7.30572	1.37	9.26
Gm13612	0.0105501	-7.37084	0.46	3.7
Megf8	0.000697182	-7.47879	2.28	9.26
1110003F10Rik	0.0403976	-7.53965	0	1.85
Igkc	0.0029427	-7.62013	0.46	17.59
Gm43654	2.78626e-05	-7.71353	0	1.85
Unc13c	0.00497825	-7.9057	0.46	5.56
Ptpru	0.000143815	-7.99022	1.83	8.33
Dnah11	5.81946e-13	-8.05052	0.46	4.63
AC137708.1	9.78813e-27	-8.05272	0	4.63
AA414768	6.0861e-06	-8.07458	1.37	8.33
Lcn2	2.32422e-09	-8.08188	5.94	32.41
S100a9	2.88199e-46	-8.11732	31.51	91.67
Gm37736	0.00319268	-8.12289	0	1.85
Shisa6	3.07191e-12	-8.5447	0.46	3.7
Gm15927	3.0387e-15	-8.58151	0	3.7
Pcdhb22	0.000780767	-8.65543	0.91	6.48
Prg2	0.00504306	-8.77992	0	2.78
& Zfp14	4.81515e-12	-9.03585	1.37	8.33
L1cam	3.07653e-18	-9.04661	3.2	13.89
Fgf22	4.32211e-05	-9.2582	0	2.78
Gm34342	1.6613e-05	-9.61462	0	3.7
S100a8	3.78521e-52	-9.68983	27.85	90.74
Gm48182	3.46236e-06	-9.90385	0.46	4.63
Cib3	0.0211341	-9.91626	0	1.85
Camp	8.9969e-17	-10.0109	5.94	49.07
Dnase1l2	7.15421e-05	-10.1598	0	2.78
Gm36988	4.61522e-07	-10.5944	1.37	5.56
Ablim2	0.000384061	-10.6707	0.91	4.63
Pglyrp1	0.0116443	-10.6878	1.37	12.04
Gm30584	2.2364e-08	-10.7013	0	4.63
Ptcra	4.70179e-13	-11.0334	0	2.78
Xkr4	5.0943e-32	-11.38	2.74	12.96
Dnah5	2.41486e-77	-11.5038	1.37	9.26
Ttll3	0.00708018	-11.5879	48.4	42.59
Taco1os	6.73173e-08	-11.672	1.37	8.33
& Ltf	0.000583565	-12.0409	1.37	15.74
A430027H14Rik	1.57451e-10	-12.6192	0	4.63
Gm27288	0.00238457	-12.7487	1.37	8.33
Gm24245	6.86877e-06	-12.9863	0	4.63
Emid1	7.26681e-05	-13.0339	2.74	15.74
Arhgdib	0.00484318	-13.1141	1.83	15.74
Retnlg	5.18275e-08	-13.3494	5.94	31.48
Gm22418	2.63782e-07	-13.7483	0.91	10.19
& Meox1	1.12317e-15	-19.4964	0.46	9.26
Hp	0.000467485	-22.9535	0.46	10.19

## Sheet: Inner hair cells
Gene name	FDR step up (P8 vs. P20)	Fold change (P8 vs. P20)	% exp. cells P8	% exp. cells P20
Gm12397	1.47913e-07	22.5847	4.35	0
4632428C04Rik	3.1724e-14	22.5804	4.35	0				Nomenclature
& Scrt1	4.33342e-06	21.9491	4.35	0				@	deafness / key gene
Acsl6	0.00131051	21.861	6.52	0.51				^	deafness gene
Gm37447	1.13075e-07	18.7924	8.7	1.03				&	transcription factor
Gm37618	1.33443e-07	18.7683	4.35	0
Gm13524	2.5116e-05	18.7683	4.35	0
Gm5313	0.00593524	18.2396	2.17	0
Fam221b	4.67226e-12	15.2849	6.52	1.03
Sync	2.22078e-06	14.867	4.35	0.51
Gm11969	1.61091e-14	14.3766	8.7	1.03
Gm33378	6.64372e-11	14.2497	4.35	0.51
Gm13782	5.11575e-19	14.1995	6.52	0.51
Vash1	2.85317e-09	14.1209	6.52	1.03
Tomm6os	9.54076e-13	13.716	4.35	0.51
Gm44066	1.14535e-11	13.2199	6.52	0.51
Gpr21	0.0143241	13.1516	2.17	0
4930429F24Rik	5.30879e-14	13.0992	4.35	0.51
D930007J09Rik	1.02589e-06	12.7973	4.35	0.51
Cmya5	0.0138671	12.6142	4.35	0.51
1600023N17Rik	0.00187284	12.5481	4.35	0.51
Gm27506	0.00284856	12.3284	2.17	0
Gm20628	0.0168597	12.3284	2.17	0
Gm49936	0.000436333	12.214	2.17	0
Gm12178	0.000296561	12.1769	2.17	0
Gm5471	0.0175018	12.1769	2.17	0
Gm7990	0.00823594	12.0183	2.17	0
A930007I19Rik	1.53472e-08	11.8095	10.87	2.05
Nox1	0.00029279	11.7301	2.17	0
2310074N15Rik	0.0198265	11.7301	2.17	0
& Gm14325	0.0337018	11.7117	6.52	1.03
Gm5129	8.8861e-06	11.5049	4.35	0.51
Gm15366	2.01973e-12	11.4543	4.35	0.51
& Myt1l	6.17503e-15	11.3446	4.35	0.51
Gm50115	0.000200813	11.3176	2.17	0
Gm5527	0.00185126	11.3176	2.17	0
Gm27653	4.0332e-05	11.3029	2.17	0
Gm9866	0.00433471	11.3029	2.17	0
Gm8641	0.005057	11.3029	2.17	0
Hdac10	0.00237334	11.0846	8.7	2.05
Gm42731	0.0166801	11.0016	4.35	0.51
Gm9434	0.00104675	10.8859	2.17	0
Tert	0.012057	10.7014	4.35	0.51
Igflr1	4.11367e-05	10.6081	8.7	2.05
Fam83f	0.0105196	10.4097	4.35	0.51
Gm43420	2.70965e-10	10.2398	6.52	1.54
Grik3	0.00196835	10.1073	2.17	0
4930412M03Rik	2.01603e-08	9.76807	4.35	0.51
1010001B22Rik	0.00312387	9.68457	6.52	2.05
Jhy	4.26536e-05	9.66101	2.17	0
Gm14013	0.00043776	9.66101	2.17	0
Gm44421	0.00109497	9.66101	2.17	0
Gm5136	0.00323602	9.66101	2.17	0
Gm49328	2.78994e-07	9.64358	4.35	0.51
Gm45412	3.18929e-06	9.62606	4.35	0.51
Gm44453	0.00416702	9.61299	2.17	0
Gm11944	0.0360423	9.61299	2.17	0
Gm6934	0.00101098	9.58236	2.17	0
H2ac18	0.00580203	9.54526	2.17	0
Gm44041	0.0422639	9.54526	2.17	0
Gm43681	0.00474324	9.44038	6.52	2.05
Tmem181c-ps	0.00079043	9.39673	2.17	0
Klk1	0.00537949	9.39673	2.17	0
Gm14411	5.27321e-05	9.31961	2.17	0
Gm28151	2.47185e-05	9.26334	4.35	1.54
1700041G16Rik	1.2212e-09	9.07462	10.87	3.08
& Gm4767	0.0136584	9.0159	2.17	0
Gm43753	0.0382273	9.0159	2.17	0
Gm30122	5.08608e-09	8.94675	8.7	2.56
Slc35f3	2.32113e-08	8.64147	4.35	1.03
Gm49307	0.00766459	8.62524	6.52	1.54
Gm42573	0.0101618	8.58783	2.17	0
Gm11696	0.000265909	8.47629	8.7	3.08
Gm12292	0.000244668	8.39426	2.17	0
Rasl10b	0.0271598	8.32101	4.35	1.03
1700084C06Rik	4.50131e-10	8.31377	6.52	3.08
Samd10	0.0224316	8.2379	8.7	3.08
Gm8115	0.0412154	8.19601	2.17	0
Gm12703	0.00918749	8.18429	4.35	1.03
Grrp1	0.0356282	7.98637	4.35	1.03
Rpl21-ps5	0.0243234	7.98558	2.17	0
& Zfp747	0.0179208	7.96889	6.52	2.05
Gm5124	0.0408802	7.93633	4.35	1.03
Cplane2	1.10738e-22	7.92449	6.52	0.51
Gm44210	0.00442354	7.83358	2.17	0.51
A830009L08Rik	0.0258275	7.83358	2.17	0.51
Gm32699	4.41401e-05	7.78446	6.52	2.05
Rab26os	0.0312965	7.73181	8.7	3.59
Gm5851	0.0145873	7.65212	2.17	0
& Hsf5	1.13376e-06	7.60063	4.35	0.51
Gm10313	0.0199695	7.59325	4.35	1.03
Itgad	0.0345129	7.38823	2.17	0
Scg2	8.35808e-05	7.35105	4.35	0.51
& Zfp689	0.000209043	7.142	8.7	2.56
Gm3650	3.59081e-06	7.13862	13.04	6.15
Gm12359	0.014029	7.06113	4.35	1.03
Gm36787	0.015216	7.03123	2.17	0.51
Gm43961	0.0123574	7.01208	2.17	0.51
Gm43059	0.00621261	6.90737	2.17	0
Gm37953	0.0384459	6.83914	2.17	0
4933412A08Rik	6.56323e-11	6.81823	4.35	0.51
Gm4900	0.0144146	6.72841	2.17	0.51
Gm4750	0.00869641	6.63059	2.17	0.51
Gm48804	0.00561317	6.63059	2.17	1.03
Angel1	0.0126906	6.59251	4.35	1.54
Gm47112	1.02498e-09	6.55685	4.35	0.51
Gm22314	0.00186631	6.50074	2.17	0.51
3830408C21Rik	0.0168597	6.38224	4.35	1.54
Gm38250	0.0229167	6.25974	2.17	0.51
Gm10203	0.00739681	6.21489	2.17	0.51
Rpl21-ps13	0.00112046	6.19083	4.35	2.05
& Mycl	0.0261748	6.18702	6.52	3.08
Gm23245	0.0456757	6.17888	2.17	0.51
Pomt2	0.000150535	5.98393	15.22	6.67
Lpin3	0.038468	5.90947	2.17	0
Lncppara	0.00539659	5.88719	6.52	2.56
& Gm5141	0.0227283	5.87028	6.52	2.56
Gm43759	0.0223562	5.69999	2.17	0.51
Cnksr3	0.00438104	5.64332	13.04	7.18
Gpr135	7.87439e-05	5.61913	6.52	2.05
Gm42591	0.0195812	5.61462	2.17	0.51
Synpo2	0.00625235	5.61161	4.35	1.54
Gm43800	0.0177251	5.58827	2.17	0.51
Prep	0.0292439	5.43226	19.57	10.77
Nat1	0.0213633	5.38017	2.17	0.51
Pgam2	0.00964211	5.37742	2.17	0.51
A830005F24Rik	0.0163656	5.36942	2.17	0.51
Wdr95	1.3821e-231	5.2858	34.78	18.97
Gm15535	1.19132e-09	5.2833	6.52	3.59
& Zfp334	0.00752917	5.28164	8.7	3.59
Nrip2	0.027721	5.27039	2.17	0.51
Rybp	0.0290032	5.21298	17.39	10.77
Gng4	6.08138e-06	5.18721	4.35	2.05
G730003C15Rik	0.000167715	5.18423	10.87	6.67
Gm10591	6.47854e-05	5.17022	6.52	1.03
Tm6sf2	0.0371775	5.08072	2.17	1.03
Gm17638	0.00242011	5.07706	2.17	0.51
mt-Ti	0.0014655	5.06587	4.35	2.05
Cep152	0.0243447	5.01296	13.04	8.21
Gm9530	0.00198127	5.01235	4.35	1.54
Gpr37	0.00737175	4.94025	19.57	10.26
Dcst2	0.00607864	4.85654	2.17	0.51
& Zfp784	0.0185465	4.80039	6.52	2.56
Rbm10	0.0189618	4.79966	21.74	13.33
Gm43566	0.0347811	4.67625	8.7	4.1
Crhbp	0.00321138	4.62759	4.35	1.54
Gm49284	0.0259797	4.55582	2.17	1.03
Mmp23	0.00219702	4.52931	10.87	5.64
Kcnmb2	5.33015e-07	4.52149	8.7	5.64
Tslp	0.00404087	4.48468	6.52	2.56
Gm30984	0.00706665	4.48018	4.35	3.08
Nptx2	0.0323177	4.42778	6.52	3.08
Ncs1	0.0277155	4.32494	8.7	4.62
Gm48670	0.0478007	4.32442	4.35	1.54
Xpnpep3	0.0125611	4.28773	15.22	9.23
Dnah2	1.62067e-08	4.06534	13.04	9.74
Slc17a6	1.31613e-05	4.00989	4.35	2.05
Shisal1	4.6544e-38	3.94625	36.96	32.31
Gm43766	0.00383534	3.90817	6.52	3.08
Gm47484	0.022862	3.86461	13.04	10.77
Aqp11	0.00667684	3.82026	23.91	16.92
Pcdhb18	0.00986061	3.81468	10.87	8.21
Gm16348	2.18278e-31	3.81387	10.87	6.15
Ccdc24	0.0156998	3.80172	8.7	4.62
Ttc30a2	1.58634e-09	3.75898	4.35	1.54
Gm15634	3.42644e-05	3.66927	6.52	3.08
B230206I08Rik	0.00161635	3.6391	6.52	5.64
Clvs1	0.0235623	3.61466	4.35	3.08
Fam151b	0.0498983	3.61122	10.87	8.21
C920006O11Rik	0.0406442	3.48905	13.04	8.21
Dscam	0.00649967	3.4698	6.52	4.62
Gm47644	0.00776398	3.46655	10.87	7.18
A530083I20Rik	0.00156909	3.43412	8.7	7.18
Syt6	0.0446661	3.41875	2.17	1.03
Stk36	1.12443e-12	3.37702	15.22	8.21
B4galnt4	1.8176e-07	3.37396	8.7	4.62
Dapk1	6.05414e-05	3.33438	32.61	23.08
Sncg	8.51067e-08	3.26073	28.26	20.51
Gm43111	0.00573583	3.23928	8.7	6.67
Gm13483	0.019878	3.19411	4.35	2.05
1700034H15Rik	0.0139619	3.1856	2.17	1.03
Actl6b	4.80544e-16	3.15314	15.22	13.33
D630030B08Rik	0.00603576	3.10491	6.52	3.59
Rims3	0.000150292	3.0267	10.87	9.23
Tmprss6	0.0340133	2.95907	13.04	11.28
Tstd1	2.16417e-10	2.94431	19.57	14.87
Leng8	0.0469325	2.93727	32.61	22.56
Sema6b	0.00734029	2.81669	15.22	12.31
1700086P04Rik	0.0374704	2.80522	6.52	5.64
Mansc4	3.84454e-05	2.80178	23.91	22.56
Lrrc18	9.57363e-26	2.80132	21.74	17.44
Mipep	0.0091887	2.7635	23.91	18.46
Gm28845	9.98802e-23	2.72899	21.74	34.36
Iqce	0.0319561	2.71825	26.09	22.05
Syp	3.17733e-13	2.69889	34.78	29.74
B230206L02Rik	0.0298875	2.63684	4.35	8.72
Cacfd1	0.0290145	2.60705	47.83	44.62
Rab36	0.0002754	2.58665	32.61	26.15
Gm9767	1.10635e-12	2.5719	8.7	5.13
Adcy8	0.000529099	2.45542	13.04	11.79
Gm7890	0.0448971	2.45065	4.35	2.05
Ccdc60	0.0287421	2.44508	10.87	10.26
Scn3b	3.91624e-07	2.43251	21.74	20.51
Fbxl13	8.69709e-14	2.42854	8.7	5.13
Tnfrsf21	0.0358324	2.4083	36.96	31.79
Sv2b	0.0187708	2.38934	8.7	8.21
Emx2os	0.0134717	2.34946	4.35	2.56
Ksr2	0.0132751	2.33807	15.22	15.9
A430072P03Rik	2.62389e-05	2.29881	19.57	17.44
Ccnjl	0.0404762	2.29098	19.57	16.41
Ak1	0.00797794	2.27316	36.96	33.33
Gm45041	0.00082724	2.27204	4.35	1.54
Gm1043	1.61422e-20	2.19514	23.91	22.56
Ano2	0.00413743	2.14422	4.35	2.05
Mei1	0.00982723	2.14414	17.39	22.56
1700066B17Rik	4.66051e-13	2.13715	23.91	23.59
Aknad1	0.0156339	2.13573	4.35	3.59
Lrrc34	9.95212e-05	2.1241	15.22	15.38
Pcdha11	0.000445542	2.07296	19.57	18.46
Lhfpl4	2.7408e-07	2.00236	10.87	19.49
Ppwd1	0.000765326	-2.00161	8.7	35.38
Mrps23	0.000280445	-2.00238	6.52	35.38
Psmb5	9.07498e-06	-2.004	15.22	56.92
Arhgap17	0.024336	-2.00415	4.35	25.64
Gm11346	0.00298958	-2.00484	2.17	10.26
Naf1	0.00372152	-2.0092	6.52	24.1
Rnf24	9.12685e-10	-2.00992	4.35	25.64
Peli3	9.75764e-10	-2.01161	2.17	12.82
Shisa6	4.58987e-57	-2.0124	2.17	13.33
& Zkscan7	0.000529112	-2.01263	2.17	12.82
& Zfp930	2.00955e-08	-2.01404	6.52	26.15
A330041J22Rik	2.48218e-12	-2.01606	2.17	8.21
Negr1	8.15272e-16	-2.01625	13.04	46.67
Adi1	0.000158559	-2.0163	4.35	23.08
Ciao2a	0.0118517	-2.01728	6.52	30.77
Bcl7a	2.71751e-06	-2.0184	8.7	39.49
Ppp4r4	0.00430838	-2.02161	2.17	8.21
Gng5	0.00883773	-2.02182	10.87	38.97
Arl6	1.252e-20	-2.02217	10.87	51.28
Bbs5	1.09704e-09	-2.02249	4.35	20
Cops8	1.44674e-06	-2.02298	13.04	47.18
Smarca5-ps	0.0201945	-2.02645	4.35	16.92
St13	1.616e-08	-2.03227	30.43	76.92
Crim1	1.59845e-06	-2.03244	10.87	38.97
Gnpda2	0.000155809	-2.03334	8.7	33.33
Klc3	6.57888e-08	-2.03935	6.52	23.08
@^ Cdh23	4.6741e-127	-2.04097	4.35	20.51
& Tada2a	0.00815992	-2.04331	4.35	18.97
Prr3	0.00551046	-2.04634	4.35	20.51
Psmd2	0.000433315	-2.04673	8.7	40
Gm15590	2.24505e-09	-2.04677	45.65	86.15
Gm12168	0.0177251	-2.04946	6.52	25.13
& Zfp768	0.000758838	-2.05117	2.17	16.92
Dym	0.0100413	-2.05147	4.35	19.49
Nfasc	0.000190065	-2.05353	4.35	16.41
Nt5m	0.0185264	-2.05624	4.35	18.97
Igf1r	0.00678348	-2.0585	4.35	25.13
Acer2	2.68922e-13	-2.05913	2.17	13.85
@^ Clrn1	0	-2.06306	13.04	51.79
Srp54b	0.00739929	-2.06385	8.7	33.85
Gm10263	0.00389926	-2.06456	15.22	45.64
Map7	2.37739e-06	-2.06474	6.52	28.72
Smndc1	0.00288574	-2.067	10.87	40
Ppat	0.00630612	-2.06766	6.52	22.56
Psap	7.13779e-08	-2.06851	26.09	71.79
Nup35	1.20124e-08	-2.0693	10.87	37.95
Hmgb1-ps3	0.0013362	-2.06943	6.52	36.92
Snapin	0.00195054	-2.06971	6.52	29.23
Xpr1	0.000342505	-2.07085	8.7	32.82
Fnbp1l	0.0447197	-2.07234	6.52	21.03
Dbi	2.01947e-05	-2.0725	21.74	59.49
Gas1	0.00122229	-2.07319	10.87	32.31
Ube3b	0.00124712	-2.08088	2.17	17.44
Cap2	1.46981e-16	-2.08146	4.35	16.92
Gdpd5	1.36425e-06	-2.08148	6.52	26.67
Rtn2	2.93246e-21	-2.08318	10.87	37.95
Ndufaf8	1.93432e-05	-2.08342	10.87	44.1
@^ Cib2	4.73373e-08	-2.08514	26.09	44.1
H2ac19	3.42355e-06	-2.08689	19.57	54.36
Urod	0.00083026	-2.08912	6.52	35.38
Mpdu1	0.0360102	-2.09506	4.35	23.59
Gm48067	0.0269643	-2.09533	4.35	20
Pdxp	0.000964938	-2.09541	4.35	15.38
Gm11560	7.28165e-05	-2.09578	15.22	47.18
Insig2	0.0158611	-2.09853	4.35	24.62
Gm44618	1.4983e-17	-2.10036	2.17	11.79
1700003E16Rik	1.51134e-57	-2.10118	4.35	13.33
Pfdn2	0.000433708	-2.10191	10.87	42.56
Mcoln3	2.11642e-09	-2.10318	8.7	32.31
Nipsnap2	0.0319144	-2.10376	4.35	22.05
Gm14150	0.016562	-2.10566	4.35	22.05
Idh1	3.55642e-08	-2.10782	13.04	48.72
Rnaseh2c	0.00134355	-2.10952	8.7	42.05
Dnaja1	6.6311e-07	-2.11012	28.26	70.26
Pex13	0.0379174	-2.11164	4.35	20
& Zfp869	0.00355949	-2.11262	6.52	26.67
Prpsap1	0.00580483	-2.11286	6.52	29.74
Gm2614	0.00885716	-2.11451	6.52	32.82
Cfap52	0	-2.11539	15.22	46.67
& Zfp933	0.00529907	-2.11583	2.17	11.28
Ggnbp2	0.000436333	-2.11594	10.87	45.64
1110065P20Rik	0.000632206	-2.11656	4.35	29.74
2810029C07Rik	8.43515e-18	-2.11754	2.17	13.33
& Sall3	3.6873e-35	-2.11953	4.35	20
Eif3i	1.45297e-05	-2.12067	15.22	56.92
Hspe1	1.61154e-07	-2.12139	19.57	64.62
BC003965	0.00544351	-2.12195	4.35	26.15
Krt7	5.20719e-21	-2.12212	6.52	21.03
Hba-a1	0.000372965	-2.12251	100	100
Tctex1d1	8.3484e-215	-2.12434	19.57	48.21
Fam160a2	0.0374704	-2.1248	2.17	13.33
1110008P14Rik	1.46225e-09	-2.12861	17.39	64.1
Lurap1l	9.96766e-22	-2.1287	13.04	46.67
Lyz2	6.28136e-05	-2.12908	10.87	42.05
Efcab2	7.89846e-05	-2.12966	2.17	14.87
Trip12	4.30963e-06	-2.1326	15.22	52.82
Zdhhc23	7.84775e-29	-2.13444	6.52	29.23
Vangl2	0.00372152	-2.1359	4.35	21.03
& Gm14412	0.00175847	-2.14321	2.17	5.13
Nudt4	0.00287531	-2.14456	13.04	41.54
Gm13269	2.9792e-266	-2.147	6.52	29.74
Lrrc49	0.00195834	-2.1474	2.17	13.33
Unc119	0.0180922	-2.14941	6.52	25.13
Lrrc46	2.7627e-253	-2.15127	13.04	46.15
Cetn4	3.27648e-61	-2.15363	8.7	47.18
Rpl31-ps14	0.0117304	-2.15408	8.7	35.38
Rtl5	1.90244e-08	-2.15494	6.52	21.03
Abhd17b	3.24548e-05	-2.15748	8.7	37.44
Hnrnph2	0.00298665	-2.15863	6.52	31.28
C530005A16Rik	1.73756e-05	-2.15957	2.17	8.72
Ganab	0.0234965	-2.16029	4.35	21.03
Zcchc17	1.49812e-05	-2.16095	10.87	48.72
Rprd1a	0.0479016	-2.1612	4.35	15.9
Sec31a	0.00909025	-2.16439	6.52	28.72
Klhdc8a	1.87364e-23	-2.16828	2.17	10.26
Zrsr1	0.0117189	-2.17065	4.35	19.49
Tbc1d9	0.0250672	-2.17277	2.17	10.77
Copg2	0.0140738	-2.17458	4.35	20.51
Gm45457	5.32049e-11	-2.17538	2.17	10.77
Acvr2a	0.0238802	-2.17603	2.17	13.33
Anxa4	9.47104e-06	-2.17834	8.7	28.21
D130020L05Rik	0.000761412	-2.1853	2.17	11.79
Casd1	8.52661e-05	-2.18639	6.52	31.79
Ppp1r12b	0.0132386	-2.18654	2.17	12.82
& Zmat3	2.0229e-14	-2.18686	8.7	35.38
Kmt5b	0.00845008	-2.18738	8.7	31.28
Ndufab1	0.000253481	-2.18837	6.52	34.87
Atg3	0.00748115	-2.19371	6.52	31.79
Manf	0.00015362	-2.19439	15.22	51.28
Smarcad1	0.00669084	-2.20135	6.52	28.72
Slc25a36	0.00194033	-2.20186	8.7	33.33
Trim71	2.8013e-141	-2.20193	4.35	21.03
Gm31356	5.73464e-07	-2.20259	2.17	9.23
Gm9856	0.0300541	-2.20306	2.17	12.31
Tesc	0.0360417	-2.20992	4.35	12.82
1700012P22Rik	0	-2.2104	15.22	52.82
Rprm	0.00116272	-2.21205	13.04	24.1
Fam227a	8.69783e-33	-2.21468	2.17	22.56
Macroh2a1	3.14996e-05	-2.21495	13.04	52.82
Cnnm2	2.4609e-08	-2.21668	4.35	28.21
& Capn15	0.0242415	-2.21779	4.35	19.49
Castor2	8.82052e-05	-2.22044	2.17	17.44
& Myt1	9.83422e-19	-2.22067	2.17	10.77
Ift80	1.13524e-07	-2.22142	6.52	30.26
Mak	7.7989e-257	-2.22526	4.35	22.56
E130308A19Rik	0.0032879	-2.22531	6.52	22.05
Snhg8	0.00227222	-2.23104	13.04	42.05
Enkd1	0.00403188	-2.23163	2.17	12.31
Rnf168	0.0259323	-2.23437	2.17	20.51
Sema4c	0.000194271	-2.24729	4.35	23.08
Dcaf12l1	0.00245831	-2.24881	2.17	10.77
Ago4	0.00581528	-2.24979	2.17	12.31
Acad9	0.0291625	-2.25093	6.52	15.9
Hdac5	0.0020045	-2.25506	2.17	21.03
Eml1	1.3528e-13	-2.26098	4.35	25.13
Hspa1b	7.56983e-06	-2.26296	6.52	28.72
Clip4	8.498e-22	-2.26481	4.35	26.15
Cmtm4	5.17888e-11	-2.2652	6.52	31.28
Cby1	0.00740608	-2.26599	4.35	23.59
Rpl19-ps1	5.04318e-07	-2.26899	15.22	60
& Zfp120	0.0316908	-2.27131	2.17	11.79
& Tox4	0.000708304	-2.27203	6.52	36.92
Cfap46	0	-2.27222	21.74	61.03
@^ Ripor2	0.00517204	-2.27334	6.52	23.59
Rpl31-ps12	0.018706	-2.28269	4.35	23.08
Yipf5	0.0073286	-2.28431	8.7	32.31
Fsd1l	5.65001e-18	-2.28663	13.04	45.13
Rnf216	0.0341095	-2.28669	4.35	23.08
Atmin	4.0769e-06	-2.28721	6.52	25.13
Gm9517	0.00364409	-2.2889	4.35	22.05
Elp2	0.00337753	-2.29053	2.17	18.97
Gm8337	6.48117e-09	-2.29185	26.09	74.36
Dguok	0.00953141	-2.29192	4.35	27.18
Ankle2	0.0274508	-2.29416	4.35	21.03
Wdr35	5.76906e-19	-2.30234	4.35	36.41
Susd6	0.0162485	-2.30247	8.7	29.74
Ptpra	5.15871e-05	-2.3027	6.52	44.62
Map10	4.42881e-05	-2.3056	2.17	10.26
Ptdss2	0.00171091	-2.30677	8.7	31.79
Cmas	0.0455998	-2.30809	6.52	26.15
Fam107a	9.52295e-12	-2.30949	4.35	25.64
Csnk2a1	0.0263271	-2.3114	4.35	24.1
Fam171a2	0.0492404	-2.31437	2.17	11.28
Ccdc91	1.48962e-06	-2.31651	4.35	26.67
Cabp1	7.41024e-35	-2.31785	4.35	17.95
Serp1	0.0124776	-2.32045	6.52	32.82
Josd2	0.00517204	-2.32156	6.52	33.33
& Ncoa1	0.00894872	-2.32532	4.35	21.54
Vmp1	0.00259947	-2.32711	6.52	33.85
& Tcf12	0.02043	-2.32948	6.52	29.23
Pstk	0.0022466	-2.3305	4.35	23.59
Tmem147os	0.00335188	-2.33642	15.22	24.1
Wdr12	4.43788e-13	-2.34529	19.57	57.95
As3mt	0.0297062	-2.35258	2.17	14.87
9330162G02Rik	0.0139079	-2.3559	4.35	21.54
Snapc5	0.0167447	-2.35593	4.35	27.18
Cox7c	1.71456e-11	-2.35635	23.91	80
S100a9	9.55489e-13	-2.35742	45.65	92.31
Rcn2	0.0410582	-2.3581	4.35	23.08
Fryl	0.000242343	-2.3584	6.52	33.85
Taf9	0.0284042	-2.36461	8.7	33.85
Entpd3	1.20225e-06	-2.37328	2.17	9.23
Prpf4b	1.08697e-07	-2.37451	23.91	71.79
D730044K07Rik	7.83275e-07	-2.3754	4.35	15.38
Utp14a	0.0397603	-2.37796	6.52	23.08
Gm266	1.50318e-21	-2.38575	4.35	22.56
1700086L19Rik	9.36925e-06	-2.38839	2.17	8.21
Bhlhb9	0.0401144	-2.3908	2.17	13.85
Gm49776	0.0341456	-2.39108	10.87	27.69
Yipf1	0.0199766	-2.39133	4.35	25.64
Cbll1	0.00930451	-2.3923	6.52	25.64
Rhpn1	1.44893e-44	-2.39297	6.52	31.79
Hspe1-rs1	0.00107177	-2.39507	17.39	46.67
Mrps33	4.17823e-05	-2.39704	6.52	33.33
Mib1	0.000277708	-2.39781	4.35	27.18
Acad11	8.22007e-05	-2.39934	2.17	15.38
Fkbpl	0.000434781	-2.39958	2.17	15.38
Kif5c	8.28776e-05	-2.40138	6.52	15.9
& Zfhx2	0.0286787	-2.40296	2.17	14.87
Synrg	5.03821e-11	-2.40711	19.57	61.54
Kptn	0.0139056	-2.4076	2.17	14.36
Prrg4	3.21686e-08	-2.41177	2.17	14.87
Rpl18	0.00091495	-2.41253	8.7	42.05
Tmem67	1.18658e-10	-2.41815	6.52	25.13
2010320M18Rik	5.06414e-06	-2.4183	6.52	30.77
Mrip-ps	0.00330959	-2.4235	6.52	25.13
A330048O09Rik	6.80741e-89	-2.42459	4.35	28.72
Pdha1	0.000126282	-2.42597	8.7	40.51
Rexo1	0.036307	-2.42719	4.35	24.62
Fbxo22	0.0112479	-2.42997	2.17	20.51
Usp2	8.13829e-12	-2.43481	8.7	38.46
Hirip3	0.0142999	-2.43662	6.52	24.62
Caap1	0.00473542	-2.43688	4.35	23.59
Hsdl1	0.0144467	-2.44057	2.17	15.9
Gm10774	0.000130475	-2.44083	8.7	38.97
Cdc42	1.31658e-08	-2.44177	15.22	62.56
Gm16378	0.000296096	-2.44346	6.52	34.87
Phrf1	0.0238802	-2.44594	4.35	20.51
Fzd3	5.53788e-06	-2.44733	6.52	27.69
& Peg3	2.05924e-05	-2.4554	8.7	32.31
Mff	3.88491e-09	-2.45782	15.22	64.62
Dock3	2.59208e-05	-2.46028	2.17	11.28
Edaradd	0.00969025	-2.46498	2.17	9.74
Phf21a	0.0359387	-2.46713	4.35	20.51
Cabcoco1	2.01023e-36	-2.47584	10.87	34.87
Slc25a16	3.73903e-08	-2.47748	4.35	34.87
Stk11	0.0205482	-2.47802	6.52	27.69
Tstd2	0.0413233	-2.48204	2.17	12.31
Cfap300	0.000281234	-2.48232	2.17	9.74
Ten1	0.00119028	-2.4831	6.52	34.87
1110012L19Rik	0.0372172	-2.48758	2.17	15.9
& Zfp532	8.81077e-06	-2.48873	6.52	26.67
Mesd	0.00109705	-2.48988	4.35	32.31
Tada3	0.0369781	-2.49251	4.35	18.97
Nme7	2.48666e-06	-2.49476	4.35	31.28
Tm7sf2	6.08974e-07	-2.50289	8.7	29.74
Psma1	0.00324282	-2.51299	6.52	37.44
Gm6682	4.14557e-07	-2.51804	13.04	56.41
Map2k4	0.000251604	-2.51894	4.35	29.23
Ccnl1	0.00134197	-2.52071	10.87	44.1
Spaca9	3.30598e-11	-2.52435	4.35	16.41
Lyst	0.000443029	-2.52465	6.52	31.28
Abcf3	0.00150867	-2.54046	2.17	21.03
Laptm4a	0.000346333	-2.54047	6.52	38.97
Bckdk	0.00387901	-2.5415	4.35	26.67
Pcyox1	0.0371428	-2.54568	2.17	17.44
Hipk2	0.00149235	-2.54646	6.52	28.21
4430402I18Rik	2.79137e-60	-2.54978	6.52	34.36
& Gm14296	0.0135246	-2.55544	2.17	14.36
Ngp	2.24643e-06	-2.55895	10.87	48.72
Fzd6	0.0162926	-2.55904	2.17	9.74
Pcyt2	0.0249545	-2.56188	4.35	19.49
Cdipt	0.013843	-2.56397	4.35	23.59
Anapc13	4.38579e-05	-2.56455	6.52	43.59
Tmem234	7.44964e-06	-2.56476	10.87	54.36
Hacd3	1.80726e-12	-2.56639	13.04	50.26
Cdk17	0.0206106	-2.57027	2.17	16.41
Snx27	0.0448305	-2.57075	2.17	15.9
& Zfp358	0.0171773	-2.57322	2.17	15.9
Rrm2b	0.000753802	-2.57504	4.35	25.64
Mycbpap	1.7036e-298	-2.57525	10.87	43.08
Map2k2	1.06192e-06	-2.57727	13.04	58.46
Smim27	0.000478555	-2.57937	6.52	30.26
Tubb4b-ps1	7.44771e-09	-2.5803	6.52	31.79
Drc3	9.5901e-183	-2.59167	8.7	38.97
Uhrf1bp1	0.00248263	-2.59321	2.17	10.26
Pold3	0.0134055	-2.60382	4.35	23.08
Rilpl1	0.00499769	-2.60535	4.35	22.56
Gm7618	0.0105196	-2.60804	10.87	34.87
Spata17	1.77298e-56	-2.61178	2.17	12.31
Rpf2	0.0111292	-2.61299	2.17	17.44
Parp6	1.32011e-26	-2.61347	8.7	42.56
H2-Ke6	4.29662e-05	-2.61679	6.52	37.95
Ncbp2	0.0188529	-2.61691	6.52	26.67
Qdpr	0.000108207	-2.62237	6.52	33.85
Gm42421	0.0198911	-2.62331	0	3.59
Tob1	5.05947e-06	-2.6329	13.04	49.74
Gm38393	3.35128e-09	-2.63419	4.35	24.62
Cep57	0.0240747	-2.64028	4.35	25.13
Cdk10	0.000237045	-2.64428	2.17	18.97
Arrdc3	0.0379416	-2.648	4.35	17.95
Ccnt2	0.00750787	-2.65201	4.35	25.13
Hnrnph3	0.0115795	-2.6531	8.7	30.26
Retnlg	0.00158456	-2.65339	4.35	28.21
Daam1	4.81303e-07	-2.65762	8.7	42.05
Wdr54	1.397e-19	-2.65792	2.17	18.97
Slitrk6	2.65211e-05	-2.66087	2.17	10.26
Ncbp1	0.02069	-2.6672	2.17	18.97
Ddx23	6.72122e-05	-2.668	6.52	35.38
Kif13b	0.0134717	-2.67337	6.52	26.15
Mpv17l	0.0029711	-2.67722	2.17	11.79
Ywhag	2.91817e-05	-2.68047	6.52	35.9
Dstyk	0.00230236	-2.68358	4.35	26.15
Ppp2r5b	5.49514e-07	-2.68512	4.35	26.15
Ogfod1	2.77624e-05	-2.68598	2.17	16.41
Aldh7a1	0.0112995	-2.68609	4.35	22.56
Pex7	0.00537949	-2.69467	4.35	24.62
& Zbtb18	0.0024263	-2.69499	2.17	18.46
Art1	1.7603e-264	-2.6962	6.52	35.9
Acadsb	0.0178101	-2.69675	4.35	21.54
Uggt2	0.0147329	-2.69971	2.17	14.36
Dnajb12	0.0232058	-2.70225	4.35	22.56
Mtus1	8.9343e-09	-2.71711	6.52	40.51
Pibf1	9.48591e-05	-2.72286	6.52	32.31
Stac	0.0479332	-2.72316	2.17	8.21
Msrb2	0.0356282	-2.72379	2.17	14.36
Nek7	9.04519e-07	-2.72888	8.7	41.54
Bnip3l-ps	0.0065567	-2.73066	4.35	29.23
Pa2g4	0.00102154	-2.73592	6.52	38.97
Cmc4	0.00102428	-2.74129	4.35	23.08
Hipk1	0.000871416	-2.74848	6.52	34.87
& Zgpat	0.000636508	-2.75196	4.35	21.54
Baiap2l2	2.39611e-29	-2.75302	2.17	14.36
Gm13680	0.019849	-2.75641	4.35	26.67
Ccdc85a	0.00435384	-2.7652	2.17	11.28
Rragd	0.018502	-2.7677	2.17	13.85
Lrrc47	0.00776398	-2.76909	2.17	17.95
Heatr3	1.3097e-05	-2.76919	4.35	25.13
Larp1b	0.0261134	-2.77633	4.35	21.54
Pex6	0.00217703	-2.77687	4.35	23.08
Lman2l	9.12685e-10	-2.78148	8.7	46.15
& 2610044O15Rik8	0.0469144	-2.7815	2.17	11.79
Kcna4	3.70078e-14	-2.78352	2.17	12.31
Gm43809	0.0112995	-2.79232	2.17	30.77
Htra2	0.0206028	-2.79927	4.35	21.54
S100a8	7.81168e-15	-2.80581	36.96	87.18
Nck1	0.00467466	-2.80951	4.35	28.21
Frrs1l	9.60776e-09	-2.81235	2.17	11.28
Snx2	0.00887561	-2.81306	4.35	29.23
Mtln	8.40816e-10	-2.81544	8.7	45.13
Rimklb	4.74283e-15	-2.82266	4.35	26.67
& Irx5	0.0180922	-2.82605	4.35	18.97
Atp6v1h	0.00912799	-2.82651	4.35	25.13
& Atf2	0.0366321	-2.82836	4.35	21.54
Fam161a	5.58918e-08	-2.82875	4.35	23.08
Pdcd6	0.000534407	-2.8317	8.7	40.51
Ccnh	0.0311792	-2.83883	4.35	23.08
Magee1	0.000347165	-2.84793	2.17	13.33
Ttc29	0	-2.84934	8.7	37.44
Scp2-ps2	0.0183491	-2.85031	2.17	20.51
Ppp2r2c	9.90447e-06	-2.8504	2.17	12.31
Plpp1	0.00176274	-2.85479	4.35	25.13
Ldb3	3.3874e-149	-2.85642	6.52	28.72
Gtpbp8	0.0284593	-2.86444	2.17	13.85
Pip4k2b	0.000488807	-2.86957	2.17	16.92
Cep63	0.0189501	-2.87473	2.17	16.92
Sik3	0.00568038	-2.8786	4.35	22.05
Pcnx4	8.00923e-14	-2.88884	4.35	30.77
Arhgap35	0.00067053	-2.89182	4.35	23.08
Peli2	0.0265778	-2.89383	2.17	16.92
Arl1	7.43552e-08	-2.92215	15.22	57.95
Ddx20	0.0355724	-2.93067	2.17	12.31
Gm10157	0.00783312	-2.93279	4.35	26.15
Eid2b	0.000362714	-2.93802	2.17	18.97
Adal	0.000646594	-2.93938	2.17	14.87
C9orf72	3.53275e-07	-2.9463	4.35	25.64
Ipo8	0.000925516	-2.96041	2.17	18.97
Chchd3	0.00335469	-2.9632	4.35	30.77
Fkbp1a	2.1837e-05	-2.9634	8.7	46.67
Cd2ap	1.78185e-05	-2.96614	10.87	47.18
Pxdc1	0.000280869	-2.96728	8.7	22.05
Nup88	0.0277729	-2.98126	2.17	17.44
Slc35e4	0.0243447	-2.98357	2.17	13.85
Chn1	6.9525e-05	-2.9855	2.17	14.36
Ubxn8	0.0184692	-2.99335	2.17	16.41
Rgs11	1.64084e-32	-2.99677	6.52	26.67
Dusp16	4.55428e-05	-3.00045	4.35	28.72
Ttc25	1.0404e-135	-3.00096	6.52	33.85
Fem1c	0.032915	-3.01116	2.17	17.44
Nos1ap	2.98785e-12	-3.0133	6.52	31.79
AC106834.1	6.37266e-16	-3.01768	2.17	9.74
Apod	0.0176239	-3.02102	8.7	30.77
Mat2a	0.000119122	-3.02224	8.7	45.64
Gstz1	0.0444009	-3.02237	2.17	13.85
Spice1	9.08301e-05	-3.02736	2.17	17.95
Snhg11	2.84922e-06	-3.02781	4.35	17.44
Gnao1	0.00277996	-3.03157	2.17	16.41
Mrps14	4.55428e-05	-3.03795	8.7	47.69
Gm3724	9.98568e-05	-3.038	2.17	23.59
Reps1	0.0123753	-3.03883	2.17	16.92
5430405H02Rik	0.0316532	-3.04314	2.17	14.87
Stra6	4.09478e-29	-3.05232	4.35	24.1
Ddo	6.30524e-71	-3.05472	6.52	29.74
Mgat4b	0.00149235	-3.05672	4.35	30.26
Lztr1	0.0240747	-3.05745	2.17	14.36
Srfbp1	0.0136781	-3.06274	2.17	16.92
Vps37a	0.0296336	-3.06474	4.35	22.05
Arg2	0.0175502	-3.06623	2.17	11.28
Gm6807	0.00136026	-3.07108	4.35	33.85
Cnst	9.22331e-05	-3.07267	4.35	24.1
Gm43760	0.0423013	-3.07357	0	1.54
Pxmp2	1.92089e-05	-3.07439	4.35	20.51
Heatr5b	0.0140696	-3.08006	2.17	12.82
Pdcd7	0.00506176	-3.0812	4.35	25.13
Ube2g2	0.0215066	-3.08142	2.17	16.92
Tubgcp5	0.0246272	-3.08448	2.17	14.87
Snap25	1.23422e-49	-3.09079	4.35	27.18
Ppm1e	0.000144421	-3.09576	2.17	11.28
Pold2	0.00916947	-3.09826	2.17	18.46
9130017K11Rik	0.0341296	-3.10142	0	1.54
Rtl8b	1.88387e-05	-3.10626	4.35	26.67
Mapk6	0.011422	-3.10784	4.35	22.56
Gm43738	0.0127583	-3.11704	17.39	13.85
St3gal1	9.66789e-05	-3.11853	4.35	24.1
Rae1	0.0322978	-3.11868	4.35	22.56
Dcdc5	9.9028e-70	-3.1195	2.17	14.36
Cttn	0.0143121	-3.12548	2.17	17.44
Taf8	0.00372152	-3.128	2.17	15.9
D030040B21Rik	0.030563	-3.1285	0	2.05
Rars	0.0154252	-3.12944	2.17	21.54
Tmem260	0.0091609	-3.13118	2.17	17.95
Gm6663	1.50872e-06	-3.1331	8.7	50.77
Kcns3	3.36981e-20	-3.13804	2.17	15.38
Rnps1	4.44917e-07	-3.13878	8.7	48.72
Rnf13	0.013983	-3.1512	4.35	26.15
Zdhhc3	0.019329	-3.17903	2.17	21.03
C030034I22Rik	0.0094705	-3.18295	2.17	14.87
Bcap29	0.00441423	-3.19101	2.17	21.03
Cldn3	0.0407702	-3.19206	2.17	8.72
Ubn1	0.000522191	-3.19214	6.52	40.51
6530402F18Rik	2.92261e-05	-3.19568	2.17	12.31
& Gon4l	0.0126413	-3.19705	2.17	17.44
Dlec1	3.60957e-41	-3.20115	2.17	10.26
Cped1	2.75386e-05	-3.20364	6.52	29.74
Gm14278	0.0317187	-3.20608	0	2.05
Mrps36-ps1	0.0343357	-3.20769	2.17	17.95
Zmym3	0.00428943	-3.2197	2.17	14.36
Dhx40	0.00249872	-3.22052	6.52	28.72
@^ Ccdc50	0.00753016	-3.23746	4.35	28.21
Ppp1r13b	0.0014655	-3.24608	4.35	22.05
& Zkscan2	2.23667e-05	-3.24794	2.17	7.69
Gm13181	7.48383e-13	-3.25334	2.17	14.36
Rhbdl1	0.000281515	-3.25536	2.17	12.82
1700003G18Rik	0.0472928	-3.25781	0	1.54
Odf2	7.51489e-07	-3.25785	4.35	34.87
Taok2	0.0024321	-3.26486	2.17	20.51
Ccdc146	8.705e-202	-3.2715	4.35	28.72
Tmem42	0.000416621	-3.27195	4.35	23.08
Usp7	8.88055e-05	-3.27321	4.35	38.97
Gm45444	0.0380959	-3.2765	0	1.54
Emc4	2.60724e-09	-3.28039	6.52	44.62
Ak8	5.82578e-56	-3.28256	2.17	20
Hs3st3b1	3.00517e-08	-3.28906	4.35	24.1
Fgl1	0.00194199	-3.29112	0	2.05
& Patz1	0.0124139	-3.29465	4.35	16.41
Nudt2	0.0153082	-3.29516	2.17	17.95
Med1	0.0312134	-3.29911	2.17	19.49
Skil	0.00631748	-3.30208	4.35	28.21
Emc1	0.0126013	-3.30317	2.17	14.36
BC016548	0.019878	-3.30617	0	1.54
Alg2	2.32725e-05	-3.30761	2.17	24.62
Cox11	0.00568573	-3.31117	2.17	18.46
Stxbp4	9.57476e-13	-3.31241	4.35	32.31
H1f2	0.00171217	-3.33068	6.52	36.41
Mettl5	0.0431277	-3.33406	2.17	15.9
Maco1	0.00380589	-3.33453	4.35	28.21
Arvcf	0.00576015	-3.3385	2.17	12.31
Rwdd3	3.71451e-08	-3.35268	2.17	15.9
Chmp6	0.0263259	-3.35399	2.17	18.46
Gm42992	0.0139619	-3.36899	2.17	15.38
Zmat5	0.00214817	-3.37987	6.52	31.28
Acsf3	0.000303194	-3.38309	2.17	11.79
Mien1	1.31029e-08	-3.38922	8.7	53.85
Gm9001	6.82643e-07	-3.39014	2.17	18.97
Tmem216	1.49552e-15	-3.39394	6.52	39.49
Kpna2-ps	0.00222763	-3.40557	0	2.05
Map1a	0.000721773	-3.40657	2.17	14.36
Mau2	0.0215294	-3.4117	4.35	22.05
Naa16	0.0174503	-3.41985	2.17	16.41
Trp53bp1	3.7478e-12	-3.42112	4.35	34.36
Dxo	0.0483024	-3.44263	2.17	16.41
1700040D17Rik	0.00547286	-3.44788	0	2.05
Coq8a	0.000141222	-3.44963	2.17	16.92
& Zfp827	0.0121144	-3.45299	2.17	11.79
Gm15927	0.0198911	-3.4539	0	2.05
1700028K03Rik	0.0464635	-3.46795	0	2.05
Mri1	3.46191e-05	-3.47174	4.35	30.26
Adcy9	0.0218636	-3.47815	2.17	10.77
Gm8942	7.20228e-07	-3.50046	10.87	55.38
& Baz2a	0.000304385	-3.51242	4.35	31.79
Tmco6	2.40427e-08	-3.51923	4.35	25.64
Nacc2	9.21561e-08	-3.52357	4.35	29.23
Nrcam	1.15704e-05	-3.52913	4.35	23.59
& Dnajc1	0.00625235	-3.53668	4.35	28.21
Gm50388	0.0345357	-3.54638	8.7	26.67
Utp14b	0.000755397	-3.56724	8.7	36.92
Ldhb-ps	1.80337e-05	-3.58903	4.35	25.13
Snx19	0.0106289	-3.59117	2.17	14.87
Tmem11	0.0493631	-3.59262	2.17	20
Arv1	0.000215597	-3.59434	2.17	9.74
Wfdc2	3.94807e-05	-3.59923	4.35	21.03
Rps6kb1	0.00933119	-3.60542	4.35	27.18
Gypa	0.030563	-3.60821	2.17	13.85
Ppp1r14d	0.0422394	-3.61121	0	1.54
& Nfe2l1	1.4079e-08	-3.62101	8.7	51.28
Hsd17b12	0.00369857	-3.62561	4.35	29.23
Gm6402	0.00298829	-3.63048	2.17	26.15
S100a13	0.000610405	-3.63499	39.13	64.62
Ccdc162	0.00244604	-3.63531	0	2.56
Fam168a	0.0020154	-3.64267	2.17	23.08
Pcgf6	0.00341344	-3.64324	2.17	15.38
Cenpc1	0.0290378	-3.65663	2.17	17.44
Rims2	1.33911e-55	-3.66833	6.52	31.79
Gm5526	4.07061e-09	-3.67561	10.87	60.51
Gm10044	9.60788e-49	-3.67907	2.17	18.97
Phactr4	3.60261e-11	-3.68642	4.35	39.49
Pcmtd1	1.77325e-05	-3.6865	6.52	40.51
Gtpbp1	4.42498e-10	-3.68754	2.17	25.64
Gm26983	0.0414352	-3.69645	0	2.05
Rnf32	6.23705e-15	-3.7076	2.17	16.92
Napa	1.60039e-07	-3.7134	8.7	54.36
Gm43799	0.0268425	-3.7155	0	2.05
Gm35405	0.0474496	-3.72452	0	2.56
Slc22a17	2.94582e-05	-3.72977	6.52	35.38
5330434G04Rik	4.45691e-10	-3.73011	2.17	9.74
Strn4	0.0106719	-3.73453	2.17	19.49
Ythdf3	0.0293152	-3.73558	2.17	19.49
Nrsn1	1.87241e-78	-3.74428	4.35	21.54
Popdc3	1.0617e-199	-3.74524	4.35	33.85
Gm17661	0.0344451	-3.7462	0	1.54
Usp43	0.00404087	-3.75164	0	2.56
& Nfx1	0.000240491	-3.76121	4.35	32.82
Tmem131	0.0206509	-3.77277	2.17	20.51
Eef2kmt	0.00183677	-3.80589	2.17	21.03
Orc2	9.97037e-05	-3.81988	4.35	30.26
Gprasp2	6.10947e-15	-3.83286	6.52	35.9
Card10	0.00904543	-3.83473	2.17	12.31
Gpx4	5.25524e-07	-3.83587	6.52	45.13
Phf1	0.0270319	-3.84491	2.17	15.9
Setd7	0.0306446	-3.84783	2.17	16.92
& Bbx	0.00429329	-3.85622	4.35	27.69
Ppp4r1l-ps	0.0085478	-3.8593	2.17	18.46
Csmd1	8.0905e-73	-3.86669	4.35	27.18
& Zfp68	0.0017696	-3.89842	4.35	27.18
Pcdhb3	0.0216821	-3.92135	0	2.05
Ei24	0.00783312	-3.92427	2.17	23.08
Fgf7	0.00268992	-3.92586	2.17	6.15
Gm43137	0.0261569	-3.93295	0	2.56
Aar2	0.000173022	-3.9403	2.17	21.03
Cstf3	0.00282258	-3.95745	2.17	23.59
Armc1	0.00691338	-3.96521	4.35	26.67
Gm37731	0.0170411	-3.96594	0	2.05
Bmi1	0.000893061	-3.97215	2.17	20.51
Miga1	0.00070298	-3.9731	2.17	18.46
Elane	0.023102	-3.98303	2.17	15.9
Gm12191	0.0183674	-4.00246	2.17	25.13
Epb41l3	0.00441571	-4.00287	2.17	15.9
Rpl3	0.00121037	-4.00394	4.35	34.36
Got2	4.00068e-05	-4.0045	4.35	33.33
Tram1	0.0248265	-4.00838	2.17	26.67
Slc4a8	5.10794e-05	-4.0135	2.17	18.46
9530077C05Rik	3.03588e-16	-4.01487	6.52	39.49
Eps15l1	0.0389534	-4.02852	2.17	16.41
C530008M17Rik	3.70999e-20	-4.04777	4.35	35.38
Rmdn3	0.0032419	-4.05208	2.17	18.46
Pcdha9	7.75281e-08	-4.06871	6.52	10.77
Mreg	2.51876e-46	-4.07295	2.17	23.59
Bod1	3.82903e-10	-4.0757	4.35	43.59
Atp5md	1.9602e-11	-4.09136	17.39	70.26
Tex14	0.0328345	-4.10447	0	2.56
Asb16	0.0013396	-4.10504	0	2.05
Gm23027	0.000164629	-4.10531	0	2.56
Gm44438	0.00567275	-4.11851	0	2.05
Golga3	0.0420623	-4.11853	2.17	15.38
& Nr2c2	0.0123185	-4.12142	2.17	20.51
Ncaph2	0.0171773	-4.12666	2.17	21.03
Mtx2	0.00458982	-4.13306	2.17	24.62
Nsa2	0.000903408	-4.13526	6.52	38.46
9630014M24Rik	0.0205432	-4.14066	0	2.56
Gm14270	0.0323992	-4.1425	2.17	18.46
Pigyl	0.000650505	-4.14847	4.35	31.28
C2cd4a	3.67359e-05	-4.14966	0	2.56
Taf15	4.233e-06	-4.15336	6.52	43.59
Wdr43	0.000327382	-4.15814	4.35	32.31
Slc25a23	1.08566e-05	-4.16242	2.17	25.64
Gm13830	1.26147e-18	-4.17637	2.17	17.95
Kcnc2	0.00228147	-4.19076	0	2.56
Phf6	0.00230342	-4.19206	4.35	23.59
Gps2	0.00379345	-4.1951	4.35	32.82
Ralgapa2	0.000601175	-4.198	2.17	18.97
Hcn4	3.87167e-06	-4.19829	0	2.56
Slc25a27	0.00149573	-4.23037	2.17	18.97
Scamp2	0.011541	-4.23592	4.35	28.21
Gm6988	6.43694e-06	-4.26012	4.35	43.59
& Id1	0.0219978	-4.26745	4.35	22.05
Ust	0.00126885	-4.27762	2.17	16.92
Tafa5	2.27135e-06	-4.29919	2.17	23.08
Stk25	0.000304205	-4.3259	4.35	30.26
3222401L13Rik	1.57979e-05	-4.33096	2.17	15.38
Ftl1-ps1	5.39451e-10	-4.36421	15.22	64.62
Gm15910	0.00464392	-4.36508	0	2.05
Gm4835	0.00784528	-4.37038	2.17	22.56
Gm42420	1.17917e-06	-4.40641	8.7	27.69
Sharpin	0.00865806	-4.44052	2.17	20.51
& Nr6a1	1.81334e-12	-4.44215	2.17	16.92
Sort1	0.0333066	-4.44471	2.17	17.44
Med13l	0.00501692	-4.45113	2.17	26.15
Gm44623	0.00937648	-4.46417	0	2.05
Rimkla	0.019456	-4.46717	0	2.56
Med21	0.00335188	-4.48672	2.17	29.23
Gm13502	1.29882e-10	-4.51858	4.35	32.82
Gm20655	0.00314074	-4.52317	0	2.56
Colca2	4.59582e-07	-4.53581	2.17	12.82
Gm36199	0.00383998	-4.5431	0	2.05
Slc9a9	0.00163507	-4.56831	2.17	13.33
Nop58	6.19712e-05	-4.59285	4.35	37.95
Cyb5r4	0.00908625	-4.61914	2.17	20
Fam163a	0.0303435	-4.63339	0	1.54
Plekhj1	0.000658682	-4.63713	2.17	33.85
Dzip1l	5.01931e-16	-4.64848	2.17	24.1
Donson	0.000125686	-4.65164	2.17	21.54
Fer1l6	0.00142393	-4.66139	0	2.56
Camk2g	0.00107177	-4.66238	2.17	19.49
Gm48488	0.0196567	-4.6648	0	1.54
Zscan18	2.0876e-09	-4.67721	2.17	18.46
Intu	1.62152e-27	-4.68063	2.17	25.13
& Mtf1	0.000949565	-4.68579	2.17	22.05
AV356131	4.07743e-12	-4.71746	2.17	18.46
Gm5879	0.000514445	-4.72586	4.35	35.38
Gm42902	0.0120753	-4.78375	0	2.56
Jchain	0.0192131	-4.78873	0	2.05
Pcdha12	6.69005e-14	-4.79214	6.52	11.28
Tiparp	0.00915366	-4.79477	2.17	26.67
4930405A21Rik	0.0319751	-4.80149	0	2.05
Gm45130	7.90991e-06	-4.80416	0	3.08
Chac1	0.0314569	-4.81612	0	3.08
Cxadr	4.98065e-09	-4.82363	4.35	32.82
Catspere2	0.00986451	-4.8297	0	3.08
Wdr72	0.0442263	-4.84287	0	2.05
Cpa2	0.00038977	-4.85361	0	3.08
Atrip	0.00141127	-4.85517	2.17	18.46
Mfsd6l	0.00128498	-4.85542	0	3.08
Gm4675	0.00294797	-4.88308	0	2.56
Gadd45g	9.7877e-09	-4.88861	8.7	49.23
Vamp4	0.00202288	-4.90809	2.17	25.64
Nelfb	0.000644633	-4.91021	2.17	26.15
Acp7	1.24019e-65	-4.91073	2.17	20
Tmem145	0.00476483	-4.91939	0	2.56
Gm6623	0.0032229	-4.93821	0	3.08
Mrps17	0.000119076	-4.94318	4.35	36.92
Vsig10	0.00094416	-4.94446	2.17	14.87
Cdc26	0.0328234	-4.94995	2.17	17.95
Gm47962	0.0231958	-4.98838	0	2.56
& Elf2	0.023161	-4.98978	2.17	26.15
& Tox	1.82845e-10	-4.99885	4.35	26.15
Prr36	0.0103313	-5.01204	0	3.08
Tc2n	0.0272133	-5.01302	0	2.05
Ddx18	5.49514e-07	-5.01528	4.35	38.46
Atp5pb-ps	0.00108067	-5.01659	2.17	28.72
Scly	0.0267602	-5.02082	2.17	15.9
Nsfl1c	0.00500046	-5.0323	2.17	24.62
Naa35	7.90991e-06	-5.05148	4.35	36.41
Gm48063	0.0158488	-5.05466	0	2.05
Gigyf1	0.00510502	-5.05901	2.17	20
Pik3ca	0.00556326	-5.0698	2.17	22.56
Depdc5	0.0061803	-5.08959	2.17	13.33
Nhsl1	0.00265065	-5.09487	2.17	15.9
Trpc1	7.4995e-05	-5.14096	2.17	16.41
Tmem266	1.24251e-06	-5.18469	0	3.59
1600020E01Rik	0.00226551	-5.18517	2.17	20
Kl	0.000205894	-5.18899	0	3.08
Gm12655	0.00439588	-5.20673	0	2.56
Gm37720	0.0319406	-5.21779	0	3.59
Ganc	0.00459366	-5.23434	2.17	16.92
2700029L08Rik	0.0306468	-5.26583	0	2.56
Itpka	0.0487446	-5.26935	0	2.56
Sult4a1	6.04293e-69	-5.27936	2.17	17.95
& Zfp938	6.41496e-06	-5.29283	2.17	22.05
Gm4032	0.0406442	-5.29613	0	3.08
Nucb1	0.0214007	-5.31194	2.17	24.62
Rbm48	9.78475e-05	-5.31442	2.17	23.59
Gm8170	0.00315253	-5.34382	0	3.08
Gm8203	0.0229294	-5.34414	2.17	23.08
Gm10484	0.0227137	-5.35148	0	2.56
Gm18760	0.000313912	-5.38824	0	3.08
Zfp638	1.43955e-08	-5.39281	4.35	49.23
Gm15310	0.0499418	-5.43333	0	2.05
Hps4	0.0061803	-5.43962	2.17	18.46
Pigq	0.0472801	-5.44144	2.17	17.44
Ccser1	2.20572e-14	-5.44378	2.17	14.87
4632411P08Rik	0.0120638	-5.47658	0	2.05
Myo15b	0	-5.48068	6.52	40.51
Slc18a1	0.00370801	-5.4884	0	3.08
Dnm3	1.54516e-10	-5.50886	2.17	20.51
B430010I23Rik	0.000265412	-5.51102	2.17	16.92
Gm13611	0.00124537	-5.52485	2.17	32.31
Gm47592	0.00438104	-5.52766	0	3.08
AI429214	0.040198	-5.54137	0	3.59
Gm6288	0.000742195	-5.55629	0	2.05
4932441J04Rik	0.0274166	-5.56405	0	2.56
Gm50390	0.00370801	-5.56564	0	3.08
Ptprn2	0.00909677	-5.57862	0	2.05
Coq5	0.000922765	-5.60037	2.17	22.05
Rundc3b	0.0282252	-5.60307	0	4.1
Prkcz2	0.0172247	-5.62241	0	3.59
Prkag1	0.0149689	-5.66379	2.17	23.59
Ctnnbip1	0.0145507	-5.67394	2.17	20.51
Plcxd1	0.00193341	-5.68932	0	3.08
Ngdn	0.00786451	-5.69226	2.17	23.59
& Dmrtb1	0.000628284	-5.75489	0	2.56
Gm31087	0.000894482	-5.77395	0	2.56
Ccnb2-ps	0.00630588	-5.77482	0	2.05
Syt5	0.00350813	-5.7754	0	2.56
Rap2a	0.000295327	-5.78493	2.17	27.18
Lrp8	2.87596e-17	-5.81753	2.17	21.03
Gm7514	0.00251724	-5.85771	0	3.08
Dcdc2b	0.0480308	-5.86649	0	3.08
Nxnl2	0.0216717	-5.88365	0	2.56
Gm37205	0.00424297	-5.8944	0	3.59
Gm42936	0.00744199	-5.92819	0	4.1
Gm8153	0.00603163	-5.94313	0	2.56
Galnt9	0.01939	-5.99042	0	2.56
Tpgs1	0.00169746	-6.00228	2.17	26.67
0610010K14Rik	0.0448971	-6.0045	2.17	22.56
B230377A18Rik	0.000614541	-6.00696	0	4.1
Fbxw2	0.00627503	-6.01967	2.17	27.18
Gm8495	5.19384e-08	-6.0621	0	3.59
Gm6345	0.00332538	-6.06799	0	3.59
A830082N09Rik	0.0271518	-6.06897	0	3.59
Dpp6	0.0110019	-6.0903	0	3.08
Spats1	0.0214391	-6.09234	0	2.05
Socs4	0.0168684	-6.09292	2.17	18.46
Gm32633	6.92905e-05	-6.09965	0	3.59
Fam167a	0.00359503	-6.12058	0	2.56
Gm47411	3.4282e-05	-6.12219	0	2.56
Igfbp5	2.60861e-08	-6.13464	8.7	41.03
Ddx21	0.00100028	-6.17289	2.17	30.26
Sptlc3	0.0155577	-6.18463	0	2.56
Gm50203	0.000303194	-6.22241	0	3.59
Atp2b3	1.32773e-12	-6.22272	0	4.1
Gm27200	0.0384157	-6.26134	0	1.54
Pcdh8	0.000362195	-6.26961	0	2.56
& Dach2	0.0176239	-6.28413	0	3.08
Gm34552	0.0307501	-6.32607	0	2.05
Spp1	1.4942e-06	-6.33268	19.57	45.64
Tle4	0.0121956	-6.33659	2.17	25.13
Gm42676	8.64408e-06	-6.3533	0	2.56
Pde11a	0.000603208	-6.36135	0	2.56
M5C1000I18Rik	0.000342661	-6.36198	0	3.08
Gm37240	0.00226392	-6.37153	8.7	18.46
Rph3a	0.000142739	-6.40033	0	3.08
@ Slc12a5	3.83916e-07	-6.40394	0	3.59
Dbpht2	1.29225e-06	-6.41491	0	4.1
B230303O12Rik	0.00442983	-6.42799	0	3.59
C230038L03Rik	0.0452241	-6.43118	0	3.08
Ocrl	0.00651666	-6.46169	2.17	16.41
Gm44286	0.00277801	-6.47335	0	3.08
Gm31282	1.13038e-05	-6.48936	0	3.08
Gm47702	0.00380473	-6.49508	0	3.08
Eif2b5	1.41905e-05	-6.52322	2.17	30.77
Gm42466	0.0479836	-6.54498	0	3.59
Gm34655	0.00178196	-6.56584	0	2.56
& Tcf15	0.0140738	-6.57469	0	2.56
Gm12959	0.0154187	-6.6165	0	3.59
Gm5608	1.05997e-10	-6.61941	0	4.1
Ola1	0.000696788	-6.62844	2.17	32.82
Gm27597	0.00107285	-6.65984	2.17	32.31
Fam89a	0.00712879	-6.6628	0	4.62
Wdr17	0.000553138	-6.66468	0	3.08
Chd8	1.26003e-05	-6.6955	2.17	33.85
4921507G05Rik	1.30313e-13	-6.70419	0	4.62
Ncoa7	0.00435384	-6.70894	2.17	24.62
& Jazf1	0.0366176	-6.73019	0	3.59
Tmem28	2.08146e-08	-6.74265	0	3.59
Elfn2	0.00969025	-6.75418	0	3.08
Gm49519	0.0215198	-6.76408	0	3.59
D3Ertd751e	2.60724e-09	-6.77216	2.17	25.13
A830018L16Rik	0.000100395	-6.78373	0	3.59
Gm43024	0.0298505	-6.8132	0	2.05
Gm7984	0.0374656	-6.81747	0	3.59
Gm14207	9.26889e-06	-6.86112	0	3.59
Gm5113	0.0302254	-6.8835	0	4.62
Calca	0.00482095	-6.89623	0	4.1
Cdc34	0.00823774	-6.9135	2.17	25.13
Gm42690	0.0142999	-6.93297	0	4.1
Gm33882	0.0240747	-6.93845	0	2.56
Dll4	3.78195e-05	-6.95995	0	4.62
Nelfcd	0.0046654	-6.96981	2.17	22.05
Anp32a	1.59837e-09	-6.97379	6.52	58.97
Stk32a	0.00897662	-6.97579	0	3.59
& Lin28b	4.98861e-09	-6.98383	0	3.08
Kcnd3	0.0478007	-6.98851	0	4.1
Gm10699	1.22976e-05	-6.99601	0	3.59
Gm47155	7.54188e-07	-6.99811	0	4.1
Mfsd4b1	4.91276e-05	-7.0229	0	4.1
Kdelr1	0.000322052	-7.04559	2.17	35.9
Gm27217	1.22037e-06	-7.05804	0	3.08
Rnf17	0.00475048	-7.09235	0	3.59
Dld	6.43672e-06	-7.1531	2.17	34.87
Gm49694	5.59987e-08	-7.16263	0	4.62
Gm5697	0.0291159	-7.20976	0	4.62
1700001G17Rik	0.00427454	-7.24658	0	3.08
C030017B01Rik	0.00524626	-7.26333	0	3.59
Exoc3l4	0.0280174	-7.26438	0	4.1
Gm5491	0.0481389	-7.27409	2.17	21.54
Gm44144	0.031014	-7.36447	0	3.59
Crtam	9.94466e-05	-7.42538	0	3.59
Kif26a	0.00229524	-7.50879	0	4.1
Sntg2	0.00513352	-7.53105	0	2.05
& Zfp59	0.0212591	-7.5426	0	3.59
& Tead4	4.42916e-08	-7.54647	0	4.1
Lrp11	1.42334e-32	-7.55542	2.17	22.05
Gm9929	0.00176997	-7.57627	0	3.59
Fam81a	0.00882244	-7.59524	0	3.59
Hspa14	0.00676268	-7.60084	2.17	25.64
Gm44234	3.17137e-06	-7.60458	0	3.59
Tspoap1	0.0254774	-7.61954	0	4.1
5033403F01Rik	0.00429636	-7.65297	0	3.08
Gm42447	4.07191e-16	-7.68982	0	4.62
Gm31793	3.75412e-10	-7.71872	0	3.59
Smim10l2a	0.0306027	-7.74086	0	3.59
Gm47439	2.25409e-05	-7.748	0	3.59
Dll3	0.0453147	-7.849	0	2.05
Nkiras1	1.74034e-06	-7.89381	2.17	28.21
Ube2cbp	0.0423448	-7.91287	0	3.59
Gm10649	0.00347557	-7.9376	0	3.08
BC004004	0.00355734	-7.94003	2.17	26.15
Gm38285	0.00251829	-7.94089	0	2.56
Pmepa1	8.79216e-05	-7.95003	2.17	29.23
Nckap5los	3.29496e-07	-7.95535	0	3.59
B3gat3	8.37139e-08	-7.98047	2.17	40.51
@^ Ppip5k2	7.53604e-06	-8.03156	2.17	23.08
6720483E21Rik	1.88387e-05	-8.04197	0	3.08
Stpg1	8.42347e-09	-8.04651	0	4.62
Rpl27a-ps4	8.4466e-05	-8.04686	2.17	38.46
Adam28	0.0283266	-8.05195	0	2.05
4930534H18Rik	5.68582e-07	-8.09327	0	4.62
Ing3	6.47079e-05	-8.10765	2.17	28.72
Gm31812	4.17634e-06	-8.12575	0	4.1
Tmem41b-ps	0.0406048	-8.13052	0	3.59
Col20a1	0.000203384	-8.15208	0	3.08
Olfml1	5.6166e-06	-8.21561	2.17	22.56
Pi4k2a	0.00899897	-8.26685	2.17	21.03
4930413F20Rik	1.98029e-14	-8.30106	0	4.62
Lrrc24	1.51123e-08	-8.32263	0	4.62
3010001F23Rik	0.0141729	-8.35497	0	5.13
& Zfp128	0.00484175	-8.37726	0	4.1
Gm49801	0.0244712	-8.39542	0	3.59
Apoa1	4.41821e-12	-8.42045	0	5.13
Dok6	0.00278088	-8.42978	0	3.08
Gm37959	0.00356153	-8.46882	0	3.59
Rpl7l1	0.000250381	-8.49707	2.17	31.28
Nrg4	0.000690479	-8.52388	0	4.62
Gm43528	0.00157014	-8.57113	0	4.62
Gm9575	0.0468013	-8.57601	0	4.1
Tnni3	1.02441e-08	-8.58553	0	5.13
Slc52a3	0.00883773	-8.66113	0	2.56
A730063M14Rik	0.0345777	-8.68818	0	6.15
Plekhg6	0.000144715	-8.70379	0	4.1
Gm7329	1.0631e-07	-8.79699	0	5.13
Spire2	0.0224574	-8.83368	0	6.15
Pcdhga7	0.0481444	-8.87345	6.52	15.38
6030407O03Rik	0.0325613	-8.87366	0	5.64
Gm3145	0.00182461	-8.98054	0	5.13
B130034C11Rik	0.00280338	-9.05069	0	5.64
Krt28	1.06009e-09	-9.08292	0	3.59
Dleu7	1.73691e-05	-9.17149	0	4.62
Gm42480	0.00741011	-9.22356	0	3.08
Fam217b	0.0467866	-9.27147	0	6.15
Ttll13	3.55348e-07	-9.29875	0	5.13
Gm15481	0.0318697	-9.32283	0	4.1
B3galt5	0.0386073	-9.3394	0	3.59
Gm15506	0.00909887	-9.3817	0	5.64
Gm30938	0.000272051	-9.49961	0	5.13
Agr3	0.0455234	-9.50851	0	3.08
Adgrb1	0.0262304	-9.52684	0	5.13
B4galt4	3.85457e-12	-9.5591	2.17	31.28
Ppp1r36	0.000138818	-9.56573	0	5.13
Bcas3os1	0.00248461	-9.6074	0	4.1
Ccdc158	2.8887e-11	-9.61286	0	5.64
A930041C12Rik	1.5689e-25	-9.6165	0	6.15
Gm43173	0.00358014	-9.65419	0	2.56
Igsf9	0.0154708	-9.67594	0	4.1
Gm15972	0.00533182	-9.68024	0	5.64
Rai2	0.00527148	-9.70268	0	6.67
Gsto2	0.00102639	-9.73596	0	5.13
Gm42482	0.000533046	-9.77095	0	3.59
Gm45495	1.95735e-06	-9.80748	0	5.64
Chrm3	0.00232082	-9.81986	0	4.62
Misp	0.00539128	-9.82829	0	5.64
Frmpd4	0.000223452	-9.91873	0	5.13
Pgbd1	0.000473169	-9.92873	0	4.62
Gm50107	1.25355e-07	-9.94816	0	6.15
Abcc4	0.0160442	-9.97725	0	6.67
BC021767	4.58998e-13	-10.0327	0	4.1
Necab1	6.91435e-08	-10.0684	0	3.08
Ribc1	0.000238446	-10.0963	0	7.18
Klhdc9	0.000100416	-10.1132	0	6.15
Gm29054	1.53761e-09	-10.1532	0	4.62
Phf21b	0.000110535	-10.2498	0	5.13
Spata48	2.85513e-07	-10.2583	0	5.13
Gm20522	0.000218327	-10.2794	0	6.15
Rab3b	0.00219916	-10.2829	0	6.15
Aspg	2.3597e-07	-10.3084	0	5.13
& Zfp287	0.0447573	-10.3243	0	5.13
A530017D24Rik	0.0201359	-10.4157	0	6.67
& Zfp105	0.0166014	-10.4283	0	6.67
Slc1a4	0.00915366	-10.4504	0	5.13
Cnksr1	0.000280664	-10.5192	0	4.62
Tgfbr3l	0.0436276	-10.5477	0	3.59
Mettl5os	0.00172103	-10.5732	0	4.1
4930426D05Rik	0.00477788	-10.6194	0	6.67
Artn	3.64958e-08	-10.6218	0	6.15
Smim6	0.0019325	-10.7033	0	5.64
1810008I18Rik	0	-10.7084	2.17	21.03
Gm36948	1.1733e-05	-10.7298	0	4.62
Gm4651	1.16122e-08	-10.78	0	5.64
Gm10069	0.000343928	-10.8494	0	5.13
Atad3aos	0.00160548	-10.8563	0	6.67
& Zfp563	0.0189967	-10.903	0	6.67
Ltk	5.34294e-10	-10.9304	0	6.67
A430108G06Rik	9.14225e-23	-10.9745	0	6.67
Frmpd1	8.17826e-10	-11.1398	0	4.1
4930451G09Rik	2.17819e-07	-11.1415	0	6.15
Gm43728	2.67883e-05	-11.1696	0	5.13
A330094K24Rik	8.1862e-08	-11.2865	0	5.64
Celsr3	3.86591e-09	-11.3574	0	5.13
Gm49077	0.0128533	-11.3619	0	6.15
Ndufs5	1.03996e-07	-11.4492	2.17	33.85
Gm4374	0.0367972	-11.503	0	6.15
Pak7	7.20007e-05	-11.5435	0	6.67
Gm50431	9.95212e-05	-11.5445	0	6.67
Gm44091	0.00459366	-11.5846	0	2.56
D230049E03Rik	0.00550813	-11.5916	0	4.62
Scd3	0.00501692	-11.7068	0	6.67
Glt28d2	0.0273632	-11.7413	0	6.67
Chrna1os	0.000852873	-11.7538	0	6.67
Ttc16	4.56449e-10	-11.8343	0	5.13
Strip2	0.00424297	-11.843	0	2.56
Tmem198	6.78881e-07	-11.8544	0	7.18
& Barx2	0.00807949	-11.857	0	4.62
Tmem88b	0.0152025	-11.8576	0	6.15
Gm45201	1.01657e-17	-11.9125	0	5.64
Tuba8	0.000256636	-11.9545	0	3.59
Actr3b	0.0007843	-11.9606	0	7.18
Unc79	4.84212e-08	-11.9654	0	4.62
Dagla	0.000127391	-11.9747	0	7.18
Bok	0.00321283	-12.0019	0	7.18
C130013H08Rik	0.00400978	-12.0299	0	6.15
Cdk5rap1	0.0463043	-12.0973	0	6.67
6330415G19Rik	5.69005e-08	-12.1425	0	7.18
Sigirr	0.0432685	-12.2005	0	7.18
1700105P06Rik	1.90444e-06	-12.2074	0	6.15
Cnih3	4.7338e-25	-12.2447	0	5.64
Gpr62	0.00159648	-12.298	0	5.64
Hsh2d	0.000152688	-12.3097	0	5.13
Hap1	0.00250758	-12.3507	0	7.18
Disc1	0.0162926	-12.4175	0	5.64
Gm45447	7.7229e-07	-12.4717	0	6.67
Ccdc160	1.88702e-07	-12.5365	0	6.67
F730043M19Rik	0.0109264	-12.5717	0	4.62
& Zfp960	0.0122306	-12.5941	0	6.67
Gm16536	0.0166636	-12.5945	0	6.67
Gm37258	0.00225794	-12.6602	0	7.69
Ocln	0.0344562	-12.6839	0	5.64
Gm26814	0.00327998	-12.6987	0	6.15
A930017M01Rik	1.77738e-08	-12.7547	0	6.67
Fam169a	5.23533e-09	-12.7549	0	7.69
Grk5	0.0134053	-12.7625	0	7.69
& Zfp975	0.000148043	-12.8083	0	8.72
Gm16124	0.0475889	-12.8582	0	7.18
Gm12245	1.42449e-08	-12.8839	0	8.72
Camsap3	4.53815e-07	-12.8844	0	7.69
Clec11a	0.0141729	-12.9933	0	7.69
Gm19196	0.00293533	-13.0102	0	6.15
Fam110c	3.95141e-07	-13.0327	0	6.67
Nupl2	0.0261748	-13.033	0	6.15
Hecw2	0.00260901	-13.0681	0	7.18
Fzd4	0.0467458	-13.1319	0	6.15
9330151L19Rik	0.0106452	-13.3146	0	9.74
Scn8a	0.049689	-13.3308	0	7.69
Lysmd4	0.0094705	-13.4548	0	7.69
Syt17	1.75466e-34	-13.4943	0	7.18
Gm26692	4.43329e-24	-13.5597	0	9.23
Azin2	0.0236938	-13.58	0	7.69
Gm37320	0.0374289	-13.6071	0	5.64
D830035M03Rik	7.7229e-07	-13.6462	0	7.69
Ccdc120	1.35699e-13	-13.6698	0	9.74
Gm26760	3.67164e-05	-13.7266	0	5.64
1700010I14Rik	5.87996e-06	-13.7526	0	7.69
Lnx2	0.000186961	-13.7552	0	7.69
Galnt13	6.46297e-15	-13.7644	0	9.23
Syt7	5.2075e-08	-13.7822	0	5.64
Ppfia3	1.65406e-18	-13.85	0	8.21
Rnf113a1	0.0101301	-13.8537	0	7.69
Pus3	0.0337822	-13.9147	0	9.23
D130007C19Rik	0.0151254	-13.9955	0	5.64
Ndufaf5	0.0485505	-14.0034	0	7.18
& Glis3	5.6021e-07	-14.0036	0	7.69
Gm22580	0.0204419	-14.0965	0	6.67
Gm49337	0.00226833	-14.1094	0	9.74
Tmed8	0.00154625	-14.2451	0	9.23
Slc24a3	0.024336	-14.3432	0	5.64
9530062K07Rik	6.50282e-09	-14.3593	0	6.67
Taf1a	0.0145715	-14.4272	0	8.21
Tbc1d30	1.1825e-13	-14.4402	0	8.72
Prune2	0.0169045	-14.4489	0	7.69
Lgals4	0.0320184	-14.567	0	5.64
Abcc1	0.0383763	-14.7088	0	7.18
Cul9	0.0302254	-14.8154	0	8.21
Kctd16	0.00866814	-14.8499	0	6.67
Gm37995	9.52553e-28	-14.8623	0	7.18
Nat10	0.0174787	-14.8696	0	8.72
Inpp5e	0.040198	-14.8726	0	7.18
Serinc2	0.00512825	-14.9127	0	8.72
Mical2	0.00152675	-14.9321	0	6.15
Slc46a1	0.0281724	-14.9905	0	6.67
Bend6	1.97691e-08	-15.0138	0	7.69
Aldoc	0.0357286	-15.086	0	8.21
Gng3	0.00896549	-15.1009	0	7.69
Rab19	0.000633504	-15.1143	0	8.21
Fhod3	0.000248085	-15.1581	0	7.18
Patj	0.00655091	-15.164	0	7.69
Gm13373	3.01528e-18	-15.1657	0	4.62
Snhg14	0.00198268	-15.1676	0	7.18
& Zfp180	0.0343756	-15.1851	0	9.74
& Pknox2	0.00149573	-15.2508	0	8.21
Slc5a6	0.00629102	-15.3454	0	7.69
Gm13688	7.22091e-12	-15.3536	0	8.21
9130019P16Rik	1.45202e-41	-15.4054	0	8.21
& Zfp28	1.03706e-06	-15.4915	0	8.72
Dnajc28	0.00186341	-15.6502	0	7.69
P4htm	0.00892565	-15.6872	0	8.72
Tecpr2	0.0101904	-15.9204	0	8.72
Wdr38	2.79899e-06	-15.9699	0	8.21
& Sall1	5.31815e-08	-15.9735	0	9.23
Pam16	0.0126863	-15.9944	0	6.15
& Zfp239	0.000789085	-16.0212	0	8.21
Dct	5.01439e-08	-16.0758	2.17	39.49
Epb41l4a	0.010793	-16.2315	0	8.72
Gm43112	2.68892e-06	-16.2566	0	6.15
Smyd5	0.0274325	-16.268	0	6.67
& Zfp775	0.00491043	-16.2686	0	7.69
Slc8a1	0.000162293	-16.3087	0	11.79
Gm8121	0.00846043	-16.3239	0	10.77
& Zfp438	0.0364682	-16.3927	0	7.18
Dscaml1	2.54975e-11	-16.423	0	9.74
Pex1	0.0320079	-16.4745	0	8.21
Dnaaf5	0.00565229	-16.7096	0	8.21
Gm10941	5.34231e-12	-16.9501	0	9.74
Kcnq3	0.0448631	-16.9708	0	7.18
6330408M09Rik	1.93454e-05	-17.0918	0	9.23
& Ar	0.0018962	-17.1412	0	6.67
Atpaf1	0.000512411	-17.1726	0	8.72
Rbbp5	0.0106842	-17.1854	0	11.28
Adprhl1	4.05311e-16	-17.2076	0	8.72
Arhgef16	7.10347e-06	-17.2954	0	7.18
Polr3e	0.00676268	-17.5186	0	10.77
Cdon	0.00227222	-17.5276	0	9.23
Gm13404	0.000195361	-17.5881	0	6.15
5830448L01Rik	0.0193981	-17.5923	0	8.72
Nemp1	0.0138024	-17.5945	0	9.74
Gm4865	0.000964875	-17.6172	0	10.77
Fam199x	0.0239348	-17.624	0	9.74
Inha	1.78185e-05	-17.6352	0	6.67
& Zfp799	0.00733954	-17.6481	0	9.74
& Zbtb37	0.046862	-17.6498	0	9.74
Hdac8	0.0415708	-17.6794	0	11.28
Gm37941	1.12226e-41	-17.7323	0	8.72
Ggct	0.0289669	-17.7836	0	10.26
2900076A07Rik	0.00570222	-17.787	0	10.77
Tmem229a	0.00268678	-17.7898	0	9.23
Mrm2	0.00117048	-17.8857	0	10.26
Pnpla3	3.57504e-07	-17.898	0	4.62
& Zfp952	0.0108785	-17.9192	0	9.74
Syn1	4.46674e-18	-18.0528	0	8.72
Dnajb6-ps	0.01079	-18.0939	0	10.26
Alyref2	0.0469144	-18.1074	0	9.74
D830050J10Rik	0.00241841	-18.1439	0	10.26
Grin2d	1.46361e-08	-18.2035	0	9.23
Nim1k	0.00303716	-18.2842	0	8.72
Abhd18	0.0167283	-18.2859	0	9.74
Lipe	0.0447579	-18.3189	0	8.72
Gm16415	1.31476e-09	-18.3518	0	9.23
Pnpla6	0.0397531	-18.3536	0	8.72
& Zfp184	0.000358868	-18.3595	0	8.72
4933427D14Rik	0.0210591	-18.4283	0	9.23
Atp6v1c2	0.0202624	-18.524	0	7.69
Unc13a	1.13678e-16	-18.5956	0	8.21
Nploc4	0.0414071	-18.6121	0	10.26
Noxo1	0.0368267	-18.6494	0	7.18
Tcerg1l	2.61775e-18	-18.7144	0	9.74
Syt16	1.25261e-17	-18.7776	0	8.21
@^ Marveld2	4.90507e-12	-18.816	0	10.26
Pkd2l2	0.000748356	-18.8496	0	10.77
& Zfp932	0.00943244	-18.9118	0	10.26
Sugp2	0.0298215	-18.9369	0	11.79
Cep95	0.0370011	-18.9786	0	10.77
Mmab	0.00504769	-19.2371	0	9.23
Tmem161b	0.0433717	-19.2372	0	10.77
& Smarcal1	0.017696	-19.2434	0	9.23
Nol9	0.0383763	-19.3142	0	9.74
Sdhaf3	0.0198079	-19.3377	0	11.28
Gm49741	0.000251944	-19.6195	0	8.72
Ccdc85c	7.66965e-05	-19.6554	0	9.23
Rps6kl1	1.88432e-81	-19.7481	0	10.26
Rnps1-ps	0.0274444	-19.7873	0	10.26
Fbxl2	7.44225e-08	-19.8323	0	11.79
Lrrc14	0.0462105	-19.8607	0	9.74
4933412E12Rik	2.82679e-11	-19.9011	0	11.79
Mrnip	0.00675762	-19.9712	0	10.26
A130014A01Rik	0.0263918	-20.0177	0	11.28
Adgra1	7.27223e-18	-20.0458	0	9.74
Gm43462	0.0289669	-20.1509	0	6.15
Gm9687	1.81959e-07	-20.3499	0	5.64
& Hic2	0.0026673	-20.3958	0	10.26
Pin4	0.00712379	-20.4304	0	10.26
& Zbtb45	0.0218521	-20.5054	0	10.26
Shroom2	0.000718637	-20.5166	0	12.82
Gtpbp3	0.00339521	-20.5638	0	9.74
Neo1	0.0432439	-20.6009	0	13.85
Cyb5r2	7.12195e-56	-20.642	0	8.72
4930426I24Rik	5.72392e-08	-20.731	0	11.79
Btf3l4	0.029809	-20.7397	0	11.28
Dcbld2	0.0110032	-20.7407	0	10.77
Them4	0.0132751	-20.7831	0	11.79
Flcn	0.042259	-20.8	0	11.28
Ghr	0.0340133	-20.8268	0	10.26
& Zfp758	0.0182848	-20.986	0	10.26
Parn	0.0289669	-21.0139	0	11.79
& Zscan22	3.46323e-05	-21.016	0	10.26
Adgb	3.58715e-39	-21.0271	0	10.26
Stxbp3-ps	0.035978	-21.143	0	10.26
2610005L07Rik	0.01268	-21.2952	0	9.23
Il33	5.32467e-08	-21.346	0	10.26
BB218582	4.77574e-12	-21.3906	0	10.77
Paip2b	0.00214893	-21.4216	0	12.82
Adamts19	2.06994e-11	-21.4594	0	11.79
Trub2	0.0306468	-21.5205	0	11.79
@^ Osbpl2	0.0477963	-21.613	0	11.28
A330023F24Rik	7.95745e-07	-21.9067	0	12.31
Trim46	8.08509e-23	-22.1136	0	8.21
Gm43481	4.30952e-05	-22.2029	0	9.23
Pogk	0.027293	-22.2146	0	12.82
Ackr3	0.0488369	-22.2871	0	10.26
Gm11633	0.0447573	-22.3037	0	12.31
Akr1e1	0.0482888	-22.3057	0	11.79
Cdc6	0.0232058	-22.3208	0	12.82
Gm10432	1.23422e-49	-22.324	0	9.23
Elovl7	0.0247888	-22.4422	0	11.79
Kctd3	0.00951261	-22.4481	0	12.82
Ppp6r2	0.0295127	-22.5633	0	11.79
Yod1	0.0315491	-22.5792	0	13.85
Calb1	0.00021224	-22.6011	0	3.59
Rcan2	0.000446758	-22.638	0	10.77
5330431K02Rik	3.46674e-10	-22.7217	0	11.79
Ripk2	0.0379995	-22.7995	0	9.74
Map3k13	4.35085e-16	-22.8374	0	11.79
Gm44503	3.83501e-28	-22.9949	10.87	46.67
Rad52	0.0140738	-23.1465	0	9.23
Wdr77	0.0172247	-23.1577	0	12.82
Ftsj1	0.0172735	-23.3404	0	13.33
Rps6ka2	0.00783312	-23.4791	0	7.69
& Zfp26	0.0166175	-23.6031	0	11.28
Hlcs	0.00917879	-23.702	0	11.28
Sh2d4a	3.02461e-10	-23.7123	0	12.82
Atp2b4	0.0323177	-23.7578	0	11.79
Stxbp5	0.0126863	-23.8103	0	12.82
Spint1	2.68505e-10	-23.8226	0	14.87
& Plag1	0.00107196	-23.8881	0	12.31
Hdac4	0.0059014	-23.9368	0	13.85
Ttc37	0.0221872	-23.9991	0	11.79
Zfr2	1.20802e-07	-24.1111	0	13.85
Cryzl2	0.00513352	-24.1405	0	13.85
Ttc30a1	1.02531e-18	-24.1481	0	11.79
Fndc1	0.0484383	-24.247	0	4.62
Gm48700	3.07345e-61	-24.2663	0	10.77
Ift46	0.0365509	-24.278	0	12.82
Pphln1	0.0214376	-24.5137	0	14.87
Ttll5	0.000806879	-24.5196	0	11.28
Appl2	0.0410535	-24.5282	0	14.36
Fam222b	0.00166161	-24.5652	0	14.36
Pomgnt2	1.26906e-05	-24.5995	0	13.33
Nampt	0.0492756	-24.6343	0	14.36
Txlng	0.0105632	-24.6837	0	11.28
Zfp346	0.00438288	-24.812	0	10.77
& Zfp687	0.0130187	-24.8155	0	11.28
& Ahr	0.028949	-24.8406	0	11.79
Btbd6	2.62461e-06	-24.896	0	15.38
Gm13420	2.9584e-119	-24.9051	0	13.85
Entpd4	5.03667e-06	-24.919	0	14.36
Gm43359	0.000362714	-24.9644	0	13.33
Gm20696	0.0223562	-25.1082	2.17	11.28
Cdh4	1.01947e-43	-25.1273	0	14.36
Gm9993	0.0261748	-25.1575	0	9.74
Praf2	0.0240747	-25.2326	0	13.85
Usp4	0.0340955	-25.4114	0	15.38
Sphk2	0.00784527	-25.453	0	13.33
Trmt2a	0.0413233	-25.4821	0	12.31
Ppp1r42	1.03408e-12	-25.552	0	13.85
Gm16310	1.03398e-11	-25.6685	0	12.82
Prmt6	5.00101e-05	-25.7713	0	13.33
Nkiras2	0.0239348	-25.7842	0	14.36
Fam187b	5.04586e-33	-25.8046	0	16.92
Sox2ot	1.01244e-05	-25.8794	0	10.77
Plxna2	0.00308285	-25.9967	0	11.28
Rpa1	0.0228573	-26.1644	0	15.38
Hs3st5	6.12404e-26	-26.3083	0	12.31
Cog6	0.00210259	-26.3428	0	15.38
Comtd1	0.0368267	-26.3644	0	12.31
Trit1	0.000953509	-26.4322	0	12.82
Ptprs	0.0358019	-26.5304	0	15.9
Fbxl15	0.032331	-26.5411	0	13.33
Cbfa2t2	0.000362652	-26.6952	0	15.9
Tmem97	0.0253823	-26.7283	0	13.33
Kcnc3	3.80927e-11	-26.7464	0	14.87
Dbndd1	5.32562e-61	-26.7695	0	13.33
Ube3c	0.0183224	-27.0452	0	15.38
Myo18a	0.0307728	-27.2112	0	13.33
Gal3st3	1.81334e-12	-27.2864	0	14.87
Tbck	0.0140738	-27.336	0	14.36
Msl2	0.0434609	-27.4122	0	13.85
& Fiz1	0.0239348	-27.8432	0	14.87
Fbxw5	0.0425228	-27.8761	0	11.79
2410004B18Rik	0.0346555	-27.9237	0	16.92
Cstf2t	0.00213646	-28.211	0	13.85
Krt10	0.00223297	-28.2276	0	17.44
Maneal	5.03887e-32	-28.3238	0	17.44
Rpusd3	6.26276e-06	-28.4039	0	12.82
& Nfatc1	0.000460228	-28.4851	0	15.9
B4galt3	0.0178506	-28.6384	0	14.36
Snrk	0.000721838	-28.6745	0	17.95
& Zfp101	0.0085478	-28.9736	0	12.82
Lonp1	0.0428106	-29.0206	0	12.82
Gm5921	0.0189109	-29.0887	0	16.92
Tbc1d14	0.00018552	-29.2141	0	17.44
Uspl1	0.0151154	-29.2532	0	12.82
Mapk8ip3	0.0419517	-29.2695	0	14.36
Ppip5k1	1.19253e-05	-29.3421	0	15.38
Tmem87a	0.00614737	-29.3815	0	15.9
Prps1l3	5.86686e-05	-29.641	0	20
Gm42937	0.000501943	-29.7384	0	12.82
Idnk	0.040198	-29.8026	0	17.44
Dtnb	4.36196e-05	-29.8484	0	16.92
& Irf6	5.13795e-12	-29.8532	0	14.87
Dock4	0.00378473	-29.9358	0	13.33
Srp54a	0.0182471	-30.0311	0	14.87
Tbccd1	0.00987574	-30.0613	0	11.28
Plin5	2.4586e-175	-30.1766	0	14.87
Vwa8	5.66686e-06	-30.6253	0	15.9
Brf1	0.00372152	-30.8471	0	16.41
Gm1866	0.00244072	-30.8471	0	15.9
Cyp26b1	1.37294e-15	-30.8691	0	10.26
Ccng1	0.00362618	-31.001	0	16.92
& Sox21	6.87621e-24	-31.0663	0	15.9
Wdfy3	0.00384497	-31.1749	0	17.44
Spag1	3.72644e-19	-31.2686	0	17.95
Slc39a14	0.00208051	-31.3961	0	11.28
Plcd3	0.000106606	-31.4399	0	14.36
Kat2b	0.0136584	-31.4782	0	16.41
Camsap2	0.0181647	-31.5277	0	14.87
Prkx	0.00437322	-31.7124	0	17.44
Aimp2	0.0114795	-31.843	0	16.41
Bcat2	0.0127599	-31.8521	0	17.44
Atg5	0.0221841	-32.1033	0	18.97
Afg3l2	0.0218521	-32.1487	0	14.87
Ids	9.87333e-06	-32.1826	0	16.41
Tdrd3	0.000302088	-32.3962	0	17.44
Tmem248	0.0187649	-32.436	0	20
Relch	0.0315461	-32.5188	0	15.38
Rhno1	0.0209115	-32.5473	0	15.38
Iqsec1	0.00408018	-32.9495	0	17.95
Ppp1r14a	2.656e-07	-33.2189	0	15.38
Ube2d1	0.0217589	-33.2623	0	17.44
Fbxw11	0.0027526	-33.4216	0	16.92
Lnpk	0.0277783	-33.5047	0	16.92
Dusp8	0.000221139	-33.658	0	18.97
Prdx2-ps1	0.0158999	-33.7308	0	17.44
AI480526	0.000175668	-33.7423	0	16.92
Dpp7	0.0033021	-33.75	0	16.92
Atxn2l	0.0410614	-33.9888	0	17.44
Pnpo	0.00787098	-34.261	0	16.41
Erich1	0.00188976	-34.2854	0	18.46
Nudt16l1	0.000894002	-34.3662	0	21.03
Sumo2	0.00734167	-34.5279	0	21.03
Amdhd2	0.0117055	-34.7108	0	17.95
Creg2	4.40554e-53	-34.9064	0	15.9
A430018G15Rik	1.65789e-11	-35.1436	0	16.41
Tsfm	0.0159077	-35.153	0	15.9
Armcx5	0.00982577	-35.1797	0	15.38
Rint1	0.00486023	-35.1936	0	17.44
Eml5	1.17895e-05	-35.2027	0	14.36
Mthfsd	0.000948342	-35.402	0	14.36
Pcsk1n	0.000414017	-35.6887	0	8.72
N4bp1	0.0115924	-36.1154	0	20.51
Pigs	0.000196106	-36.2368	0	19.49
Tspan8	0.000635983	-36.3538	0	14.87
& Ahctf1	0.0230922	-36.4015	0	17.44
Snrpa	0.036797	-36.6053	0	18.97
Scarb2	0.0409644	-36.8822	0	16.41
Mrpl1	0.00124712	-36.9283	0	17.44
Riiad1	1.01542e-11	-37.0086	0	17.44
Sirt5	3.30512e-05	-37.0925	0	18.97
Nus1	0.00844757	-37.2075	0	18.97
Casc1	5.54767e-64	-37.219	0	17.95
Qpctl	3.02932e-06	-37.3091	0	18.97
Gm45855	0.0370752	-37.3544	0	16.41
& Atf1	0.0317226	-37.6456	0	18.97
Vdac3-ps1	0.00271894	-37.6572	0	19.49
Uqcc1	0.000281163	-37.7147	0	17.44
Tmem38a	5.58305e-07	-37.8453	0	17.95
Nipal2	1.15202e-11	-37.8876	0	18.97
Med6	0.00112653	-38.1217	0	19.49
Kat6b	0.00302632	-38.1307	0	20.51
& Carf	1.67428e-12	-38.1394	0	21.54
Pacsin2	0.0338213	-38.249	0	16.41
Emsy	0.0223501	-38.3504	0	16.92
Klhl7	0.00117994	-38.394	0	18.97
4930402H24Rik	0.00807621	-38.3996	0	16.92
2700046G09Rik	2.26773e-13	-38.6905	0	21.54
Pth1r	1.98571e-08	-38.6919	0	20
Pcbp3	5.0876e-13	-39.3369	0	20.51
Pyroxd1	7.61827e-06	-39.3654	0	18.46
Cs	0.0128736	-39.603	0	21.03
Dcaf17	0.0010332	-40.0589	0	18.97
& Usf3	0.00365395	-40.4312	0	17.44
Amigo1	1.99606e-10	-40.4416	0	18.46
& Terf1	0.00241308	-40.646	0	22.56
Pfkfb4	9.97921e-06	-40.9823	0	17.44
Ripor3	4.19105e-21	-41.3738	0	4.62
Atp10d	3.83392e-10	-43.0352	0	21.54
& Sp4	1.58611e-06	-43.1419	0	23.08
Lmln	2.97982e-32	-43.2361	0	22.05
Dnaaf4	1.77781e-40	-43.9353	0	24.1
Slc7a14	2.17718e-42	-43.9605	0	17.44
Echs1	0.0093746	-44.7349	0	22.56
Abhd6	1.7743e-05	-44.9175	0	21.03
& Tox3	5.69349e-15	-44.9229	0	21.03
Lrrcc1	9.06111e-05	-45.236	0	24.62
Tbc1d32	6.58614e-14	-46.6497	0	22.05
Rnf149	8.45014e-06	-47.5211	13.04	51.79
Gpaa1	3.24914e-05	-49.1003	0	26.15
Grina	0.0207218	-50.5389	0	22.56
Cdadc1	0.000282478	-50.9296	0	24.62
& Zfp131	0.00257803	-51.3451	0	24.1
Nt5c2	0.000196106	-51.5655	0	26.67
Nvl	0.000795562	-52.1832	0	24.1
Sec61g	0.000112129	-52.5356	0	28.72
Gpr108	0.000278755	-53.0951	0	24.1
Prpf18	6.50003e-07	-53.3073	0	27.69
Gm5451	0.00111735	-53.6644	0	25.64
Srp68	3.361e-07	-55.4836	0	29.23
Rtcb	0.000398598	-57.4528	0	29.23
Tll1	4.9541e-130	-57.7343	0	25.13
Rps19bp1	7.66965e-05	-57.8538	0	28.21
Lgalsl	5.96398e-08	-58.1704	0	30.26
Rps12-ps24	0.00259947	-61.3879	0	30.77
Ccdc127	2.23094e-08	-81.5855	0	36.41
& Rorb	0.0375547	-99.5081	0	6.67

## Sheet: Intermediate stria
Gene name	FDR step up (P8 vs. P20)	Fold change (P8 vs. P20)	% exp. cells P8	% exp. cells P20
@ Tectb	0.00321856	8.29948	2.11	0.11
Otor	8.14753e-11	6.40217	7.45	1.7				Nomenclature
Col2a1	0.0105803	4.85663	3.01	0.53				@	deafness / key gene
Col9a1	0.0417812	4.73324	3.09	1.26				^	deafness gene
AC122861.1	7.20693e-12	3.93221	1.5	0.58				&	transcription factor
Gm13339	1.32422e-05	3.48571	3.61	2.22
Mir692-3	0.00223777	3.35075	0.53	0.06
Mpz	0.000107266	3.25295	4.29	1.38
Gm9081	0.0227223	3.25264	0.6	0.21
Tnfrsf12a	3.68452e-07	3.23105	10.01	7.56
Adgra1	0.000374098	3.20074	1.13	0.62
Gm13126	0.000131587	3.12703	0.45	0.08
Uqcrh-ps2	0.0104567	3.06942	4.51	3.25
Gm14853	0.0141781	3.00544	1.28	0.74
Dpep2	0.00585247	2.99655	0.83	0.14
Gm19503	0.0183765	2.97032	1.2	0.68
B230377A18Rik	0.000622378	2.88297	0.98	0.55
Upp1	0.0384657	2.83552	1.28	0.73
Gm6581	8.56946e-05	2.80273	4.29	2.9
Gm35166	0.00475246	2.76161	0.38	0.11
Gm8213	0.0183522	2.75641	8.88	7.07
Gm27694	4.88007e-11	2.74843	4.21	2.55
Gm10108	1.78197e-06	2.71756	8.28	6.4
Gm21178	0.00320238	2.71341	4.89	3.76
Olfm2	2.75409e-06	2.68165	6.62	5.27
Gm4939	0.00851802	2.68127	3.09	2.09
Gm10608	0.00956812	2.67406	0.6	0.29
Gm26205	0.000603143	2.65646	7	5.28
Cyp4f37	0.000359891	2.64402	0.53	0.26
Rps6ka4	0.0199373	2.63811	0.68	0.42
Gm43493	0.0179107	2.59788	0.38	0.12
Cycs	0.00375884	2.58392	10.01	9.24
Gm7331	0.0434047	2.57085	8.2	7
Gm27646	0.0266658	2.56922	0.9	0.53
Gm43712	0.0380748	2.56658	8.88	7.21
Gm7600	0.000522213	2.56043	17.08	14.22
D13Ertd608e	0.0426591	2.53635	0.3	0.05
A930018P22Rik	0.0108287	2.50575	0.38	0.14
Fbln5	0.00547949	2.50082	6.32	5.64
Slc7a5	8.15435e-46	2.50011	39.35	33.63
Gm18867	0.00776629	2.48658	0.53	0.14
Gm34730	0.0163096	2.48583	0.6	0.46
Gm16165	0.00219245	2.47574	13.32	11.44
Gm7384	0.00770194	2.47427	12.79	10.73
Gm48242	0.0172087	2.47296	0.3	0.06
Rps10-ps1	3.61214e-06	2.44198	29.04	26.31
Rtl10	0.00158116	2.42477	0.45	0.17
Rps11-ps1	0.000357785	2.42445	16.25	13.16
Gm42777	0.00791504	2.40476	0.68	0.41
Mir682	0.00470844	2.40003	18.59	21.14
Gm28192	0.0073018	2.39426	0.3	0.05
Rps15-ps3	1.57933e-05	2.3815	24.23	20.99
Rps18-ps5	0.000484177	2.3171	22.27	19.98
Gm22774	0.000123702	2.23131	0.38	0.11
Gm43437	0.0188097	2.22581	0.3	0.11
& Zfp418	0.00892766	2.21353	1.66	1.26
Gm2445	0.0194355	2.21102	0.45	0.11
Gm26377	1.97255e-07	2.20951	43.34	42.91
Gm13226	4.62877e-08	2.19569	39.73	37.1
Gm44771	0.0199994	2.19284	0.53	0.27
Rps19	0.0216404	2.19201	26.56	26.86
Rpl19-ps11	2.33779e-28	2.17489	69.68	65.8
Gm9127	0.0118956	2.16805	0.23	0.02
& Nme2	1.29261e-06	2.14904	45.07	46.56
Gm4045	1.5411e-08	2.11985	46.28	44.04
Aldoa-ps4	0.0409701	2.11733	0.3	0.14
Lyz2	4.99431e-21	2.10395	13.69	27.03
Gm28551	0.00387373	2.09765	0.98	1.37
Gm3362	0.000595031	2.08584	40.41	40.82
Gm7808	0.00159756	2.07394	35.59	35.52
Cox5b-ps	2.44666e-05	2.05275	50.87	51.34
Rps12-ps9	7.80011e-14	2.04041	57.71	55.42
Atp5g1	0.000332624	2.03017	39.5	39.61
Cst6	0.00826934	2.01496	18.36	19.2
mt-Ti	0.0390611	2.00558	0.53	0.24
Rccd1	0.0300236	-2.00131	0.3	1.56
Gm37670	0.00165531	-2.00175	0.08	0.91
Gm32569	0.00110415	-2.00388	0	0.35
Gm11598	2.48924e-08	-2.00453	1.05	5.66
Rpl5-ps1	0.00086895	-2.00586	0.83	4.22
Fam13a	2.83891e-09	-2.00586	1.2	4.66
Irs3	1.79137e-61	-2.00765	0.98	5.4
Gm6054	2.30473e-13	-2.00914	1.96	8.76
Gm44597	0.000241944	-2.01004	8.58	14.17
Selenok-ps1	0.0231764	-2.0101	0.08	0.58
E130114P18Rik	0.000186168	-2.01046	0.38	1.65
Neurl4	4.3906e-13	-2.01114	1.2	5.27
Myo1b	3.22531e-06	-2.0145	1.35	5.2
Gm50367	2.49308e-05	-2.01571	32.88	52.23
E030024N20Rik	1.81513e-16	-2.01696	1.73	8.35
H2bc15	0.00326496	-2.01747	1.13	4.72
2010001A14Rik	0.00109626	-2.01804	0.53	2.37
Cyp39a1	0.000479638	-2.01921	0.53	2.37
Nup160	1.41211e-06	-2.01921	1.05	4.67
Fam229b	0.00395135	-2.02001	0.53	2.09
Gm9967	0.00909434	-2.02036	0	0.39
Gm6781	6.85218e-05	-2.02072	0.45	1.61
Slc16a3	8.96256e-06	-2.02072	1.2	4.23
Socs2	3.95046e-05	-2.0214	1.81	6.46
Cyp2j9	4.54641e-57	-2.02319	3.16	12.47
Gm10157	8.18718e-47	-2.02455	5.57	22.79
Itga3	2.96178e-07	-2.02524	0.53	1.97
Ube2l6	1.23819e-07	-2.02578	1.5	6.3
Kcnj2	4.6314e-93	-2.02631	2.63	11.35
Gm7252	2.12671e-05	-2.0274	1.35	6.02
Fxyd7	2.31361e-06	-2.0277	0.38	2.03
Gm19710	0.0238587	-2.0277	0	0.38
Eno1b	2.71043e-49	-2.02778	2.18	9.79
Pcdhgc5	2.78882e-05	-2.02913	10.01	20.77
Gm10855	6.3639e-12	-2.0296	0.08	0.82
Sh3bgrl2	0.000847447	-2.03026	0.3	1.46
Fancb	0.0368402	-2.03044	0.08	0.64
Rps16	2.0824e-11	-2.03272	1.81	9.33
Gm6161	0.0269627	-2.03287	0	0.56
Gm43637	0.00915419	-2.03516	0.08	0.53
Pcdhgc3	0.00096907	-2.0352	7.75	17.65
Gm29770	0.00976191	-2.03857	0.15	1.44
Gm46411	0.000137952	-2.03895	0	0.41
Gm14686	0.0241873	-2.0404	0.23	1.38
Taf9-ps	0.00615487	-2.0414	0.38	2.06
Gm6612	3.3643e-07	-2.04198	0.38	1.9
Gm4349	0.00198765	-2.04318	0	0.42
Enpp1	3.7696e-06	-2.0445	0.83	3.61
Gm7335	2.25372e-05	-2.04529	0.38	2.49
Rpl17-ps5	4.79194e-07	-2.04665	1.28	6.84
Gm10570	0.000123239	-2.04712	0	0.41
Gm6644	0.0010545	-2.04833	0.15	1.24
Gm38228	9.12213e-11	-2.04998	0.38	1.65
Tgfb2	8.46136e-17	-2.0507	2.63	10.77
1300017J02Rik	0.0136937	-2.05134	0.3	1.87
Gm28052	0.000873974	-2.05139	2.48	5.63
Gng5-ps	1.58134e-08	-2.0519	1.2	7.04
Gm37607	0.000332551	-2.05253	0.3	1.2
Gm39473	5.44703e-15	-2.05395	0.15	1.05
Cnrip1	7.73832e-06	-2.05396	1.58	5.57
Gm42939	0.0189273	-2.05453	0	0.38
Gm45354	0.0419159	-2.05545	0	0.38
Polr2k	2.51316e-05	-2.05571	0.83	3.9
D3Ertd751e	4.38463e-20	-2.05598	2.48	8.29
1700030C10Rik	4.61599e-19	-2.05645	0.68	3.07
Ccr10	0.00454463	-2.05652	0	0.46
Gm15432	2.12569e-06	-2.05715	0.53	3.6
Gm37879	8.048e-05	-2.05743	0.3	1.75
Gm5809	1.40825e-07	-2.05841	0.38	2.05
Gm43793	0.00588564	-2.05895	0.15	0.77
Gm28374	0.0040922	-2.05904	0.15	0.85
Prr36	0.00920905	-2.05981	0	0.46
Birc5	0.000450715	-2.06034	1.58	6.01
Timmdc1	6.56031e-24	-2.06039	2.48	9.64
& Csrnp3	2.86354e-07	-2.06061	0.38	1.81
& Zfp977	0.000988924	-2.06336	0	0.41
& Zfp3	4.09232e-11	-2.06512	0.9	3.1
Rgs11	2.30938e-10	-2.06531	0.45	2.44
Dynlt1-ps1	0.000180746	-2.06622	0.83	4.78
Rab6b	5.91866e-14	-2.06641	1.81	7.92
9130002K18Rik	0.0398777	-2.06702	0.15	0.93
Itpa-ps1	0.0077345	-2.06827	0	0.52
Gm12138	0.0165595	-2.06927	0	0.47
Gm9755	0.00158921	-2.06934	0.08	0.97
Oas1a	8.2971e-10	-2.0695	0.53	2.41
9330162012Rik	0.0117017	-2.0699	0.08	0.8
Gm47572	9.70352e-05	-2.07034	0.15	1.12
Fuz	2.74895e-17	-2.07072	1.73	8.04
Ftl1-ps2	0.00137632	-2.07293	0.15	1.08
Gm49204	0.00275352	-2.07365	0.23	1.17
Cenpq	0.0105785	-2.07464	1.05	4.08
Gm28036	0.000618416	-2.07466	1.05	4.58
Gm10648	0	-2.07623	6.55	24.32
Gm38075	0.0001123	-2.07949	0.08	0.83
4930429F24Rik	9.85422e-05	-2.08176	0	0.42
Gm26660	1.87091e-05	-2.08339	0.3	1.37
Slitrk1	1.50561e-77	-2.08361	1.66	7.63
Sntb1	1.29118e-44	-2.08465	1.81	8
Gm7334	0.0410772	-2.08495	0.15	1.43
Fth-ps2	0.00741874	-2.08598	0	0.47
Prtg	0.00994701	-2.0865	0.08	0.77
Fam184a	1.4104e-07	-2.08762	1.2	4.72
Tpst1	0.0350147	-2.08777	0.68	2.15
3110080O07Rik	0.0131069	-2.08853	0.23	1.2
Gm27597	3.68743e-33	-2.09	4.67	21.43
Gm43936	0.0115637	-2.09008	0	0.36
B3galt1	1.00159e-05	-2.09064	0.68	3.46
C920021L13Rik	1.18345e-23	-2.09068	1.2	5.8
Cntnap1	6.21619e-34	-2.09247	1.05	5.04
AW046200	1.1291e-17	-2.09491	0.3	1.94
6530402F18Rik	0.000188858	-2.09731	0.3	1.79
Gm7466	0.00011464	-2.09777	0	0.62
Gm48137	0.00291789	-2.09866	0	0.39
Gm12335	0.0377306	-2.0994	0.08	1.08
Gm10193	0.036803	-2.1012	0.23	1.76
& Zfp182	8.62684e-45	-2.10134	3.76	14.39
Gm46432	3.20163e-05	-2.10194	0.15	1.02
A230005M16Rik	1.84009e-38	-2.10214	0.9	3.84
D730044K07Rik	1.0239e-09	-2.1022	0.53	2.69
Gm13857	6.6978e-09	-2.10252	0.23	0.96
Zfp968-ps	2.10427e-08	-2.10293	0.23	1.62
Gm15760	1.26513e-16	-2.10502	0.38	2.64
Sardh	9.54728e-05	-2.10566	0.38	1.82
Gm37632	0.00280201	-2.10762	0.08	0.64
A330035P11Rik	0.000277646	-2.10824	0.15	1.14
& Zfp59	1.27247e-05	-2.11164	0.3	1.29
9030025P20Rik	1.82336e-06	-2.11178	0.75	3.14
B230319C09Rik	0.00700575	-2.11201	0	0.46
Tmem97	4.51225e-19	-2.11468	2.33	9.94
& Zfp78	0.00347197	-2.11576	0	0.5
Mkrn3	6.92669e-07	-2.11592	0.38	1.59
Gm37621	1.81077e-08	-2.12145	0.45	2.44
Gm6225	0.00652482	-2.12193	0.3	1.81
H2-T-ps	0.00477573	-2.1231	0.08	0.94
A930024E05Rik	0.000969606	-2.12323	0.23	1.47
Lrp2	0.00191646	-2.12553	0.45	1.73
Car12	0.000468893	-2.12677	0.3	1.55
Ric3	0.000578237	-2.12691	0.15	1.12
Efhc2	9.65006e-06	-2.12818	0	0.49
B230217O12Rik	0.0449134	-2.12873	0.08	0.65
Pcdhga5	1.35021e-14	-2.12877	8.28	18.83
Mx2	3.39715e-21	-2.12986	1.35	5.17
Sec61g	8.64795e-19	-2.13088	3.54	14.14
Akr1e1	5.73333e-16	-2.13103	2.33	9
1810059C17Rik	3.09941e-07	-2.13107	0.08	0.91
Gm28112	0.0301956	-2.13161	0.08	0.5
Tlr4	2.89684e-30	-2.13188	1.28	6.36
Gm45069	9.94695e-10	-2.13417	0.15	1.15
Gm10524	4.18339e-05	-2.13546	0.3	1.64
Gpc2	7.24578e-05	-2.1358	0.53	2.46
Gm43403	0.00932092	-2.13588	0	0.5
& Zfp607a	3.82724e-09	-2.13855	0.45	2.97
Gm48079	0.000739011	-2.13934	0	0.39
Dph7	7.61963e-07	-2.13952	0.53	3.19
Gm44001	7.72592e-50	-2.14252	1.35	5.34
Pcdhga11	6.44467e-08	-2.14482	7.67	16.86
Frg2f1	2.36123e-07	-2.14616	0.3	1.96
AI197445	8.85589e-06	-2.14634	0	0.42
Gm15601	0.0039876	-2.14649	0	0.47
2610027K06Rik	1.59771e-73	-2.14674	2.71	9.77
C79130	0.00501292	-2.14751	0	0.44
Atp5g2	0.000739673	-2.14758	0.08	1.05
3110031N09Rik	0.000336771	-2.14972	0	0.42
Sumo2	2.16774e-10	-2.14994	2.26	9.7
Vmn2r29	0.000449263	-2.14995	0	0.5
Klhl36	8.13231e-05	-2.15013	0.83	3.13
Dhcr24	4.06138e-84	-2.15109	4.29	16.72
Gm13963	7.43094e-26	-2.15152	0.53	2.79
Scd4	3.79773e-05	-2.15248	0	0.47
Tle6	7.21375e-05	-2.15416	0.3	1.97
Gm16638	7.87218e-12	-2.15492	0.75	3.51
A030001D20Rik	0.000147922	-2.15815	0.3	1.61
Fabp3-ps1	2.42954e-18	-2.15815	0.68	4.05
Gm6682	6.55857e-54	-2.15845	7.75	30.08
A530072M11Rik	3.42652e-06	-2.15849	0.15	0.91
Pla2g15	9.75675e-10	-2.15983	0.68	4.25
Gm45537	1.68258e-25	-2.16007	0.9	3.88
n-R5-8s1	0.00126765	-2.16008	0	0.38
Gm13404	1.69813e-50	-2.16197	1.13	5.13
D230049E03Rik	0.00151013	-2.16318	0.23	1.08
Gm5560	7.20065e-20	-2.16318	2.41	11.05
Gm45643	0.000270533	-2.16417	0.08	0.61
Gm49602	0.0487663	-2.16451	0.08	0.85
Gpt2	0.0353673	-2.1648	0.23	1.65
Khk	0.00021753	-2.16575	1.05	4.64
2310040G07Rik	1.93823e-06	-2.17015	0	0.53
Ak5	1.82686e-87	-2.17127	1.96	8.86
Gm29488	0.0204718	-2.17157	0.23	1.02
Ldhb-ps	1.0758e-76	-2.17508	5.42	20.06
Gm9057	0.0204455	-2.176	0.08	0.74
Gm37584	0.00204544	-2.17718	0	0.42
Gm5455	0.0191023	-2.17911	0.08	0.65
Gm16008	6.86498e-06	-2.17926	0.08	0.8
Gm28778	1.3002e-05	-2.18233	0.15	2.05
C030014I23Rik	0.00125843	-2.18358	0.23	1.65
Fgfbp3	1.16864e-08	-2.18458	0.68	3.7
@ Slc12a7	4.8985e-06	-2.18504	0.75	3.51
Tmsb15b1	0.0197087	-2.18519	0.45	2.29
Tnk2	3.11866e-11	-2.18664	1.2	5.64
Gm6030	0.000727385	-2.18996	0.98	4.86
Gm48231	0.000329819	-2.19016	0.15	1.03
Ccdc39	0.0403735	-2.19064	0.23	1.23
Gm12191	8.43296e-14	-2.19071	3.16	13.63
Gm21399	2.33487e-23	-2.19204	0.98	4.98
Gm6419	9.89904e-21	-2.19292	1.43	7.47
Atp8b2	0.00481972	-2.19467	0.45	1.96
mt-Tf	0.000809751	-2.19567	0	0.49
Gm45774	0.000137352	-2.19693	0	0.53
Gm6043	8.66785e-72	-2.19706	9.1	33.32
1700113A16Rik	1.35804e-10	-2.19887	0.6	3.37
Gm26703	0.00812985	-2.19947	0	0.39
Hba-a1	2.7688e-144	-2.19973	99.32	100
Snhg7os	1.0318e-113	-2.20351	2.41	9.27
Gm42967	0.00177881	-2.20358	0	0.52
Hyls1	0.00631398	-2.20481	0.3	2.02
Gm44704	0.0315951	-2.20709	0	0.41
Gm37784	0.000459291	-2.20725	0	0.61
Glt1d1	0.00129266	-2.208	0	0.44
@^ Lrrc51	7.3872e-06	-2.20829	0.3	2.2
Gm47167	0.00757756	-2.211	0	0.47
Gm10709	0.00137647	-2.21269	0.3	2.49
Gm13216	1.15772e-05	-2.21287	1.13	5.13
& Zfat	2.31238e-05	-2.21367	0.6	2.15
Gm19817	4.63558e-43	-2.21513	1.35	6.53
Gm13689	1.17514e-75	-2.21559	1.43	7.03
Gm45311	0.0163001	-2.21606	0.08	0.65
2700033N17Rik	5.22405e-05	-2.21664	0.08	0.64
A230060F14Rik	0.000523647	-2.21726	0	0.39
Zswim9	8.55702e-21	-2.21761	1.2	5.2
Gm14038	0.00433981	-2.21875	0.08	0.74
Mir686	1.179e-06	-2.21927	0.08	1.34
Gm48914	0.00110464	-2.21942	0.08	0.67
Bglap2	0.000173	-2.22014	0.53	2.81
B230317F23Rik	0.000943489	-2.2209	0.15	1.24
Gm50432	6.98136e-53	-2.22384	2.41	12.32
Gm43920	0.00326896	-2.22406	0.08	0.83
Cbx3-ps8	0.0363516	-2.22438	0	0.5
Gm26814	3.54573e-14	-2.22478	0.6	2.99
Gm38250	0.000259888	-2.22588	0	0.49
Atl1	3.64268e-39	-2.22619	2.63	10.46
C530005A16Rik	4.89788e-06	-2.2263	0.15	1.26
2810428J06Rik	0.0346499	-2.22664	0.08	0.82
Gm50070	1.50298e-05	-2.22764	0	0.46
Gm38262	0.0407951	-2.22826	0	0.38
Adat2	0.00136562	-2.22844	0.45	2.28
Lonrf2	0.00649396	-2.22897	0.3	1.24
Tmem220	5.47219e-17	-2.23156	0.83	4.29
& Rfx5	1.06787e-07	-2.23307	0.53	3.11
Alyref2	8.52945e-06	-2.23359	0.9	4.04
Zmym6	1.08793e-29	-2.23375	2.11	8.45
Gm6556	5.20293e-05	-2.23431	0.08	1.09
Gm49626	0.00970965	-2.23483	0	0.5
Camkk1	0.0146024	-2.23645	0	0.52
Cerox1	0.00133936	-2.23696	0.45	2.28
Usp51	0.00275352	-2.24767	0.08	0.8
Plxnb1	1.10987e-08	-2.24904	0.53	3.03
Gm37666	6.75219e-17	-2.24994	0.38	1.97
Gm37094	0.0443167	-2.24999	0	0.53
E030042O20Rik	0.000991355	-2.25187	0	0.55
Gm9174	7.26167e-05	-2.2525	1.35	5.27
Gm16754	2.32876e-07	-2.25556	0	0.52
Kdm8	0.0134174	-2.25834	0.08	0.65
Hemk1	8.05701e-08	-2.25914	0.38	2.53
Bcas3os1	4.85628e-16	-2.26275	0.38	2.05
& Zkscan7	7.29945e-07	-2.26307	0.45	2.73
BB218582	2.65866e-11	-2.26488	0.38	2.14
A430073D23Rik	0.021052	-2.26583	0	0.5
Zfr2	3.46637e-09	-2.26656	0.6	3.19
Mrnip	0.0155744	-2.26926	0.15	1.65
Fads3	6.56863e-13	-2.2702	0.98	4.86
Det1	1.9217e-05	-2.2728	0.6	2.58
Tle2	1.21208e-11	-2.27504	1.28	6.36
H4c14	1.42696e-11	-2.27548	1.05	5.01
Gm18726	1.01073e-05	-2.27599	0.38	2.37
A430090L17Rik	1.7594e-06	-2.28076	0.08	0.68
H2ac8	7.56933e-14	-2.28217	3.01	13.52
Gm47603	4.26585e-07	-2.28254	0.08	0.86
Mettl15	0.00692891	-2.28732	0.38	1.81
Cr2	0.0210523	-2.28875	0	0.49
Gm6123	2.96615e-05	-2.28971	0.15	1.7
& BC024063	6.53696e-07	-2.2902	0.3	1.79
Ankrd37	2.06722e-12	-2.29115	0.98	4.73
Gm43200	0.00249239	-2.29317	0.08	1.03
Gm19265	0.00389395	-2.29579	0	0.52
Aox1	1.50675e-05	-2.2964	0.23	1.84
Gm20403	0.00244245	-2.29802	0.08	0.99
Pcsk4	2.3578e-06	-2.2982	0.23	1.59
Bloc1s6os	0.00209564	-2.2998	0.08	0.79
Gm31356	9.96774e-06	-2.3006	0.23	1.23
Icam4	0.0462583	-2.30346	0.3	1.88
Gm30984	2.08249e-05	-2.30367	0	0.56
Gm9824	0.00561197	-2.30488	0.15	1.14
Nalcn	4.9287e-12	-2.30581	1.28	5.8
Prdx2-ps1	1.51194e-15	-2.30595	1.88	10.46
Gm34121	2.43661e-05	-2.30653	0.08	0.91
Rtl8c	0.00193727	-2.30661	0	0.65
Thada	1.57506e-09	-2.30744	0.6	3.61
Gm37376	4.6052e-140	-2.30897	9.93	36.37
Gm14388	8.67616e-10	-2.30981	1.35	7.18
Gm26674	0.000103401	-2.30991	0	0.55
Zfp783	0.00320639	-2.31411	0.23	1.7
2310016G11Rik	2.11363e-06	-2.31469	0	0.53
Gm43110	9.11079e-07	-2.3158	0.75	4.37
Oas1c	1.88829e-06	-2.31954	0.38	2.17
Gm10676	0.017469	-2.31987	0	0.47
Gm16299	6.39496e-10	-2.32056	0.15	1.21
Gm28719	7.38246e-23	-2.32204	0.38	1.96
Gm16091	0.00170555	-2.32526	0	0.5
Ssh3	2.96401e-15	-2.32543	0.9	3.84
Gm43857	4.14564e-10	-2.32732	0.38	2.09
Gm9888	0.0346754	-2.32738	0	0.55
Gm5256	0.00238321	-2.33012	0.08	0.99
Aldoart1	2.41777e-09	-2.33108	0.15	1.46
H2bc21	0.00436415	-2.33174	0.3	1.47
Dph1	0.0184822	-2.33206	0	0.62
& Zfp810	0.00480234	-2.33437	0.38	1.76
Dglucy	0.0412127	-2.33561	0.08	0.77
Gm37747	3.71543e-22	-2.33745	0.9	3.41
& Zfp324	3.76134e-11	-2.33882	0.38	2.5
Gm45212	1.863e-07	-2.34116	0.08	0.82
Prickle4	1.71619e-07	-2.34194	0	0.68
Arv1	7.6472e-06	-2.34263	0.3	1.76
Gm34552	1.98223e-06	-2.34897	0.08	0.71
Gm20605	6.24704e-07	-2.35376	5.12	11.59
Gm43075	6.18317e-20	-2.35397	0.38	2.31
Gm26513	0.000110392	-2.35609	0	0.58
Gm8942	1.02627e-42	-2.35665	6.55	27.36
Cep78	9.65496e-13	-2.35854	1.05	5.55
Aldoc	1.64807e-06	-2.36091	0.98	3.6
Ttc12	0.000185732	-2.36806	0.23	1.47
Gm49356	8.89285e-26	-2.36954	10.23	40.59
Gm48682	1.7265e-07	-2.36958	0	0.52
Yjefn3	0.000789352	-2.37096	0.3	1.71
Slc9a9	0.0306502	-2.3751	0.15	1.41
Gm26910	1.46443e-22	-2.3817	1.28	5.48
Spg11	1.92599e-12	-2.38315	0.75	4.05
& Nfe2l3	0.0288481	-2.38383	0.08	0.99
Snora31	0.000777901	-2.38405	0.15	0.88
Gm3807	9.17025e-06	-2.38563	0	0.53
Gm42876	0.00806015	-2.39163	0	0.53
5031434O11Rik	0.0101268	-2.39171	0.08	1.06
Ppp1r3f	8.50058e-05	-2.39293	0.15	1.46
Gm49890	2.20027e-14	-2.39647	0.23	1.62
1700120C14Rik	9.91784e-05	-2.39859	0.3	2.11
Pcdhgb4	4.6647e-17	-2.4001	7.98	18.13
Zfp781	4.98326e-05	-2.40159	0.45	2.11
Gm49286	1.6551e-06	-2.40199	0	0.61
Arhgap33	0.000693938	-2.40699	0.23	1.82
B230369F24Rik	7.6317e-06	-2.40766	0.45	2.53
Phf20-ps	0.00121863	-2.41074	0	0.61
Gm31024	1.08752e-06	-2.41501	0.15	1.17
Gm44763	0.00246671	-2.41519	0	0.5
Pam16	7.58515e-10	-2.42059	0.38	2.73
Gm43633	0.012587	-2.42202	0	0.55
Gm44509	0.00802934	-2.42561	0	0.67
Gm6900	3.56014e-09	-2.42583	0.68	4.57
Gm47258	1.62649e-06	-2.42762	0.23	1.53
Fam227a	0.00030966	-2.42823	0.23	1.35
Pcbd1	0.0288425	-2.42904	0.3	1.58
Gm47772	1.98823e-08	-2.43729	0.15	1.17
Rpl13-ps6	0.000509817	-2.43866	0.38	3.2
Gm17661	6.03119e-09	-2.44565	0	0.59
Gm50323	0.00287674	-2.44672	0	0.59
Grm7	0.00905789	-2.44936	0.15	0.93
Cyp4v3	5.90624e-07	-2.45394	0.6	2.97
Gm50139	0.00053375	-2.45981	0.15	1.55
A730063M14Rik	0.000384873	-2.46001	0.45	1.85
Gm44936	5.17983e-09	-2.46292	0	0.61
Gm10209	1.60557e-06	-2.46391	0.3	1.61
Gm11639	4.34515e-14	-2.46532	0.08	0.93
Tmem116	0.00529019	-2.46635	0	0.67
Gm3531	2.97328e-18	-2.46717	3.24	15.43
Gm32856	0.000562618	-2.46846	0.15	1.06
Gm45464	0.00638419	-2.46855	0	0.52
Pcdhb21	0.000258436	-2.47535	0.23	1.44
Gm15420	0.00758152	-2.47608	0	0.5
1700001G11Rik	1.25671e-06	-2.47745	0.15	1.29
Ttc30a1	0.000547458	-2.47766	0.08	0.93
Spice1	0.00258711	-2.47899	0.38	2.34
Stac3	0.00355471	-2.47917	0	0.55
Cyp46a1	1.81124e-11	-2.48485	0.23	1.71
Tbkbp1	0.0282433	-2.48874	0.23	1.47
Pin4	2.82893e-13	-2.49086	0.83	5.02
Gm37490	5.07123e-08	-2.49088	0.23	1.55
5033403F01Rik	0.000889697	-2.49097	0	0.55
Gm5529	0.000271199	-2.49239	0.15	1.84
Adcy3	0.00799968	-2.49557	0.15	1.37
Gm7476	3.64879e-13	-2.49635	2.33	11.68
Gm37407	0.0393888	-2.50661	0	0.58
1010001B22Rik	0.00566653	-2.5078	0.08	0.96
Apba1	0.0116086	-2.50829	0.08	1.02
Gm7435	1.56825e-07	-2.51165	0.15	1.47
Gm5921	1.27248e-05	-2.51209	0.75	5.48
A130048G24Rik	0.0457249	-2.51271	0	0.65
1700055D18Rik	2.33162e-13	-2.51436	0.3	2.15
Snhg10	0.000133273	-2.51443	0.45	2.26
5033417F24Rik	5.4523e-06	-2.51908	0.15	1.03
Gm6142	9.42224e-12	-2.52152	0.53	3.82
Serpini1	0.0429064	-2.52482	0.08	0.8
Gm7278	0.0207691	-2.52648	0	0.67
Stk19-ps1	0.00742833	-2.52691	0.3	1.68
Snhg11	2.30933e-08	-2.52708	0.68	3.32
Ccdc24	0.0123803	-2.52815	0.08	0.93
2810403D21Rik	7.34798e-06	-2.53404	0.6	3.16
Gm38381	0.00884668	-2.53424	0.23	1.11
& Zfp54	2.01083e-07	-2.53437	0.3	1.79
Alas2	7.58884e-15	-2.53452	1.73	7.42
Ldlr	8.3804e-42	-2.54077	3.01	13.32
& Zfp583	4.71858e-10	-2.54454	0.45	2.79
Gm42841	1.12867e-08	-2.54789	0.3	1.94
& Zscan22	4.68307e-23	-2.5483	0.53	4.43
4921504A21Rik	4.44933e-10	-2.55187	0.23	1.75
Gm29083	1.47004e-22	-2.55243	0.53	2.38
Gm5435	0.0217897	-2.55322	0	0.74
A930015D03Rik	6.40933e-06	-2.55505	0.23	1.59
Rpl31	5.36989e-07	-2.55973	0.9	5.27
Mlh1	6.63269e-09	-2.56521	0.83	4.16
Gm10123	9.0846e-114	-2.56861	8.73	35.99
& Zfp521	1.2935e-24	-2.57935	1.05	6.21
Gm44899	2.31512e-07	-2.58165	0.08	0.97
Agbl2	1.74354e-05	-2.58273	0	0.7
Gm16570	0.0320429	-2.58288	0	0.67
Gm41760	0.00145258	-2.58891	0	0.58
Arvcf	0.000307715	-2.59272	0.45	2.43
Gm17251	6.55958e-05	-2.59875	0.83	3.79
Fam120c	0.0132948	-2.60011	0.08	1.21
& Zfp982	5.17078e-16	-2.60037	0.53	3.29
Gm5879	1.48756e-20	-2.60357	2.93	15.98
Idua	1.39689e-29	-2.61526	1.43	6.8
Rpl29-ps2	0.0113734	-2.61628	0.15	1.76
Prelid2	2.07062e-08	-2.62432	0.45	3.47
Lipo3	0.000146954	-2.62527	0.3	2.46
@ Pclo	7.85659e-11	-2.63012	0.6	2.93
Fbxl12os	0.00368245	-2.63378	0.08	0.96
Gm42588	8.03194e-13	-2.6374	0.38	2.63
Gm45718	0.0175817	-2.6429	0	0.68
Gm24357	4.70681e-14	-2.64942	0.08	1.05
Gm44702	8.13657e-05	-2.6523	0	0.59
Mettl27	2.30523e-05	-2.65372	0.45	3.32
Gm35339	4.85875e-07	-2.65493	0.08	0.97
Gm27301	2.76931e-27	-2.65507	0.15	1.91
Gm47693	7.11141e-05	-2.66029	0	0.55
Bcas3os2	1.03283e-08	-2.66945	0	0.68
Pomc	0.000206913	-2.67538	0.08	1.29
Gm47962	5.51376e-11	-2.6822	0.08	1.09
Gm47865	1.36557e-26	-2.6823	0.23	1.56
Gm38142	0.00138395	-2.68599	0.08	0.88
Gm26672	4.49726e-11	-2.68809	0.3	2.17
Rap1gap	2.57114e-38	-2.69303	1.5	7.88
Tert	0.00150902	-2.69358	0.08	0.93
Dqx1	0.018945	-2.69649	0	0.46
Gm5160	3.3222e-36	-2.69759	1.96	11.78
Gm43071	0.0055012	-2.70169	0.08	0.79
Ccdc159	1.41535e-07	-2.70236	0.08	1.26
Rps11-ps3	0.0393867	-2.7092	0.08	1.35
Gm44432	1.42043e-12	-2.71034	0.3	2.58
Gm6402	1.25174e-24	-2.7114	2.56	14.58
Flrt1	4.87885e-09	-2.72004	0.75	4.73
Kcne1	5.9369e-06	-2.72158	0.15	1.47
Hmgn2	0.00102588	-2.72703	1.2	6.22
1700056N10Rik	0.0367102	-2.73207	0	0.58
Rpl31-ps12	4.0387e-21	-2.75629	2.11	12.75
Gm42727	0.000327888	-2.76088	0.23	1.68
Fbxw10	0.000177581	-2.76266	0.23	1.52
Uros	0.000133639	-2.77669	0.9	3.95
Gm15455	0.0221597	-2.78189	0	0.65
Gm38319	0.000156567	-2.78212	0	0.64
Styxl1	2.45352e-09	-2.79745	0	0.85
& Zfp93	2.21533e-15	-2.8023	0.15	2.12
Sfxn4	5.3758e-05	-2.80812	0.45	1.9
& Prox2	8.84578e-05	-2.81123	0.08	1.12
Gm10036	1.7417e-35	-2.8113	3.84	21.31
C130089K02Rik	3.17879e-08	-2.81375	0.9	4.7
Gm10516	0.000154932	-2.81493	0	0.67
Gm49494	1.463e-30	-2.81579	0.53	3.34
Als2cl	1.93589e-11	-2.82088	0.23	2.08
Cdc42bpg	1.31735e-05	-2.82197	0.3	1.88
Acad10	2.31217e-05	-2.83044	0.15	1.11
Nefh	0.00102118	-2.83072	0.08	1.21
Gm9725	1.5265e-09	-2.83283	0.08	1.55
Wdr89	2.04787e-19	-2.84318	2.71	14.9
Gm49706	2.65965e-05	-2.85014	0.15	0.88
Adamts6	0.00203036	-2.85505	0.08	1.03
Gm11449	2.50974e-07	-2.85638	1.05	6.51
5930430L01Rik	1.04864e-60	-2.86424	2.11	11.78
Gm45809	1.10991e-08	-2.86644	0.23	1.65
Rpl9-ps4	2.92132e-12	-2.87088	1.58	10.46
Gm32926	3.71923e-12	-2.87288	0	0.77
Gm11605	1.25652e-15	-2.8754	0.83	6.13
Gm4852	0.00149726	-2.87811	0.15	1.71
Gm43081	2.90361e-05	-2.88463	0	0.82
2810429I04Rik	1.58975e-05	-2.90428	0.08	1.09
Gm9349	1.49945e-27	-2.90703	1.66	11.31
Mterf1a	2.5469e-12	-2.91196	0.53	3.4
Insig1	9.37721e-45	-2.91535	3.76	17.71
6030443J06Rik	0.000732186	-2.91635	0	0.7
Gm5129	2.09825e-05	-2.91637	0	0.71
Gm45509	0.0470587	-2.92951	0	0.73
Gm3081	0.0108052	-2.93015	0.15	0.99
Gm13680	1.75676e-15	-2.93327	2.03	13.03
Pkdrej	6.39582e-16	-2.9474	0	0.8
Gm43809	4.25709e-26	-2.95004	2.03	12.93
Dhrs13	0.00429968	-2.95074	0.15	1.7
Gabrb3	9.16445e-06	-2.95212	0	0.8
Gm10356	0.00129491	-2.97311	0.08	1.32
Gm13778	8.30867e-13	-2.97528	0.15	1.75
Wdr5b	1.60982e-11	-2.98844	0.68	3.26
Gm36933	7.2749e-09	-3.00076	0.38	2.61
Shisa8	1.59658e-57	-3.0097	1.28	8.39
Gm20732	3.89792e-15	-3.02685	0.08	1.26
Gm38014	0.000336647	-3.03596	0.08	0.91
1700066B19Rik	7.58241e-34	-3.04252	0.3	2.84
Gm5093	1.58715e-11	-3.04514	1.05	9.01
Ppp2r2b	0.0286163	-3.04621	0.15	1.09
Gm6055	8.9458e-16	-3.04796	0.83	7.1
Gm28941	4.67089e-05	-3.05062	0	0.68
Selenok-ps5	2.7669e-20	-3.05257	1.05	7.09
Gm16477	7.74586e-11	-3.06366	0.68	6.51
Gm15516	0.0051293	-3.07291	0.08	1.59
Acvrl1	1.3156e-07	-3.0744	0.9	4.4
Slc46a1	0.0227458	-3.08408	0.23	1.26
Gm15406	0.000847447	-3.08446	0	0.8
Rsad1	3.49632e-06	-3.08888	0.15	1.64
Gm7676	2.27454e-25	-3.09411	0.6	5.46
Gm7204	1.99874e-70	-3.09775	3.76	20.93
Gm25994	1.13889e-09	-3.10136	0	0.82
Rpl27a-ps4	2.81694e-41	-3.10179	4.06	23.82
Primpol	1.83289e-05	-3.12241	0.3	2.72
Hacl1	4.24183e-11	-3.13083	0.75	4.95
Pcdhga4	8.20447e-06	-3.13303	7.37	16.01
& Zfp719	4.85979e-07	-3.15496	0.3	2.76
Gm9231	4.12374e-07	-3.16643	0.23	1.96
Zdhhc23	3.35321e-06	-3.16757	0.3	1.94
Gm14760	3.08678e-10	-3.19714	0.23	2.94
Xlr3b	0.000118406	-3.20113	0.08	1.2
Gm4419	0.000197477	-3.20843	0	0.88
Fam161b	1.36779e-05	-3.21165	0.15	1.47
Gm6533	0.0444974	-3.22581	0	1.14
Cenpo	6.1781e-09	-3.23754	0.3	3.02
Eps8l1	0.00011672	-3.24625	0.15	1.85
Bloc1s2-ps	0.000347852	-3.255	0.08	1.17
Cd27	0.000144397	-3.25994	0.3	2.53
Gm13375	1.84594e-08	-3.27283	0.23	1.84
Sepsecs	5.29824e-13	-3.28217	0.45	4.05
Gm24574	1.23999e-09	-3.30372	0.3	3.54
Selenok-ps8	5.09602e-28	-3.3087	1.05	8.38
Gm18284	6.86628e-10	-3.31075	0.23	2.66
Rpl27a-ps1	4.53284e-06	-3.31187	0.3	3.76
Gm2962	7.1049e-159	-3.32347	6.7	36.21
Spa17	3.62999e-05	-3.33148	0.3	2.41
Dzip3	5.26015e-27	-3.36578	1.43	10.56
Mir5136	3.29109e-08	-3.37422	0.08	1.53
Setd4	4.38736e-08	-3.37695	0.45	3.34
6430511E19Rik	6.66972e-17	-3.3842	0.38	3.73
Hist1h2ao	4.1307e-12	-3.39677	1.43	10.39
Gm11362	2.91254e-11	-3.41116	0.9	8.01
Oasl2	0.000220832	-3.41148	0.3	2.35
Pgap3	3.6085e-05	-3.41365	0.08	1.35
Gm2573	1.17361e-08	-3.41743	0.23	2.87
Gm43197	6.12983e-15	-3.42287	0	0.94
H2bc13	5.56966e-08	-3.44401	0.45	4.05
Dynlt1c	0.000919601	-3.4526	0.15	1.99
Gm18904	9.63146e-05	-3.45659	0	1.23
Trim6	2.43264e-10	-3.47171	0	0.94
Gm12963	2.56756e-10	-3.58401	0.08	1.58
Gm45407	3.02952e-08	-3.6003	0.08	1.35
Gm25379	3.88754e-14	-3.61518	0.08	1.71
Gm6278	1.38193e-10	-3.64594	1.2	9.89
Gria4	0.00199673	-3.64607	0.08	1.46
& Zfp114	4.61326e-07	-3.67121	0	1.17
Rps15-ps2	4.86121e-36	-3.67341	1.81	16.49
Gm11989	1.37744e-08	-3.68753	0.6	5.84
Gm13342	0.00127491	-3.70208	0.08	1.82
Gm10273	3.72753e-24	-3.71437	0.83	8.21
Derl3	0.000122191	-3.71928	0.15	2
Prkn	5.37309e-08	-3.75293	0.08	1.64
Gm7180	6.75782e-06	-3.75754	0.08	1.73
Ephx1	1.66381e-07	-3.76547	0.45	4.23
Gm8203	9.0337e-11	-3.77386	0.98	9.45
Gm7666	1.53558e-46	-3.79601	20.77	32.5
Gm22396	2.0668e-10	-3.80973	0	1.21
Gm43514	2.44734e-08	-3.81895	0	1.08
Gm28037	0.000701361	-3.8462	0.38	2.72
Gm13483	7.34775e-11	-3.85731	0	1.14
Gm6658	7.63809e-09	-3.85857	0	1.14
Nod1	0.00948344	-3.88944	0.08	1.27
Gm17949	7.59914e-08	-3.89134	0	1.18
Gm49502	4.81988e-12	-3.89341	0.3	2.81
Gm48045	2.08839e-07	-3.94698	0	1.02
Gm13461	2.98896e-15	-3.98152	1.13	10.29
Slc25a5-ps	5.66201e-05	-4.02717	0.08	1.53
Spx	2.72023e-21	-4.03048	0	1.21
B130034C11Rik	1.7764e-06	-4.04345	0	1.31
Gm10132	4.6156e-14	-4.09665	0.75	8.86
Gm37403	7.22796e-07	-4.11624	0.08	1.41
Gm10644	3.50945e-14	-4.11991	0	1.21
Mamdc4	2.73638e-09	-4.17469	13.02	26.63
Gm17484	2.37694e-06	-4.21742	0	1.26
4732471J01Rik	1.07781e-09	-4.28341	0.08	1.58
Gm45855	2.0193e-13	-4.28422	1.05	9.35
Mir1982	3.34594e-05	-4.37616	0	1.41
Gm5850	8.00033e-05	-4.561	0.23	3.28
Gm1833	4.9105e-31	-4.57433	0.08	2
Gm8518	1.71349e-07	-4.88461	0.08	2.49
Nlgn1	2.32403e-31	-4.93739	0.23	3.64
Rps6ka5	1.43953e-05	-5.00539	0.23	3.46
Ftl1-ps1	0	-5.33574	23.4	74.48
Gm20515	6.45581e-33	-5.4332	0	1.65
Gm28720	5.73075e-58	-5.6844	0.23	3.34
Gm829	2.25895e-88	-5.97949	0.15	3.54
Gm7299	2.32228e-20	-6.47559	0.75	10.93
Gm16437	4.15034e-14	-9.30785	0.08	4.45

## Sheet: Marginal stria
Gene name	FDR step up (P8 vs. P20)	Fold change (P8 vs. P20)	% exp. cells P8	% exp. cells P20
Cib3	7.15213e-19	44.6721	4.12	0.47
Bdnf	1.53282e-05	29.8798	2.35	0				Nomenclature
1110017D15Rik	2.50487e-09	24.9901	2.35	0.23				@	deafness / key gene
Elmod1	4.56492e-12	22.9564	2.35	0				^	deafness gene
Kcna10	4.004e-14	17.1563	2.35	0				&	transcription factor
Cacna2d4	3.06032e-07	13.4083	2.35	0
Wdr66	0.00572832	12.9511	2.35	0
Otor	0.000398137	12.4348	12.94	1.4
Mkrn2os	1.32564e-17	12.3968	2.94	0
@^ Espn	0.0128867	12.3736	3.53	0.7
Chrna9	1.41443e-08	11.9213	1.76	0
Wdr95	1.77166e-06	11.427	1.76	0
Pifo	1.49767e-07	10.9981	1.76	0
Gm12122	1.96218e-10	10.7803	2.35	0.23
@^ Tomt	1.51125e-09	10.7515	2.35	0.47
Kncn	3.03363e-10	10.5763	2.35	0
Tex52	0.000629975	10.5763	2.35	0
@^& Pou4f3	3.37625e-07	10.3618	1.76	0
Gm1113	9.13668e-09	9.59666	1.76	0
Rbm24	0.0299531	9.54324	2.94	0.23
Ap3b2	0.000134875	9.4217	2.94	0.23
Ppp1r32	2.44825e-07	9.38219	1.76	0
Dnajb13	0.0076898	9.23131	1.76	0
@ Srrm4	4.35581e-07	9.20958	2.35	0.23
Gm36608	0.000223949	8.41083	2.35	0.47
Car7	0.00470458	8.35234	1.76	0
Xirp2	2.32182e-12	8.30824	2.35	0.23
Gm13186	2.34256e-05	7.93941	2.94	0.23
Pcdh20	0.00318145	7.84667	2.94	1.17
Gm45456	5.87209e-06	7.77368	1.18	0
Yju2	0.0274157	7.70939	8.24	2.56
Ppp1r27	0.00322436	7.60525	1.76	0.7
Ccdc40	0.00170546	7.40094	1.76	0
Gm37894	0.0141342	7.0564	1.18	0
Lrtm2	0.000102181	7.00736	1.76	0
C030013C21Rik	0.000227483	6.79289	1.76	0
Odf3b	0.000358996	6.79289	1.76	0
1700081N11Rik	3.95875e-05	6.78799	3.53	1.17
Cyb5r2	6.49092e-05	6.77308	1.18	0
Spag6l	0.00022658	6.76466	1.76	0
& Glis1	0.00765236	6.76466	1.76	0
Tbc1d2	0.00638337	6.57722	2.94	0.47
Gm4755	1.89069e-06	6.54687	1.76	0.23
Gm10366	0.000303347	6.48969	2.35	0.47
Gm49405	0.00163476	6.40127	5.29	1.17
Scn3b	0.0370672	6.37109	1.18	0
Stab2	1.59434e-05	6.33761	2.35	0.23
Gm49439	0.0209119	6.25329	1.18	0
Gm49879	0.0147105	6.22114	1.18	0
D930048N14Rik	0.00952014	6.14954	1.76	0.23
Cyp46a1	0.0290377	6.03799	2.35	0.93
D630023F18Rik	0.00365613	5.9836	1.76	0.23
Cfap206	0.00612871	5.96109	1.18	0.23
Dydc2	2.09277e-06	5.86903	1.76	0.23
Chga	0.00126736	5.86267	2.35	0.23
Spdya	0.0218349	5.86144	1.76	0.23
Tnnc1	0.00336531	5.83445	1.76	0.23
& Zfp493	0.00140004	5.79592	2.35	0.93
Ttc21a	0.00020876	5.58669	2.35	0.23
@^ Otof	0.00253617	5.53954	2.94	0.7
@^ Cabp2	0.0314096	5.52532	2.35	1.17
Gm20441	0.0414116	5.51617	10	17.72
Gm28580	0.00218499	5.47306	1.76	0.47
Fam183b	1.59996e-06	5.4606	1.76	0.23
Rhbdl2	0.0165885	5.38722	1.76	0.23
Gm15393	0.0439624	5.37675	0.59	0
Gm38910	7.00953e-07	5.20616	3.53	1.17
Disp2	0.000939654	5.20521	1.18	0
Espnl	0.000751164	5.17698	1.18	0
Cfap43	0.0021407	5.17698	1.18	0
Cfap299	0.00257059	5.17698	1.18	0
Gm42814	0.0264824	5.10788	2.35	0.47
Exd1	0.012386	5.05571	1.18	0.23
Gm8349	0.047437	5.05332	1.76	0.47
Gm36199	2.33256e-37	4.93388	5.29	2.33
Gm12906	0.00299483	4.91043	1.76	0.23
Gm43173	0.00236795	4.86762	1.76	0.47
Gm17794	0.000574513	4.85182	2.35	0.93
Wdr3	0.0328756	4.84003	10.59	5.83
& Pou6f2	3.93238e-05	4.81163	1.18	0
Trim71	0.00224247	4.81163	1.18	0
Cdkl4	0.0192839	4.81163	1.18	0
Skor1	3.80272e-05	4.78341	1.18	0
Ccer2	0.0137316	4.78341	1.18	0
Mapk10	0.0387574	4.7298	2.94	1.17
Dnah9	0.000878852	4.56894	1.18	0
Gm34653	0.00240309	4.56894	1.18	0
@^ Ptprq	0.00273848	4.56894	1.18	0
BC030343	0.0141606	4.56894	1.18	0
@^ Clrn1	0.0151079	4.56894	1.18	0
Erich3	0.0151294	4.56894	1.18	0
@^ Tmc1	0.0206512	4.56894	1.18	0
Tmem81	0.0160258	4.51678	1.76	0.47
Gm45428	0.0305786	4.49429	1.18	0.23
Tekt1	0.0104838	4.48053	1.76	0.47
Gm44758	0.0249852	4.45023	1.18	0.23
Ppm1j	0.0272252	4.229	1.76	0.7
Gm14769	0.00537585	4.1613	1.18	0
Gm5270	5.64213e-05	4.08551	1.76	0.23
Pard6b	0.00333553	4.05106	4.12	2.56
Lama5	0.00222953	4.00784	8.82	5.13
Gm5479	0.00182823	3.98486	1.18	0.23
Prickle4	0.0183866	3.90398	1.76	0.93
Gm44618	6.16351e-31	3.76201	11.76	6.99
Gm35021	7.25876e-15	3.68363	4.71	2.33
@^ Tbc1d24	0.016643	3.6011	9.41	6.29
Ppnr	0.0443697	3.5876	1.76	0.23
Gm16537	0.000654133	3.52573	2.35	1.4
Gm12389	0.0122959	3.51853	7.06	3.96
Gm6298	0.0183969	3.49026	1.18	0.47
Ripk4	4.22694e-08	3.46058	10	7.69
Gm11578	0.0100223	3.45848	2.94	1.4
Nek10	2.70761e-06	3.45735	1.76	0.47
Gm5066	7.40824e-05	3.40364	2.94	0.7
Gm43229	0.00518337	3.3845	1.18	0.23
Gm7694	0.00841498	3.37358	3.53	1.86
Bmp3	0.000709132	3.35391	4.12	2.1
6820408C15Rik	0.016792	3.3407	1.18	0.47
Cldn4	0.00156567	3.34037	5.88	3.03
BC037704	0.0357718	3.3346	2.35	0.7
Gm7611	0.00547152	3.33329	1.18	0
Mblac2	0.0453753	3.32604	7.06	4.2
Gm7331	0.0236178	3.24894	18.24	10.72
Gm18736	0.0303646	3.0919	1.76	0.47
Rasa1	0.0348806	3.06919	16.47	8.86
Gm15832	2.15975e-06	3.05	34.12	24.94
Bicdl2	9.98383e-08	3.04411	7.65	5.59
Gm20430	0.031799	3.03406	22.35	13.29
Lmod3	1.80605e-11	3.02749	5.88	4.43
Dnah11	3.67009e-06	2.99576	5.29	3.96
Slc26a2	0.0169767	2.95244	13.53	9.79
Tmem184a	1.12364e-17	2.90927	20.59	17.02
Prkcz2	0.00543588	2.84996	5.29	4.2
Gm42888	1.99036e-11	2.84217	4.71	2.33
Gapdh-ps14	0.0427988	2.81564	3.53	1.86
2410022M11Rik	0.0387661	2.77411	13.53	10.49
Gm37795	5.12834e-12	2.77129	7.06	4.43
Usp43	0.00894362	2.7501	1.76	0.7
Plet1os	3.34301e-14	2.68586	2.94	0.93
Gm5900	0.031402	2.6746	2.94	1.17
Gm23054	0.0204686	2.60969	1.18	0.47
Azin2	0.0254271	2.56612	10.59	8.16
Gm2011	0.0224878	2.53244	14.71	12.59
Epcam	2.12185e-64	2.49345	67.06	48.25
Lamb1	0.000649791	2.46414	20.59	14.22
Ifi30	0.0390921	2.42598	31.18	22.61
Ctsf	1.96116e-06	2.42354	39.41	25.64
Chrna4	4.20825e-06	2.42094	4.71	3.26
Timp3	0.0147752	2.41853	32.35	26.57
Myo5b	0.0158393	2.4139	4.71	3.5
Lsm11	0.0269032	2.40361	6.47	2.33
Gm43230	0.038742	2.40242	2.94	2.33
Glg1	0.0294241	2.3922	25.88	17.02
Fyb	1.17415e-07	2.32548	61.76	57.81
Gm29054	0.0431937	2.32372	2.35	1.63
Gm13340	1.76368e-06	2.31615	50	32.63
Hspa5	2.01391e-07	2.28599	54.71	41.03
Ptprf	3.25219e-06	2.27441	27.06	17.72
Gpr176	0.0412374	2.25852	2.94	2.56
Ndufs6b	4.85544e-07	2.24657	33.53	28.67
Mfsd6l	0.0269032	2.23918	2.35	1.4
Gm28438	0.0144942	2.21477	29.41	20.51
Atp13a5	2.58963e-90	2.20114	22.35	17.02
Gm15349	0.0454635	2.17067	1.18	0.47
Prss8	6.08643e-05	2.15646	11.76	8.39
Gm28661	1.14315e-23	2.12146	68.82	62
@^ Hgf	1.97735e-15	2.10082	25.88	20.51
4930523C07Rik	0.00113539	2.0982	39.41	30.3
Gm10925	1.89226e-19	2.06136	72.94	68.3
Calr	0.00634898	2.05078	38.82	27.51
Il17re	1.63175e-06	2.03976	27.65	25.41
Tmc4	0.00593407	2.0395	15.88	12.59
Lrp10	0.00998486	2.01958	30	20.28
Polr2l	3.57468e-17	-2.00107	15.29	38.93
Gm973	0.0444918	-2.00126	1.18	4.9
Smim11	6.22773e-14	-2.00322	20	50.35
Dusp28	0.000232978	-2.00392	4.71	12.82
Slirp	2.02432e-11	-2.00666	15.29	43.12
Rps12-ps3	3.3302e-16	-2.00669	29.41	65.5
Farsb	0.000414206	-2.00789	5.29	17.72
Hnrnph2	0.0431953	-2.00907	3.53	13.99
Ost4	2.25423e-20	-2.00932	28.82	69.93
Gm15459	1.00309e-07	-2.00972	24.12	49.42
Cdkl1	4.4431e-124	-2.01001	30	60.37
Pmpca	0.000294375	-2.01092	5.88	18.18
Txn-ps1	0.0382283	-2.01214	1.76	9.56
Smim8	1.67539e-07	-2.01564	9.41	27.74
Gm14567	4.69214e-07	-2.01775	7.06	21.91
Bccip	0.00268477	-2.01792	8.24	21.45
Fzd6	0.0293601	-2.01919	1.76	5.83
Garem1	0.0098633	-2.01955	1.76	6.06
Tiprl	2.29683e-07	-2.01957	8.82	32.17
Lnx1	5.93877e-15	-2.01985	4.12	13.75
Fgf1	0.0196061	-2.02296	4.12	10.26
Dguok	0.0426972	-2.02359	5.88	16.55
Gm7730	4.64195e-19	-2.03009	12.94	34.27
Gm10177	6.76776e-12	-2.03017	27.65	58.74
Gm10774	4.00908e-22	-2.03498	37.06	70.4
Ino80b	0.00102951	-2.03544	5.88	19.11
Acyp2	2.45062e-27	-2.04102	20	50.82
Cyb5a	2.76009e-15	-2.04131	26.47	61.31
Paics	2.07757e-11	-2.04363	17.65	47.32
Gm14017	1.1407e-22	-2.04395	12.94	41.72
Phospho1	2.04039e-14	-2.04953	11.18	31.24
Hnrnph3	0.00855061	-2.0509	5.29	18.41
Gm15972	0.00182212	-2.05111	1.18	4.66
& Zscan26	0.0382718	-2.05136	3.53	12.59
Gm12669	4.16122e-12	-2.05426	17.65	46.62
Cat	0.000343588	-2.0552	8.24	22.84
Ssx2ip	1.52791e-06	-2.05849	2.94	17.72
Ears2	0.022708	-2.06006	1.18	4.9
Rps13-ps1	4.78234e-07	-2.06012	11.76	35.2
Nxt2	0.000720331	-2.06095	2.94	10.72
Psmg1	0.00223493	-2.06558	2.35	11.89
Gm4374	0.00064902	-2.06561	2.35	7.46
Slc30a9	0.00281612	-2.0689	4.71	17.95
Mapk1ip1	0.000140859	-2.06929	2.94	13.29
Gm2573	0.000157407	-2.07275	1.76	8.16
Krcc1	0.000613117	-2.07394	11.18	27.04
Rps20	3.13928e-15	-2.07751	26.47	61.54
Gm11675	0.000314439	-2.08183	7.65	24.24
Gm14270	3.0227e-08	-2.0822	7.65	27.04
Fam184b	0.000202196	-2.08429	2.35	6.99
Eif4ebp2	0.00169552	-2.08493	5.29	20.51
Bloc1s6	3.75331e-06	-2.08615	7.06	21.45
Rpusd4	0.0417923	-2.08711	2.35	7.93
Mpv17l	0.0129834	-2.09022	2.35	6.76
Exosc3	0.000506903	-2.09494	6.47	20.51
Pln	5.6752e-162	-2.09509	5.88	19.35
Plscr3	0.0192852	-2.09538	4.12	14.22
Naa20	1.47122e-11	-2.09659	11.76	38
Dxo	0.0315176	-2.09841	3.53	12.12
Gm8337	3.89049e-11	-2.09949	17.65	49.42
Gm4835	6.80989e-05	-2.09965	8.24	23.08
Rras	0.0143594	-2.10209	5.29	16.32
Ecd	0.0127653	-2.10367	3.53	12.82
& Tsc22d1	2.03649e-07	-2.10448	9.41	31.93
Hsbp1l1	2.2706e-265	-2.11127	14.71	37.3
Rpsa-ps2	3.64087e-16	-2.11239	24.71	60.37
Hba-a1	3.79033e-20	-2.11244	99.41	100
Fbxo2	7.98244e-24	-2.11469	64.71	89.04
Gm6663	3.04314e-11	-2.11689	18.24	48.02
Gm4995	3.19893e-24	-2.11788	17.06	43.59
Polr2m	8.89759e-10	-2.11831	16.47	42.42
Arpc1a	3.546e-18	-2.12742	31.18	68.07
Pdcl3	0.00603891	-2.13406	6.47	19.35
Top3b	0.034023	-2.13411	2.35	10.72
Nelfe	1.30448e-07	-2.13753	9.41	28.44
Parg	6.35256e-05	-2.14315	11.18	26.11
Acp1	0.0181278	-2.14701	4.12	14.22
Opa3	0.0183895	-2.15083	3.53	12.12
Rpl23a-ps3	2.05466e-07	-2.15116	12.94	39.16
Lsm8	0.000126583	-2.1517	8.82	27.27
Rpf2	0.0249933	-2.15198	3.53	11.19
Mrpl48-ps	0.00213547	-2.15267	2.35	10.02
Gtpbp4	0.00680342	-2.15348	6.47	20.28
Marchf2	2.82018e-10	-2.15569	15.29	43.12
Dmac2l	0.000628243	-2.15974	2.94	11.89
Iah1	6.17764e-07	-2.16359	12.35	32.17
Yaf2	3.34664e-05	-2.17375	8.24	26.81
Kcnab3	0.000350308	-2.17716	1.76	5.13
Lasp1	0.000355026	-2.17779	4.12	16.55
& Id2	0.000865001	-2.18524	8.82	24.71
Snrpc	0.0473154	-2.18672	4.12	12.82
Hpcal1	2.6909e-06	-2.18716	8.24	25.64
Rpl7a-ps11	3.7853e-11	-2.18778	17.65	48.02
Cdk8	0.0181946	-2.191	2.35	12.12
Dhps	2.22923e-06	-2.19167	5.29	24.24
Gm18119	0.0210348	-2.19371	2.35	10.72
Ccpg1os	2.09619e-08	-2.19412	3.53	13.99
Pet100	2.12046e-11	-2.19432	20.59	48.02
Gm45799	4.15189e-08	-2.19581	30.59	52.45
Mrps31	6.97951e-07	-2.1984	8.82	26.11
Gm10335	0.00160314	-2.20392	5.88	20.75
Pgk1-rs7	8.388e-31	-2.20878	12.94	40.09
Ccdc43	0.0143521	-2.21028	2.94	10.49
Svip	3.33202e-06	-2.21091	7.65	21.68
Prdm16os	0.0100504	-2.21157	0.59	3.73
Gm10029	2.83978e-15	-2.21461	24.71	61.07
Gm35248	0	-2.21699	42.94	67.37
Akap7	0.0423308	-2.21759	3.53	10.96
Efhd1	1.41033e-33	-2.2214	12.35	40.56
Aarsd1	6.73864e-14	-2.22242	15.88	47.32
Rps12-ps24	8.04329e-08	-2.22555	12.94	39.86
Tarbp2	0.0425966	-2.22859	1.76	6.06
Lrif1	0.017387	-2.22873	4.71	14.22
Rps27a-ps2	0.000265384	-2.22894	5.29	20.98
Rbms2	4.91954e-05	-2.23233	4.71	16.55
Gm11598	9.51145e-06	-2.23244	4.71	16.55
Gm9174	0.0272131	-2.23276	4.12	12.59
Lysmd1	0.00086984	-2.23281	0.59	4.66
Pdgfa	1.65934e-06	-2.23306	7.06	20.28
Gm11918	6.91885e-10	-2.2331	3.53	13.29
Llph	0.00726234	-2.2334	3.53	13.99
Clint1	0.000293197	-2.2335	10	29.6
Mpdu1	0.0382283	-2.23463	5.29	15.85
Lyrm9	2.27107e-24	-2.23601	12.35	32.63
Rad23a	2.48212e-08	-2.23772	11.18	35.9
Kat8	0.0223138	-2.23894	2.35	10.49
Pgam2	0.000357226	-2.24354	0.59	2.1
Cgn	1.3081e-05	-2.24388	2.94	7.46
Gm10054	9.51966e-06	-2.24554	7.65	29.6
Med30	1.41787e-05	-2.24724	8.82	26.34
Tmem221	6.14072e-16	-2.24767	6.47	18.41
AC160138.1	2.49875e-22	-2.2496	38.82	78.79
Slu7	0.00370322	-2.25091	4.71	18.41
& Zfp931	1.07947e-05	-2.25287	2.94	12.12
Prkar2b	4.20311e-05	-2.253	4.71	18.65
Gm13181	0.0205047	-2.25362	0.59	3.26
Slc22a15	0.0187177	-2.25603	1.76	8.16
Zbed5	0.0117819	-2.2568	0.59	3.96
Akt1s1	0.00031732	-2.25748	8.24	21.68
H2ac19	1.27371e-18	-2.26127	21.18	54.08
4930453N24Rik	0.00670894	-2.26226	7.06	18.65
Med29	1.25182e-09	-2.26298	2.94	17.48
Fars2	3.37822e-11	-2.26654	9.41	28.9
Oaz1-ps	6.50371e-21	-2.27049	62.94	90.44
Cul2	0.0250136	-2.27147	3.53	11.66
Phospho2	5.54628e-06	-2.28323	5.29	18.65
Gm43110	0.000672526	-2.28759	2.94	11.89
Gm50240	3.09215e-07	-2.29094	5.29	17.72
Dnttip2	0.0116553	-2.29147	7.06	20.51
Ccdc22	0.0189026	-2.29673	2.35	10.72
Cox17	1.23114e-19	-2.29762	55.88	88.34
G6pdx	0.00676106	-2.29856	1.76	10.72
Pomgnt1	0.000124312	-2.3043	2.35	13.05
Ttc36	0.000179381	-2.30466	0.59	3.26
Gm27572	1.51649e-13	-2.30674	1.18	4.2
Hnrnpf	0.00237357	-2.3135	9.41	26.57
Pum3	0.0460387	-2.31369	4.12	13.05
& Zfp979	2.99737e-07	-2.3141	2.35	8.62
Smim27	4.10153e-08	-2.31624	8.24	26.81
@^ Kars	0.024951	-2.31637	4.12	11.89
Gm7027	1.23963e-12	-2.31837	20	53.38
Pi4k2a	5.25099e-08	-2.31884	9.41	28.9
Bphl	2.06275e-05	-2.31977	7.65	22.38
Gm14253	9.1135e-05	-2.32008	4.71	17.02
Jhy	1.0464e-151	-2.32168	2.35	10.49
Gm6428	1.37071e-19	-2.32357	24.12	62.94
Gins4	0.0450179	-2.32505	2.94	11.66
Taf13	0.0095008	-2.32554	4.12	13.99
5830454E08Rik	0.0194985	-2.32793	0.59	3.73
Tusc2	1.76734e-09	-2.33099	7.65	25.17
Tmem216	0.00350096	-2.33408	1.76	9.79
& Zfp950	0.00552812	-2.33902	2.94	14.69
Mir678	0.0151201	-2.34178	1.76	7.23
Gng5	1.639e-24	-2.35132	47.65	85.78
Gm48287	1.1217e-251	-2.36118	4.71	14.69
Gm4705	3.81466e-08	-2.36609	10	35.66
Gm10247	3.55471e-05	-2.37105	5.88	26.11
Lrg1	0.000855535	-2.37213	2.35	9.32
B230118H07Rik	6.26447e-09	-2.37275	7.65	27.74
Gm10705	0.0364923	-2.37452	2.94	9.32
Map3k21	1.35449e-18	-2.38455	0.59	5.13
Rnf149	0.000157061	-2.3861	34.12	31.24
Aldh3b1	0.000434638	-2.38657	3.53	13.52
Eri3	0.00147137	-2.39656	2.94	16.32
Hmgb1-ps3	0.000638604	-2.3973	6.47	23.78
Gm12892	1.33792e-41	-2.39851	18.82	45.45
BC029722	9.33347e-11	-2.39867	7.06	25.87
Fbxo25	5.17853e-06	-2.40324	4.12	14.45
Gm4294	6.5608e-21	-2.40425	37.06	74.36
Tnfaip1	0.00570514	-2.40493	4.71	13.75
Uqcrh-ps1	3.98541e-23	-2.40849	14.71	45.69
Cdk5	1.22016e-05	-2.40996	4.71	19.58
Vdac3-ps1	1.36955e-12	-2.41056	9.41	31.93
Glod4	1.33486e-07	-2.4124	12.35	32.4
AL731706.1	2.08755e-06	-2.41584	23.53	47.79
Zdhhc4	0.000827199	-2.4159	4.12	14.69
Setd6	0.00748972	-2.41662	1.18	6.29
Gpx4-ps1	6.63104e-19	-2.41964	5.88	21.68
Prph	1.47196e-21	-2.42039	1.18	5.36
Ndufs5	2.09442e-44	-2.42045	27.06	65.27
Polr3h	0.0163125	-2.42307	2.94	11.19
Gm15599	1.50599e-05	-2.42531	2.94	12.59
Echdc1	0.000372542	-2.42542	2.94	12.35
Tmem14a	0.0322075	-2.42586	1.76	8.39
Synj2bp	0.00019563	-2.42761	7.06	25.41
Tpk1	0.0127744	-2.42797	1.18	5.36
Tmem177	0.0372694	-2.43058	1.18	4.43
& Zfp932	0.0114475	-2.43075	1.76	7.46
Map3k10	0.000304891	-2.43376	2.94	12.82
Gm13392	8.33502e-10	-2.4339	2.35	15.38
Gm6335	0.000124775	-2.43618	4.12	16.32
D630024D03Rik	1.01619e-92	-2.43752	4.12	13.99
Mrgbp	0.00140004	-2.43913	4.71	14.69
Gm9844	0.00123992	-2.4419	7.65	23.08
Msrb2	5.46299e-19	-2.44222	11.18	32.4
Gm8121	8.99423e-07	-2.45113	2.94	12.59
Vps72	2.27857e-09	-2.45193	8.24	30.3
Hspa14	0.0142821	-2.45268	3.53	16.08
Gm13680	2.52433e-05	-2.45686	7.06	26.57
A730020M07Rik	8.41907e-31	-2.46372	1.18	6.76
Upf3a	0.0104957	-2.46428	4.71	17.02
Ywhah	1.70754e-08	-2.46691	14.71	42.19
Pgam1	2.69955e-32	-2.47027	7.65	24.94
Scoc	2.42968e-08	-2.47116	10	31.47
Me1	0.000318117	-2.47791	2.94	9.79
Atp6v0c-ps2	6.37749e-07	-2.47952	3.53	20.75
Fra10ac1	0.000314439	-2.48424	3.53	15.38
& Zfp459	1.69545e-05	-2.48958	1.18	3.96
Gm5776	7.39513e-19	-2.49594	11.76	42.19
Macc1	9.43247e-13	-2.50108	1.18	4.9
Fbxl21	0.0156961	-2.50912	0.59	3.03
Gm7832	4.49952e-15	-2.51088	4.12	19.11
Dmtn	0.0154255	-2.51483	0.59	7.23
Atp5md	6.66212e-27	-2.52288	57.06	92.07
Aktip	4.72339e-05	-2.5264	5.29	19.11
1810021B22Rik	0.00061229	-2.5276	2.94	6.99
Dis3l	0.0328741	-2.52827	0.59	5.13
2810004N23Rik	0.00362698	-2.53049	4.71	17.02
2310040G24Rik	2.87051e-14	-2.53135	2.35	12.82
Cfap36	4.56492e-12	-2.53363	11.18	37.53
Gm6316	0.00581943	-2.53954	0.59	3.26
Acad9	0.00648911	-2.54447	1.76	12.12
Syap1	8.03171e-13	-2.5455	11.76	39.63
Plekhf1	0.0205722	-2.55004	1.76	7.46
Nup37	8.72048e-05	-2.55544	2.35	13.05
Gm5879	9.26647e-05	-2.55867	5.29	24.48
Gnb1l	0.0124047	-2.56362	0.59	3.96
Sdhaf2	0.00412057	-2.56519	5.29	16.78
& Zfp943	0.0320593	-2.56626	1.18	6.76
Ddx28	0.00984757	-2.56725	1.18	6.76
Zc2hc1a	0.00215468	-2.57247	2.35	11.89
Mall	3.2946e-249	-2.57391	8.82	29.37
Gnb5	8.42674e-12	-2.57546	7.06	26.34
Mrps33	1.38409e-10	-2.57786	10	31
Rmnd1	4.31334e-05	-2.58233	2.35	13.05
Brms1l	0.0395682	-2.58546	2.94	9.79
Alkbh2	0.0092056	-2.5954	1.18	7.69
Eif2ak2	0.00816295	-2.59759	0.59	10.26
Dnaja4	0.00906646	-2.60086	2.94	10.96
Gm3226	5.27979e-23	-2.60238	34.71	75.29
Myl12b	0.00189391	-2.61049	42.94	73.43
Atg10	3.50206e-06	-2.61339	3.53	14.45
2510002D24Rik	2.39887e-05	-2.61515	5.88	19.11
Rpl36al	1.09034e-22	-2.61744	56.47	89.98
Gm10736	5.91174e-13	-2.62125	15.88	48.48
Pdlim4	1.51053e-13	-2.62899	7.06	23.08
Pgk1	1.02892e-36	-2.64022	16.47	51.05
Gca	3.76521e-07	-2.64127	3.53	13.75
Lypla1	0.000127278	-2.64238	5.88	19.35
Fam136a	0.000398137	-2.65156	5.29	16.78
1700030C10Rik	3.21736e-08	-2.65783	1.76	6.53
E030024N20Rik	0.00108555	-2.66129	1.76	11.19
Pcgf3	0.0222418	-2.66192	2.35	9.79
Adsl	0.0054888	-2.66963	2.35	11.42
Gm2614	5.96791e-14	-2.67182	12.35	45.45
Gna14	7.3855e-19	-2.68169	4.12	16.78
Tpt1	1.34249e-40	-2.68383	42.94	85.31
Tent5c	4.1882e-05	-2.6854	5.88	19.58
Slc7a10	7.90931e-05	-2.68571	0.59	3.26
4732491K20Rik	2.41883e-12	-2.6873	1.18	9.09
Serpinb6a	1.96329e-14	-2.68847	14.12	43.36
Mpc1-ps	1.32411e-38	-2.6908	5.88	25.41
Rpl38	5.0888e-25	-2.69238	38.82	79.95
Ubb-ps	4.5685e-11	-2.69301	24.12	52.68
Urah	0.000298941	-2.69357	0.59	3.03
Mink1	0.00568536	-2.70244	1.76	10.02
Gm7665	0.00108039	-2.70958	2.35	13.05
Gtf2e2	0.0320024	-2.7113	2.94	12.59
Odr4	0.00256407	-2.71782	4.12	16.78
Gm14150	2.04845e-07	-2.7354	5.88	23.31
Arhgef26	6.0282e-11	-2.73593	4.12	13.99
Gm15590	1.69951e-29	-2.73985	61.76	93.01
Gm4735	1.58888e-37	-2.74164	17.65	55.01
Gm8722	0.000781084	-2.74392	1.18	5.83
Gm11423	0.0225657	-2.74669	1.18	4.9
& Gm14305	0.00179626	-2.74887	2.94	10.72
Gm7816	1.91101e-08	-2.7506	8.82	33.33
Gm6043	2.31276e-14	-2.77345	14.71	46.39
Desi2	0.00107459	-2.77461	5.29	19.58
Tdg	0.0411123	-2.77873	2.35	8.86
Khk	0.0194395	-2.77915	2.94	11.42
Btf3	2.34516e-07	-2.77954	7.65	31
Gm17068	0.0437243	-2.7848	0	1.17
Fktn	0.0059287	-2.78489	1.76	8.39
Desi1	3.98526e-06	-2.78605	4.71	21.91
Itga2	1.98304e-12	-2.78857	2.35	8.62
Etfbkmt	0.000163059	-2.8247	1.76	9.79
Camsap3	4.06055e-14	-2.82516	1.18	7.23
Gm10036	1.47498e-06	-2.82536	8.82	31.24
Gm5497	2.74567e-12	-2.83096	5.88	32.4
Tradd	0.0140914	-2.84062	3.53	11.42
Cox7c	4.72295e-19	-2.84401	72.35	97.44
1810012K16Rik	0.0358191	-2.84857	0	1.17
Pin4	5.40139e-10	-2.85513	2.35	13.75
Tmem47	0.00320736	-2.85944	1.76	13.05
Mpv17	0.0426677	-2.87336	4.12	12.59
Slc44a4	0.00733673	-2.87502	0	1.4
Aagab	0.00106556	-2.87551	4.12	13.99
Ttn	0.00271565	-2.88656	0.59	2.33
Atp5l2-ps	2.33413e-28	-2.88965	9.41	36.6
Fgd4	0.0389205	-2.89196	1.76	9.79
Usp5	0.0206922	-2.89304	2.35	11.42
Rpl14-ps1	3.30254e-25	-2.90129	28.24	72.26
Abhd14a	0.040451	-2.90249	1.18	9.56
Klhl8	2.27524e-07	-2.90331	2.35	9.79
& Gm14326	4.83803e-05	-2.91195	1.76	7.23
C030037D09Rik	0.000343312	-2.92395	1.76	6.06
Gm6652	0.00635953	-2.93821	1.18	4.66
Gm48931	3.95335e-05	-2.9399	1.18	5.59
Fam92a	0.00531715	-2.94116	2.94	14.22
Gm2199	0.000284166	-2.94813	1.18	6.29
4930452B06Rik	2.09247e-15	-2.94921	1.18	5.59
Llph-ps2	0.000938145	-2.95409	4.71	15.38
Hmgb1-ps6	0.0256829	-2.95479	4.12	15.62
Gm9349	1.59523e-24	-2.97389	8.82	35.66
0610010F05Rik	9.08409e-20	-2.98613	8.24	29.84
Prxl2b	5.78756e-12	-2.9901	5.29	25.64
Gm2423	0.00450432	-2.99134	4.71	15.38
Gm3815	0.00832778	-2.99267	0	1.4
Ttc33	1.25949e-07	-2.99666	5.88	23.31
& Nr1d1	9.42909e-06	-2.99762	3.53	15.15
Wdr89	0.000315896	-2.99896	4.12	21.21
Gm11964	1.3639e-21	-3.00372	13.53	53.15
& Gm11007	0.0033943	-3.01077	1.76	8.39
Dph6	9.9132e-06	-3.01149	4.12	16.32
Gm7204	2.95822e-12	-3.01691	5.88	28.21
Lmntd2	0.00166513	-3.0198	0	1.17
Gm12925	0.00111532	-3.0233	0	1.17
Tspyl4	0.000101198	-3.03025	2.35	12.82
Micall1	0.00522331	-3.03903	1.76	8.16
Unc119b	0.000364954	-3.04167	2.94	11.42
Prcd	6.64165e-27	-3.04929	2.35	9.79
Dnajc9	0.0396481	-3.06038	2.94	14.22
Il7	3.3306e-156	-3.06061	2.35	11.19
Pigbos1	9.82404e-12	-3.06837	7.65	31.93
Gm27597	4.21352e-11	-3.07529	6.47	35.9
Mast1	2.4251e-07	-3.07821	1.18	4.2
Gm15432	0.00415998	-3.08185	1.18	7.93
Nt5c3	0.01672	-3.08827	1.76	12.12
Gm6900	6.15485e-05	-3.09466	1.18	10.26
Parp16	0.000288559	-3.09996	1.76	7.23
Tubb4b-ps1	4.42156e-12	-3.10197	5.88	21.45
Serf2	3.21939e-28	-3.10637	45.29	80.19
Tmem107	1.59678e-06	-3.11129	3.53	15.85
Gm6055	2.50487e-09	-3.11779	2.35	17.48
Khdrbs3	0.0083041	-3.11898	2.94	9.56
Gm5921	0.00196157	-3.11923	2.35	13.99
Iars	0.00254675	-3.13368	2.35	12.12
Gm17546	2.1745e-28	-3.13571	1.18	5.83
& Zfp974	0.0167606	-3.13696	0.59	4.43
Gm7266	0.030527	-3.15499	3.53	14.69
Gm6977	3.06266e-28	-3.15561	17.06	55.94
Dnal4	0.00138789	-3.15732	1.76	11.89
Fau	1.12519e-07	-3.1607	6.47	29.84
Oxnad1	8.8076e-06	-3.17126	2.35	14.22
Nupr1l	7.76555e-13	-3.21391	1.76	10.49
Pam16	0.0156059	-3.23003	1.18	4.66
Trmt2a	0.0224621	-3.23141	1.76	9.79
Gm5113	0.0294551	-3.23869	0.59	3.03
Morf4l1	7.07411e-13	-3.24134	14.12	46.15
Gm13408	3.36643e-11	-3.24343	11.76	42.66
1190007I07Rik	3.76825e-07	-3.24578	5.88	19.35
Gm13453	5.44716e-05	-3.25686	3.53	12.82
Smt3h2-ps4	0.0333301	-3.25874	1.18	5.13
Hspb8	4.11239e-48	-3.26491	10.59	41.03
Atp5l	2.21e-32	-3.27705	27.06	66.43
Atp5pb-ps	1.40414e-36	-3.28237	17.65	60.84
C530005A16Rik	0.0192355	-3.30805	0.59	2.8
Ticam1	0.0443697	-3.31478	0.59	4.43
Pabpc1l	2.16904e-63	-3.33495	5.29	24.94
Tbc1d16	0.048329	-3.33496	1.18	6.53
Gm12657	2.588e-07	-3.34307	3.53	24.24
Rabggta	0.00213724	-3.34722	2.35	9.32
Sec61g	5.81293e-18	-3.35331	11.18	41.72
Txk	1.10314e-11	-3.36963	1.76	9.32
Capn10	1.19092e-05	-3.37291	2.35	11.42
Gm37437	0.000105182	-3.37926	0	1.63
Pphln1	0.0239261	-3.39134	1.18	9.09
Smyd3	0.00509437	-3.39594	2.35	9.56
2010106G04Rik	0.00505696	-3.41034	0	0.93
& Gm5294	4.5851e-246	-3.414	1.76	11.89
9530077C05Rik	3.11437e-11	-3.42179	2.94	18.65
Rpl5	1.49657e-06	-3.42557	4.12	26.11
Gm9294	1.11169e-12	-3.43089	8.82	42.42
Bpnt1	2.03223e-08	-3.43171	2.35	13.99
Gm5526	3.14101e-35	-3.44085	21.18	71.79
1700003E16Rik	0.00795739	-3.4433	0	0.93
Gm28503	0.0020039	-3.44636	0	1.4
B230206L02Rik	0.0261455	-3.46685	0	1.63
& Gzf1	0.0132501	-3.48075	2.94	11.89
Prkaa1	0.00227198	-3.48402	1.18	7.93
Entr1	0.00229702	-3.5051	2.35	14.22
Hap1	0.00467242	-3.50764	0.59	4.43
Snhg9	0.0303357	-3.5106	0.59	5.36
Sat2	9.76845e-06	-3.51075	2.35	13.52
Fam131c	4.4143e-146	-3.51971	2.94	18.18
Rpl3	3.77318e-06	-3.54645	3.53	26.11
Sgf29	0.00403743	-3.56197	3.53	13.75
Gm9531	0.0371012	-3.56356	2.94	13.05
Tpi-rs11	0.000145667	-3.56709	1.76	4.66
Fabp3-ps1	2.4726e-256	-3.57267	10.59	44.52
Ifi27l2a	2.41692e-07	-3.57414	15.29	34.27
Gm1976	0.00112196	-3.57653	0.59	5.59
Chac2	0.00497384	-3.58321	1.18	9.56
Gm12537	0.00024228	-3.58461	0	1.86
Gm17807	1.58222e-05	-3.59199	1.18	11.42
Lix1	0.00190479	-3.5924	0.59	3.73
Gm11605	0.000395655	-3.59579	1.18	9.56
Prkx	0.0432275	-3.59769	1.18	8.86
& Hmga1	0.00471267	-3.60474	2.35	9.79
Gm32950	0.0206512	-3.60816	0	0.93
Rps16	0.00227679	-3.62452	2.94	15.15
Rlbp1	0.0194526	-3.6382	1.18	6.53
Gm10273	9.46823e-23	-3.64714	4.71	26.57
Rhd	0.0030181	-3.64851	0.59	8.62
Gm5491	6.03595e-08	-3.6519	5.29	29.37
Eno1b	3.79802e-14	-3.65995	2.35	15.15
Cerox1	0.000188258	-3.67371	1.76	8.86
Gm7618	6.24981e-08	-3.67785	6.47	30.54
Gm43800	0.000259159	-3.67785	0	1.63
Akr1b3	0.0296338	-3.68544	1.18	6.06
Gm17046	2.56679e-05	-3.69859	2.94	16.08
Prdx2-ps1	6.67011e-27	-3.70007	7.65	41.26
Ap4s1	2.78437e-11	-3.70228	5.88	27.51
Gm6988	8.47567e-12	-3.73062	7.06	37.53
Gm6992	1.05984e-23	-3.75174	2.35	14.22
Gm5559	0.000121367	-3.75493	0	2.1
Vps37c	0.0222467	-3.76141	1.76	8.16
Gm11560	8.77017e-08	-3.7838	4.71	27.27
Gm40614	0.00102841	-3.80143	0	1.63
Atp5l-ps1	4.61251e-06	-3.80961	0	1.86
Med27	2.54292e-27	-3.84647	5.29	30.07
Nek5	4.44877e-06	-3.86862	0	1.63
Spryd3	0.000337633	-3.87813	2.35	11.66
Kcnab1	3.12969e-48	-3.88728	3.53	20.05
Gm6665	1.43506e-75	-3.89876	3.53	18.18
Apoo-ps	7.94048e-68	-3.91593	8.82	42.19
Mib2	0.0459025	-3.91741	0.59	5.13
Gm6218	7.38751e-34	-3.92118	18.24	67.6
& Foxo3	0.00777227	-3.92267	1.76	12.12
Gm6505	0.000274445	-3.94132	0	1.4
Gm15289	0.000582983	-3.96046	0.59	4.9
Gm9625	2.15812e-10	-4.01701	7.06	38
H2bc13	3.13463e-06	-4.0213	1.76	11.89
A230065N10Rik	3.83705e-06	-4.02546	0	1.63
Gm12191	3.18051e-05	-4.05144	4.12	23.31
Dynlt1-ps1	1.64845e-05	-4.05721	2.94	17.25
Gm16477	4.35697e-05	-4.06029	1.76	14.22
C87436	0.0110089	-4.07875	1.76	11.66
Gm16378	9.41599e-28	-4.08534	10	48.72
Taf9-ps	0.00440839	-4.08933	0.59	6.53
Fam71f2	0.00109128	-4.10545	0	1.4
Gstz1	0.00377732	-4.1122	2.35	10.72
Gm6054	1.9287e-10	-4.11524	2.35	20.98
Gm5451	1.44823e-05	-4.11838	4.71	22.38
Rpl31-ps12	5.00058e-13	-4.13445	4.71	29.84
Gm13461	0.000210407	-4.13831	2.94	17.72
Mgll	0.030251	-4.16292	1.76	11.42
Snurf	0.00198161	-4.1758	0	1.4
Rps6kb1	0.00750833	-4.1776	3.53	16.32
Gm11362	4.24583e-06	-4.1791	2.35	18.65
Rnf41	0.0064679	-4.18948	1.18	9.79
Gm5626	8.72748e-07	-4.19194	1.76	13.99
Gm14327	0.00145315	-4.19662	0.59	2.8
Gm6419	2.75145e-50	-4.19662	6.47	34.27
Nudcd1	0.0137493	-4.20815	0.59	7.46
Gm10157	7.20766e-31	-4.21026	11.18	51.05
Ablim3	0.0126195	-4.22053	0	2.33
Gm50432	2.52246e-20	-4.22275	2.94	21.68
& Zfp969	0.000829676	-4.22679	0	2.33
Ctnnbl1	0.0368254	-4.22785	1.76	9.79
Snrpf	1.49129e-05	-4.23975	4.71	25.17
Gm12242	0.00592642	-4.24571	2.35	12.59
H2bc11	1.37287e-07	-4.24839	1.76	19.58
Serpinb5	7.04842e-06	-4.26228	0	2.1
Pskh1	0.0115185	-4.28127	1.18	6.99
5033417F24Rik	0.0303662	-4.30099	0	1.63
Rpl27a-ps4	4.39891e-09	-4.30827	4.71	32.63
Gm46212	3.35019e-05	-4.3084	0	1.86
Nudt1	0.0240052	-4.31785	1.18	7.69
Trmt5	0.0315993	-4.32322	0.59	4.66
Catspere2	0.0251023	-4.32877	0	1.4
2310015A10Rik	0.0120472	-4.34321	1.18	6.76
Cdk10	4.83803e-05	-4.34848	1.76	11.66
& Gm14419	2.04317e-13	-4.35673	0.59	10.49
Klhdc7a	0.0302276	-4.36961	0	2.33
Acad11	0.0165909	-4.38122	1.76	6.29
Bbs4	0.0111356	-4.40652	1.18	7.46
Pm20d2	0.01623	-4.43788	0	2.1
Gm20498	0.000119912	-4.46004	14.12	29.37
Uchl4	2.00124e-05	-4.47941	0.59	7.93
Arhgef10	0.0342889	-4.49914	1.18	6.06
Eid2b	0.0474766	-4.51424	0.59	6.29
Gm3531	3.14521e-09	-4.51928	5.88	31.93
& Rfxank	0.0496692	-4.52589	0.59	6.29
Gm15471	0.000390948	-4.53274	0	1.86
& Zfp697	0.000699336	-4.54554	0.59	5.36
Gm43809	1.83353e-08	-4.5548	2.94	24.01
Nop16	0.00069377	-4.56674	2.35	13.75
Gm11628	0.0128659	-4.60221	0	2.1
Tpd52-ps	7.34447e-08	-4.6029	0.59	3.26
Gapdh-ps16	1.06363e-11	-4.63496	1.76	11.66
Slc39a12	2.1838e-08	-4.68973	0	2.1
Gm27907	1.44715e-07	-4.68989	4.71	28.44
Gm4013	3.0929e-06	-4.69537	1.18	8.16
Gm10123	1.99375e-32	-4.71219	11.76	53.85
Prmt2	2.87582e-13	-4.75604	2.94	21.91
& Gm6710	1.86362e-07	-4.75868	2.35	14.92
& Thyn1	0.0213678	-4.78673	1.18	8.62
Ldhb-ps	1.1583e-147	-4.78855	23.53	73.43
Tsen54	0.000582983	-4.8042	0.59	6.99
Ifit1	0.0163723	-4.81594	1.18	5.13
1700086P04Rik	0.0256452	-4.81718	0	1.17
Rab27b	1.03191e-68	-4.8181	5.29	26.81
AI197445	1.96761e-07	-4.82219	0	1.63
Gm5652	0.000112801	-4.8357	0	2.33
C030006K11Rik	8.30441e-07	-4.86257	1.76	11.19
Gm13736	7.50854e-20	-4.90368	2.94	22.61
1810034E14Rik	0.0356642	-4.91488	0	1.86
4930415O20Rik	1.05372e-31	-4.9415	0.59	5.36
Mlh3	0.0295288	-4.97036	1.18	7.93
Gm10819	2.43102e-23	-5.01213	1.76	13.75
Gm14127	0.0190365	-5.05173	0.59	4.66
Gm2965	4.89633e-05	-5.05491	0	2.33
Actn2	0.0292039	-5.06706	0	2.33
Gm30584	0.000354208	-5.07088	0	2.56
Gm5560	2.14249e-27	-5.09367	7.06	36.36
& Zfp973	1.13334e-09	-5.10365	1.76	15.15
Hax1	0.0190496	-5.13829	0	2.8
Gm11993	5.17571e-12	-5.14658	2.35	21.45
& Gm14325	0.00123869	-5.15001	0.59	5.83
Gm6402	2.79253e-21	-5.15553	4.12	37.53
Gm49494	0.0393125	-5.16162	0	2.1
Ntf5	0.00144299	-5.18519	0	1.63
Gm20390	3.46032e-24	-5.24974	89.41	94.64
2210409D07Rik	1.6605e-143	-5.31645	0.59	7.69
Rpl36-ps3	0.0031353	-5.31815	1.18	10.02
Gm15267	0.00849701	-5.34153	0.59	4.9
Gm7666	2.38272e-64	-5.36977	54.71	68.3
Atn1	0.019221	-5.41741	0.59	10.26
Gm6682	3.15099e-36	-5.42221	14.71	64.34
Rps18-ps3	0.00172938	-5.43236	1.18	12.35
& Esrrg	0.00228673	-5.44554	0	1.86
Trp53cor1	1.15561e-43	-5.51723	4.12	26.34
Gm41556	0.000603749	-5.51949	0	1.86
Snapc1l	0.0397403	-5.56008	1.18	5.83
Fam187b	2.91853e-07	-5.57374	0.59	4.66
Otud4	0.016526	-5.58277	0.59	8.86
Gm2962	5.15938e-71	-5.61451	20.59	71.79
Gm5093	1.18421e-05	-5.64393	1.76	18.88
Chil1	0.0101129	-5.64837	0.59	6.53
Mamdc4	1.82056e-07	-5.66808	32.35	53.15
Gm1833	1.09966e-05	-5.69998	0	2.56
Bbof1	0.023428	-5.71588	0	3.26
Gm8942	2.99818e-24	-5.76215	8.24	53.15
Gm12895	0.0383795	-5.78382	0	2.56
Lrfn5	5.22081e-05	-5.80171	1.76	9.09
Fam71e1	0.012779	-5.9139	0.59	4.43
Gm5529	2.06893e-13	-5.92953	1.18	11.66
Gm13342	7.43596e-08	-5.96926	1.18	10.26
Gm11449	0.000445986	-6.01269	1.18	13.99
Gm5421	0.00927627	-6.10688	0	3.26
Gm5791	2.88723e-16	-6.11761	3.53	32.63
Kat5	0.0340136	-6.13821	0.59	7.69
Gm17222	0.0183168	-6.15191	0	3.03
Sumo2	2.85294e-11	-6.23396	3.53	27.27
Gm7252	3.00615e-05	-6.24611	2.35	16.55
Chst9	0.000335283	-6.25278	0	3.03
Gm10037	0.00430463	-6.31482	0	2.1
Gm15283	0.027499	-6.32461	0	3.03
Gm7180	0.00910951	-6.32775	0	3.73
Gm5456	0.0113971	-6.41388	0	3.26
Dock3	0.00782879	-6.41915	0	3.5
Gm7476	1.71123e-15	-6.43555	2.35	33.57
Nrg2	0.00920283	-6.56385	0	3.03
Gm15327	0.000131977	-6.59712	0	3.03
Gm14760	2.22776e-26	-6.66802	1.18	14.92
Gm49933	0.000463805	-6.67151	0	2.56
Gm15285	3.91139e-10	-6.7044	0.59	7.46
Gm48551	0.00292962	-6.72377	0.59	5.59
Rpl9-ps4	3.98462e-07	-6.74203	1.76	22.14
Gm17690	0.0182887	-6.74738	0	2.56
Gipc2	0.000162737	-6.76388	0	3.26
Phyhip	4.19699e-05	-6.77624	0	2.8
Gm7466	1.69993e-08	-6.82789	0	2.8
Tefm	0.00428418	-6.83624	0.59	5.13
Gm12663	0.00052665	-6.84197	0.59	7.46
Gm16437	1.72289e-51	-6.86115	2.35	27.97
Lancl1	0.0221568	-6.87215	1.76	10.26
Gm20056	0.00700998	-6.88396	0	1.86
Polr2k	8.40153e-14	-6.92139	1.18	17.25
Gm12896	0.0462023	-6.92227	0	3.26
& Blzf1	0.0115865	-7.00735	0.59	8.16
& Gm14322	0.0206922	-7.05854	0	3.03
Gm6983	3.69676e-06	-7.13624	1.18	19.35
Gm25241	0.000172668	-7.14408	0.59	6.29
Bhmt	0.00997475	-7.15119	0	2.8
1700063J08Rik	0.0151498	-7.18742	0	2.56
Gm12922	0.0249494	-7.19136	0	3.96
Gm45447	0.00186096	-7.26395	0	2.33
Gm5766	0.00318126	-7.30574	0	4.2
Bbs5	0.0100421	-7.32244	0	4.2
& 2210418O10Rik	0.0301181	-7.33479	0	2.1
Gng5-ps	4.01843e-25	-7.35155	5.29	35.2
Gm14036	0.000387411	-7.49262	0.59	11.66
Isg15	0.00247365	-7.50846	4.12	13.99
H2bc9	5.13876e-07	-7.69	1.18	17.25
Ftl1-ps1	5.90602e-53	-7.73782	27.06	80.65
Dact2	3.13532e-31	-7.77471	1.18	17.02
Rpl17-ps5	5.60701e-05	-7.78001	1.18	15.38
9630001P10Rik	6.2837e-06	-7.78117	0	2.8
Gm49356	0.00375409	-7.83999	14.71	48.48
Afg1l	0.00282274	-7.84767	0	4.2
A330041J22Rik	3.15147e-08	-7.90333	0	2.33
Gm8325	0.0106702	-7.94923	0	2.8
Gm43079	0.0439777	-8.01901	0	4.43
Ifi44	0.012957	-8.25395	0	1.63
Hr	0.020382	-8.53588	0	3.73
Ppp4r4	0.0489131	-8.64017	0	2.33
Gm38303	3.67718e-05	-8.79369	0	3.96
Gm1818	0.000234784	-8.82198	0	4.2
Lrrc14b	1.47555e-33	-8.864	0	4.2
& Zfp983	0.0363816	-8.94826	0	3.96
Gm45113	0.0266936	-9.01116	0	3.03
Isoc2a	2.91086e-08	-9.01724	0.59	8.86
Gm11989	1.92164e-05	-9.35149	0.59	13.52
Rerg	3.18495e-77	-9.40748	1.76	19.58
Gm45457	4.3721e-07	-9.50495	0	3.5
Tsacc	0.030729	-9.63598	0	3.26
Herpud2	0.0189757	-9.6428	0.59	10.72
Stk19-ps1	0.00797492	-9.74058	0	4.9
Gm14048	0.0241671	-9.76389	0	4.43
Panx3	4.13547e-07	-9.78226	0	3.26
Mir686	2.74501e-11	-9.98697	0	5.59
Gm9493	3.26469e-29	-10.1471	6.47	55.01
Rec8	2.76168e-10	-10.1894	0	5.13
Mettl7a1	0.0122779	-10.3611	0.59	10.72
Gm7591	1.64374e-06	-10.5605	0	4.9
Hsp25-ps1	1.10939e-14	-10.5744	2.35	22.61
2210408I21Rik	0.0320632	-10.6444	0	5.36
Gm14388	1.22128e-05	-10.7846	1.18	14.45
Hist1h2ao	0.00276934	-10.7879	1.18	14.92
Sh3bgr	0.000627692	-10.8527	0	2.56
Pllp	1.23753e-05	-11.3437	0.59	10.02
Gm10709	0.00754374	-11.6442	0	6.53
Rps15-ps2	5.96936e-16	-11.7026	2.35	31
Gm9816	0.000967819	-11.7048	0	4.9
Gm18284	3.8197e-06	-11.8051	0	6.06
Gm9169	3.33202e-06	-11.9016	0.59	10.49
1700008J07Rik	0.0298459	-11.9814	0	4.43
Habp4	0.0405251	-12.5042	0	5.83
Fxyd3	0.0432443	-12.9816	0.59	7.69
Gm5256	1.26497e-15	-13.1009	0	7.23
Rab11fip3	0.000208612	-13.2132	0	6.29
Gm50364	3.75331e-06	-13.3215	15.88	35.43
Cyp11a1	1.80733e-66	-13.9886	0	7.93
Rpl13-ps6	0.0376015	-14.1159	0	6.29
Gm3355	0.000677766	-14.3034	0	7.93
Gm8203	2.25604e-15	-14.3408	1.76	32.4
Nqo1	0.00738302	-15.8218	0	6.76
Gm13256	2.86765e-34	-16.239	0	7.23
Gm6278	1.47764e-09	-16.4968	1.18	26.34
Gm10193	0.000232978	-16.8114	0	8.39
Cdc73	0.0247064	-16.9001	0.59	10.26
Fam229b	1.69443e-05	-17.0255	0	7.46
& Irf7	0.0403066	-19.2407	0	6.29
Gm23419	3.22502e-15	-19.4291	0.59	20.28
1810009A15Rik	0.0056621	-20.3462	10.59	30.54
Prelp	0.00215429	-20.7638	0	9.32
Gm45855	2.50654e-09	-20.9488	0.59	22.38
Cep63	0.00173576	-21.192	0	9.56
Pea15a	0.0310236	-21.4139	0	8.62
Ndufaf6	8.39439e-07	-21.7134	0	10.49
Selenok-ps8	8.24877e-08	-24.636	0	11.89
Gm7299	8.15513e-10	-27.131	0.59	21.91
Ube2s	4.87987e-05	-28.8085	0	13.99
Ccl5	0.000954507	-33.8536	0.59	5.59
Gm5160	6.32015e-14	-41.1874	0	18.41
Gm10132	3.40229e-08	-50.4426	0	18.41

## Sheet: Neurons
Gene name	FDR step up (P8 vs. P20)	Fold change (P8 vs. P20)	% exp. cells P8	% exp. cells P20
F830016B08Rik	2.1889e-23	191.321	7.02	0
Fgf13	2.41096e-46	50.1649	15.79	0				Nomenclature
Gm2a	0.00748188	37.5708	22.81	1.47				@	deafness / key gene
Ccl24	3.72098e-15	37.3294	8.77	0				^	deafness gene
Arg1	0.00107627	36.4262	7.02	0				&	transcription factor
Dusp7	0.000272752	36.4222	8.77	0
Tinagl1	0.0015067	33.0815	10.53	0
Gm11963	1.30378e-64	29.7807	7.02	0
Tmem26	5.02758e-05	23.2152	5.26	0
Gm16958	2.26134e-35	22.5106	5.26	0
Slc6a20b	3.07526e-28	21.8783	5.26	0
1810044D09Rik	1.824e-06	21.8054	7.02	1.47
Gm8818	6.90813e-08	21.7297	5.26	0
Gm45292	2.79168e-10	20.93	8.77	0
Abi3bp	0.0412677	20.7479	8.77	0
Irgm2	0.000164693	19.6436	5.26	0
Tspan9	0.000226874	19.3804	12.28	1.47
Gm49864	8.42567e-09	19.2524	8.77	0
Gm42851	4.49485e-21	18.7112	7.02	0
Cacng4	0.0433241	17.8397	5.26	0
Elmo3	3.05252e-08	17.8397	5.26	0
Polm	0.0207142	17.7713	5.26	0
Gm42902	3.67019e-23	17.7094	5.26	0
9930012K11Rik	7.00115e-06	16.9534	3.51	0
Gm49502	0.00438144	16.9534	3.51	0
Tha1	8.87079e-05	16.1993	8.77	0
Pnma1	1.8432e-12	16.0719	3.51	0
Cercam	0.0300974	16.0719	3.51	0
Gm43437	1.06221e-45	15.9699	5.26	0
E130311K13Rik	0.000452833	15.4561	7.02	1.47
Gm13015	0.00052737	15.4405	5.26	0
Pcdha12	1.8928e-130	15.3331	31.58	29.41
Gm44433	5.4604e-25	15.2915	5.26	0
Gm49318	3.66406e-41	14.9668	5.26	0
Gm20522	1.06055e-07	14.9272	7.02	0
Gm11508	0.00907097	14.8923	3.51	0
Gm31812	1.01712e-18	14.8574	3.51	0
E230013L22Rik	3.16469e-08	14.8574	3.51	0
Fxyd7	1.78255e-37	14.3722	22.81	2.94
Dtnbos	1.4157e-45	14.1773	5.26	0
Taco1os	0.000566502	14.1175	5.26	0
Fam149a	3.05012e-05	14.0339	8.77	2.94
Gm13032	1.51347e-29	13.9457	3.51	0
Gm17951	5.25614e-10	13.9457	3.51	0
Csmd3	3.56039e-08	13.9457	3.51	0
Ppp1r13l	2.26777e-19	13.8661	5.26	1.47
Gm10353	2.73035e-07	13.8273	3.51	0
Hpca	3.88678e-09	13.8088	14.04	1.47
Tbc1d25	8.39822e-05	13.6297	10.53	1.47
Ssh3	1.07066e-05	13.6046	5.26	1.47
Gm7049	5.25286e-06	13.3379	10.53	1.47
Adamts8	2.61831e-43	13.245	3.51	0
Gm49329	2.3409e-08	13.2049	3.51	0
Gm15349	4.79485e-25	12.9493	7.02	0
Lrrc14	1.44675e-07	12.8677	15.79	5.88
Cdk2ap1	0.000169652	12.6161	35.09	7.35
Bves	1.54895e-09	12.6007	17.54	2.94
Scn3b	1.00514e-06	12.2188	5.26	0
Gm9670	1.21701e-06	12.1892	5.26	0
Slc29a4	1.27918e-17	12.1418	3.51	0
Mansc4	3.66123e-06	12.1418	3.51	0
Gm48887	0.000933119	12.1418	3.51	0
Nectin1	0.00384316	12.0942	10.53	4.41
Gm48870	4.22878e-06	12.0734	3.51	0
2500002B13Rik	0.0228173	12.0734	3.51	0
4930412C18Rik	3.14889e-09	11.9817	7.02	1.47
Gm43379	0.00504603	11.9645	10.53	1.47
Fam189a1	0.00990521	11.6416	7.02	0
Gm49337	0.0298258	11.4976	10.53	2.94
1700086P04Rik	3.87626e-21	11.479	5.26	1.47
Lrrc56	0.000181239	11.4503	8.77	1.47
Gm8824	4.64366e-05	11.4426	5.26	0
Gm18943	0.00148942	11.365	5.26	1.47
4930509G22Rik	4.0696e-37	11.3327	3.51	0
Gm15809	2.20551e-09	11.3327	3.51	0
Gm15327	0.000401936	11.1708	7.02	0
3110053B16Rik	0.000954766	11.1438	5.26	0
Gm37785	0.0308738	10.8441	5.26	1.47
Gm15903	0.000112341	10.8124	5.26	0
Npr3	4.67688e-23	10.6623	8.77	1.47
BC051142	0.049044	10.6617	3.51	0
Gm43254	0.0224899	10.623	5.26	0
Rtl6	0.0320882	10.5385	7.02	0
Gm7984	0.00358658	10.4439	5.26	0
Tnfrsf25	0.0052368	10.3919	5.26	0
Eif2b1	5.15491e-07	10.3078	33.33	10.29
Gm5977	0.00363535	10.21	7.02	0
Mettl7a3	0.000374223	10.0784	5.26	0
Acsf3	1.93098e-13	10.0698	21.05	7.35
& Zfp747	0.00242082	9.62673	5.26	1.47
Dgkh	1.05947e-06	9.61047	8.77	1.47
Gm46142	0.00901547	9.56568	3.51	0
Gemin2	0.0158875	9.53515	8.77	2.94
9130604C24Rik	9.32511e-06	9.51755	10.53	1.47
Gm13882	0.00104671	9.50002	5.26	0
Rnf113a2	0.0170065	9.21589	21.05	5.88
Gm12802	4.58296e-05	9.12207	8.77	0
Drc3	2.02157e-25	9.07011	10.53	4.41
Odf3b	0.000312895	9.05101	1.75	0
1700030J22Rik	1.48964e-08	9.04296	7.02	1.47
& Zfp607b	9.30172e-13	9.00314	10.53	1.47
Gm49032	8.21697e-08	8.90239	1.75	0
H2al1m	1.10824e-07	8.90239	1.75	0
9330136K24Rik	0.00836117	8.90239	1.75	0
Gm3417	0.00994051	8.90239	1.75	0
Gm18959	0.0184816	8.90239	1.75	0
Gm19739	0.0278384	8.90239	1.75	0
Gm30239	9.85533e-05	8.90239	1.75	0
Fcsk	0.000219778	8.83638	10.53	2.94
& Gm17655	0.000740483	8.78078	3.51	1.47
Bmpr1b	2.51617e-12	8.77203	7.02	1.47
Gm17100	3.21971e-05	8.66623	3.51	0
Gm3145	0.0228726	8.65453	3.51	0
Gm37860	0.0149369	8.58883	3.51	0
Ly6h	1.94017e-17	8.5849	17.54	10.29
Gm12655	2.78055e-07	8.57093	3.51	0
Gm26910	0.0356363	8.53457	5.26	2.94
Gm6946	0.000713112	8.43543	3.51	0
Gm50107	0.0016028	8.42362	3.51	1.47
Primpol	0.0133871	8.39157	5.26	1.47
Mir5128	0.00106461	8.33833	5.26	0
Gm14794	8.60634e-06	8.13836	14.04	7.35
Smg8	0.0426911	8.08735	5.26	2.94
Gm13394	1.62896e-06	8.03932	3.51	0
Gm13668	0.00348403	8.02392	3.51	0
Tcte3	5.03378e-11	8.02089	1.75	0
Gm19620	3.95927e-08	8.02089	1.75	0
Gm15893	6.10554e-07	8.02089	1.75	0
Gm22353	1.29284e-06	8.02089	1.75	0
Gm47280	8.31863e-06	8.02089	1.75	0
Dnah14	9.94646e-06	8.02089	1.75	0
Gm9132	0.00013551	8.02089	1.75	0
Gm10617	0.0144055	8.02089	1.75	0
Dmkn	0.0148872	8.02089	1.75	0
Gm5851	6.06326e-06	7.97094	3.51	0
Suv39h2	0.0118354	7.88022	14.04	1.47
Gng8	0.0269694	7.84724	3.51	0
Utp20	0.00428073	7.81433	19.3	2.94
Gm6436	0.00610144	7.80859	3.51	0
Pcp4l1	0.0261561	7.78828	10.53	2.94
Asic2	7.04169e-06	7.50703	1.75	0
Slc44a4	1.10116e-05	7.50703	1.75	0
Gm24145	0.00285561	7.50703	1.75	0
Gm14387	0.0386078	7.50703	1.75	0
Gm36608	1.96549e-05	7.48097	7.02	1.47
Unc13c	0.00863523	7.4632	5.26	1.47
Aldoa-ps4	2.73315e-12	7.45173	3.51	0
Gm6564	1.02994e-08	7.43865	1.75	0
Gcgr	1.86947e-06	7.43865	1.75	0
Gm36501	7.15487e-06	7.43865	1.75	0
Gm12502	1.84807e-05	7.43865	1.75	0
4921507P07Rik	0.00350317	7.43865	1.75	0
Gm12497	0.0082018	7.43865	1.75	0
Cfap74	0.0243856	7.43865	1.75	0
Gm45894	0.0367316	7.43865	1.75	0
Gm7867	0.0396036	7.41855	19.3	5.88
Bbs10	0.0017813	7.38846	3.51	2.94
B130034C11Rik	6.05371e-11	7.28473	7.02	1.47
2900076A07Rik	0.0208646	7.25054	7.02	5.88
Plppr1	1.20254e-14	7.23012	3.51	1.47
& Zfp81	0.0032243	7.15724	10.53	4.41
2210406O10Rik	6.33671e-25	7.06107	10.53	4.41
2010204K13Rik	0.00116357	7.0245	5.26	1.47
Atxn1l	0.0417286	6.96685	12.28	2.94
Chrna1os	0.000366303	6.90186	5.26	1.47
Slc18a2	6.03791e-07	6.88706	5.26	1.47
Mtrf1l	0.00218962	6.88219	14.04	2.94
Calca	1.3472e-05	6.88031	3.51	1.47
Ptpn14	0.00867152	6.8767	8.77	2.94
Gm45555	0.0141073	6.81134	3.51	1.47
B930094E09Rik	0.000350729	6.80639	1.75	0
A530030E21Rik	0.000519008	6.80639	1.75	0
Gm15467	0.000550597	6.80639	1.75	0
Gm37159	0.0135745	6.80639	1.75	0
Metrnl	0.00049402	6.76795	24.56	14.71
Gm6352	0.00414345	6.76122	10.53	2.94
Gm10501	2.30612e-08	6.74384	5.26	2.94
Gh	0.0192391	6.69937	3.51	0
Gm13880	7.57843e-08	6.69788	1.75	0
Gm2157	1.66457e-06	6.69788	1.75	0
Gm9284	1.94884e-06	6.69788	1.75	0
Fbp2	4.61421e-05	6.69788	1.75	0
Gm14634	0.000184935	6.69788	1.75	0
Tex14	0.000873598	6.69788	1.75	0
Gm35405	0.00148171	6.69788	1.75	0
Gm8184	0.00807076	6.69788	1.75	0
Gm45769	0.010645	6.69788	1.75	0
Gm19353	0.0262062	6.69788	1.75	0
Mir7079	0.0267757	6.69788	1.75	0
Ccdc142	0.00690324	6.69776	1.75	0
Prkdc	0.0121949	6.69504	22.81	4.41
Mrm1	0.000206828	6.65754	7.02	4.41
Rpf1	0.00695722	6.57398	22.81	8.82
Tex9	0.00068035	6.51798	19.3	7.35
Padi1	0.0171524	6.49333	8.77	1.47
Eef2-ps2	0.0395191	6.46973	1.75	1.47
Jmjd8	0.0223242	6.35512	15.79	7.35
Pdzd9	1.37678e-12	6.27845	3.51	0
Ranbp17	0.000108429	6.19897	5.26	1.47
Gm13651	0.00536922	6.19228	5.26	0
Tspyl5	6.64526e-09	6.1547	24.56	8.82
2310068J16Rik	5.70148e-20	6.1432	26.32	10.29
Fam76a	0.0357361	6.12094	19.3	7.35
H2-Ab1	0.0411687	6.07348	12.28	4.41
Ifitm6	0.00420715	6.05879	21.05	7.35
Fbln5	0.00647787	6.03956	7.02	1.47
Nxph3	2.21282e-21	6.02489	7.02	1.47
Lrp12	0.0256085	6.00797	10.53	5.88
2310015A10Rik	0.000872472	6.0067	17.54	7.35
Gm7591	0.00147294	5.99779	5.26	4.41
Slc35e4	0.0430065	5.97381	17.54	4.41
Hyal3	0.034944	5.90563	7.02	1.47
Def8	2.25125e-08	5.8818	35.09	14.71
Defb42	7.6467e-117	5.83368	19.3	10.29
Gm17530	6.37478e-07	5.63478	1.75	0
Gm7329	0.00132876	5.63478	1.75	0
& Ascl2	0.00218055	5.63478	1.75	0
Gm5321	0.00852042	5.63478	1.75	0
Trp53-ps	0.0131382	5.63478	1.75	0
Gm15420	0.0149654	5.63478	1.75	0
Gm28112	0.0180659	5.63478	1.75	0
Gm26520	0.023853	5.63478	1.75	0
Gm15795	0.0454086	5.63478	1.75	0
Ints11	0.0194972	5.57551	15.79	5.88
9330151L19Rik	0.0116078	5.56672	12.28	4.41
Usp38	0.00462034	5.46854	14.04	4.41
Gm13743	0.00260142	5.44583	10.53	4.41
Mad2l1bp	0.0282982	5.43205	24.56	4.41
Frat1	3.81449e-05	5.4223	10.53	4.41
Gm6277	7.17396e-11	5.37161	5.26	2.94
Zranb3	0.0233898	5.33094	10.53	2.94
Gm5430	0.00682405	5.31186	8.77	1.47
Coro1c	0.0305377	5.30733	15.79	5.88
Tmem132a	0.0225929	5.30592	19.3	2.94
D830050J10Rik	0.0405291	5.30552	12.28	5.88
Dhrs13	2.51149e-09	5.30089	22.81	16.18
Wnt4	0.00036776	5.27049	7.02	1.47
Gm43799	0.000773385	5.25849	8.77	0
Grp	0.0433053	5.25178	7.02	1.47
Gm21814	0.000503927	5.23868	5.26	1.47
Dok5	4.14405e-33	5.22413	19.3	4.41
Zdhhc2	6.25652e-18	5.22164	19.3	2.94
Hsd17b14	1.136e-15	5.21745	28.07	10.29
Ccdc65	4.32003e-43	5.19556	7.02	2.94
Gm45454	0.0267313	5.18924	21.05	8.82
F2r	0.0001023	5.15668	14.04	7.35
Gap43	7.12137e-05	5.15614	15.79	4.41
Cndp2	1.62896e-06	5.15597	43.86	17.65
Gm1818	0.00118029	5.14781	7.02	2.94
& Zbtb40	0.0162234	5.14545	12.28	4.41
B230206L02Rik	6.27496e-09	5.10447	3.51	2.94
Tnfrsf13c	0.00637302	5.04716	10.53	7.35
Gm43794	9.8743e-12	5.02989	5.26	1.47
Tspyl3	5.61741e-07	5.01522	7.02	4.41
Gm10516	4.49397e-09	4.98727	3.51	2.94
Polr3k	0.00320933	4.97445	24.56	23.53
Tril	0.00316456	4.92145	7.02	2.94
Brd3os	2.21072e-05	4.91386	15.79	10.29
Cyb561d1	0.00399042	4.91334	10.53	4.41
Gm4973	8.50524e-05	4.9088	1.75	1.47
Gm17322	2.08744e-35	4.88328	12.28	1.47
Naprt	0.00175081	4.86428	10.53	1.47
Timm22	0.00838402	4.85079	43.86	19.12
Yju2	0.00458326	4.83125	14.04	2.94
Uqcrh-ps2	0.00379141	4.79217	28.07	16.18
Rangrf	0.0442349	4.75238	10.53	8.82
& Hey1	3.68866e-09	4.74124	17.54	11.76
& Zfp646	0.0074307	4.71375	21.05	7.35
Trmo	0.0185771	4.71374	5.26	4.41
Tmem9	0.00248016	4.70213	43.86	23.53
Mtg1	9.67131e-07	4.69208	28.07	14.71
Gm20430	0.00635629	4.69016	54.39	35.29
Gm9645	0.0415647	4.68819	5.26	1.47
Sstr2	0.00422073	4.67615	7.02	1.47
Dctd	2.67274e-06	4.66679	7.02	1.47
Piezo2	0.00337215	4.65562	8.77	2.94
E230020A03Rik	2.53806e-05	4.64367	5.26	1.47
Gm6598	1.85398e-05	4.6433	10.53	1.47
Aars2	2.65486e-05	4.61902	15.79	5.88
& Zfp120	0.0082081	4.60801	17.54	11.76
Slc9a8	0.000537426	4.57958	24.56	8.82
Dimt1	0.0216125	4.57045	14.04	7.35
P4hb	0.0192539	4.55874	43.86	22.06
Fdps	0.00565662	4.52779	26.32	20.59
Eml1	0.0115431	4.51786	5.26	1.47
Pomgnt2	8.64578e-10	4.51542	31.58	8.82
Adra2c	1.0634e-10	4.51431	14.04	8.82
Usp30	0.00186382	4.51371	12.28	7.35
Snrpa	0.0471712	4.48763	35.09	17.65
Adat1	0.0223436	4.48488	5.26	5.88
Mblac1	0.00826694	4.47697	7.02	2.94
Lrrtm1	0.00976522	4.46484	8.77	4.41
Gm47135	1.01676e-12	4.46036	15.79	4.41
Gm10355	0.0261682	4.45515	19.3	7.35
Ldhd	0.0146531	4.42011	7.02	2.94
Mpv17l	6.54868e-06	4.41459	21.05	5.88
Gm37108	0.03146	4.39253	42.11	22.06
Stk38l	5.86186e-05	4.37633	17.54	10.29
9030407P20Rik	2.01716e-08	4.37204	5.26	2.94
H2-D1	0.0162113	4.36098	42.11	22.06
Myoz1	1.02616e-05	4.33821	1.75	1.47
Gm5621	0.0461402	4.3251	54.39	35.29
0610005C13Rik	0.00143283	4.32356	1.75	1.47
Rec114	0.00017527	4.28655	12.28	7.35
Frmpd1	1.99633e-25	4.25374	17.54	7.35
Plcb3	0.043401	4.23857	8.77	4.41
Rps10-ps1	0.0299821	4.19564	56.14	35.29
Gm48838	0.0215329	4.13421	7.02	2.94
Neto2	0.00933008	4.13222	12.28	8.82
Cnih2	4.42067e-07	4.13187	12.28	5.88
Kif13a	0.027045	4.11436	21.05	8.82
Slc38a7	0.0188378	4.09518	12.28	2.94
Iqcc	0.00653732	4.0931	19.3	8.82
4931415C17Rik	3.66953e-30	4.08314	7.02	1.47
Anapc7	0.0447361	4.07736	28.07	14.71
Pir	0.00511952	4.07275	15.79	10.29
Gm26879	0.0136631	4.06796	1.75	1.47
Pacrg	0.000437401	4.06235	14.04	4.41
4632428C04Rik	6.19577e-05	4.04746	1.75	1.47
Gm14450	0.00102042	4.01843	8.77	1.47
& Esr1	0.0358163	4.01837	3.51	1.47
Abtb1	0.0395191	4.01549	35.09	16.18
Gm7285	0.00750536	4.00094	54.39	19.12
Islr	0.016956	3.98528	10.53	2.94
Elovl5	0.0157255	3.96818	19.3	16.18
Gm47423	4.19052e-07	3.95416	12.28	2.94
Rilp	0.00241087	3.93565	12.28	4.41
Lrrc20	4.63526e-13	3.93045	36.84	16.18
Gm12918	0.00748188	3.92378	66.67	48.53
Plpp4	0.0421364	3.90705	12.28	5.88
Fam120c	0.0237154	3.87417	7.02	2.94
Gm29257	0.041375	3.86674	21.05	8.82
Tmem141	0.0279817	3.80944	26.32	10.29
Ralyl	9.55616e-12	3.80568	14.04	8.82
St8sia2	0.0142121	3.80463	5.26	1.47
F730043M19Rik	2.51341e-06	3.79056	5.26	1.47
Jmjd4	5.48214e-06	3.78444	5.26	2.94
& Zfp1	0.0108265	3.75337	26.32	19.12
Gm28911	0.00897808	3.73093	54.39	33.82
Polr2c	0.00143087	3.71853	71.93	42.65
& Homez	7.89667e-06	3.70823	12.28	7.35
Tm7sf2	0.0299821	3.69978	31.58	27.94
Rhof	0.00321686	3.68791	21.05	8.82
Rps25-ps1	0.00916432	3.6704	63.16	44.12
Gm12430	0.014761	3.66401	15.79	4.41
Larp6	5.26162e-12	3.65874	15.79	7.35
Stard7	0.0348544	3.63789	29.82	5.88
Mab21l2	5.4651e-99	3.63545	19.3	17.65
Ing1	0.049044	3.60576	38.6	14.71
& Zfp935	5.8208e-05	3.59636	12.28	4.41
Gm14630	0.000179041	3.58888	21.05	7.35
Bag3	0.00135335	3.57389	26.32	17.65
Ppp1r35	0.00151713	3.53756	42.11	20.59
Epb41l4a	1.69613e-06	3.52201	17.54	11.76
Comtd1	6.59315e-06	3.51464	47.37	29.41
Dnajc12	0.00109017	3.51452	10.53	11.76
Gm44797	0.00247666	3.5119	8.77	4.41
Psmd10	0.00206802	3.48331	47.37	25
Popdc3	0.00458153	3.48188	5.26	2.94
Clcn5	0.0403399	3.47335	22.81	10.29
Syndig1	1.73207e-26	3.45958	26.32	11.76
Faim	0.0301944	3.43771	31.58	19.12
Eno3	7.13096e-10	3.43646	12.28	4.41
Gm6581	0.00611313	3.43467	21.05	10.29
& Zfp13	0.00473552	3.43422	8.77	5.88
Fkbp11	2.27603e-06	3.43259	15.79	5.88
9230102O04Rik	0.00848352	3.42983	8.77	1.47
Nsun2	0.00733704	3.42242	54.39	22.06
Rpl9-ps7	0.0444134	3.40927	61.4	39.71
Clstn2	0.00482742	3.38984	15.79	7.35
Cacul1	0.000550394	3.38204	33.33	11.76
Tomm40l	0.0305944	3.37969	15.79	10.29
6330403L08Rik	1.72295e-09	3.37865	17.54	4.41
Gabrb3	5.05865e-38	3.36536	33.33	16.18
Gm7380	0.046175	3.36419	45.61	23.53
Gm49686	1.06916e-05	3.36326	8.77	0
Htra1	3.01234e-05	3.35383	40.35	30.88
Gm16537	3.3689e-07	3.34363	3.51	1.47
Nsa2	0.0345999	3.3225	42.11	32.35
Rps11-ps1	0.029827	3.30337	43.86	26.47
Rilpl1	0.0006239	3.29378	36.84	20.59
Scg2	6.61967e-87	3.27181	14.04	5.88
A330084C13Rik	0.018821	3.25335	3.51	1.47
Rom1	2.22768e-06	3.2327	17.54	14.71
Bpnt1	2.19551e-05	3.23074	36.84	32.35
Inafm2	0.0226907	3.22385	15.79	7.35
Gm13532	0.0048551	3.21748	78.95	51.47
Cpt1c	0.000104707	3.21627	38.6	23.53
Mrpl33	0.00616951	3.19815	57.89	44.12
Gm7600	0.0145735	3.19679	61.4	38.24
B4galt3	0.010754	3.18349	22.81	10.29
Cdc34	0.0152098	3.1747	54.39	29.41
Gm5900	0.046175	3.17358	5.26	2.94
Polr3h	0.0106656	3.17257	22.81	16.18
Dgcr2	0.0174606	3.1671	19.3	10.29
Elmod1	2.91019e-05	3.15825	19.3	10.29
Pcdhgb7	1.90955e-05	3.156	24.56	23.53
Mlycd	0.000223836	3.15483	33.33	17.65
0610009B22Rik	0.0409692	3.14076	47.37	25
Gm3839	0.0399702	3.14018	1.75	1.47
Faah	0.00131895	3.13758	15.79	11.76
Rps15a-ps7	0.049359	3.12	47.37	29.41
Kcnmb2	1.81027e-85	3.11538	26.32	11.76
Tamm41	0.0125521	3.11525	22.81	14.71
Tubg1	0.00860626	3.11374	43.86	30.88
Rgs20	0.0264101	3.10094	7.02	1.47
Gfra4	2.34557e-05	3.09526	38.6	38.24
Mydgf	0.0245488	3.08421	47.37	30.88
Tsen15	0.00254313	3.08372	52.63	32.35
Kcnc2	1.40447e-07	3.0826	10.53	1.47
Gm7265	2.12035e-05	3.0781	7.02	4.41
Ncam2	4.63023e-07	3.07734	31.58	16.18
Fancf	0.0173109	3.07124	8.77	5.88
Hspb8	0.0390931	3.05343	24.56	16.18
Kifc2	0.000728395	3.04995	28.07	14.71
Rassf5	0.0405749	3.04974	35.09	23.53
Dpp7	0.0472663	3.04799	29.82	13.24
Cda	2.34704e-56	3.02595	63.16	39.71
Cdpf1	0.0422854	3.02057	26.32	19.12
Cfap97	0.000240888	3.01386	47.37	38.24
Ccdc149	3.4056e-06	3.0071	10.53	8.82
Snhg10	0.0466585	3.00559	7.02	7.35
Decr2	1.3568e-05	3.00355	24.56	10.29
Gskip	0.0235684	2.9935	22.81	14.71
St8sia1	5.60859e-28	2.98712	40.35	25
Gm49207	0.000416704	2.97224	38.6	25
Ephx4	1.4124e-20	2.96651	14.04	17.65
Mre11a	0.000763605	2.96571	15.79	8.82
Mecr	0.00622717	2.95834	28.07	16.18
Prkg2	2.45301e-56	2.94153	24.56	14.71
Sdhaf3	0.00768191	2.93519	24.56	13.24
Lgalsl	0.00473502	2.93137	47.37	23.53
Gm12250	0.0298863	2.92014	3.51	1.47
Prelid3a	8.90118e-34	2.91717	15.79	14.71
Katnal1	6.71721e-08	2.91206	47.37	36.76
Gm45286	2.84097e-09	2.9006	3.51	1.47
Zfp365	0.00472109	2.89896	12.28	10.29
Rpl18-ps2	0.00803551	2.8972	78.95	60.29
Gm20900	0.0386193	2.89006	21.05	4.41
Gpn1	0.000335475	2.88303	28.07	14.71
Zfp185	0.00836805	2.87993	7.02	2.94
Gm16589	0.0108265	2.86851	3.51	2.94
Dhrs7b	0.000769486	2.85845	47.37	16.18
Rpl19-ps11	0.017879	2.85731	91.23	76.47
@ Slc9a3r1	0.0121634	2.85138	19.3	8.82
Ppp1r27	5.5977e-106	2.84886	35.09	22.06
Fam174c	0.000193297	2.84415	10.53	1.47
Eif2b5	0.0178096	2.82472	40.35	29.41
Crybb1	7.86805e-09	2.81243	33.33	27.94
Cd74	0.0178125	2.81222	24.56	10.29
Rpl11	0.00780121	2.80867	73.68	54.41
Poll	0.00796522	2.80009	19.3	7.35
& Zfp746	0.018556	2.79499	22.81	16.18
Rps8-ps1	0.0277464	2.79468	52.63	33.82
Cdr2	0.0487643	2.79464	24.56	17.65
Gm49741	0.0399702	2.79335	10.53	4.41
Cmtm4	0.0348398	2.79198	19.3	8.82
& Zfp952	0.00311219	2.77411	19.3	8.82
& Nme2	0.0405749	2.77293	82.46	61.76
& Grhl1	4.02955e-09	2.77024	7.02	2.94
Rps18-ps5	0.0485788	2.73931	61.4	39.71
Pigp	0.0110482	2.73842	45.61	36.76
Brms1	0.0269215	2.73251	14.04	13.24
Prima1	0.000740483	2.72794	8.77	7.35
Sesn3	0.0129938	2.72614	45.61	29.41
Gm6776	0.0383613	2.72569	12.28	8.82
Egln1	0.0191686	2.72477	47.37	26.47
Chchd6	0.000427544	2.71022	70.18	39.71
Ube2z	0.0183932	2.6912	38.6	27.94
Mlh1	0.00723671	2.68976	8.77	4.41
Edf1	0.0383477	2.6895	84.21	60.29
2900041M22Rik	0.0184816	2.68548	14.04	4.41
@ Slc12a5	3.03195e-05	2.6821	1.75	1.47
Gm45380	5.59443e-05	2.66844	8.77	2.94
Ccdc120	0.00175501	2.66319	5.26	2.94
Apoo	0.000152602	2.64904	40.35	26.47
Fam229b	0.0212104	2.6438	15.79	8.82
Trim46	1.46379e-05	2.64026	5.26	4.41
Cc2d1b	0.00336974	2.63996	28.07	11.76
Gnal	4.58238e-21	2.63322	29.82	25
Gm4950	0.000372038	2.62732	42.11	23.53
Borcs7	3.68177e-05	2.62383	68.42	44.12
Gm15536	0.0230664	2.60879	61.4	38.24
Gm10366	0.0351054	2.60267	8.77	2.94
Sema6a	0.000122829	2.60094	29.82	11.76
Ypel4	7.45132e-05	2.59518	36.84	20.59
Dpagt1	0.0403524	2.5943	17.54	11.76
Acot8	0.0333114	2.59087	21.05	11.76
Polr2b	0.0112766	2.58854	45.61	33.82
Sqle	0.0479156	2.58778	12.28	7.35
Sncg	1.10755e-06	2.58459	26.32	35.29
Cdc14b	0.0494829	2.58326	19.3	7.35
Psma4	0.0178341	2.58083	70.18	55.88
Gm9774	0.0232539	2.57663	52.63	33.82
Ganc	0.00166371	2.57223	31.58	16.18
Hira	0.0439731	2.56886	26.32	14.71
& Zbtb26	0.0382518	2.55761	19.3	7.35
Fdft1	0.000147905	2.55528	17.54	7.35
Gm5909	0.00957999	2.55056	24.56	13.24
Pdp1	4.23682e-08	2.54559	40.35	26.47
Ift46	0.00250599	2.53041	42.11	20.59
Phactr2	0.000534144	2.5193	45.61	32.35
Rtf2	0.0170549	2.50604	57.89	45.59
Gm12428	1.50875e-08	2.50579	21.05	10.29
Rpl14	0.0227911	2.50526	89.47	79.41
Gm5905	0.0186014	2.49622	84.21	70.59
Rhoq	0.00374089	2.48379	42.11	25
Cntnap2	2.37497e-71	2.48016	63.16	48.53
Gm3379	0.0374987	2.47126	84.21	69.12
Dcun1d1	0.0342127	2.46758	36.84	22.06
Oit1	5.05487e-07	2.45742	1.75	1.47
Psd3	0.0271895	2.45558	42.11	20.59
@ Efna5	3.59275e-07	2.45187	12.28	7.35
Zfr2	0.0192184	2.4431	17.54	7.35
Rnf19b	0.000270946	2.43121	43.86	25
Nek9	0.0441781	2.42876	21.05	16.18
Nudt18	0.000355455	2.42184	43.86	29.41
& Camta2	0.00155437	2.4207	31.58	25
Slc8a1	0.00511952	2.42064	21.05	14.71
Paxx	0.00334159	2.41374	36.84	22.06
Ccdc28b	0.0207142	2.40377	31.58	16.18
Gm43580	2.95123e-16	2.40049	10.53	4.41
Rps6-ps1	0.00643486	2.39961	71.93	39.71
Lzts3	1.92165e-08	2.39821	12.28	7.35
Prph	3.17149e-78	2.39676	14.04	11.76
Srxn1	2.00642e-06	2.39392	45.61	38.24
Smim10l2a	1.76174e-13	2.38104	21.05	10.29
Rps9	0.0016028	2.37711	89.47	73.53
BC049352	0.00138064	2.37091	15.79	8.82
Fyn	0.0136057	2.35665	33.33	22.06
Adgra1	6.45042e-18	2.35613	14.04	5.88
Shisa6	7.54112e-09	2.35187	3.51	1.47
Ttc19	0.000231849	2.34782	68.42	45.59
Cox5b-ps	0.0436465	2.34511	91.23	72.06
Jade2	0.02271	2.33638	15.79	8.82
Rpl15-ps2	0.00966306	2.3363	94.74	66.18
Numa1	0.0137048	2.33166	31.58	23.53
Gm10605	4.11833e-08	2.32695	24.56	16.18
& AI854703	2.07744e-49	2.32405	21.05	11.76
Pfdn4	0.035438	2.31727	40.35	32.35
Glrx3	0.00251957	2.31409	68.42	51.47
Ydjc	3.3689e-07	2.30408	26.32	19.12
Ndufaf6	0.00910005	2.29598	35.09	27.94
Lmbrd2	0.0203508	2.29573	40.35	22.06
Pmepa1	0.0242259	2.27108	29.82	33.82
Gm38285	3.51834e-28	2.27096	10.53	8.82
Pcdh1	0.00750372	2.26821	7.02	4.41
K230015D01Rik	0.000159059	2.25992	10.53	5.88
Usp31	0.000346539	2.25153	31.58	25
Arl4c	0.00249222	2.23759	61.4	47.06
Lypd6b	5.11406e-41	2.23628	28.07	23.53
Gpr135	6.78116e-10	2.23247	17.54	10.29
Jakmip2	6.49428e-42	2.22686	38.6	30.88
Tmem74b	1.92576e-13	2.22598	17.54	16.18
Gdap1l1	1.12407e-25	2.21744	45.61	41.18
Gm2830	1.43328e-07	2.21313	61.4	38.24
Snurf	9.2503e-43	2.21074	21.05	16.18
Wdr41	0.0491715	2.20981	17.54	11.76
@ Bsn	0.00117482	2.19312	21.05	14.71
Pithd1	0.018502	2.19158	40.35	27.94
Smim18	3.09374e-13	2.19062	14.04	8.82
Aimp2	0.0145093	2.18978	36.84	32.35
Gm16089	0.0147796	2.18687	70.18	44.12
Thsd7a	7.30553e-05	2.18396	49.12	38.24
Rps6kl1	4.09499e-07	2.17941	8.77	10.29
Gm13436	0.00421558	2.17724	82.46	63.24
Eif3h	0.0125519	2.16765	80.7	51.47
Mrpl14	0.0485788	2.15741	70.18	58.82
Aig1	0.00663619	2.15303	68.42	52.94
Kctd13	0.0235684	2.14935	35.09	29.41
Sbk1	0.00462665	2.14344	26.32	22.06
Tdrkh	0.0462166	2.14318	21.05	20.59
Gpr85	5.34529e-06	2.14181	15.79	10.29
Rpl8	0.00316951	2.13695	98.25	83.82
Nlgn2	0.00342196	2.1349	29.82	25
& Yeats4	0.0217857	2.1348	61.4	39.71
Pcdh20	5.78916e-21	2.13168	15.79	13.24
& Zfp454	1.4313e-05	2.12014	10.53	4.41
Tmem41a	0.00298546	2.10474	38.6	33.82
Asphd2	5.47512e-15	2.10216	50.88	42.65
Wwc1	1.25336e-10	2.10009	14.04	8.82
Gm43517	1.75773e-23	2.09493	10.53	10.29
Lin7a	9.71186e-24	2.09384	33.33	26.47
Ssx2ip	0.0229081	2.08555	35.09	30.88
Gprc5c	3.51219e-09	2.08489	19.3	11.76
Keap1	0.0303741	2.08359	57.89	44.12
Asna1	0.00305292	2.08128	71.93	50
Rps25	0.0440405	2.07533	77.19	61.76
Usp6nl	0.0144078	2.06913	47.37	26.47
Ccdc162	0.00530204	2.06526	3.51	5.88
Sirt3	0.0182028	2.0652	71.93	44.12
Ube4b	0.00135758	2.05865	61.4	45.59
Insyn2b	0.000280994	2.05154	10.53	2.94
Ankrd29	3.6086e-41	2.05024	63.16	38.24
Nrip3	0.0268597	2.04882	10.53	5.88
Gm20768	0.000700168	2.04125	12.28	7.35
Tsr2	0.00022327	2.03971	31.58	25
Gm42372	6.93614e-86	2.03582	50.88	39.71
Bicral	0.00583776	2.03265	28.07	10.29
Sorcs3	0.00505128	2.03232	10.53	5.88
Rps19-ps2	0.0498419	2.03023	80.7	60.29
Pigh	0.0118659	2.02019	15.79	11.76
Mfap3	0.0136629	2.01709	19.3	10.29
Kctd8	9.52388e-12	2.0158	52.63	47.06
Fer	0.00416695	2.01538	29.82	8.82
Tmem229b	4.58296e-05	2.01342	47.37	36.76
Rida	0.00221137	2.0098	43.86	33.82
AC124742.1	0.0347744	2.00932	89.47	64.71
Cox18	0.00304609	2.00877	35.09	23.53
& Mta3	0.0178096	2.00811	31.58	22.06
Ppfia3	3.92113e-18	2.00404	26.32	11.76
Cpt2	5.58728e-05	-2.01293	31.58	35.29
Unc5d	5.06044e-29	-2.01453	33.33	32.35
Gm47826	0.0485788	-2.03291	3.51	8.82
Ctnna2	1.39365e-17	-2.04121	28.07	36.76
Sgsm1	0.000265011	-2.04147	10.53	17.65
Madd	5.19623e-06	-2.0494	42.11	57.35
Snx24	0.0356069	-2.05043	24.56	30.88
Lss	0.0390772	-2.05725	5.26	7.35
Snph	5.84927e-18	-2.07488	40.35	52.94
Usp29	0.0016028	-2.08225	15.79	13.24
Kcnip2	0.00228479	-2.09394	19.3	25
Dcx	0.0128939	-2.10171	15.79	10.29
Tmeff1	0.0357372	-2.10992	7.02	14.71
Gm49749	0.0125834	-2.13461	3.51	7.35
& Zfp160	0.00817871	-2.13491	15.79	17.65
@^ Ppip5k2	0.0203767	-2.15135	47.37	61.76
Abcb1a	2.55581e-12	-2.16201	3.51	8.82
Zdhhc21	0.00611313	-2.16304	40.35	47.06
Zer1	0.00635629	-2.16653	17.54	30.88
Gm42791	4.88789e-05	-2.17959	14.04	20.59
@^ Gas2	0.00648057	-2.18805	17.54	27.94
& Zbtb38	0.0326258	-2.23266	54.39	61.76
Shank1	8.60597e-19	-2.23352	42.11	58.82
Clmp	0.0472396	-2.24043	45.61	51.47
Grik3	7.7432e-12	-2.26567	5.26	7.35
Myo16	0.0170547	-2.28081	15.79	20.59
Sgip1	0.00631513	-2.28257	49.12	58.82
Gm49001	0.000381507	-2.29445	1.75	4.41
Flot2	0.0343393	-2.30568	8.77	30.88
Pcdh7	1.84829e-05	-2.31057	49.12	63.24
Msantd4	0.0126393	-2.31311	29.82	47.06
Jph3	8.07294e-42	-2.31541	17.54	16.18
Vwa5b2	2.50796e-16	-2.32695	22.81	25
Gm10419	3.71195e-71	-2.33099	24.56	33.82
A330102I10Rik	0.00358512	-2.3707	15.79	22.06
& Smad9	0.0363886	-2.37157	33.33	27.94
Akap6	5.1072e-21	-2.38118	52.63	69.12
Nhlrc1	1.28139e-13	-2.38366	1.75	8.82
Slc4a3	0.000983865	-2.39485	29.82	45.59
A930036I15Rik	0.000207919	-2.39998	7.02	10.29
Myl6b	3.45942e-10	-2.42895	3.51	17.65
Abr	1.29265e-07	-2.44334	77.19	89.71
C030017B01Rik	8.19538e-05	-2.45401	7.02	7.35
Slc35f1	0.000937819	-2.45975	19.3	27.94
Grip1	0.00504206	-2.4637	17.54	20.59
Rims1	0.000243901	-2.46632	22.81	35.29
Wasf3	0.00014759	-2.48755	28.07	41.18
Zc3h6	0.0151949	-2.50306	22.81	27.94
Wfs1	0.00193402	-2.50442	21.05	27.94
Pgf	0.00696502	-2.50608	24.56	33.82
Cxcl14	0.00473552	-2.51517	1.75	5.88
R3hdm4	0.0492594	-2.51572	28.07	42.65
Mark1	1.02249e-06	-2.52532	33.33	54.41
Gm11407	0.0385475	-2.52801	8.77	14.71
Trmt1	0.0495489	-2.53428	19.3	36.76
Mpped2	0.000270538	-2.53851	17.54	32.35
& Platr25	0.0305377	-2.54986	3.51	8.82
Prkcz	1.78398e-07	-2.55115	12.28	33.82
& L3mbtl1	0.00049402	-2.55443	1.75	1.47
Hydin	0.00709941	-2.57119	3.51	8.82
Sgpp2	3.9315e-113	-2.57602	45.61	47.06
Lgi1	2.04217e-25	-2.57667	17.54	25
Nt5dc3	0.00069243	-2.58076	14.04	19.12
D130017N08Rik	3.46128e-08	-2.58098	12.28	32.35
Sync	0.0164184	-2.58606	1.75	4.41
Plce1	0.039929	-2.58688	12.28	16.18
Clec18a	3.22916e-08	-2.58752	17.54	19.12
Gm43229	1.82209e-21	-2.58914	8.77	8.82
Zdhhc17	0.00309545	-2.60625	38.6	50
Gm10570	0.00112887	-2.6075	7.02	5.88
& Zfp983	0.0360612	-2.61217	5.26	8.82
Gm33378	0.0206291	-2.61223	1.75	1.47
Rian	4.99232e-21	-2.63258	63.16	64.71
Stard10	0.00836117	-2.64097	22.81	26.47
@ Slc12a7	3.45036e-09	-2.64384	42.11	57.35
Phtf2	0.0303741	-2.64392	17.54	22.06
Cacnb2	6.69458e-11	-2.678	24.56	33.82
Fbxl2	0.0482711	-2.68544	7.02	11.76
Car10	8.1525e-153	-2.68708	33.33	44.12
Tmem181a	0.0310538	-2.70563	14.04	14.71
Abca3	0.0114697	-2.71068	28.07	41.18
Tmem198	0.00327033	-2.72608	8.77	16.18
Cacna1a	0.0417286	-2.72973	40.35	47.06
Pcdha2	5.5155e-22	-2.77471	28.07	33.82
& Phtf1	0.0226706	-2.79786	36.84	48.53
Celsr3	6.21824e-24	-2.79827	7.02	17.65
Chac2	0.0390058	-2.80076	10.53	29.41
Tpd52-ps	0.0409692	-2.80406	1.75	2.94
Lrp1b	0.00192136	-2.80684	5.26	7.35
Sfmbt2	3.09015e-05	-2.83557	7.02	7.35
& Rxrg	1.21485e-07	-2.83857	17.54	20.59
Cdh4	4.61931e-09	-2.84607	10.53	14.71
Zswim5	0.0454171	-2.86793	3.51	5.88
mt-Rnr2	9.73362e-06	-2.87992	98.25	100
Hba-a1	0.0105685	-2.89464	98.25	100
Gm37899	5.68149e-15	-2.89722	22.81	19.12
Atxn2	0.0332567	-2.91687	54.39	63.24
Unc79	3.49744e-10	-2.93351	5.26	14.71
Ccdc112	0.0449535	-2.97011	5.26	7.35
Lrrc75b	2.73647e-05	-3.00532	14.04	17.65
Gm26638	4.14568e-09	-3.03999	1.75	4.41
& Tub	1.91354e-25	-3.04874	8.77	7.35
Ptgds	0.0133484	-3.0651	63.16	95.59
Rimbp2	7.25416e-60	-3.07	15.79	20.59
Nudt11	0.000690457	-3.07905	5.26	14.71
Tbc1d7	0.00169619	-3.07919	22.81	41.18
Tcta	0.00200112	-3.08356	17.54	29.41
Tbc1d19	0.0211881	-3.09141	14.04	19.12
Dcst2	0.00104644	-3.09538	0	1.47
Gm47477	0.00258828	-3.09538	0	1.47
Gm15740	0.00300108	-3.09538	0	1.47
AW822252	0.00914234	-3.09538	0	1.47
Cpa2	0.0105055	-3.09538	0	1.47
Gm5100	0.0214263	-3.09538	0	1.47
Gm16712	0.0219908	-3.09538	0	1.47
Gm16192	0.0249459	-3.09538	0	1.47
Gm49312	0.0262149	-3.09538	0	1.47
Svet1	0.00121733	-3.09598	5.26	11.76
Gm47024	4.58079e-06	-3.1436	3.51	8.82
Hbb-bt	0.0381672	-3.16108	98.25	100
Kcnip4	0.045891	-3.16147	8.77	14.71
Slc1a1	0.00721267	-3.1683	5.26	8.82
CT010467.1	0.000206292	-3.18514	100	100
Pgk1	0.0378767	-3.19911	28.07	48.53
& Isl2	4.8874e-09	-3.19923	15.79	20.59
Arhgef17	0.00166371	-3.22886	17.54	27.94
Efcab2	0.0332588	-3.22973	12.28	14.71
Vezt	0.00340682	-3.24578	31.58	27.94
Mfap3l	2.20337e-06	-3.24896	17.54	26.47
Nrxn1	0.000550394	-3.26649	70.18	75
Rnf181	0.00724549	-3.27935	14.04	38.24
Prkaa2	0.0129397	-3.30987	14.04	23.53
Kctd21	0.000212841	-3.33002	1.75	4.41
Xpot	0.0383937	-3.33968	10.53	25
Slc20a2	0.0106656	-3.34197	5.26	16.18
Adgrb3	0.0381305	-3.35177	10.53	8.82
Klhl7	0.00581522	-3.35229	21.05	25
Cyth1	0.000744456	-3.38847	26.32	39.71
Slc9a5	0.0356069	-3.41141	3.51	5.88
Gm20300	0.000223836	-3.42721	10.53	19.12
Bcl7a	0.0268423	-3.47211	12.28	35.29
Paqr3	0.0440379	-3.47433	3.51	8.82
Pisd-ps1	0.00817871	-3.51005	1.75	11.76
& Nkrf	2.2585e-05	-3.51161	19.3	33.82
Rab11fip3	0.0419877	-3.5319	5.26	16.18
Brinp2	3.26552e-17	-3.54741	8.77	16.18
Rps6ka4	0.0127201	-3.54919	0	2.94
Gm35533	4.46322e-16	-3.57742	12.28	13.24
Gm16179	0.00654026	-3.6004	1.75	1.47
Glmn	0.0007181	-3.63789	10.53	23.53
Cox8b	0.00200112	-3.6429	42.11	64.71
Gm15564	0.0415235	-3.67839	14.04	36.76
Rab26os	3.93052e-06	-3.71966	3.51	11.76
B830012L14Rik	4.28518e-05	-3.72187	22.81	20.59
Gm10827	0.0121399	-3.73618	1.75	7.35
Gm8069	0.00255037	-3.76811	1.75	2.94
Grm7	0.00136759	-3.80477	14.04	22.06
Pex10	0.0487643	-3.8215	5.26	10.29
5330417C22Rik	2.45041e-31	-3.82881	1.75	8.82
mt-Tl1	0.0382518	-3.82918	0	2.94
Vps37c	0.0170549	-3.83067	7.02	16.18
Gm47573	5.09306e-06	-3.83957	1.75	7.35
Gm26691	2.63935e-10	-3.85454	7.02	7.35
Stx3	4.12557e-06	-3.85788	8.77	19.12
Slc1a6	0.0119567	-3.86563	5.26	7.35
Dnajc28	0.00907097	-3.86686	8.77	22.06
Tmem28	6.36792e-15	-3.87857	1.75	2.94
Kif21b	0.00424318	-3.91608	14.04	22.06
Gm29666	0.0474698	-3.92398	0	2.94
Fam78b	1.85064e-38	-3.94357	19.3	30.88
Gm43230	0.00285315	-3.94417	7.02	5.88
Gm49544	0.000105746	-4.03785	0	1.47
Lrrc23	0.000271153	-4.03785	0	1.47
Sspo	0.00105605	-4.03785	0	1.47
Gm22426	0.00117991	-4.03785	0	1.47
Gm20635	0.00185359	-4.03785	0	1.47
Gm40652	0.00690324	-4.03785	0	1.47
Gm16385	0.0088211	-4.03785	0	1.47
AC122821.1	0.011442	-4.03785	0	1.47
Gm27875	0.0237154	-4.03785	0	1.47
Mmp13	0.0241512	-4.03785	0	1.47
Slc18a1	0.0277464	-4.03785	0	1.47
Gm49941	0.0278095	-4.03785	0	1.47
& Egr4	0.0304697	-4.03785	0	1.47
E330032C10Rik	0.0379019	-4.03785	0	1.47
Nsmaf	0.000743453	-4.04937	17.54	30.88
2810029C07Rik	0.0282864	-4.07593	1.75	5.88
Gm37449	0.00634648	-4.0984	1.75	2.94
Gm45846	0.00645347	-4.10466	5.26	11.76
AC241534.1	0.0200523	-4.10467	7.02	17.65
Tmem186	1.79852e-05	-4.14586	1.75	8.82
Gm10608	0.0488677	-4.15676	1.75	2.94
Gm12983	2.9101e-05	-4.15796	0	1.47
Gm14008	4.81755e-05	-4.15796	0	1.47
@& Insm1	0.000226206	-4.15796	0	1.47
Morn5	0.00063464	-4.15796	0	1.47
Gm23212	0.00101288	-4.15796	0	1.47
Ccnb2-ps	0.00114828	-4.15796	0	1.47
Rnf138rt1	0.00621866	-4.15796	0	1.47
& Meis3	1.92458e-05	-4.18479	14.04	30.88
Gm37795	0.00346785	-4.22166	5.26	13.24
Zdbf2	0.0026661	-4.25111	5.26	13.24
Upf2	0.0286442	-4.28995	24.56	36.76
Gm7008	1.81721e-07	-4.2907	3.51	7.35
& Nr1d2	0.0308232	-4.31728	35.09	47.06
Raph1	0.000105746	-4.43355	24.56	33.82
& Zfp697	0.00939747	-4.45821	5.26	5.88
Pnmal1	3.36028e-29	-4.47107	3.51	7.35
Nop56	0.000327282	-4.47375	17.54	42.65
Csmd2	0.00118535	-4.48207	5.26	11.76
Nf1	0.0310538	-4.49146	26.32	33.82
Pcdhb17	0.000831438	-4.49605	3.51	11.76
Phka1	0.00976266	-4.51273	7.02	13.24
Rap2a	0.00686155	-4.53507	33.33	51.47
Mirg	3.99248e-14	-4.56726	22.81	27.94
Tmem269	2.17689e-06	-4.5725	0	2.94
Ube3c	0.000820308	-4.58465	26.32	39.71
Prdx2-ps1	0.0386494	-4.59065	12.28	32.35
& Dach1	0.00347025	-4.59228	10.53	19.12
Fam131c	1.27316e-54	-4.59369	7.02	17.65
Acadsb	0.00368886	-4.59481	21.05	30.88
Lrba	0.0309785	-4.60465	14.04	23.53
Gm2999	0.0485788	-4.63203	1.75	7.35
Unc13a	1.73492e-06	-4.68318	8.77	16.18
Gm44438	2.99129e-23	-4.76012	1.75	4.41
@^ Eef1aknmt	0.000476004	-4.76398	3.51	11.76
6330415B21Rik	2.88356e-21	-4.77153	5.26	11.76
Gm42482	0.0071513	-4.79193	1.75	4.41
Cdkl4	0.00238328	-4.81468	0	2.94
Gm16982	0.000303784	-4.83701	1.75	1.47
Samd8	0.0499785	-4.84287	10.53	14.71
Secisbp2l	0.00544243	-4.85408	19.3	41.18
Cldn12	0.0440379	-4.86367	5.26	7.35
Dct	0.000892598	-4.8649	26.32	57.35
Gm49703	0.0417613	-4.88544	1.75	4.41
AW209491	0.000372276	-4.888	7.02	20.59
B230334C09Rik	2.18288e-05	-4.90683	15.79	13.24
Mtmr11	0.00442753	-4.91547	5.26	16.18
Ttn	3.92113e-18	-4.99462	42.11	32.35
Gm19744	9.51693e-05	-5.01818	3.51	2.94
Tmod4	7.053e-11	-5.0288	3.51	14.71
Apmap	0.0028373	-5.03826	12.28	20.59
Slc36a4	0.0303741	-5.04637	15.79	25
Galnt9	2.40014e-88	-5.07302	21.05	25
Gm34730	5.89035e-05	-5.14869	0	1.47
Gm25855	7.12137e-05	-5.14869	0	1.47
Gm11189	0.000152602	-5.14869	0	1.47
Gm31282	0.000243829	-5.14869	0	1.47
Gm43268	0.000992686	-5.14869	0	1.47
Gm3527	0.00112261	-5.14869	0	1.47
Actn3	0.0142121	-5.14869	0	1.47
Ccr10	0.015149	-5.14869	0	1.47
Gm12279	0.0340229	-5.14869	0	1.47
Gm12501	0.0391632	-5.14869	0	1.47
Upk2	2.39526e-05	-5.19076	0	1.47
Ktn1	0.00467323	-5.19613	43.86	61.76
Arv1	0.0385146	-5.20061	3.51	4.41
& Gm14305	0.0136498	-5.21554	14.04	25
Ptdss2	0.0353158	-5.21821	10.53	27.94
A230057D06Rik	0.00233444	-5.25488	7.02	13.24
Gm10451	0.0103882	-5.25751	0	4.41
Pcdha1	8.78716e-31	-5.28942	28.07	33.82
@ Ephb2	1.16603e-09	-5.3098	5.26	14.71
Gm7623	0.0360699	-5.31518	0	2.94
Gm42417	0.000183271	-5.32408	8.77	19.12
Gm45804	3.47805e-05	-5.32713	0	1.47
Impg2	7.08643e-05	-5.32713	0	1.47
Gm47271	0.000157959	-5.32713	0	1.47
Gm48899	0.000275556	-5.32713	0	1.47
Gm49874	0.000327282	-5.32713	0	1.47
Gm26158	0.00107627	-5.32713	0	1.47
Gm25117	0.00126104	-5.32713	0	1.47
Gm47693	0.00486365	-5.32713	0	1.47
Gm50273	0.0220194	-5.32713	0	1.47
Scarna2	0.0279817	-5.32713	0	1.47
Gm8115	0.0334454	-5.32713	0	1.47
Ccdc159	0.0281467	-5.3275	0	5.88
9430087J23Rik	0.00071456	-5.34945	1.75	2.94
Rundc1	0.00999622	-5.36679	7.02	7.35
@^ Cldn9	0.0382213	-5.37133	5.26	5.88
Pcdhac2	6.56283e-19	-5.38306	28.07	36.76
Tollip	0.0197332	-5.41691	12.28	23.53
Hid1	0.000366303	-5.44029	15.79	16.18
Ppp1r3f	6.62809e-05	-5.44217	14.04	14.71
Armcx2	0.00907097	-5.49215	12.28	20.59
Angpt4	0.00169336	-5.51444	0	2.94
Gm47026	0.0421764	-5.52821	3.51	4.41
C77080	1.86425e-10	-5.5396	17.54	29.41
Armh3	0.0022174	-5.58088	3.51	13.24
Gm44616	5.70328e-05	-5.58103	1.75	4.41
Gm49980	0.0174721	-5.58841	5.26	14.71
Kcnc4	3.6063e-125	-5.5982	7.02	11.76
Ttc8	0.00366781	-5.60682	7.02	14.71
Marchf6	0.00418126	-5.6075	22.81	38.24
Gm5305	4.46885e-05	-5.61465	0	1.47
Gm32926	0.000131804	-5.61465	0	1.47
Gm18829	0.000132963	-5.61465	0	1.47
Gm15560	0.000657905	-5.61465	0	1.47
Gm26614	0.00074936	-5.61465	0	1.47
Gm39090	0.000987778	-5.61465	0	1.47
Gm20463	0.0039428	-5.61465	0	1.47
Mc1r	0.00505031	-5.61465	0	1.47
Dll3	0.0127201	-5.61465	0	1.47
Gm48872	0.0169545	-5.61465	0	1.47
Ttc41	0.045451	-5.61465	0	1.47
Csmd1	4.01186e-16	-5.62699	19.3	29.41
Gm32699	0.0007572	-5.6664	1.75	4.41
Fndc3a	0.0348366	-5.7337	17.54	26.47
Nrg4	1.34619e-10	-5.77489	3.51	5.88
Gm42551	0.0417286	-5.77593	1.75	7.35
E030024N20Rik	0.0361556	-5.77835	10.53	26.47
Kcnh7	7.64358e-33	-5.89599	19.3	13.24
& Zfp712	0.0088211	-5.90078	3.51	7.35
Rpl10-ps6	0.00212292	-5.94401	3.51	7.35
Kctd16	3.04102e-10	-5.95063	5.26	13.24
Gm42478	6.41758e-06	-5.97728	0	2.94
Gm28503	4.6052e-05	-5.98654	0	2.94
Psme4	0.0241284	-6.04123	29.82	41.18
Gm8188	0.0121634	-6.05757	0	2.94
Gm7318	6.19577e-05	-6.06831	1.75	4.41
Ugdh	0.0135788	-6.11373	22.81	27.94
Prr7	0.0308232	-6.22832	7.02	20.59
Odf3l2	0.000649184	-6.25334	0	2.94
Gm7079	0.0399413	-6.25334	0	2.94
4930432K21Rik	0.00449347	-6.27197	0	2.94
Gm5628	0.0123752	-6.29837	0	2.94
Mtus2	0.00504206	-6.30108	8.77	16.18
Nbea	0.000153879	-6.39087	15.79	27.94
Gm37499	0.000252844	-6.46009	0	2.94
Plcl2	0.00438774	-6.56285	12.28	20.59
Lrrc7	1.15741e-50	-6.57099	7.02	19.12
1700124L16Rik	9.7809e-06	-6.63184	0	4.41
H2bu1-ps	0.000224629	-6.63599	1.75	4.41
Igfals	0.00462665	-6.66051	0	2.94
Tspoap1	0.00750372	-6.67227	5.26	10.29
Gpr88	1.41477e-14	-6.71345	3.51	13.24
Gm42480	0.0013741	-6.73268	5.26	7.35
Ercc4	0.00686155	-6.80643	1.75	20.59
Vps37b	0.000507215	-6.87244	5.26	19.12
Gm10037	5.66882e-07	-6.9284	3.51	7.35
Arhgef11	0.000753638	-6.95383	7.02	26.47
Myrip	4.73902e-08	-6.95447	1.75	16.18
Gm14233	0.00914586	-7.01094	0	2.94
Anks1b	0.000736123	-7.0356	8.77	23.53
& Myt1	2.70759e-19	-7.08873	5.26	14.71
Gm45204	1.08492e-06	-7.10036	1.75	4.41
Kcnb1	0.0370262	-7.13818	1.75	2.94
& Gm14325	0.014244	-7.14347	3.51	11.76
Gm9801	0.00576284	-7.15316	1.75	7.35
Mir1893	0.00130067	-7.24407	0	2.94
Cnnm3	0.00548394	-7.28852	3.51	14.71
Mpp5	0.00806893	-7.35539	3.51	23.53
Ctif	0.0204321	-7.36458	14.04	22.06
& Zscan22	7.4991e-05	-7.36839	3.51	5.88
Naip6	0.00316475	-7.42251	0	2.94
Gm16499	3.08528e-11	-7.42251	0	2.94
Pln	1.01178e-07	-7.42251	0	2.94
Gm20621	1.34114e-07	-7.42251	0	2.94
D430036J16Rik	0.000120767	-7.42251	0	2.94
A330023F24Rik	0.0025082	-7.45713	10.53	17.65
Shtn1	0.000474882	-7.51998	10.53	19.12
Agrp	5.67592e-19	-7.54267	1.75	4.41
Sgce	0.0428613	-7.56288	5.26	14.71
Gm44103	7.60126e-07	-7.58412	0	1.47
2610206C17Rik	1.30298e-06	-7.58412	0	1.47
Gm37674	7.21495e-06	-7.58412	0	1.47
Gm34821	3.56699e-05	-7.58412	0	1.47
Gm12934	4.16483e-05	-7.58412	0	1.47
Gm15247	0.000114332	-7.58412	0	1.47
Gm49513	0.000206171	-7.58412	0	1.47
Gm47976	0.00077369	-7.58412	0	1.47
Alms1-ps2	0.00240002	-7.58412	0	1.47
Ntf5	0.00427668	-7.58412	0	1.47
Gm47322	0.00572721	-7.58412	0	1.47
Gm13665	0.0409692	-7.58412	0	1.47
2610028D06Rik	0.00136611	-7.59518	0	4.41
Pfn4	0.00205505	-7.62624	1.75	4.41
Dnase1l2	0.00437767	-7.64735	0	2.94
Gm12294	2.15561e-07	-7.75402	0	1.47
Gm43598	6.83329e-07	-7.75402	0	1.47
Tacr3	9.71766e-07	-7.75402	0	1.47
Rpl7a-ps8	1.43873e-06	-7.75402	0	1.47
Gpr149	2.20858e-06	-7.75402	0	1.47
Trim71	7.2891e-05	-7.75402	0	1.47
Gm42633	0.00254313	-7.75402	0	1.47
Gm9908	0.00302622	-7.75402	0	1.47
Gm43594	0.00333927	-7.75402	0	1.47
Gm15601	0.00733704	-7.75402	0	1.47
Gm9929	0.0199638	-7.75402	0	1.47
Camk1g	0.0279169	-7.75402	0	1.47
Gm48069	0.0347744	-7.75402	0	1.47
Gm13596	0.0374813	-7.75402	0	1.47
Mrps27	4.9995e-09	-7.75586	12.28	35.29
Actn2	0.00298885	-7.75897	1.75	2.94
Sowahb	4.58296e-05	-7.84701	1.75	8.82
Strn	0.00815933	-7.95187	7.02	25
Gm45201	2.2362e-08	-7.95458	3.51	5.88
Trim45	0.0219893	-7.97787	0	4.41
Washc5	0.00146651	-7.98843	15.79	25
Gm32842	6.46847e-11	-8.02678	0	4.41
Gm5424	0.000187386	-8.1031	1.75	7.35
Gm15594	9.13833e-06	-8.14376	1.75	5.88
Cct6b	0.000842731	-8.19639	0	2.94
Vps33b	0.00748188	-8.40609	3.51	22.06
Gm6505	4.23457e-07	-8.41447	0	2.94
B230303O12Rik	0.00697568	-8.41746	0	2.94
Tmsb15b1	0.00154843	-8.45732	15.79	20.59
Swsap1	0.0159656	-8.45831	0	5.88
Ctu2	0.00261801	-8.47304	5.26	19.12
Gm42930	0.00632995	-8.48837	0	2.94
Gm26511	0.0228726	-8.5259	0	2.94
Rictor	0.00229547	-8.54018	19.3	33.82
& Zfp341	0.00626505	-8.61807	0	4.41
& Zfp982	0.0492615	-8.6525	0	2.94
Gm36930	3.20714e-12	-8.77261	0	2.94
Gm3650	0.0484497	-8.77261	0	2.94
Mss51	0.0206024	-8.78356	0	4.41
1110017D15Rik	5.52504e-12	-8.79319	14.04	14.71
E230020D15Rik	5.11576e-12	-8.85521	3.51	16.18
Gm38340	0.00025614	-8.95745	3.51	8.82
Tuba8	2.00456e-10	-9.0002	0	7.35
Gm27000	1.31705e-54	-9.01367	12.28	16.18
& Zfp977	1.726e-16	-9.01974	0	4.41
& Gm14418	0.00838402	-9.0354	3.51	11.76
& Arntl2	0.00011556	-9.14695	3.51	7.35
Gm6995	0.000267784	-9.15395	0	5.88
Gm37720	0.0147144	-9.17841	0	4.41
Thsd7b	3.3079e-07	-9.23373	7.02	17.65
Gm47583	4.94993e-06	-9.25959	0	4.41
Gm13687	3.69713e-06	-9.29738	0	1.47
Ifi44	0.0282982	-9.29738	0	1.47
Jakmip3	1.4294e-07	-9.35388	8.77	10.29
Gm43660	0.00576284	-9.37038	0	2.94
Ss18l1	0.000260024	-9.40261	5.26	14.71
Gm3531	0.00153958	-9.46198	10.53	42.65
Cabp7	1.73345e-14	-9.47582	0	2.94
Gm42699	0.00315032	-9.47582	0	2.94
Gm43017	0.0145551	-9.6473	0	4.41
Mir3091	7.84054e-15	-9.6795	0	2.94
Slc25a53	0.00891693	-9.70218	1.75	8.82
E530011L22Rik	0.00357097	-9.70283	7.02	10.29
Gm45495	0.0161199	-9.7401	1.75	2.94
Gm46404	0.0106656	-9.76334	0	2.94
Scn3a	2.13695e-40	-9.78146	3.51	13.24
Gm22003	0.000123124	-9.83907	0	2.94
Sct	2.35975e-17	-9.8494	0	2.94
Lix1	0.00287087	-9.94178	0	2.94
Gm6781	0.00465543	-9.94178	0	2.94
Gm38014	0.0207374	-10.2048	0	4.41
8430422M14Rik	0.024991	-10.2376	0	4.41
Kcnd2	0.00337197	-10.3804	0	10.29
Gm13483	5.46795e-08	-10.3977	0	4.41
Glt1d1	8.18308e-11	-10.4581	1.75	8.82
Abcb1b	0.00565662	-10.4604	0	4.41
Gm11653	1.9295e-07	-10.552	0	2.94
Megf8	2.73035e-07	-10.5962	12.28	25
Gm21846	4.94631e-24	-10.629	7.02	13.24
Mast3	0.0139587	-10.6365	5.26	17.65
Fgfr3	2.27245e-05	-10.7479	0	4.41
& Zfp950	0.0249459	-10.7817	12.28	20.59
Gm42447	3.85905e-17	-10.8337	1.75	5.88
Crtc1	0.0158875	-10.8694	3.51	14.71
Neil2	0.0106342	-10.912	0	2.94
Tmem221	0.00812661	-10.9166	1.75	5.88
Gm45464	0.00462665	-10.9528	0	2.94
Slitrk5	0.000286887	-11.0712	1.75	7.35
Rnd1	0.0434188	-11.1129	0	4.41
& Gm14403	0.0248649	-11.2054	0	7.35
S1pr5	0.00194201	-11.2244	0	2.94
H2-T-ps	0.00428515	-11.2244	0	2.94
4921516A02Rik	4.66674e-06	-11.2399	0	2.94
Gm38020	6.73278e-05	-11.2835	3.51	8.82
& Nkx6-2	5.21749e-07	-11.2907	0	5.88
Gm10010	0.000137377	-11.2996	0	4.41
Phka2	0.00460186	-11.3162	5.26	13.24
Gm37437	0.0275314	-11.3711	0	4.41
Mical1	0.000384016	-11.3804	3.51	11.76
Map3k9	3.6991e-36	-11.3805	3.51	14.71
Srsf12	3.24261e-05	-11.421	1.75	4.41
Gm43371	5.22843e-36	-11.4607	1.75	7.35
BC048507	0.000238266	-11.4618	0	4.41
Oplah	1.69785e-07	-11.6708	1.75	13.24
Gm49527	7.90858e-20	-11.6762	26.32	22.06
Spata2l	0.0206291	-11.7328	0	2.94
Gm48804	0.00268158	-11.7746	0	5.88
Fam124a	0.0037628	-11.95	8.77	14.71
Gm29560	6.74256e-07	-11.9745	0	4.41
Gm42778	1.4313e-05	-12.015	0	5.88
Gm6158	0.000862432	-12.1504	1.75	11.76
Plppr5	0.00397943	-12.3016	0	5.88
Hamp2	4.91986e-10	-12.3352	0	2.94
Timp4	8.212e-06	-12.3687	0	2.94
Gm43593	0.00274496	-12.5876	0	5.88
Gm13256	8.37929e-13	-12.6338	0	4.41
Ccdc148	0.0111249	-12.7174	0	4.41
Gm18736	0.00010043	-12.7321	0	4.41
& D630045J12Rik	0.0136057	-12.7541	0	8.82
D430040D24Rik	0.0392862	-12.854	0	4.41
Snord104	0.00855912	-12.8626	0	4.41
Gm43061	0.00691243	-13.0196	0	2.94
Nova2	1.52232e-13	-13.0876	7.02	16.18
Pdcd11	0.00102042	-13.148	5.26	27.94
Gm50438	0.0485623	-13.2932	0	4.41
Grm8	1.19964e-82	-13.3125	8.77	13.24
Sphkap	1.29925e-11	-13.3505	3.51	22.06
@^ Syne4	0.000203669	-13.4043	0	5.88
Myo15b	2.02097e-10	-13.803	0	2.94
Chml	0.0420445	-13.8827	0	8.82
Cant1	0.0142121	-13.922	8.77	19.12
Gm42479	3.75234e-08	-14.0386	0	5.88
Gm42793	1.28139e-13	-14.1888	1.75	5.88
Fgf21	6.78613e-06	-14.257	0	8.82
Gm16183	1.00568e-08	-14.4646	1.75	2.94
Pagr1b	8.95593e-15	-15.1237	33.33	30.88
Mir8101	6.16715e-16	-15.3972	0	4.41
Gp5	8.18497e-73	-16.1376	0	5.88
Ftx	1.8391e-09	-16.157	1.75	14.71
Odf2l	0.00692349	-16.2214	5.26	19.12
BC048403	1.76174e-13	-16.4175	0	5.88
Ovgp1	8.39085e-15	-16.4335	0	4.41
Gm37959	2.34375e-21	-16.5362	3.51	10.29
Nim1k	0.000467616	-16.7709	1.75	10.29
Gm47342	3.555e-06	-16.8134	0	2.94
Gm5577	6.06885e-09	-17.376	0	4.41
Dtx1	3.63959e-07	-17.9286	0	5.88
Polr3f	0.00472109	-18.1336	7.02	20.59
Gm47644	0.000938387	-18.3879	0	5.88
B430010I23Rik	0.0341938	-18.6928	7.02	10.29
CT010467.2	0.0145946	-18.9915	0	7.35
Afg1l	0.00678505	-19.0273	7.02	14.71
Bdnf	4.98191e-19	-19.5973	0	5.88
Gm42991	0.00351221	-20.081	0	8.82
Gspt2	4.59465e-07	-20.8889	3.51	16.18
Slc2a4rg-ps	0.047751	-20.9751	0	8.82
Gm13404	0.000328472	-21.598	0	2.94
Fmod	6.73624e-10	-22.2089	0	4.41
1110002L01Rik	0.000564583	-22.6067	0	10.29
Gm37354	1.5882e-17	-22.6997	3.51	8.82
Gm49085	0.00104644	-22.8737	0	7.35
Gm7335	0.000420637	-23.1286	0	10.29
Galnt5	3.40659e-89	-23.746	0	7.35
Gm36988	3.40019e-05	-23.7548	0	7.35
Gm43857	0.0247797	-24.8067	1.75	4.41
Pvr	0.00253561	-27.1381	0	13.24
Gm8546	0.000634511	-28.2524	1.75	2.94
Gm16437	0.00408548	-29.3781	0	13.24
Uprt	0.000327282	-32.3547	1.75	5.88
9530077C05Rik	0.000601819	-41.4314	0	10.29
Gm49719	0.0382241	-50.3622	0	2.94
BC055324	0.00137621	-53.4967	0	2.94
Susd5	2.53293e-11	-55.2453	0	2.94
Capn5	0.000300229	-59.9766	0	7.35
Fntb	0.00723332	-68.3199	0	11.76

## Sheet: Osteoblasts
Gene name	FDR step up (P8 vs. P20)	Fold change (P8 vs. P20)	% exp. cells P8	% exp. cells P20
Xist	7.25e-20	334.684	31.86	0
Col9a3	1.7e-24	206.671	33.33	0				Nomenclature
Col26a1	1.55e-28	109.317	26.96	0				@	deafness / key gene
Col9a2	3.33e-32	95.1827	36.76	0.63				^	deafness gene
Syt1	1.23e-08	87.8561	15.69	0				&	transcription factor
@ Tectb	8.99e-06	59.1711	11.76	0
Epha5	0.00592904	56.1217	10.29	0.63
H19	2.59e-40	51.96	25.98	1.26
Col9a1	3.87e-57	48.5515	50.49	4.4
Frzb	5.22e-26	47.1227	13.73	0
Otor	1.38e-52	45.2471	52.94	2.52
Pf4	1.61e-05	41.0185	11.27	0
Unc13c	4.77e-11	36.3737	8.82	0
& Sox11	0.00966593	34.8914	11.76	0
Lypd1	3.29e-09	28.3829	14.22	0.63
Gm29521	3.85e-14	27.2107	3.43	0
@& Sox2	0.0196015	26.3119	5.88	0
Sbspon	0.00932122	25.5987	2.94	0
Snorc	1.59e-19	24.3164	7.84	0
4930447C04Rik	4.98e-05	24.2179	3.92	0
Stc1	7.68e-05	23.59	6.86	0
S100a3	1.14e-06	21.6614	2.45	0
Lrrc17	5.68e-22	20.3345	10.29	0
Lgi2	1.04e-70	20.1169	15.69	0.63
Tsix	0.00075689	20.0492	4.9	0
C230071H17Rik	0.00074638	19.9661	8.33	0.63
Car8	1.03e-11	19.9174	14.22	1.26
Hhip	1.14e-05	18.994	7.84	0
St6galnac3	0.00233803	18.6733	7.35	0
Gm43187	0.0053505	18.46	3.92	0
Corin	0.0110395	17.6034	2.45	0
Ppp1r14c	2.47e-05	17.2447	9.31	0
Aldh1a7	0.00746784	17.0044	2.45	0
Hecw2	5.7e-06	16.7169	6.37	0
6330403K07Rik	0.0115773	16.5794	10.29	0.63
Trhde	1.42e-06	16.5368	7.35	0
Gm42449	0.0364674	16.4116	3.92	0
Mpz	1.5e-19	15.1549	29.9	1.26
Myzap	2.86e-30	14.844	24.02	1.89
2900022M07Rik	0.0005921	14.5603	2.45	0
Slc9a5	6.97e-15	14.4014	5.39	0
Caln1	8.48e-14	14.2517	9.31	0.63
Ptn	7.63e-75	13.9457	71.08	26.42
& Lef1	9.99e-16	13.8366	32.35	5.03
Klhl32	9.61e-06	13.8249	6.37	0
Papln	8.9e-11	13.7905	4.41	0
@ Ephb1	0.0007458	13.6618	4.9	0
Gm7831	0.0023139	13.2435	2.94	0
Gm26035	0.0016622	12.6964	6.37	0.63
Gm42995	5.18e-05	12.6765	4.9	0
& Zfp712	0.0316348	12.6226	2.94	0
Cdcp3	5.34e-13	12.3219	6.86	0.63
Capn6	0.00155508	12.2341	6.37	0.63
A530083M17Rik	0.0402552	12.1583	3.43	0
Sema6a	5.28e-13	11.7909	20.59	3.77
Lrrn1	0.00023249	11.6923	8.33	0.63
Gm9202	0.0285387	11.3021	6.37	0
@ Bmp7	0.0114472	11.0458	7.35	0.63
Tmem25	0.0185804	10.519	4.9	0.63
Gm39469	0.0219419	10.4197	4.41	0
& Nkx6-1	0.0275177	10.3346	8.82	1.89
Ankrd42	0.00276624	10.2769	3.92	0
Ccdc106	0.00010504	10.2078	8.33	0
Ndp	0.0163413	10.1917	3.92	0
Adamtsl1	0.0003351	10.0399	9.8	1.26
Egfl8	0.0119242	9.91264	6.86	0.63
Sipa1l1	0.0162163	9.8829	14.71	3.14
Sema3a	0.0259037	9.76852	2.94	0
Ccl7	2.75e-05	9.69828	16.67	1.89
Gm7467	0.0406063	9.66476	3.43	0
Grm3	0.00088044	9.62933	1.96	0
Syt12	0.00495652	9.61319	2.45	0
Diras2	0.00848395	9.59951	1.96	0
Gm38342	1.8e-05	9.57894	2.45	0
Dpp6	0.00544228	9.53268	1.96	0
Egfem1	3.65e-17	9.39741	4.9	0
Ptprt	0.0466924	9.33538	4.9	0
Grin2a	0.0088828	9.33047	2.45	0
1700105P06Rik	0.0280116	9.2998	1.96	0
Trpc5	4.43e-06	9.20043	3.43	0
Gm10575	0.00112608	9.11722	3.92	0
Rbm11	3.27e-06	8.88343	4.9	0
Masp1	0.0196257	8.85481	2.94	0.63
Gm12115	0.00368617	8.68329	10.29	1.26
Fzd10	0.00289603	8.6797	7.35	0.63
Myrip	0.0060611	8.52644	3.92	0
Gm37215	6.01e-05	8.49913	4.9	0.63
Gm45338	4.77e-11	8.45317	3.43	0
Shisa3	0.023027	8.41419	2.45	0
Cpne5	0.00378861	8.25394	4.9	0
Grp	1.34e-05	8.23934	3.43	0
Gm42993	0.00078023	8.16883	11.76	2.52
Gm22813	0.00046788	8.15736	1.96	0
Mir675	3.59e-05	8.11395	3.43	0
Gm7575	0.00197249	8.0197	2.45	0
Grin3a	3.9e-10	7.94863	9.8	1.89
Scml2	0.0035395	7.90441	2.94	0
Zfr2	0.0486305	7.87535	4.9	1.26
Tpd52l1	0.0408282	7.82489	9.31	0.63
Msantd1	0.00406216	7.79672	1.47	0
Gm44432	0.0137008	7.79468	3.92	0.63
Acot1	0.00019463	7.79058	17.65	1.89
Col16a1	5.31e-13	7.77742	24.02	6.29
Gm43072	0.0302119	7.72499	0.98	0
Tgfb2	8.04e-08	7.65862	21.08	3.77
Gm37964	4.33e-06	7.61873	2.94	0
Gm35021	0.0496405	7.59931	0.98	0
Fjx1	7.84e-05	7.59011	13.73	1.26
Faxc	0.0299083	7.5038	3.43	0
Gm37006	0.00281842	7.45671	1.47	0
Pde1b	0.00101972	7.37924	4.9	0
Cybrd1	0.0216844	7.36836	3.43	0
Dlk1	0.0165459	7.33746	2.94	0
Gm24539	0.00986923	7.31381	1.96	0
Cthrc1	6.32e-49	7.31044	40.69	5.66
Gm49001	0.00560702	7.07265	1.47	0
Gria1	0.0121796	7.01947	2.45	0.63
Gm13339	0.0036248	7.01835	7.35	1.26
Gm49138	0.0466924	6.97752	2.45	0
Amt	0.045838	6.95884	4.41	0
& Zbtb39	0.0139129	6.94192	5.39	1.26
Cpz	1.74e-06	6.93505	16.18	1.26
Rnft2	0.0369743	6.90022	1.96	0
Rragd	0.00224302	6.80796	11.27	1.89
Art3	0.0244088	6.72143	5.39	0.63
Gm48804	0.00096571	6.7139	1.47	0
Slc38a1	0.0146712	6.65358	18.14	4.4
Gm45153	0.0194225	6.51628	13.24	4.4
Agtr1a	0.00068989	6.49919	3.43	0
Efna4	1.67e-10	6.48671	15.69	2.52
Rnf122	0.0035395	6.4633	13.24	3.14
Rn7sk	0.00055089	6.46301	11.27	4.4
Gm26445	0.016655	6.44132	1.47	0
Ccl4	0.00032727	6.37156	20.59	5.03
Gm9801	0.00788718	6.36451	4.41	0.63
Atp9a	0.00019984	6.31452	18.14	6.29
Gm47320	0.0217204	6.30874	1.47	0
Zfp428	0.00062613	6.30266	15.2	3.14
D430041D05Rik	1.6e-14	6.29025	5.88	0.63
Adamts12	6.73e-25	6.1323	26.96	4.4
Fxyd7	0.0142099	6.11626	4.9	1.26
Gm48751	6.01e-06	6.0916	3.43	1.26
Krt23	0.0055049	6.04474	1.96	0
Wfikkn1	0.00044322	6.02139	1.47	0
Hs3st6	0.0376128	6.01618	3.92	0
Phgdh	0.00960471	5.94334	17.16	4.4
Armh4	5.04e-05	5.93809	11.27	1.89
Sec1	0.0298345	5.93717	0.98	0
Has2	0.00618899	5.92577	2.45	0
Dio2	2.67e-39	5.89752	28.43	4.4
Kcna1	0.00258144	5.81813	6.86	0.63
Rpl37-ps1	0.0266174	5.69896	1.47	0
Gm42443	0.0436366	5.662	5.88	1.89
Gm42991	0.0292197	5.59575	6.37	1.89
Slco5a1	0.00099634	5.59104	4.9	0.63
Gm43188	0.0435757	5.58851	3.92	1.26
Ntng1	9.85e-06	5.58241	11.27	1.89
Gm20535	0.0101306	5.56877	0.98	0
Lmo1	9.63e-05	5.55351	16.67	3.14
Igfbp2	0.00064695	5.53755	17.16	5.03
Spats2l	2.43e-08	5.49386	25	7.55
Gm5614	0.0185804	5.49285	1.47	0
Gm6568	0.0117485	5.46376	1.47	0
Kcnmb4	0.00115471	5.43522	8.33	1.89
Sncaip	8.14e-07	5.4249	15.69	2.52
Gm28551	0.00033339	5.36977	4.9	1.26
Gm38116	0.00582279	5.34476	7.84	0.63
Kctd16	0.00689345	5.21108	5.39	0.63
Gm15270	0.00012131	5.16938	9.8	4.4
Vash2	0.0183972	5.16916	3.92	0.63
Hps4	0.0298345	5.14965	13.24	3.77
Mest	0.00027119	5.12658	12.75	3.77
Wnk3	0.0120989	5.12648	4.9	0.63
Mfap2	1.04e-30	5.11978	56.86	29.56
Gm5176	0.0125431	5.07596	2.94	0.63
Ripor3	0.00025025	5.07591	1.96	0.63
Nrep	5.22e-17	5.05468	38.73	11.95
Rbm20	0.00958381	5.00152	2.45	0
Gm45779	0.0421604	4.97482	2.45	0
Lrrc40	0.031084	4.96924	7.84	2.52
Gm42992	0.00357901	4.96508	14.22	6.29
Stmn2	9.59e-08	4.95186	5.88	1.89
Igf2	1.3e-47	4.94773	47.06	8.18
Ccar2	0.0170916	4.93056	8.82	1.89
Bcl11b	0.00692375	4.90318	4.41	0.63
Gm50373	0.026394	4.81796	1.96	0
Fras1	5.01e-15	4.80777	12.75	3.14
Shank1	0.00182725	4.79625	5.88	2.52
Pomt2	0.0375101	4.7842	7.35	2.52
Dcbld1	1.66e-05	4.77	13.24	4.4
Stx1a	0.0113024	4.75709	5.39	1.26
Piezo2	1.93e-06	4.7082	15.2	4.4
Tmem117	0.004719	4.70551	9.31	1.89
Gm37314	0.0239735	4.68928	1.96	0
Palm3	3.02e-05	4.67668	2.45	0
Col7a1	0.0364674	4.61964	2.45	0
Fhl4	0.00768742	4.58297	1.96	0
Ulk4	0.0275556	4.57772	10.29	5.03
Gm6288	0.0217921	4.55492	0.98	0
Kdr	0.00963232	4.55252	4.9	0.63
Bdh1	0.0140668	4.55154	9.31	1.26
Kcns1	0.0436648	4.52569	1.96	0
Plk2	2.08e-05	4.51979	26.96	11.32
B3galt1	2.94e-06	4.50111	14.71	3.14
Ldlrad3	9.79e-05	4.45115	16.18	3.14
Nell2	0.00518275	4.42963	5.39	0.63
Slc24a5	0.00953257	4.42532	15.2	3.14
Trpm3	2.8e-08	4.38122	32.84	13.21
Nkd1	0.0109215	4.37851	13.24	3.14
Gm10355	0.0328029	4.36435	6.37	1.89
Nrgn	1.59e-19	4.36025	22.06	5.66
Gm49380	0.0217821	4.33889	0.98	0.63
Mex3b	0.00078023	4.33015	15.2	5.66
Sorcs2	2.54e-23	4.29132	30.88	9.43
Gm13033	0.0304612	4.28652	2.45	0
Bex1	0.0061086	4.26353	10.78	2.52
Gm46546	0.0118818	4.22078	9.31	3.14
Slc35f2	0.00018136	4.15002	2.45	0
Ralgps2	4.96e-06	4.13667	34.8	15.09
Rasd1	0.00280705	4.12862	14.71	6.29
Cdkn1c	1.18e-16	4.12119	56.86	36.48
Spata33	0.0357479	4.09164	3.92	0.63
Ptpru	0.00024569	4.0255	8.33	1.89
Abca5	0.0114719	3.98975	12.25	4.4
& Foxd1	2.89e-33	3.95249	34.8	14.47
Gdpd1	0.0418318	3.90125	9.8	1.26
Gm8752	0.0266174	3.8937	3.92	0.63
Hectd2	0.00847382	3.86635	7.35	3.14
Cdk5r1	0.00854086	3.86181	7.84	3.14
Lpar6	0.0430876	3.79961	16.18	7.55
A130050O07Rik	2.98e-06	3.77335	14.22	6.29
Dkk1	4.94e-24	3.7643	10.29	5.66
Gipc2	0.0372022	3.75896	2.94	0
& Gm14305	0.0201872	3.73446	11.76	3.14
Pdxp	0.0367804	3.73346	8.33	3.14
Atp6v0e2	0.0495012	3.7237	12.75	3.14
& Foxo1	0.0004779	3.71704	28.92	13.21
Gm6937	0.0112372	3.7142	2.45	0
& Aff2	5.39e-06	3.70554	10.78	3.77
& Rarb	0.0364674	3.6786	11.27	1.89
Chst2	2.08e-14	3.66733	27.94	8.18
Crispld1	0.00024569	3.62195	13.73	5.03
Cpxm1	1.04e-11	3.56159	31.37	11.95
Zdbf2	0.0004754	3.5506	7.84	0.63
Wnt10b	3.91e-05	3.53423	2.45	0
Nlgn3	0.0157275	3.5269	6.37	1.89
Scn3a	0.0006629	3.51592	3.43	1.26
Fzd2	6.4e-05	3.50194	23.04	9.43
Nipsnap1	0.00573471	3.47993	12.25	1.89
Pcdh17	0.0104669	3.47731	9.8	3.14
& Gli1	2.48e-09	3.47316	10.78	3.14
Fnbp1l	0.00017832	3.46989	25.49	11.32
Lrfn4	0.00851486	3.46411	8.33	3.14
Msantd2	0.00360841	3.45057	16.18	6.29
Gsg1l	0.00068095	3.38073	2.94	0
Notum	1.26e-05	3.35817	16.67	5.03
Zdhhc1	0.0161797	3.35368	11.27	3.77
Ncs1	0.00247138	3.35218	5.88	0.63
Cnrip1	0.0348053	3.34386	16.67	7.55
Mtx3	0.0275174	3.32976	6.86	1.89
& Twist2	2.77e-05	3.32393	8.82	0.63
& Gli2	2.96e-08	3.30541	7.84	2.52
Gm48872	0.0240414	3.30028	2.45	0.63
Gm15900	0.0157184	3.28296	13.73	5.66
Sulf2	3.78e-10	3.27823	31.86	18.24
Htr2a	0.00013111	3.27474	1.96	0
Gm8960	0.0236804	3.27042	18.63	6.92
C430049B03Rik	0.00651999	3.26171	16.18	8.81
Nme4	0.00016089	3.26015	15.69	3.77
Igdcc4	0.048621	3.25866	9.31	3.77
& Zim1	9.17e-08	3.21707	3.43	0.63
Gm7588	0.00938883	3.21689	2.45	0
1500011B03Rik	0.029723	3.21098	21.57	10.06
L3hypdh	0.00152949	3.20822	12.25	3.77
Igf2bp1	0.00071496	3.20678	2.94	0.63
Bcl9	0.043221	3.18086	20.1	13.84
& Camta1	0.0390879	3.16699	21.08	10.06
& Prrx2	0.00037706	3.12691	21.08	10.69
Adamts3	0.00057941	3.12295	6.37	2.52
Mdk	2.77e-26	3.10404	56.86	25.79
Cfap100	0.0286233	3.09325	0.98	0
Cd24a	0.00314452	3.06715	35.29	22.64
& Tcf3	0.0215449	3.03073	25.49	11.32
Lrch2	0.0155113	3.01674	9.31	3.77
Gm4258	1.24e-10	3.00694	54.41	35.85
Hsd17b7	0.0182423	3.00258	13.24	5.66
Auts2	4.29e-12	2.99249	66.18	45.28
Cyp51	0.014148	2.98479	21.08	10.69
Marcksl1	0.00014617	2.94424	48.53	33.33
Kcnq1ot1	0.00158941	2.9368	50	35.22
Ptch1	1.24e-06	2.92633	37.75	25.79
Scube1	5.23e-06	2.92433	9.31	3.14
Arl8a	0.00669465	2.91712	29.41	15.09
Gdf10	2.27e-25	2.88821	31.86	11.95
Pfn2	7.28e-06	2.88653	29.9	14.47
Gm37298	0.00325005	2.88208	15.69	8.81
Asphd2	0.0314411	2.87925	6.86	3.14
Ccl2	0.0161797	2.85976	14.71	4.4
Kremen1	0.0310696	2.83473	12.25	5.03
Col3a1	5.83e-29	2.83188	41.18	8.81
& Zfp324	0.0257884	2.83002	4.41	0.63
Gm20784	0.0119504	2.81596	12.25	4.4
Dbn1	0.00141007	2.80292	18.14	8.18
Syne1	0.00889194	2.78954	19.12	10.69
@& Sox9	2.53e-09	2.78839	30.39	8.81
Slc25a13	0.0478751	2.78009	13.73	8.18
Gm7287	0.0198784	2.75755	17.16	6.29
Cd276	8.37e-06	2.75569	18.63	11.32
Fscn1	8.22e-08	2.74775	32.35	13.21
Hdac9	3.09e-06	2.74663	19.12	9.43
Gm10224	0.0219347	2.74662	18.14	7.55
Gm42845	0.0221966	2.74132	31.37	19.5
Gm15536	0.0147911	2.71514	56.86	49.69
Tafa2	0.00047972	2.70933	2.45	0.63
Chpf	8.36e-05	2.70521	29.41	15.72
Gpc3	1.14e-07	2.69539	19.61	5.66
Mia	5.51e-07	2.68665	25.49	8.81
@^ Map1b	3.11e-08	2.67778	36.76	20.13
Palm	0.0115773	2.6586	17.16	5.03
Gm11966	0.021473	2.64581	31.37	18.87
Mif	0.00110711	2.64408	38.24	19.5
Utp18	0.0315702	2.63929	25.49	15.09
Dchs1	0.00012895	2.61919	12.25	3.77
Scd2	0.0013275	2.61777	42.16	26.42
Tnik	0.0178837	2.61627	16.18	8.81
Cd320	0.0202603	2.59969	17.65	6.92
Rap2b	0.00011461	2.59225	37.25	21.38
Hnrnpa1	0.00355672	2.58512	38.73	23.9
Enpp2	0.00257853	2.57898	24.51	14.47
Tnfsf11	7.64e-07	2.57867	8.82	5.03
Gm26384	0.0100089	2.56905	25.49	13.21
Ankrd10	0.00215112	2.5455	32.35	17.61
Gm11615	0.0211389	2.54302	1.47	0
Gm26930	1e-05	2.53974	16.67	7.55
Tgfb3	0.00021036	2.53412	15.2	6.29
Plppr3	1.98e-09	2.52141	15.2	4.4
Rpl15-ps3	0.00585599	2.50711	33.33	20.75
Mir703	0.00213305	2.50463	36.27	20.75
Gm26205	9.29e-05	2.49644	22.55	10.69
P3h3	1.56e-05	2.48638	28.43	14.47
Chd3	0.00225804	2.47939	45.1	31.45
Gm14539	0.00302227	2.43716	40.69	23.9
Lrp12	0.0044718	2.43513	10.78	5.03
Gm9104	0.00265495	2.43321	31.86	17.61
Gm37108	0.0161645	2.41406	50.49	40.25
Ran	0.0217204	2.41174	43.63	31.45
Rpl32-ps	0.00378861	2.40283	34.31	18.87
Tdrp	0.00876202	2.39909	23.04	17.61
Gm6681	0.00060131	2.39436	32.84	15.72
Gm7380	0.0191296	2.36175	32.35	20.13
& Myef2	0.0100475	2.36048	23.53	10.69
Gm49207	0.0439233	2.36039	16.67	7.55
2810025M15Rik	0.0199107	2.35828	25.98	15.72
Gm8129	0.0230728	2.35511	22.55	11.95
Ihh	3.73e-44	2.34037	6.86	1.89
& Tead2	0.00111741	2.33828	24.51	14.47
& Msx2	0.0110327	2.33071	1.96	0.63
Gm37124	3.41e-05	2.3032	13.73	7.55
Gm12337	0.00101607	2.30311	25.49	10.06
Adgrl1	0.0229883	2.30275	19.12	11.95
Col6a3	7.01e-23	2.30073	25.49	12.58
Sulf1	1.79e-06	2.29912	25.98	10.69
Hnrnpdl	0.00768742	2.29659	56.86	43.4
Frem2	5.16e-27	2.29497	18.14	5.66
Prr7	2.34e-05	2.29067	17.16	4.4
Bex3	0.00285573	2.28639	39.22	22.64
& Foxc2	1.77e-12	2.28175	28.92	15.09
4631405J19Rik	0.00689896	2.27925	5.39	3.77
Gm28911	0.00731593	2.26874	54.41	42.14
Pantr1	0.00200109	2.26414	42.65	35.85
Ier2	5.68e-07	2.25054	82.84	66.67
Rpl36a-ps1	0.0146331	2.24002	24.51	13.21
Sh3rf1	0.00424996	2.23942	19.61	13.21
Unc5d	0.0273044	2.23546	2.94	0.63
Asap2	0.0235542	2.23451	23.04	13.21
& Meis3	0.0379665	2.23	19.12	13.21
Tfpi	0.0004779	2.22373	22.55	10.69
Spock2	0.00123263	2.20977	15.2	3.77
& Id2	0.0206689	2.2027	57.84	50.31
Rps18-ps5	0.0328992	2.20109	68.63	62.26
Ctxn1	0.00264097	2.19907	15.2	6.29
Skil	0.00713571	2.19806	48.53	36.48
Mepe	1.33e-214	2.1965	5.39	18.24
Hspd1-ps3	0.00954265	2.19628	27.45	16.35
& Mkx	8.72e-05	2.19405	9.8	3.77
Gm37534	0.00522084	2.19235	13.24	7.55
Tom1l1	0.039159	2.19065	11.27	3.14
Sparcl1	5.76e-26	2.18795	50.49	18.24
D130019J16Rik	1.8e-05	2.18556	19.12	10.69
Fam20c	4.68e-05	2.1741	26.96	17.61
Panx3	5.2e-171	2.16865	46.57	32.08
Ank2	0.0014682	2.15151	29.9	15.72
Wnt5a	0.00264097	2.15027	25	11.32
& Pou3f3	0.0107656	2.14559	35.29	27.04
Nop58	0.0219809	2.13024	33.82	20.13
Cmtm3	0.00029508	2.11064	25.98	9.43
Rhobtb3	0.0293424	2.10691	25	14.47
& Dlx5	5.16e-27	2.10674	53.92	47.17
Gm26377	0.00262207	2.10262	82.84	77.99
Gm16118	0.00604916	2.10042	3.92	2.52
Dixdc1	0.0208562	2.09807	19.12	11.32
& Sox4	0.00093962	2.07499	72.55	61.01
Ophn1	0.0282233	2.06925	18.14	8.18
& Hivep3	0.0219054	2.05512	20.59	10.69
Pdgfc	5.62e-08	2.05073	27.45	19.5
Septin5	0.00339987	2.05039	26.47	12.58
Pdgfrl	2.24e-07	2.04942	30.88	15.72
Zfand6	0.0273368	2.04793	36.76	20.75
Mllt3	0.0155248	2.04474	29.9	18.87
Dock7	0.00035071	2.03178	36.76	22.01
Dmp1	0.0142735	2.00659	21.57	16.98
Pgf	2.14e-120	-2.00124	14.71	48.43
Mamdc2	0.00774732	-2.00926	1.96	5.03
Gm12294	0.0218616	-2.00952	0	1.26
Gm44416	6.21e-09	-2.01572	0.98	6.29
Lipc	2.27e-214	-2.02163	11.76	32.7
Gm43439	0.0130027	-2.02532	0	0.63
Ubxn8	0.00035608	-2.0262	6.86	20.13
Ifitm3	7.47e-16	-2.02823	35.29	69.18
Deptor	1.27e-08	-2.02849	6.86	18.24
Slc41a2	0.047096	-2.02923	1.96	5.66
Gm1848	0.0334953	-2.0298	3.43	9.43
5031425E22Rik	0.0402893	-2.03012	11.27	23.9
Col6a2	0.00039114	-2.03085	12.25	18.87
Card6	0.0068941	-2.03215	5.88	13.21
Mllt6	0.00614658	-2.03276	3.43	12.58
Hmgcll1	8.82e-05	-2.03305	4.41	10.69
Loxl2	5.94e-29	-2.03329	15.2	39.62
Gimap6	0.0003049	-2.03779	3.43	18.24
Lmbrd1	0.0043767	-2.03872	17.16	32.08
Lasp1	0.00132933	-2.03892	12.75	25.79
Gm48582	0.0294317	-2.04874	2.45	6.29
Tns3	2.5e-07	-2.05353	11.76	25.79
Plod2	2.29e-20	-2.05713	43.14	66.67
Ptprs	3.27e-15	-2.06107	44.12	68.55
Cyp1b1	1.69e-07	-2.06355	9.31	22.64
Ptpn14	4.11e-07	-2.06604	10.29	26.42
Gm16701	1.25e-06	-2.06671	2.45	5.03
Rpsa-ps9	1.75e-13	-2.0679	50	84.91
& Zfp521	0.00763068	-2.07008	4.41	10.69
Oaz1-ps	2.6e-11	-2.07042	48.04	74.84
Gm5491	0.00189275	-2.07107	16.67	33.96
Med23	0.0484826	-2.07154	2.94	8.81
Igsf3	4.67e-27	-2.07215	20.1	51.57
Gm38211	7.45e-05	-2.07491	9.31	15.09
Nt5dc2	0.00031382	-2.07629	17.65	31.45
Gm2614	0.00178169	-2.07854	24.02	42.14
Sytl4	0.00132436	-2.08013	2.94	6.92
Ctso	0.00783413	-2.08584	6.37	16.98
Frmd6	2.79e-06	-2.08987	10.29	25.79
C130050O18Rik	7.97e-06	-2.09422	3.43	9.43
Dhrs3	0.0222762	-2.09993	13.73	24.53
Serping1	7.9e-14	-2.10019	16.18	35.22
Gm42484	0.00282465	-2.1017	0.49	2.52
& Epas1	4.77e-23	-2.10632	12.25	34.59
Vps4a	0.00047262	-2.1089	11.76	28.93
Polr2l	2.99e-05	-2.1101	10.78	25.79
Gm6428	0.0451664	-2.11296	21.08	35.22
Rps13-ps1	0.00020876	-2.11638	22.55	42.77
Il12a	0.00028592	-2.11899	4.9	14.47
Vamp2	0.0206689	-2.11912	12.75	25.79
Itpripl2	0.0114912	-2.12096	11.76	21.38
Klhl33	2.52e-105	-2.13228	8.82	27.04
Stard13	0.00098943	-2.13257	3.43	11.95
Gm9294	9.41e-08	-2.13286	35.78	63.52
@^ Tnc	8.57e-35	-2.13305	21.08	38.99
Gpx4	0.00181972	-2.13312	9.8	27.04
Dbndd2	3.4e-05	-2.1356	10.29	27.04
Fgfr3	2.68e-78	-2.13579	12.25	30.19
Uaca	1.16e-10	-2.13623	17.16	37.74
Gm31520	1.53e-26	-2.13914	4.41	11.32
Smim1	0.0062639	-2.1427	5.88	18.24
H2-Q10	0.0407815	-2.143	1.47	5.03
Omd	4.72e-39	-2.14893	43.14	61.01
Gm8894	0.0220176	-2.15077	6.86	18.87
Vstm4	9.66e-19	-2.15697	12.75	38.36
Stt3b	0.00499365	-2.16496	19.61	33.33
& Six2	0.00035492	-2.1701	4.41	10.69
Dlg1	0.00544228	-2.17048	11.27	23.27
Fam161a	0.00436543	-2.18105	3.43	10.69
& Stat6	0.0340602	-2.18146	6.37	16.35
Aldh3a1	0.0379897	-2.1849	3.92	9.43
St6galnac4	4.52e-07	-2.19007	10.29	25.16
& Arnt	0.0341159	-2.19165	9.8	18.87
Gm11675	0.00127522	-2.19778	17.16	34.59
Rps29	0.00075387	-2.19923	19.61	40.25
Ppp1r12b	9.01e-05	-2.20194	7.35	17.61
Rpl10-ps3	5.29e-13	-2.2044	58.33	86.16
& Atoh8	0.0165328	-2.21037	2.45	6.92
Tent5c	0.00604137	-2.21336	8.33	20.13
Bin1	0.00308317	-2.21344	15.2	30.82
& Tbx2	1.32e-26	-2.21387	15.69	44.03
Gm5124	0.00066172	-2.2149	1.96	6.29
Chrdl1	1.04e-08	-2.2182	7.35	15.09
Adgra2	0.0327514	-2.22274	5.39	12.58
Wdr89	0.00285573	-2.22371	16.18	32.7
Plekhm3	0.00276857	-2.22766	4.9	12.58
& Zfp524	0.00405093	-2.22811	3.92	15.72
Ogfod1	0.0214451	-2.23277	2.45	8.81
Ppp4r4	0.0266174	-2.23337	0.98	4.4
Pck2	9.59e-11	-2.23735	13.73	37.74
Gm5526	5.41e-06	-2.25329	30.88	55.35
Rgs3	2.72e-12	-2.25429	6.86	18.24
P4ha2	9.24e-21	-2.26507	9.8	23.27
Gm3226	0.00520288	-2.27174	27.94	44.03
Fbn1	1.66e-15	-2.27241	20.59	37.74
Samhd1	6.57e-05	-2.27345	11.76	30.19
Fap	1.17e-100	-2.28097	54.41	80.5
Gbe1	0.0367885	-2.28144	5.88	13.84
Zc3hav1	0.0200246	-2.28633	4.9	18.87
Mmut	0.00027401	-2.28899	5.39	19.5
mt-Nd3	8.34e-09	-2.29468	32.84	59.12
Gm13680	8.73e-05	-2.30195	15.69	36.48
Angpt1	7.43e-06	-2.30247	11.27	17.61
Rpl10a-ps4	0.044727	-2.3027	6.37	15.09
& Ebf3	1.7e-18	-2.32069	6.37	16.98
Trim56	0.0146331	-2.3244	6.37	16.35
Lcat	1.37e-38	-2.32484	8.33	30.19
Gm27761	0.0323179	-2.32567	0.49	1.89
Ptdss1	0.00495204	-2.32613	4.41	15.09
Gm5912	0.0413752	-2.32803	0	1.26
Dcun1d2	0.0431165	-2.32861	1.47	7.55
Gm10080	0.0193847	-2.33187	19.12	33.96
Gm6977	0.0330071	-2.34016	3.43	16.98
Slc24a3	1.7e-15	-2.34119	3.92	15.72
C1qtnf7	0.00022317	-2.3467	0.98	5.03
@^ Ptprq	0.00518833	-2.34754	3.43	1.26
Kank1	8.44e-10	-2.35603	7.84	22.01
Atp1a1	5.77e-24	-2.36549	42.16	81.13
Dapk1	4.32e-06	-2.37052	6.37	17.61
Faap20	0.00442895	-2.3749	7.84	20.75
Sorbs2	9.41e-53	-2.37861	13.24	47.17
Specc1	8.16e-13	-2.3806	16.18	46.54
Gm13341	4.17e-05	-2.38279	14.22	35.22
Lifr	5.61e-37	-2.38604	60.29	86.16
Eef1akmt3	1.74e-07	-2.38631	0.98	5.03
Gm17103	0.00987975	-2.38872	0	1.26
S100a1	2.52e-18	-2.3918	26.96	68.55
Hp	9.61e-19	-2.40926	6.86	22.64
Snd1	9.55e-07	-2.41397	15.69	33.33
Adarb1	1.01e-46	-2.41802	10.78	27.67
Gm38431	0.0223806	-2.42038	7.84	16.35
Csgalnact2	0.00187687	-2.42607	8.33	18.87
Gm6988	0.00179901	-2.42679	15.69	33.96
Tmem176b	4.52e-26	-2.43154	68.63	94.34
Gm37768	0.0426758	-2.43425	0	1.26
Ptprm	3.79e-09	-2.43467	6.37	20.13
& Tbx15	1.45e-08	-2.44012	1.47	3.77
& Id4	0.0272879	-2.45083	7.35	14.47
Gm15460	0.00041834	-2.45323	0.49	4.4
Zdhhc4	0.0495012	-2.45352	6.37	15.09
Clec14a	0.00231955	-2.45915	1.47	5.66
Ptgds	2.96e-24	-2.4622	21.57	69.18
Parp3	1.25e-07	-2.46375	3.92	18.87
Gm43809	0.00554355	-2.47443	6.86	15.09
Bst2	0.038025	-2.47506	11.27	22.01
Fyn	1.05e-08	-2.47652	19.61	39.62
& Smad9	0.00094741	-2.47943	4.41	9.43
Psme1	0.0007974	-2.48122	18.14	38.99
Chn1	3.52e-40	-2.4855	14.22	35.85
Pdgfd	1.07e-43	-2.48555	12.75	37.74
Sec61g	0.0200246	-2.49173	9.31	22.01
Nuak1	1.08e-07	-2.4978	5.39	15.72
Gm5512	0.0462878	-2.50461	1.96	8.18
Gm11362	0.0318211	-2.51702	5.88	16.98
Gpr108	0.00023449	-2.52198	12.25	28.93
Gfra1	2.04e-09	-2.52208	7.84	28.93
Macc1	8.91e-11	-2.52404	0.49	5.03
Limch1	1.44e-10	-2.5257	11.27	28.93
Gm6566	0.0415152	-2.52624	0	1.26
St3gal6	3.73e-15	-2.53474	20.1	53.46
Igfbp7	2.28e-09	-2.54325	14.71	27.04
Rpl22-ps1	0.00563811	-2.54874	8.33	22.64
Gm4705	2.25e-06	-2.54939	17.65	43.4
Rasgrp2	0.00029201	-2.5506	7.35	22.64
Gm15704	0.0441257	-2.56273	0	1.26
Il34	1.46e-10	-2.56548	2.45	11.32
Ror2	3.6e-07	-2.56966	3.43	9.43
& Zbtb16	8.9e-11	-2.57524	5.88	21.38
Exoc3l4	1.86e-12	-2.57711	1.96	8.18
Chrna1os	3.1e-15	-2.57723	3.43	12.58
Asb8	0.0480405	-2.58089	6.86	15.09
Ltbp2	1.77e-11	-2.58348	4.9	14.47
Gng11	5.26e-27	-2.59144	36.27	69.18
Gm43311	0.00070297	-2.60039	0.49	2.52
Slc4a1	0.0388812	-2.60235	2.45	10.06
Gm3511	3.53e-21	-2.60356	68.14	94.97
Adam12	4.78e-16	-2.60953	7.84	13.21
Steap4	0.0109315	-2.62589	2.45	5.66
Islr	2.17e-08	-2.62606	26.47	40.25
Rarres2	3.61e-06	-2.62695	10.78	25.16
Tgfbr3	0.00175687	-2.63444	9.31	20.13
Zfp862-ps	7.33e-14	-2.63653	5.39	15.72
Ccdc157	0.0223806	-2.63672	0.98	6.29
Abcc9	1.4e-47	-2.64516	11.76	38.36
Hspb2	7.03e-25	-2.6543	7.35	25.79
Gm40841	0.0483679	-2.65569	0.98	5.03
Gm45855	0.0142558	-2.65728	8.33	20.75
Gm6278	0.00524286	-2.65744	14.71	30.19
Cfh	1.96e-129	-2.6583	59.31	92.45
Nedd9	4.77e-11	-2.65858	14.22	37.74
D530037P16Rik	0.0125331	-2.66353	0	1.89
Anxa4	7.43e-06	-2.66818	8.33	21.38
F2	0.0442186	-2.66933	0	1.26
Plekhf1	0.0120989	-2.67363	1.96	9.43
Bend6	0.031315	-2.67522	0.49	3.14
Galnt7	0.004719	-2.67612	11.27	22.01
Gm12238	0.0288368	-2.68448	0	1.26
Rtraf-ps	0.00932122	-2.69081	5.88	15.09
Ccn2	1.49e-07	-2.69844	27.94	38.36
Rpl36-ps3	0.0217362	-2.70119	4.9	13.84
Kbtbd11	2.5e-32	-2.70395	4.41	25.16
Abca8a	5.1e-19	-2.70888	4.9	20.13
Gm7665	0.00277261	-2.72302	5.88	17.61
Adamts2	1.2e-36	-2.73363	13.24	39.62
Nqo2	0.00014479	-2.74371	6.86	18.24
Parp10	0.0351907	-2.7529	0.49	5.03
& Ltf	0.00287826	-2.75347	1.47	14.47
Wdr70	9.5e-16	-2.75416	17.65	43.4
Elane	0.00044782	-2.7592	4.41	17.61
Pappa	3.39e-113	-2.76005	6.37	21.38
Lyz2	7.62e-10	-2.76487	8.33	37.74
Sema3b	0.010878	-2.77678	2.45	8.18
Ddit4	1.93e-19	-2.77768	12.75	41.51
Tmem176a	1.11e-36	-2.77769	56.37	92.45
Wfdc18	0.0316348	-2.77922	0.98	8.18
Vcam1	0.03281	-2.77925	15.69	20.75
Pcdha11	7.99e-98	-2.78049	13.73	33.96
Clip2	0.0013216	-2.7818	3.92	11.32
Bglap	3.21e-38	-2.78656	69.12	74.84
Gm24655	0.00067375	-2.8082	0	1.89
Enpp3	0.00488554	-2.81031	0.98	4.4
Dlg5	4.35e-06	-2.81403	4.9	13.84
Fbln5	7.16e-21	-2.83036	10.78	25.79
Sgcd	1.05e-31	-2.83972	7.84	27.04
Papss2	8.19e-06	-2.86364	5.39	12.58
Myl9	0.00016243	-2.86764	14.22	23.27
Kcnt2	7.56e-10	-2.87883	1.96	5.03
Csf1	2.54e-16	-2.88482	13.73	30.82
Pygm	3e-10	-2.89972	2.94	13.21
Gm4798	0.0233774	-2.90354	0.49	1.89
4930523C07Rik	2.63e-07	-2.91423	6.86	30.19
H2-D1	1.77e-16	-2.91434	24.51	61.64
Gm7618	2.24e-08	-2.91905	12.75	42.14
Gm14036	0.0193353	-2.92114	2.94	13.21
Pmm2	0.0235992	-2.93508	6.37	16.98
Airn	1.55e-15	-2.93815	8.33	23.9
Aknad1	0.0072275	-2.94265	0.98	1.89
E130311K13Rik	0.0364674	-2.9494	3.43	8.81
Gm7553	0.0161413	-2.96593	0	1.26
Adcy9	0.00149302	-2.96943	3.43	10.06
Rpl17-ps5	0.04397	-2.98045	6.86	16.98
Atp5l	8.29e-05	-2.98282	8.33	28.3
Prss35	7.93e-193	-2.98382	23.53	52.2
Synpo	2.56e-10	-2.98507	2.94	10.69
N4bp2os	0.0224263	-2.99053	1.96	6.92
Arrdc4	5.56e-05	-3.00059	2.45	14.47
Gm18821	0.0221302	-3.00171	0	1.26
Gm9908	0.00091618	-3.00333	0	2.52
Gm7855	8.87e-05	-3.00479	0	1.89
Atp5md	9.7e-10	-3.012	20.59	54.09
Pwwp2b	9.57e-07	-3.02404	2.45	13.21
Fkbp15	0.0364674	-3.02501	5.39	14.47
Gm50008	0.0106619	-3.04234	0.49	3.14
9130017K11Rik	0.00534624	-3.04254	0	1.26
Pcdhac2	9.74e-92	-3.04465	10.78	25.16
Adipoq	1.1e-188	-3.08136	5.88	14.47
Gm7803	0.00189847	-3.08309	0	1.89
Prelp	0.0328029	-3.09059	4.41	11.95
Serp2	3.26e-17	-3.09499	4.41	15.09
Rps16	8.67e-05	-3.09901	6.37	23.9
Cxcl12	8.13e-08	-3.1028	18.14	25.79
Rps12-ps19	0.01314	-3.10287	3.43	13.84
Baiap2l2	1.32e-23	-3.12515	2.94	9.43
Rpl7-ps9	3.99e-09	-3.13914	11.76	41.51
Pip5k1c	0.00064836	-3.14269	3.43	14.47
& Zfp775	0.00127317	-3.1434	0.98	6.92
Retnlg	5.32e-07	-3.15347	4.41	27.67
Gm45717	1.9e-07	-3.15385	6.86	24.53
Hrc	5.48e-37	-3.15472	8.33	23.9
Gm37729	0.0168874	-3.17097	0	1.26
& Zbtb37	0.0288682	-3.17604	2.45	9.43
Gm4788	1.11e-146	-3.20069	9.8	30.82
9530013L04Rik	0.00112608	-3.21081	1.96	4.4
Bglap2	1.47e-67	-3.21379	65.2	73.58
Sumo2	0.0316158	-3.2144	7.84	19.5
Septin4	4.62e-16	-3.21573	6.86	28.3
& Sall2	0.0194199	-3.2405	0.98	6.92
Rapgef4	0.00013154	-3.24061	2.45	13.84
Gm10036	2.52e-05	-3.25192	18.63	40.25
Gstp1	0.00917962	-3.27139	6.37	18.87
Ccdc170	1.63e-48	-3.27478	1.47	9.43
& Mecom	2.17e-07	-3.28306	0.98	5.03
Fau	0.00023356	-3.29277	12.75	32.08
Gm4951	7.51e-14	-3.31468	1.47	9.43
Ccdc130	0.0212566	-3.31645	3.43	10.06
Frmd3	9.36e-08	-3.32003	0.98	9.43
Tmem219	0.0180131	-3.32269	5.39	16.35
Gm43435	0.0181711	-3.3392	0	1.26
Gm15417	0.00199145	-3.3471	2.94	13.84
Ano1	1.39e-112	-3.35209	13.24	40.25
Gm10602	0.0378086	-3.35223	1.96	5.66
Galnt5	0.00036484	-3.36144	1.47	3.14
Cbln2	0.0012252	-3.36532	0.49	1.89
Gm12892	9.61e-06	-3.3768	2.45	15.09
Kirrel	9.73e-49	-3.38165	12.25	43.4
Gm11764	0.00752921	-3.38696	0	1.26
Efcab5	0.00113801	-3.39004	0	1.89
2310081O03Rik	0.0176395	-3.42013	0	1.26
Gm27597	4.5e-07	-3.42093	16.18	41.51
Arhgap23	8.83e-07	-3.42524	3.43	16.98
& Foxf1	3.6e-34	-3.42618	0.98	6.92
2610300M13Rik	1.2e-07	-3.43828	0.49	2.52
Rspo2	2.02e-14	-3.44691	1.47	6.92
Prob1	0.0357738	-3.4567	0.49	3.14
Fign	7.24e-28	-3.45734	9.8	37.11
& Meis2	3.43e-06	-3.46325	1.96	10.69
Ackr4	2.8e-283	-3.48041	6.86	30.82
Fgf13	2.18e-78	-3.49116	5.39	27.67
Lca5l	0.00235493	-3.49383	2.45	6.92
& Zfp467	0.00113473	-3.5119	6.37	18.24
Gm43051	0.0120989	-3.53456	0	1.26
Wnt4	3.85e-44	-3.54528	6.86	30.19
Fam129a	0.0233296	-3.54537	1.96	9.43
Tmem140	0.0280234	-3.54889	2.45	10.06
& Zbtb25	0.0225259	-3.56495	1.96	8.18
Chst5	5.04e-05	-3.58038	1.47	6.29
Coro1a	0.0315702	-3.58859	1.96	11.95
Mt1	5.57e-21	-3.59249	37.75	73.58
Timp4	0.00854086	-3.59478	0.98	3.14
Camp	1.35e-13	-3.60167	8.33	45.91
Gpx3	9.03e-26	-3.62363	9.31	26.42
2700033N17Rik	0.00346704	-3.63795	0	1.89
Gm25745	0.00253145	-3.64641	6.37	16.35
Gm15551	0.04801	-3.65313	0.49	1.26
Ecm1	3.57e-11	-3.65412	2.94	13.84
Mmp17	0.00256906	-3.66024	0.98	2.52
@^ Kitl	7.06e-13	-3.66189	7.84	20.13
Adarb2	7.59e-10	-3.67032	0.98	5.66
Gm28039	0.0174553	-3.67697	0.49	1.89
Gm48996	1.41e-21	-3.68434	1.96	9.43
5730420D15Rik	0.00097372	-3.69027	0.98	5.66
Cct6b	0.0130033	-3.70268	0	1.89
Gm13056	0.00062615	-3.70949	0	1.89
Mir1903	0.0187214	-3.71207	0	1.89
Esm1	1.09e-179	-3.73001	4.41	15.09
Edem1	0.0146712	-3.7378	2.45	12.58
Fam107a	2.17e-05	-3.7453	3.43	12.58
Itga1	1.16e-14	-3.75714	7.35	20.13
Pvt1	0.00218653	-3.77232	0.98	5.03
Lpl	3.02e-17	-3.80146	9.8	18.87
Cidea	0.0280116	-3.815	0.49	3.14
Lrrc14b	0.0156775	-3.81588	0	1.26
Ptprj	0.00096599	-3.8236	6.86	16.98
Adgrg3	0.0158441	-3.82489	0.49	6.29
Gm6807	4.28e-09	-3.82649	14.22	43.4
Usp44	0.0141195	-3.82707	0	1.26
Gm42481	6.56e-06	-3.84283	0	1.89
Fst	3.88e-48	-3.8598	8.82	35.22
Akap17b	0.00029452	-3.86165	5.39	14.47
Rn7s1	0.0146712	-3.88126	2.94	10.06
Arhgap6	0.00110509	-3.89667	1.96	8.18
Tagln	3.07e-12	-3.90696	2.94	10.06
Gm6975	0.0412163	-3.92865	2.45	8.18
Ftl1-ps1	2.39e-11	-3.95071	22.55	56.6
Spry1	0.026767	-3.95217	3.92	10.06
Pla2g5	1.09e-09	-3.95938	0.98	10.06
Gm44414	2.59e-07	-4.00361	3.43	6.29
Fam160a1	0.00042116	-4.03467	1.96	6.92
1810034E14Rik	0.0359498	-4.07016	0	2.52
Mt2	7.11e-34	-4.09049	9.31	46.54
Ccl19-ps3	4.01e-14	-4.09194	2.45	21.38
1110018N20Rik	3.09e-10	-4.11849	0	3.77
H2-K1	4.23e-18	-4.12268	18.63	57.86
Gm10933	0.00201047	-4.13354	0	2.52
Lcn2	7.91e-12	-4.15664	3.43	32.7
Gm5455	0.0393168	-4.18816	0	2.52
Gm49942	0.0272703	-4.19479	0	1.26
Gm6755	0.00741686	-4.1953	3.92	9.43
Spaca1	0.00125114	-4.19785	0.98	5.03
Gm37728	0.0420297	-4.21084	0.49	5.66
S100a9	9.08e-53	-4.22896	20.59	83.02
Mipep	1.32e-13	-4.239	7.84	22.01
Rpl27a-ps4	3.74e-10	-4.24017	16.67	49.69
Gm20682	0.014273	-4.2569	0	2.52
Bvht	0.00291481	-4.26521	2.45	8.18
Dnaic1	0.0474779	-4.28052	0	2.52
Gdpd2	6.45e-54	-4.32086	3.92	11.95
Fzd4	5.62e-08	-4.32957	1.96	10.69
Gm44624	0.0187144	-4.33007	0	1.26
Lgals3bp	0.00038344	-4.33384	3.43	15.72
Olfml2a	4.33e-42	-4.36204	7.84	34.59
Gm29254	0.0174946	-4.37602	0	1.26
Gm18829	0.0219054	-4.3799	0	1.26
Cx3cl1	0.0271346	-4.42688	2.45	8.18
C530043K16Rik	4.97e-05	-4.44519	0.98	6.29
Gypa	0.0184987	-4.45687	1.47	10.06
Vps11	0.0330071	-4.47482	2.94	10.69
Gm15492	0.00025025	-4.47681	0	2.52
Rpl31-ps12	5.2e-07	-4.47971	4.41	26.42
Tg	8.59e-31	-4.48272	0.98	11.32
Mpo	0.0452755	-4.48501	0.49	7.55
Gm45713	0.00187687	-4.51396	0.98	6.92
Plekhh2	1.27e-07	-4.57399	4.9	15.09
Fbxw8	0.0189121	-4.57609	4.41	11.95
Prdx2-ps1	0.0315702	-4.57874	2.45	13.84
Ccl19	0.0332707	-4.64089	0.49	6.29
Mtarc1	1.93e-104	-4.6639	1.47	9.43
4930412M03Rik	0.0325495	-4.71869	0	1.26
Entpd3	2.44e-171	-4.72119	8.33	28.93
Dct	1.56e-21	-4.73178	4.9	45.91
Ngp	1.4e-18	-4.74712	6.37	47.8
Cnnm1	3.41e-05	-4.76818	0	1.89
Gm27867	0.0003351	-4.772	0.49	2.52
Kcnip3	0.00300408	-4.77512	0.98	5.03
Gm5380	1.83e-07	-4.78744	0.98	5.03
Podn	3.18e-30	-4.80335	1.47	8.18
Gm17229	0.00754277	-4.84318	0.49	3.77
Gm42479	0.00144987	-4.85202	0	1.89
Gm42480	0.00017176	-4.88521	0.49	3.14
1810059C17Rik	0.0004132	-4.90001	0	2.52
Wnt9a	0.0340602	-4.98743	0.49	3.77
C1ra	0.00014536	-5.03982	0.98	7.55
Ube2nl	0.0118818	-5.07395	0	2.52
Gm9670	0.0174177	-5.09205	0	1.89
Gm7299	4.32e-06	-5.09834	4.41	24.53
Gm4544	0.00021578	-5.13092	0	2.52
Ifitm6	0.0483679	-5.1621	0.49	8.18
Gm37334	0.0478548	-5.16892	0	1.89
Mir1192	0.00094908	-5.23041	0	3.77
Cd52	0.0231296	-5.25294	1.47	13.84
Gm21168	1.51e-32	-5.26196	0.49	7.55
Rpl5-ps1	1.93e-05	-5.28562	1.96	18.87
Shroom3	0.00057858	-5.28582	0.98	5.03
Gm48015	0.00218313	-5.3512	0.98	4.4
& Helt	0.0436366	-5.35997	0.49	3.14
H2-Q4	0.0265086	-5.37597	1.47	11.32
As3mt	0.00012923	-5.39776	2.94	15.72
Synm	0.00012526	-5.42675	1.96	8.18
Grem1	1.4e-127	-5.4288	4.41	16.98
Gm49356	0.0186911	-5.42927	5.88	25.16
Prr5l	3.76e-09	-5.47182	2.45	11.32
Gm38102	9.96e-05	-5.5385	0	2.52
Gm5854	0.0330071	-5.54598	0	3.77
S100a8	4.16e-57	-5.60811	14.71	77.99
Gm11474	0.027465	-5.62747	0	1.89
Stac3	2.47e-12	-5.64386	0.49	5.66
Adgrg6	0.00716557	-5.65493	0.49	7.55
& E430018J23Rik	0.0367885	-5.74342	0.98	5.03
Col8a1	0.00134897	-5.75447	3.43	13.21
Ggt5	0.00017803	-5.80872	0.49	5.66
Adamtsl3	0.00955767	-5.83925	0.98	5.03
Padi2	8.13e-08	-5.83929	1.96	15.09
Gm13431	6.4e-05	-5.84861	0	3.77
Rps15-ps2	3.18e-09	-5.87778	6.37	32.7
Ccdc3	5.61e-07	-6.01771	0.49	3.14
Ppef1	0	-6.01915	4.9	40.25
Tgtp1	0.00026846	-6.18995	0.49	3.77
& Rxra	0.00239837	-6.21199	1.96	9.43
4930540M05Rik	8.58e-05	-6.24412	0	2.52
Gm16477	0.00067016	-6.25398	1.47	14.47
Dusp27	6.35e-83	-6.29222	1.47	9.43
Gm49797	0.0222632	-6.3337	0.98	5.66
Asb4	0.00032517	-6.38218	0	2.52
Itga9	0.0032293	-6.46558	1.47	8.18
Wipf2	0.0222141	-6.52383	3.43	11.32
Gm10132	1.3e-10	-6.6343	2.94	28.93
Gm8444	0.00021358	-6.70146	0.98	3.77
Clec2d	0.0107458	-6.82855	2.45	13.21
Shb	0.00811777	-7.05238	0.98	6.92
& Gm14325	0.00151537	-7.0612	0.98	6.92
Gm12322	0.00018259	-7.14424	0	4.4
Nnmt	4.86e-23	-7.21174	0.98	11.95
& Etv5	0.0315452	-7.24545	0.49	6.29
Gm45250	0.00041423	-7.26472	0	3.77
Gm22613	0.00260842	-7.34406	0	1.26
Hotairm1	1.01e-05	-7.41374	0.49	3.77
Aoc3	0.0487846	-7.46515	0.49	3.14
Gm43059	0.00025825	-7.52648	0	1.89
Fmo1	8.74e-11	-7.56901	1.47	6.92
Gm16861	0.0355924	-7.62882	0	2.52
4930507D05Rik	5.67e-05	-7.64429	0	1.89
Gm18913	0.0442374	-7.70251	0	5.03
Appl2	0.0244739	-7.82206	2.94	13.21
Gpr176	3.59e-16	-7.84505	0	3.14
& Zfp763	0.00043855	-8.00428	0.49	6.29
Gm5921	0.00570613	-8.01787	2.94	15.09
Rasgrf2	1.41e-05	-8.18994	0	2.52
Gm45293	1.01e-05	-8.27967	0	1.89
Gm6129	0.00461061	-8.39968	0.49	5.66
Spon2	0.00019544	-8.56732	1.47	11.95
Prss34	0.0118923	-8.71265	0	3.77
Pak3	1.21e-14	-8.80853	1.96	15.72
Cxcl14	1.13e-23	-8.87143	2.45	13.21
Gm6978	0.0256326	-8.97681	0	1.89
AU021092	9.96e-09	-9.10901	0	5.03
Cyyr1	0.00158371	-9.11924	0	2.52
Gm5766	0.0200725	-9.32123	0	4.4
Gm37297	0.0143181	-9.69233	0	3.14
Itga3	0.00157241	-9.94119	0	3.77
B3gntl1	0.00032504	-10.0712	0.49	5.66
Syt6	1.05e-22	-10.0747	0.49	3.77
Gm13031	6.79e-24	-10.5683	0	6.29
Kcng1	0.0112372	-10.9717	0.49	3.14
Il1r1	7.39e-29	-11.1249	0.98	12.58
Slc26a6	0.00432445	-11.3044	0	3.14
Rps18-ps3	0.00041834	-11.6576	1.96	16.98
Lfng	0.029276	-12.1057	0.49	6.29
Ccn5	7.3e-81	-12.2727	1.47	9.43
Gm45555	0.00014059	-12.9226	0.49	5.66
Vpreb3	0.0401799	-13.9988	0.49	9.43
Gm24949	0.00039644	-14.2917	0.49	10.06
Mc5r	1.46e-21	-15.4055	0.49	6.29
Mill2	3.99e-06	-15.5749	0.49	6.92
Amy1	0.00032727	-15.6766	0	6.29
Gm49479	1.54e-05	-15.9114	0	2.52
Xdh	0.0233296	-16.8542	0	6.92
Gm20125	1.5e-09	-17.6195	0	4.4
Il7	2.08e-44	-18.9946	0	5.03
Comp	5.13e-36	-19.326	0.49	4.4
Wfdc21	0.0314658	-20.5176	0	7.55
Gm42939	8.47e-26	-20.652	0	5.66
Gm6402	7.03e-09	-20.8366	1.47	28.3
H2-Q7	0.00495652	-27.1741	0.49	7.55
Chil3	1.03e-06	-48.2522	0	20.13

## Sheet: Osteocytes
Gene name	FDR step up (P8 vs. P20)	Fold change (P8 vs. P20)	% exp. cells P8	% exp. cells P20
Xist	1.2676e-245	133.451	42.54	0.15
H19	0	95.455	45.11	0.29				Nomenclature
Ibsp	7.048e-93	64.498	16.42	1.16				@	deafness / key gene
Postn	0	54.9849	27.51	0				^	deafness gene
@ Tectb	2.7155e-122	30.1677	22.49	0.07				&	transcription factor
Ccnd1	0	24.4779	39.1	1.24
Gap43	1.20884e-87	23.1715	13.72	0.07
Mfap2	0	22.945	87.09	11.99
@^ Crym	0	21.9179	46.62	2.18
Crabp2	2.9788e-277	20.5474	28.07	1.31
Mpz	1.398e-304	19.1947	43.8	1.53
Cnih2	0	18.3035	20.99	0.22
Ppic	0	15.6229	85.59	8.79
Nrep	0	15.3521	76.69	5.45
Matn4	4.3902770803E-314	15.0217	31.33	2.33
Col9a1	0	12.5529	80.45	25.44
Zpld1	1.01875e-72	12.5373	4.32	0
Vsnl1	0	12.2109	18.98	0.51
Mfap4	0	12.1468	58.21	5.38
Hsd11b2	1.698e-109	11.9652	7.96	0
Col14a1	0	11.9272	46.93	6.76
Tmem200a	6.83223e-96	11.9077	10.03	0.07
Prelid2	5.6675e-125	11.6045	17.11	0.29
Vcan	1.1579e-183	11.5142	18.48	0.58
Otor	0	11.3681	82.89	8.14
Col6a3	6.6219e-204	11.1963	16.54	0.36
Sfrp2	0	11.0859	31.58	2.4
Fabp7	9.41822e-40	11.0425	13.1	0.36
Fn1	3.7138e-261	9.65625	43.11	3.56
Lgi2	1.1393e-136	9.47235	8.65	0.15
Chl1	3.2552e-281	9.28016	25.63	1.31
Plac9a	0	9.20911	65.41	8.14
Adamts9	6.8377e-219	9.2008	20.8	0.87
Cdh10	8.79385e-57	9.16373	8.27	0.44
Lrrc17	1.5208e-252	8.98571	13.16	0.44
& Sox11	1.2738e-233	8.91249	43.8	3.12
Gm9780	0	8.88487	55.83	5.6
Gm26384	0	8.66621	56.7	3.63
Cpz	0	8.63745	66.92	7.99
Col9a3	0	8.59228	70.3	17.01
Thbd	5.768e-237	8.57953	25.19	2.69
Plppr5	1.719e-170	8.56563	15.48	0.58
Dlk1	8.8484e-135	8.55004	8.4	0.36
Lypd2	4.11612e-92	8.47809	8.08	0.15
Hs6st2	9.3564e-87	8.46253	9.71	0.36
Gm7287	4.3571e-215	8.32642	40.04	2.33
Adamts19	1.33702e-45	8.25601	5.58	0
Spock3	5.59774e-93	8.12316	13.47	0.65
Cspg5	1.5812e-241	8.09461	30.14	1.67
C1ql1	2.7702e-126	8.05224	14.47	0.8
Gm42845	0	8.0268	75.63	8.36
Ccn3	1.0436e-154	7.98178	24.62	1.74
Gpr27	2.03633e-84	7.90089	15.6	0.65
Grin2a	5.10532e-91	7.86873	5.7	0
Tll2	1.40488e-93	7.86534	6.52	0
Tcerg1l	3.13039e-87	7.74892	5.01	0.29
Col1a1	1.0943e-150	7.67462	23.37	6.18
Chst2	3.5376e-301	7.60885	36.78	3.49
Srpx	0	7.51023	40.79	2.76
Col2a1	0	7.4443	87.84	22.31
Rac3	2.8809e-100	7.41712	22.62	1.31
Gcg	0	7.39544	26.44	9.52
Gm8292	0	7.38442	88.35	32.92
Igdcc4	5.1812e-115	7.36058	17.73	0.87
Cthrc1	0	7.34547	55.58	9.74
Cbln4	8.4656e-247	7.33289	7.02	0.22
Ppp1r14b	5.0378e-256	7.31143	66.79	7.78
Gm8129	9.2803e-247	7.2867	46.12	2.83
Ntng1	4.26766e-67	7.25874	13.66	0.87
Insyn1	1.6243e-149	7.0841	18.17	1.02
Kctd16	5.8393e-167	7.04766	14.54	0.87
Pcsk2	2.9403e-188	6.98046	17.11	1.02
Ttc6	1.99908e-84	6.92267	4.82	0
Gm7434	1.56345e-42	6.90251	11.47	0.44
Rps8-ps5	1.9401e-156	6.82435	34.4	2.47
Ly6h	2.98861e-24	6.72781	5.01	0
Gpc5	4.49612e-90	6.68295	6.52	0.22
Fscn1	0	6.68268	62.97	6.25
Susd4	2.9861e-155	6.60942	16.17	0.94
Basp1	0	6.56543	85.15	19.55
Has1	3.53766e-74	6.53657	10.71	1.24
Mdk	0	6.49244	90.54	45.71
Megf6	1.47957e-58	6.48319	9.34	0.44
Gm48088	2.2244009851117E-311	6.47441	70.99	8.07
AI593442	1.987e-182	6.45302	24.62	2.25
Ccl7	3.8965e-248	6.39672	41.79	6.4
Gm15536	0	6.39665	87.91	21
Rpsa-ps7	0	6.3522	70.11	8.07
Col16a1	3.597e-205	6.34416	31.08	2.11
Fbn2	0	6.33227	68.11	10.03
Rpl36a-ps1	2.5933e-305	6.30548	52.51	4.65
Gm9104	1.6678e-305	6.27858	58.65	5.23
Rpl15-ps3	0	6.27363	66.23	6.76
Fras1	6.09168e-40	6.24754	6.08	0.15
Ncam1	1.40879e-98	6.24514	27.82	3.34
Tmem119	1.09575e-47	6.19607	11.4	0.58
Ppp1r14c	7.87154e-34	6.15103	8.96	0.58
Gm10443	0	6.10508	82.64	13.81
Uqcrh-ps2	5.7773e-64	6.09043	18.11	1.24
Nell1	5.82389e-45	6.06563	4.7	0
Tsix	4.82024e-21	6.06256	4.76	0
Gm26377	0	6.06163	93.8	58.14
Palld	1.02146e-60	6.02688	12.03	0.58
Gm16072	1.55905e-73	5.98501	13.53	0.87
Vstm2a	8.51944e-43	5.95409	5.14	0.07
Rpl30-ps1	2.1228e-212	5.94195	47.06	4
Rps11-ps4	8.4298e-20	5.91977	4.89	0
Vim	1.8682e-301	5.90968	79.95	25.07
Col3a1	0	5.86409	87.91	46.51
Cdh6	6.912268E-317	5.86022	41.6	5.74
Kcne1l	1.19537e-56	5.81729	5.33	0.22
Mex3b	3.2221e-202	5.81036	29.64	2.25
Gm14336	2.49574e-52	5.78586	11.34	0.36
Opcml	9.7215e-43	5.73964	12.41	1.09
Gm266	7.00927e-51	5.72116	7.21	0.29
Mir703	0	5.70905	72.62	9.74
Gdf10	0	5.70008	45.74	5.96
Mdk-ps1	2.90352e-77	5.65162	11.4	0.51
& Scx	5.8031e-111	5.6271	15.98	1.45
Tmeff1	1.09554e-65	5.62508	16.1	1.09
Lbhd2	1.82583e-82	5.60421	3.88	0
Wif1	3.74071e-44	5.59029	12.22	1.02
Gm13413	6.08977e-47	5.57255	12.22	0.58
Nkain4	2.38879e-20	5.5678	7.08	0.29
Dbn1	3.5104e-235	5.47311	33.71	2.62
Marcksl1	0	5.46874	86.22	20.35
Tcea3	0	5.45231	53.2	6.54
Gm12599	4.4835e-93	5.42222	19.92	1.24
Mia	2.6496e-102	5.39769	28.32	2.62
Tmem100	1.34636e-59	5.39338	14.66	1.09
Gask1a	8.85227e-40	5.3852	6.14	0.15
Rpl37	0	5.37467	88.97	26.09
Pthlh	1.06769e-42	5.35626	7.89	0.58
Cpne5	6.79103e-21	5.3561	4.64	0.07
Gm4786	0	5.35597	86.34	21.88
Gm8451	0	5.31295	84.52	19.48
Cish	1.40762e-77	5.28359	18.67	1.6
Lmntd1	6.59917e-74	5.28187	10.84	0.87
Gm6286	1.42348e-37	5.26711	8.96	0.36
Gm28911	0	5.26576	86.65	22.31
Fstl1	0	5.26326	88.72	32.41
Rpl27-ps1	0	5.24267	86.03	19.69
Adgrb2	1.54668e-76	5.23959	9.65	0.51
Sorcs1	2.4845e-29	5.22233	6.52	0.22
Rpl32-ps	2.3616e-249	5.22137	60.46	6.9
Grid2	1.8367e-132	5.22002	22.87	1.45
Tnfaip6	3.3779e-149	5.1921	38.6	8.72
Krt1	1.31087e-50	5.18983	4.57	0.07
Olfm2	2.49236e-06	5.18951	3.32	0.07
Rps15a-ps6	0	5.17529	85.53	18.9
Ncald	4.38293e-17	5.11987	7.58	0.65
& Nr4a2	1.4549e-191	5.10687	42.04	7.41
Dclk1	4.0893e-226	5.09762	45.18	4.58
Hpca	0	5.07335	24.56	3.71
Proca1	7.8474e-205	5.05046	19.3	1.74
Gm37108	0	5.04281	83.02	16.79
Sdk1	6.89665e-12	5.03287	5.33	0.15
Gabra4	1.22269e-39	5.02454	4.82	0.07
Dok5	4.5067e-128	5.01388	10.71	0.65
Rpl19-ps9	3.03302e-62	4.94409	16.04	1.24
Xkr4	9.29223e-24	4.94261	3.2	0
Mir678	3.27686e-72	4.9409	15.23	1.24
Lrrn2	1.51293e-73	4.93624	8.65	0.36
Ccl4	3.52384e-83	4.91702	30.14	2.91
Rps2	2.5916e-283	4.90074	92.36	55.09
Dync1i1	6.3591e-219	4.89777	19.49	2.03
Rnf165	1.81541e-69	4.88818	10.15	0.65
Rps15a-ps3	3.917159065613E-311	4.88101	79.7	15.26
Ccn4	8.9063e-301	4.88003	45.36	7.41
Gm50403	1.8821e-90	4.86887	8.27	0.44
Maged2	0	4.85707	88.03	32.56
Angptl1	2.46794e-82	4.85511	12.03	1.38
Gm8101	8.19062e-27	4.84055	4.7	0.15
Gm12341	5.71068e-32	4.82101	9.65	0.51
Ctxn1	2.62763e-78	4.79541	17.42	1.31
Gm13889	2.7244e-106	4.79024	18.98	3.27
Gm9703	1.68476e-94	4.78918	27.82	2.47
Gm48909	1.9581e-137	4.787	41.17	4
Fbn1	0	4.78627	39.29	5.23
Nes	1.9323e-187	4.77348	36.28	5.96
Gm15148	2.4415e-138	4.75187	41.35	4.36
Phex	0	4.7342	61.84	9.67
Ramp3	1.3168e-162	4.72225	20.74	1.74
Pycr1	4.48329e-43	4.71013	10.53	0.73
& Dlx5	5.07093e-35	4.70209	6.02	0.58
Vash2	3.66153e-34	4.69497	5.01	0.15
Galnt16	1.57359e-19	4.68969	3.63	0
Rps15a-ps7	0	4.67559	86.84	26.53
Dctd	2.19257e-44	4.66575	7.71	0.22
Podxl2	0	4.66065	59.9	7.41
Gm7867	6.54287e-63	4.65536	20.61	1.74
Igf2bp2	2.21155e-23	4.6519	9.21	0.65
Mest	0	4.623	34.59	4.14
Tmsb15l	2.52509e-17	4.6221	25.88	7.41
Dkk2	9.70607e-36	4.6058	4.01	0.07
Bmper	1.27616e-59	4.59342	7.64	0.73
Rps7	9.914e-303	4.57343	94.55	60.83
Trabd2b	7.194e-115	4.55528	22.37	2.18
Nog	8.53305e-19	4.5524	4.45	0.15
Ccl11	9.6062e-297	4.52988	30.33	6.25
Gm7380	9.6442e-255	4.52896	61.59	8.28
Mir684-1	7.33951e-44	4.52143	8.15	0.36
Ptn	1.05e-266	4.49985	96.68	81.76
Gm45441	3.94755e-37	4.49286	3.57	0.07
Mmp16	0	4.48394	38.53	4.07
Rps18-ps5	0	4.48137	88.78	30.31
Eva1a	2.20885e-32	4.48017	11.22	1.02
Lgr6	1.64031e-21	4.4728	5.01	0.15
H1f10	3.4789e-247	4.46542	47.37	6.1
Gm14513	2.1738e-24	4.45947	8.27	0.51
Akap6	9.41384e-27	4.45371	4.57	0.22
Mgat4c	7.8607e-142	4.45298	9.34	0.65
Cplx2	9.19043e-65	4.44399	21.43	2.47
Gm33312	5.01419e-30	4.44352	6.45	0.44
Adamts2	6.8039e-177	4.41924	25.94	2.69
Rps26	3.5596e-247	4.41427	91.48	57.34
Robo2	2.0434e-287	4.41329	37.16	5.23
Tac1	0.00789911	4.40537	0.56	0
Pcsk2os1	3.23733e-38	4.39977	4.82	0.07
Col5a2	0	4.39862	65.29	15.7
Ano1	2.09077e-12	4.3912	3.63	0.07
Ntn1	1.61014e-45	4.38218	5.51	0.29
Kcnb1	2.09011e-20	4.35507	4.2	0.15
Rpl13-ps3	1.0927e-228	4.34879	94.11	65.62
Fmo1	4.5083e-36	4.33822	4.64	0.22
Wfdc1	9.3603e-211	4.32985	20.43	1.67
Rps28	2.963e-231	4.32225	61.78	10.03
Nlgn3	7.19036e-25	4.31023	6.64	0.58
Lrfn4	1.73651e-19	4.30652	5.83	0.36
Traf1	1.20541e-14	4.29659	6.27	0.73
Gm13196	5.1529e-156	4.29282	47.68	5.52
Gm6252	4.33874e-73	4.28564	25.81	2.91
Gm13039	4.62677e-15	4.27765	3.82	0.07
Dpysl3	0	4.27484	58.15	9.23
Col26a1	0	4.27339	62.59	10.39
@^ Actg1	1.8918e-276	4.26361	75.88	17.88
Gm6104	8.29263e-18	4.25433	10.65	0.94
Rps4x-ps	1.1775e-197	4.25408	59.15	9.23
& Nr4a1	0	4.24905	81.39	27.76
Rrad	6.20205e-34	4.23792	14.85	3.27
Gm7285	0	4.23646	85.46	23.33
Gm4866	5.79282e-22	4.2353	2.94	0
Gm9354	1.6455e-125	4.21444	38.35	4.65
Lhfpl2	3.0866e-116	4.21049	30.58	3.34
Mir675	1.1082e-36	4.20719	3.45	0
Serf1	0	4.17891	58.08	7.63
Lgals1	1.2517e-247	4.16274	79.51	24.85
Shisa3	5.6721e-30	4.14917	3.7	0.15
Reep1	7.35771e-10	4.14031	3.7	0.15
Gm13532	6.8594e-302	4.1401	91.98	46.08
Rpl32l	8.3871e-194	4.13139	53.95	7.7
Sync	7.79313e-31	4.12475	2.63	0
Gm7808	2.39890036815E-311	4.105	87.59	27.25
Ralyl	2.2526e-297	4.10322	23.75	2.91
A330076H08Rik	7.28663e-15	4.10017	3.63	0.07
Mllt11	9.4972e-128	4.09508	25.19	2.54
Fgf18	3.91796e-44	4.0914	8.9	1.09
Nrk	7.40763e-39	4.08986	3.32	0.07
Sptssb	0.000191696	4.08903	2.38	0
Ephx4	2.73552e-30	4.08627	4.7	0.29
Dynlt1a	2.6656e-219	4.06	63.6	10.9
Eln	2.51942e-76	4.03505	15.04	1.74
Cd276	3.56827e-74	4.0317	12.03	1.02
Bcl11b	1.52418e-11	4.01119	2.88	0.07
Gm1673	2.1595e-229	4.0079	50.56	7.7
Hrc	7.43843e-47	4.00391	7.71	0.65
Bzw2	5.7323e-107	4.00213	37.53	4.65
Srsf12	1.72286e-61	4.00166	7.39	0.51
Tspan18	1.5229e-183	4.00059	27.19	2.83
Gm6681	1.6408e-202	4.00058	55.58	7.99
Capn6	1.60418e-38	3.99924	8.4	0.65
Rps8-ps1	0	3.99672	84.21	23.11
Gm9238	5.6004e-183	3.99611	38.91	4.22
Mme	0	3.99531	63.91	17.15
Prss23	5.33448e-16	3.97931	7.52	1.31
Gm49337	3.32906e-17	3.97899	5.26	0.36
Rpl39-ps	7.3157e-280	3.9785	83.21	23.76
Rpl21-ps11	1.36781E-318	3.97535	84.21	20.64
Gpr45	2.73225e-25	3.97236	5.76	0.29
Nutf2-ps1	4.0363e-105	3.97016	36.09	4.22
Dusp14	7.37069e-12	3.96478	3.7	0.22
Pdia5	1.3582e-130	3.9426	19.42	1.89
Plac9b	1.1905e-101	3.94053	6.7	0.36
& Zbtb8a	3.46919e-32	3.94001	7.89	0.73
Gm8317	1.88332e-17	3.93793	4.26	0.15
Gm11966	9.1896e-275	3.93253	66.85	10.83
Gm5239	6.36217e-10	3.92839	6.02	0.44
Gm15706	5.18952e-20	3.91442	6.14	0.51
Lrrc55	2.03053e-11	3.90563	2.44	0.07
Thbs3	4.3716e-54	3.90492	8.27	0.65
Rpl15	4.6368e-139	3.90065	43.61	6.18
Riiad1	5.6393e-114	3.89454	15.41	2.11
Gm10224	6.18591e-96	3.8886	30.14	3.34
Dact3	8.6601e-176	3.88349	26.63	3.05
Clec2l	4.9296e-126	3.87941	15.16	1.38
Gria1	1.18678e-28	3.87722	2.88	0.15
Spon2	1.3487e-115	3.87497	22.68	2.83
Rps2-ps7	1.41593e-12	3.87055	2.94	0.15
Gm10237	6.0675e-275	3.87025	73.37	13.37
Apex1	3.56917e-96	3.85767	35.03	4.51
Gm12337	1.6357e-123	3.85143	36.09	4.29
Rpl35a-ps2	4.9675e-287	3.84482	81.7	19.99
Col6a1	0	3.84258	53.57	10.61
Zdbf2	2.82225e-87	3.83972	14.16	1.31
Ttyh2	1.58053e-43	3.82877	12.28	1.31
Rpsa-ps12	9.5632e-176	3.80158	53.57	7.7
Frat2	9.00055e-97	3.7927	37.22	6.69
Gxylt2	3.8745e-253	3.79027	37.28	6.1
Rpl38-ps2	8.3302e-290	3.78761	88.85	34.3
Lingo1	8.961e-162	3.78526	23.93	2.4
& Foxs1	5.94792e-66	3.78014	3.76	0.15
Rps13-ps5	1.9767e-140	3.77864	48.5	6.83
Gm7004	1.17951e-20	3.77754	6.83	0.58
Chst1	1.3114e-117	3.77526	25.5	4
Fam228b	9.66766e-33	3.76997	7.21	0.36
Col6a2	0	3.76716	38.53	5.52
Gm15790	8.09837e-23	3.76714	5.95	0.51
Col4a1	0	3.75933	60.96	27.03
Gm8420	1.9043e-12	3.75611	3.01	0.07
B4galt2	8.6875e-126	3.75076	19.99	2.18
& Smarca1	4.0716e-187	3.74742	28.7	3.63
Tmsb10	8.7304e-302	3.74649	88.78	44.33
Abhd11os	5.96499e-48	3.72931	8.58	0.87
Gm20568	1.43005e-48	3.72924	16.85	1.96
Rgs17	1.25256e-46	3.72367	6.27	0.58
Sulf2	2.4887e-121	3.70177	25.56	4.07
Ngf	6.2309e-288	3.69939	11.97	1.31
Gm5292	5.59655e-15	3.69681	4.82	0.29
Thbs2	1.2191e-145	3.68677	16.42	1.67
Gm13436	1.358e-223	3.65372	94.99	67.81
Efna4	3.81974e-76	3.64644	14.72	1.6
Metrnl	1.1601e-101	3.64344	31.2	4.72
Gm46542	2.82117e-61	3.62943	22.24	2.47
Gm10362	2.6172e-179	3.62865	55.51	8.65
Cpe	0	3.61812	64.54	12.35
Necab2	3.84409e-14	3.6158	2.38	0
Gm5805	8.4893e-271	3.61442	86.84	31.4
Gm13215	9.7894e-127	3.60823	34.96	4.14
Gm6724	6.56156e-09	3.60756	3.95	0.22
C1qtnf2	0	3.59576	35.34	7.27
Fbln5	5.332e-46	3.5954	12.97	2.11
Gm7384	2.0382e-224	3.59105	67.61	12.43
Spry2	4.1394e-129	3.5906	30.7	4.51
Rcn1	0	3.57004	72.62	15.33
@^ Tnc	0.0039057	3.56472	2.07	0
Il1rapl1	6.03602e-06	3.56188	2.26	0.07
Fnbp1l	5.3336e-210	3.55736	46.18	6.1
Tmem132a	1.4871e-56	3.5552	13.72	1.6
Rps3a3	1.8781e-243	3.54896	89.54	48.62
& Hmgb3	5.79519e-33	3.54889	20.8	2.54
Mir692-2	1.65046e-08	3.53835	2.76	0.07
Egflam	1.58477e-28	3.53827	7.77	0.73
Tpm2	0	3.53811	44.36	7.63
Ccl12	1.80095e-17	3.5342	7.58	0.51
Gm37363	3.73197e-34	3.5294	3.82	0.29
Pabpc4l	2.23542e-87	3.52131	13.35	1.31
Rpl31-ps11	2.1742e-113	3.51999	39.66	5.96
Rplp0	1.7337e-160	3.51624	96.87	86.56
Gm17669	1.70884e-42	3.50834	21.8	2.83
Gm5687	7.32724e-41	3.50545	12.97	1.45
Gm11893	4.27246e-16	3.50287	3.01	0.15
Nudt11	3.53265e-44	3.49519	8.83	0.94
Lrrtm1	3.67072e-05	3.495	2.19	0
Gm19938	4.73142e-15	3.49087	2.44	0.07
Wasf1	1.29275e-17	3.48792	7.33	0.65
Cd248	9.6124e-201	3.48408	17.79	1.82
Kctd12	2.11079002486E-313	3.47996	89.91	49.35
Egfl7	1.09283e-10	3.47989	7.33	0.87
Lmo1	2.40225e-54	3.47829	20.74	3.71
Gm10268	8.45416e-13	3.47739	5.2	0.29
Magohb	3.33322e-96	3.47048	29.89	3.85
& Prrx2	1.2496e-296	3.47004	44.11	7.99
& Sp7	3.15e-125	3.46904	13.1	1.09
Pf4	8.44179e-47	3.46429	14.1	0.8
Nipal2	3.97807e-15	3.4632	5.7	0.51
Zfp428	6.1962e-111	3.46226	27.44	3.2
C030017B01Rik	8.60824e-21	3.45773	2.57	0.22
Tnfrsf10b	3.70994e-11	3.44615	2.82	0.07
& Fli1	1.88873e-58	3.4445	25.38	3.56
Tgfb3	2.0559e-146	3.44374	22.06	2.83
@ Epha4	3.9604e-131	3.44269	27.32	3.42
Gm2115	6.75123e-08	3.44265	2.51	0.15
& Creb5	1.33927e-60	3.43831	22.31	3.71
Rpl35a-ps4	2.69003e-52	3.43815	13.1	1.31
Traf4	5.1071e-276	3.43778	59.84	11.77
Nppc	1.22545e-25	3.43629	6.83	0.8
St8sia2	5.05063e-22	3.43527	4.2	0.29
Crtap	0	3.43433	62.22	10.9
Ltbp2	8.39231e-08	3.43369	2.88	0.29
Casq1	8.44919e-26	3.42686	4.7	0.29
Col4a2	0	3.42629	57.96	18.31
Cdh11	0	3.41031	69.67	16.21
Gbp8	3.81189e-48	3.40792	8.27	0.73
Tagln	8.13075e-14	3.4031	3.51	0.44
Myl6b	4.17813e-11	3.39901	2.69	0.07
Gm12005	1.16381e-28	3.39566	10.71	1.24
Gm10051	3.64235e-30	3.3881	11.09	1.02
Gm46546	3.86964e-48	3.38622	11.34	1.09
Fsd1	7.32013e-11	3.38322	2.63	0.07
Gm50364	4.42577e-68	3.38285	30.2	10.61
Mlf1	1.32811e-18	3.36982	7.58	1.16
Cks1b	2.4369e-148	3.36736	51.13	8.21
& Tgif1	2.13817e-70	3.36306	30.2	4.72
Bok	2.15555e-06	3.36278	2.44	0.07
Calml4	5.3381e-160	3.36094	30.01	4.65
Gm43712	6.9784e-178	3.35896	56.02	9.52
Prss35	1.05666e-72	3.35301	10.4	1.67
@& Foxd3	0.000451757	3.35121	2.01	0
Igf2	0	3.34912	74.37	28.56
Gm14648	7.65994e-09	3.34176	2.32	0.07
Bfsp1	3.45681e-11	3.32951	2.13	0
Ndn	4.9314e-248	3.32778	47.43	7.92
Lxn	9.14854e-59	3.32081	26	3.63
Nid2	4.21919e-37	3.311	10.28	1.16
Rpl28-ps3	8.6649e-215	3.30431	67.11	13.15
Gucy1a1	1.912e-213	3.29589	26.75	4.51
Panx1	6.08142e-29	3.28962	11.34	1.31
Efna2	6.6039e-204	3.28625	32.08	4.43
C1qtnf6	2.002e-208	3.28156	34.27	5.09
Col9a2	0	3.27738	84.65	52.69
Gm47275	8.94535e-47	3.27553	12.59	1.09
C430049B03Rik	9.6e-161	3.27508	29.01	4.8
Ccl3	8.92656e-32	3.2703	15.04	1.74
Gm10131	6.911e-248	3.2674	80.01	21.73
Pipox	1.40413e-14	3.26714	4.82	0.36
Rps2-ps10	4.43069e-16	3.26556	3.38	0.22
Ckap4	0	3.26366	77.69	22.02
Mex3a	4.3745e-117	3.26133	22.49	2.33
& Tgif2	2.60191e-54	3.2593	16.17	2.03
Trh	0.000907042	3.25434	0.63	0
Bend5	5.0916e-106	3.25133	26.32	4.14
Rpsa-ps10	1.1755e-236	3.2501	93.11	53.63
Aldh1a3	1.18338e-69	3.24915	9.65	1.09
Tes	1.00827e-17	3.24855	14.47	2.18
Gm4880	3.03038e-14	3.24605	3.26	0.15
Gm6974	1.55951e-30	3.24585	10.71	1.02
& Foxl1	2.79379e-49	3.24163	3.57	0.22
Ptprz1	1.61583e-05	3.24088	3.45	0.58
Kif26b	1.82032e-23	3.23983	3.13	0.22
& Lef1	1.0763e-184	3.23973	49.19	13.37
Gm2534	2.19271e-44	3.2395	15.73	1.67
Gm44878	6.03179e-22	3.23741	3.51	0.15
Grp	9.25409e-09	3.23455	1.44	0
Sphk1	2.12075e-23	3.23321	8.08	0.73
Rpl21-ps8	2.0563e-229	3.23246	93.67	59.01
& Klf16	4.48995e-27	3.2289	10.34	1.09
Car11	0	3.22432	60.84	13.01
Gsg1l	1.91141e-12	3.22353	1.57	0
Olfml2b	2.22587e-27	3.22338	8.83	1.09
Hspb11	1.1897e-109	3.2223	31.33	4.51
Gm5869	1.41895e-59	3.22125	15.85	1.74
Tmem229a	1.25776e-57	3.22024	11.22	1.16
Rpl9-ps6	3.3144e-261	3.21557	84.15	26.45
Lama4	2.19323e-92	3.21237	24.12	3.34
Il6	1.22995e-14	3.20981	3.51	0.58
Arhgdig	2.42907e-06	3.20764	2.63	0.07
Rpl17-ps3	5.8345e-271	3.19799	91.79	43.24
Gm8234	6.81593e-53	3.19709	6.83	0.73
Gm5047	7.38288e-58	3.19464	21.87	2.83
Gm12013	6.2552e-176	3.19335	60.84	11.48
Rps6-ps1	8.0733e-242	3.18863	83.02	25.94
Gm20442	3.89051e-90	3.18702	5.01	0.44
Rpl18-ps1	2.0678e-233	3.18595	78.57	22.24
Gm6035	4.99872e-13	3.18344	4.39	0.22
& Batf3	5.5236e-110	3.18225	15.23	1.53
Gm5564	6.46167e-55	3.17723	16.48	2.18
Rps13	1.8519e-212	3.17357	68.11	13.74
Kras	4.3921e-164	3.17186	64.91	14.97
Prr7	1.34927e-58	3.1707	17.92	2.25
Lmnb1	5.90478e-34	3.16125	26	5.45
Mnd1-ps	5.7366e-06	3.15792	2.76	0.07
Runx2os1	2.37093e-23	3.15321	3.13	0.15
Plcb1	3.41048e-09	3.14992	3.7	0.22
Snx7	4.9155e-234	3.1473	36.22	5.23
Gm7482	5.02359e-16	3.14416	4.7	0.36
Rpl35a-ps5	2.08181e-28	3.14211	9.27	0.94
Cdh13	2.2818e-27	3.14177	6.7	0.94
Ptprv	6.05133e-12	3.14139	1	0
Rpl6	3.7176e-237	3.13861	85.78	33.21
Gm4332	2.462e-125	3.13825	97.49	88.3
Gm10638	5.1687e-51	3.13822	15.1	2.18
2410018L13Rik	7.01043e-18	3.13751	3.32	0.07
Ly6c1	1.95841e-06	3.13699	2.26	0.22
Gjc1	1.1266e-307	3.1339	42.73	5.74
Rcan1	6.53631e-91	3.13387	25.69	4.58
Efnb3	3.01853e-83	3.12788	13.53	1.53
Cacna1g	1.47442e-34	3.12627	9.15	0.87
Alyref	5.6764e-158	3.12166	61.34	12.57
Tpbg	2.3176e-169	3.11708	30.2	4.8
Lingo2	1.63223e-23	3.10831	2.38	0.07
Pde9a	9.98178e-55	3.10756	6.08	0.65
Gm13470	6.90356e-13	3.10707	3.2	0.29
Cd34	5.21803e-49	3.10689	10.84	1.53
Oaz1	7.084e-237	3.10403	84.77	30.16
Gm8494	3.12596e-97	3.10033	37.91	5.74
Gm32256	9.22156e-32	3.09633	9.77	1.09
Gm43672	9.59369e-08	3.09165	4.95	0.8
Iyd	4.9937e-27	3.08802	6.08	1.38
Khdrbs2	2.08939e-12	3.08249	2.32	0.07
Gm7600	6.654e-259	3.08052	83.77	25.65
Gm13092	8.2656e-159	3.08006	53.01	8.65
Cox5b-ps	9.342e-180	3.07574	71.49	16.64
Gm44080	1.17775e-06	3.07304	2.82	0.22
Cdhr4	1.47648e-20	3.06673	3.76	0.15
Gm43426	5.43433e-06	3.06635	1.63	0.15
Nit2	1.6775e-122	3.06277	33.4	4.87
Gm2367	9.89139e-10	3.06235	2.44	0.07
Ms4a7	2.08435e-06	3.05922	3.32	0.22
Grb10	1.0784e-148	3.05892	33.77	4.87
Myl2	1.55368e-07	3.05803	2.51	0.15
Gm2027	5.25639e-17	3.05485	6.02	0.73
Tmem132c	3.09018e-40	3.05112	8.77	0.8
Pcdh7	3.61421e-19	3.05001	9.65	1.16
Plppr4	0	3.04857	46.24	15.62
Il13ra1	1.8295e-07	3.04843	4.07	0.22
Gm14539	4.6878e-193	3.04656	67.48	14.39
Col5a1	1.4141e-166	3.04603	32.96	5.31
Gm9616	1.1422e-162	3.04595	92.23	66.5
Gm26903	6.88217e-21	3.04455	1.88	0
Gm8849	2.63395e-34	3.04308	13.53	1.82
Gm16409	2.00164e-15	3.03723	6.52	0.8
C1ql2	6.826e-139	3.03588	14.47	2.83
Cdh8	2.31205e-27	3.03453	2.44	0.07
Ednrb	1.43746e-28	3.03388	15.6	2.91
Ctsk	0	3.0337	66.1	17.88
Lrrc4b	5.48794e-52	3.03301	12.34	1.31
& Klf2	2.0698e-246	3.03116	87.34	44.19
Gm7565	8.93651e-27	3.03057	7.02	0.51
Gm11539	3.73e-241	3.02915	86.72	34.96
Dcc	1.36445e-20	3.02727	4.57	0.51
Rps11-ps1	1.673e-234	3.02704	73.93	16.06
Rps12-ps2	4.89599e-12	3.02641	2.13	0
Pllp	1.21732e-08	3.02494	6.27	1.24
Trim13	0.000212801	3.02376	3.26	0.36
Gm8805	5.95086e-18	3.02092	5.95	0.58
Ccl24	0.00085066	3.01967	1.94	0
Gm20784	4.80298e-56	3.01601	15.04	1.45
Csrp2	7.01604e-85	3.01441	42.86	12.5
Col13a1	1.08762e-53	3.01433	16.54	2.4
Cldn19	0.000319866	3.0119	2.38	0.15
Mfap5	1.70932e-24	3.01102	5.76	1.24
Gm5425	6.9411e-238	3.00768	83.15	31.98
Rps24-ps3	8.364e-254	3.00591	82.08	22.75
Rps11-ps2	1.5369e-176	3.00415	65.23	14.1
Gm48933	1.15517e-09	2.99944	1.94	0.07
Commd1b	6.00713e-37	2.99264	48.31	24.49
Gm5641	5.677e-74	2.99247	33.4	5.01
& Plscr1	6.68905e-18	2.98635	9.84	1.74
Tafa1	6.10275e-05	2.97498	1.69	0
Sfrp1	2.77033e-32	2.97412	11.53	1.38
Mir682	1.5353e-183	2.97082	81.89	23.4
Gm10610	3.34369e-23	2.97049	1.69	0
Gm11451	1.84533e-24	2.96771	10.78	1.24
Phlda1	3.04137e-96	2.96769	66.85	38.08
Hmcn1	5.8324e-168	2.96678	35.78	6.83
Gm16585	3.54722e-18	2.96213	5.51	0.51
Emid1	6.55494e-20	2.96132	11.84	1.6
Rpl37a	4.19e-238	2.96061	88.35	36.63
Gm13623	1.5231e-240	2.96025	89.54	39.1
Kcng2	1.63405e-25	2.95952	3.57	0.22
& Snai2	5.84529e-57	2.95877	11.34	1.45
& Sox4	2.261e-250	2.95779	79.95	29
Gm8960	1.287e-108	2.95736	37.41	6.1
Kcnd3	1.12131e-22	2.95066	4.39	0.65
Gm8213	2.4374e-146	2.9467	52.51	10.1
Pfn2	4.8451e-277	2.9459	52.32	9.74
Cd24a	3.2176e-127	2.94403	52.88	15.04
Eif3s6-ps1	2.10499e-21	2.94077	8.02	0.58
Gm48557	4.24482e-18	2.94042	6.08	0.58
& Tox3	1.6196e-26	2.93703	8.02	1.16
Notum	3.67122e-07	2.9346	5.58	0.65
& Zfp575	4.0925e-27	2.93401	4.57	0.36
Gm44503	2.27531e-10	2.93399	32.71	23.98
Gm10263	4.8739e-235	2.9335	86.4	33.72
Rpl29-ps5	1.51233e-07	2.93253	2.26	0.07
Gm19243	1.1567e-129	2.92814	41.1	6.76
Tnfrsf21	3.81814e-05	2.92783	4.76	0.44
Gm18705	1.36084e-15	2.92747	3.13	0.15
Tmem196	9.78699e-53	2.9234	6.95	0.65
Col24a1	1.8617e-158	2.92171	21.12	3.2
Gm17511	8.0814e-222	2.92107	81.39	26.31
& Runx2	8.36765e-86	2.91895	17.11	2.69
Gm11541	1.77276e-42	2.91825	2.76	0.15
Gm2099	0.00615934	2.91719	1.25	0
Hacd1	2.52626e-70	2.91618	28.01	4.8
Tmc3	9.42848e-90	2.9105	6.77	0.65
Tex15	1.66786e-61	2.91042	18.92	2.98
Npb	1.11735e-09	2.91026	4.51	0.58
Gm15596	7.99551e-13	2.90987	6.33	0.73
Gm13192	1.6829e-06	2.90735	2.32	0.15
Gm7926	1.5637e-200	2.90657	73.93	19.69
Fam217a	1.42353e-11	2.90443	2.01	0.15
E330011O21Rik	5.99687e-14	2.90253	3.76	0.51
Rps15a-ps8	5.80005e-15	2.90212	4.32	0.36
Cmtm3	8.2765e-179	2.90167	45.55	7.41
Scn2b	3.46568e-14	2.90132	4.01	0.36
Rps12-ps9	1.5353e-183	2.89671	95.36	68.24
Myl12b	8.1693e-143	2.89665	82.58	46.73
Nrxn1	0.000262626	2.89605	3.01	0.29
Begain	1.9046e-40	2.89197	4.76	0.36
Efs	4.0948e-165	2.89111	30.76	4.94
Gm16238	9.5042e-14	2.89062	4.07	0.58
& Zfp618	3.17307e-47	2.88803	11.65	1.67
Marcks	8.7568e-307	2.88372	87.84	38.08
Kctd8	4.82758e-27	2.88274	3.63	0.36
Gm17786	2.79774e-66	2.8815	23.31	3.2
Gm8885	1.46317e-08	2.8786	2.38	0.07
Arxes1	6.98993e-87	2.87697	15.23	1.82
Gm14165	1.24819e-15	2.87502	5.39	0.51
Golm1	1.25465e-92	2.87152	28.01	4
Col1a2	1.2842e-217	2.87082	97.31	84.38
Gm11810	5.35983e-11	2.86975	2.26	0.07
Mmp14	3.5597E-320	2.86579	75.56	26.6
Lrfn5	3.1837e-132	2.86409	20.55	2.98
Gm11942	4.73942e-77	2.86173	34.15	5.89
Nkain3	6.20042e-19	2.8571	2.69	0.07
& Nr4a3	1.27794e-54	2.85016	14.22	1.89
Arf6	7.2194e-140	2.8476	56.39	12.28
Gm20762	2.16824e-14	2.84723	6.2	0.8
Fndc1	3.34493e-06	2.84694	2.57	0.22
Angpt1	1.4112e-16	2.84217	6.08	1.02
Rpl19-ps11	2.5086e-204	2.84072	95.68	66.72
Gm6477	3.5576e-199	2.83685	68.05	17.01
Nudt10	5.90339e-27	2.83673	5.33	0.44
Luzp2	5.50781e-05	2.8343	2.76	0.15
Rpl34-ps1	3.4444e-215	2.8317	92.98	55.74
Enox1	5.14101e-12	2.83169	2.88	0.22
Nbl1	3.418e-258	2.83134	51.57	11.85
Siah2	6.79942e-33	2.83107	18.3	3.05
Nanos3	1.19358e-15	2.82943	3.38	0.15
Gm10288	8.5783e-126	2.82663	94.67	79.58
Atp5g1	4.8254e-203	2.82502	72.49	18.6
& Csrnp3	6.22312e-09	2.82491	2.32	0.07
Mei4	4.36116e-05	2.82487	1.82	0.07
Rpl35a-ps6	4.9958e-236	2.82446	91.48	44.69
Rpl7a-ps7	7.33636e-40	2.82247	10.9	1.16
B3galt1	9.8274e-74	2.81833	17.48	2.62
Rps26-ps1	1.2175e-225	2.81718	83.58	28.05
Pcdhb9	4.80198e-16	2.81464	3.45	0.44
Gpx7	0	2.81394	63.16	12.94
Paox	2.14404e-13	2.8133	5.26	0.51
& Atf3	3.3361e-257	2.81171	84.46	44.11
Stra6	0.000152964	2.8104	1.69	0
Hs3st1	1.0312e-146	2.80944	36.9	7.92
Arsi	1.96022e-45	2.80907	3.01	0.07
Gm6192	4.71247e-08	2.80818	3.57	0.22
1110038B12Rik	1.8479e-151	2.80554	56.83	12.65
Sgsm2	1.03253e-24	2.80474	10.21	1.24
Gm6177	3.0503e-12	2.80468	2.88	0.22
Bbc3	4.17183e-20	2.80448	14.85	2.47
Rpl29	4.9182e-179	2.803	93.23	65.04
Gm6344	2.0813e-103	2.7994	49.69	9.88
Rpl15-ps2	6.7469e-176	2.79909	95.3	66.93
Gm6451	2.42115e-30	2.79705	15.79	2.62
Echdc2	4.2014e-108	2.79588	19.17	2.69
Ammecr1	8.32723e-24	2.79431	11.34	1.6
& Zfp853	3.41931e-35	2.79285	3.07	0.22
Gm5778	9.91595e-32	2.7924	11.4	1.67
Tpt1-ps6	9.09225e-78	2.78465	31.02	5.23
& Sub1	1.5217e-209	2.7817	84.52	34.88
Gm13588	3.26024e-07	2.78149	4.2	0.36
Rps23-ps1	1.8007e-164	2.78112	92.73	60.61
Smoc2	1.1825e-07	2.78035	1.94	0.15
Dynlt1f	9.279e-181	2.77861	65.23	16.72
Gnasas1	1.39731e-07	2.77773	3.26	0.29
Fbln2	0	2.77761	47.74	10.32
Gm10343	2.3067e-230	2.77521	87.59	35.39
Gm32817	5.96964e-21	2.77253	2.19	0.07
& Nme2	7.671e-207	2.76997	89.72	47.24
Pja1	2.2539e-263	2.76727	63.03	17.66
Nav3	2.39538e-41	2.76666	16.98	2.83
Hs3st5	1.00438e-70	2.7663	5.51	0.44
Cnr1	0.00491943	2.76161	2.01	0.07
Apoa2	9.81334e-12	2.7611	2.01	0.07
Tmem54	1.0343e-16	2.7593	2.51	0.15
Gm8162	1.83173e-09	2.75741	2.13	0.07
Lin7a	1.17339e-27	2.75284	3.88	0.44
1700086L19Rik	0.000676519	2.75164	1.19	0.22
Cxxc4	6.7416e-176	2.7504	20.49	3.12
Lgr4	5.6495e-193	2.74897	32.77	6.69
& Bcl11a	2.20106e-06	2.74428	6.08	0.8
Gm10784	2.45986e-09	2.74427	2.07	0.15
Gm9457	5.81762e-09	2.74318	3.95	0.58
AC124742.1	1.2341e-200	2.74184	94.24	62.94
Ddah1	9.8551e-163	2.74152	30.45	5.89
Gm20661	2.67479e-12	2.7412	4.01	0.73
Rps10-ps1	5.7387e-227	2.74054	85.84	30.89
Ston2	1.8197e-20	2.73794	8.71	1.02
Lrrc42	1.6139e-110	2.73745	28.32	4.8
Flrt3	9.18615e-36	2.73694	12.97	2.4
@ Efnb1	5.0157e-242	2.73685	36.72	5.96
Tmprss9	0.00267447	2.73558	1.44	0
Oaf	6.6542e-211	2.73271	41.79	7.85
9130024F11Rik	3.69842e-07	2.73241	2.13	0.22
Pdgfa	3.71125e-24	2.72876	13.1	1.74
Ran	3.6866e-175	2.72733	72.12	18.75
Rnf208	7.78231e-09	2.72604	3.88	0.36
Dnm1	1.43392e-41	2.7256	7.64	1.02
Slc27a3	9.45161e-17	2.7234	3.7	0.36
Gm43573	2.13667e-10	2.72151	2.13	0.29
Mgp	5.2157e-159	2.72099	38.53	9.96
Qpct	5.2189e-150	2.71592	40.1	7.56
Rpl7a	6.4838e-169	2.70955	62.41	14.46
Gm13864	4.5879e-40	2.70937	15.48	2.18
Gm11808	1.1067e-173	2.70532	95.24	77.98
Gm15198	7.56229e-09	2.70518	2.13	0.07
& Zfp57	9.38626e-31	2.70512	5.51	0.65
Gm2000	5.0536e-194	2.70412	92.67	58.72
9130401M01Rik	1.538e-108	2.70215	33.58	5.74
Gm43362	2.52318e-94	2.7004	39.35	6.69
Gm46203	3.00256e-08	2.69888	2.63	0.15
Rasip1	4.28951e-08	2.69775	2.76	0.36
Actr3b	2.05839e-12	2.69751	3.57	0.36
Mgmt	1.47996e-94	2.69696	19.49	2.91
Gm12115	3.83593e-50	2.69675	15.54	1.96
Tpst1	6.22321e-17	2.69657	8.46	1.02
Rpl23	4.0715e-106	2.69255	95.49	85.32
Rpl6l	9.0228e-138	2.69227	94.99	75.87
Gm12508	6.96304e-07	2.69112	2.51	0.22
E330034G19Rik	3.22562e-18	2.69106	1.5	0
Kctd15	1.70886e-19	2.68788	5.14	0.36
Spats2l	1.7034e-151	2.68771	36.28	6.18
Dpysl4	3.99347e-18	2.68685	4.51	0.36
Igsf21	1.75362e-07	2.68424	1.5	0.15
Plekho1	2.85504e-21	2.68205	15.79	2.33
Unc119	4.75206e-78	2.6819	33.71	6.4
Hunk	3.72843e-46	2.67989	14.91	2.4
Gm12338	3.4405e-200	2.6793	87.59	37.35
Gm12481	6.1822e-166	2.67671	93.86	65.41
Eef1g	4.1071e-215	2.67563	77.88	23.26
C130013H08Rik	3.00063e-08	2.67423	2.69	0.29
Tgfb1i1	1.0933e-157	2.67353	31.27	5.67
Tubb5	5.3366e-156	2.67296	88.28	47.38
Pdgfc	1.00458e-23	2.66817	7.14	0.94
Gm12715	2.3641e-183	2.66709	68.8	19.4
@ Ephb1	2.93768e-14	2.66549	4.14	0.51
Plekhg1	2.6217e-110	2.66354	31.39	6.25
Serpinf1	0	2.6631	85.21	32.7
Gm14586	2.6555e-197	2.66264	89.85	42.22
@ Efnb2	6.9294e-110	2.65689	23.75	4.43
Gm45051	2.67511e-21	2.6554	9.4	1.45
Nrarp	0.00121415	2.65144	2.44	0.15
Syt16	4.4374e-11	2.65025	1.57	0
Bambi	2.9694e-267	2.64928	67.73	25.51
Sema6a	4.57164e-24	2.64809	10.9	1.45
Gm10074	5.22905e-10	2.64699	3.82	0.36
Gm4987	6.38655e-07	2.64634	1.32	0
Cacna2d3	1.72125e-17	2.64623	5.08	0.8
Cdk2ap1	1.0888e-111	2.64599	34.4	6.18
& Osr1	2.81252e-87	2.6456	20.55	4.51
2810032G03Rik	1.1191e-43	2.64496	5.83	0.65
Zfand4	6.72641e-07	2.64362	2.69	0.15
Gm12918	5.8267e-228	2.64102	89.16	37.57
H3f3a	4.3371e-224	2.63835	90.66	53.63
Scube3	5.29104e-13	2.63335	3.57	0.51
Bzw1	2.705e-207	2.63133	84.09	32.7
Serpinh1	2.1981e-197	2.63115	93.8	74.49
Mir7067	0.0025154	2.63062	0.63	0.07
Rbfox2	0	2.62957	61.78	13.88
Cxcl2	8.98769e-23	2.62913	14.1	1.16
Ntm	5.7027e-57	2.62762	15.6	2.33
& Zfpm2	2.49943e-45	2.62735	9.71	1.02
Cdv3-ps	5.53064e-31	2.62642	14.16	2.25
Gm46430	5.2483e-20	2.62388	7.02	1.09
Shisa9	5.91499e-08	2.62035	2.88	0.15
Gm10154	3.6557e-172	2.61918	67.92	17.08
Gm9202	1.19316e-33	2.61825	10.59	1.38
& Maff	4.5839e-154	2.61694	42.79	11.41
Nxph4	2.90781e-15	2.61637	1.63	0
Actg2	3.98927e-06	2.61247	1.5	0.07
Gm18916	2.04444e-10	2.61141	1.82	0.15
Loxl1	0	2.61094	63.6	15.55
Dnaic1	2.35305e-06	2.61078	1.57	0.07
Fcrls	2.22884e-09	2.6046	4.01	0.29
Gm8692	9.45298e-43	2.60415	17.48	2.54
Gm14480	4.23541e-17	2.60284	3.63	0.36
D630033O11Rik	2.69047e-06	2.60154	1.5	0
Pfn1	2.093e-213	2.59913	87.41	42.73
Gm44013	1.04259e-14	2.59795	3.07	0.22
Nutf2	6.47511e-05	2.59562	2.19	0.15
Sertm1	1.88613e-25	2.59213	2.07	0.07
Nudt21	1.6187e-102	2.58908	42.86	7.99
Tlr5	5.91358e-08	2.58837	1.5	0
Gm3362	9.1274e-184	2.58597	91.23	49.56
Lrrcc1	1.29166e-89	2.58382	32.27	5.89
P4ha3	1.06588e-20	2.58261	3.95	0.36
@ Ephb2	2.13448e-27	2.58135	6.02	0.58
Lrp1b	0.000890282	2.58065	1.63	0.07
Rps24	4.06083e-93	2.58049	97.87	92.44
Fgf12	5.2113e-203	2.57651	18.98	3.27
& Erf	1.66911e-86	2.5748	30.76	6.32
Lactb	1.57166e-32	2.57438	20.86	3.92
Tenm3	7.2079e-123	2.5737	28.76	5.31
Rpl39	5.902e-154	2.57275	92.17	65.48
Gm6740	2.24818e-20	2.57268	7.83	0.94
Pgm5	1.48047e-88	2.57163	18.3	3.78
Tspan9	1.42105e-16	2.57121	9.15	1.53
Gm19817	0.00147874	2.57043	2.01	0.29
Pdgfrl	1.4401e-256	2.56714	49	14.75
Gm13182	6.07894e-10	2.56574	2.44	0.15
Rab33a	0.000839402	2.56549	2.07	0.22
Gm3379	1.1199e-126	2.56406	96.99	79.51
2310010J17Rik	7.22973e-83	2.5601	28.32	5.16
& Camta1	1.30605e-86	2.56006	36.84	7.05
Sertad3	3.7188e-140	2.55893	46.62	9.81
Gm8730	9.501e-162	2.55834	68.73	18.68
Vstm2b	5.29432e-06	2.55826	1.5	0
Gm3788	6.8885e-188	2.55729	69.49	22.24
Tanc2	2.26162e-15	2.55685	10.71	2.03
Kcna6	0.000253943	2.55616	1.82	0.07
Gm30648	2.05555e-20	2.55604	1.63	0.07
Fam49b	8.27335e-50	2.55572	32.83	6.1
Cstf3	2.33845e-60	2.55519	28.7	5.31
Rgs9	0.000282623	2.55518	2.57	0.22
Gm45660	2.07707e-49	2.55503	20.68	3.2
Rps27a-ps1	6.54943e-13	2.55431	3.45	0.29
A230057D06Rik	7.94117e-09	2.55336	2.32	0.15
Gm13186	2.90405e-08	2.55332	1.57	0
Rbm3	9.7315e-172	2.55267	75.88	23.69
Glrx3	2.8084e-137	2.54933	45.61	9.08
Gm13771	4.90307e-13	2.54882	4.39	0.65
Gm9797	8.64161e-09	2.54811	6.2	1.16
Chst14	6.997e-106	2.54678	19.86	3.27
Rpl7-ps8	2.37274e-57	2.54653	22.43	3.63
Tusc1	4.50897e-78	2.54653	27.32	4.43
Thbs4	6.47516e-17	2.54587	1.94	0.22
Gm8130	6.864e-79	2.54551	38.78	7.12
Lrrtm4	0	2.54418	46.49	10.97
Art3	5.19859e-08	2.54313	3.7	0.36
Prkra	9.7321e-135	2.54158	41.29	8.65
Arhgap28	0	2.53931	52.26	12.28
Gm37124	0.00774709	2.53875	1.88	0.44
Syt1	1.7081e-108	2.53768	27.57	5.16
Emilin3	1.12955e-14	2.53693	1.38	0
Hyal2	2.65021e-58	2.5368	16.98	2.83
Fbxw9	8.33131e-36	2.53646	13.35	2.18
Ankrd29	7.49716e-14	2.53598	2.82	0.29
Rpa3	1.48028e-58	2.53569	27.01	4.87
Tpd52l1	4.8367e-131	2.5343	31.77	6.9
Gm13243	3.41058e-09	2.5317	2.13	0.22
Pfkfb3	5.90541e-09	2.5303	8.65	1.6
Gm7691	1.26459e-31	2.52855	14.16	2.11
Dio2	0	2.52773	36.53	7.63
Alpl	0.000177436	2.52615	5.39	1.16
Igsf3	1.0182e-148	2.52531	36.4	7.19
Kdm5b	3.841e-250	2.52431	73.37	20.57
Txn-ps1	5.44678e-23	2.52427	14.29	2.54
Fxyd4	3.6239e-19	2.52277	4.51	0.51
Gm19810	3.1607e-175	2.52243	66.67	16.93
Rpl41	8.5232e-143	2.52209	97.74	87.43
Gm8663	1.69504e-11	2.52187	5.64	0.58
Faim	3.89141e-20	2.5213	14.29	2.33
Foxd2os	1.5666e-61	2.51899	12.59	2.25
Ncs1	2.21841e-36	2.51875	7.58	1.24
Unc5c	6.4757e-100	2.51532	19.67	3.05
2900060N12Rik	1.25088e-72	2.51355	8.83	1.31
Rps9	1.0775e-123	2.51309	95.8	83.43
Prrg3	1.15705e-29	2.51207	9.9	1.38
Gm8399	1.2747e-168	2.51121	67.73	19.48
Gm7561	1.52261e-10	2.51038	2.13	0.15
Itga4	0.00602758	2.50742	6.08	1.53
Gm16288	2.87938e-11	2.50682	2.38	0.15
Pkdcc	3.3269e-190	2.50678	32.14	6.4
Arf5	1.9356e-212	2.50533	85.34	36.92
Gm11353	1.87905e-84	2.50436	95.11	83.94
Gm29257	1.91826e-79	2.50185	31.83	4.94
Slc24a3	1.58424e-17	2.5016	5.2	0.73
Slc22a23	9.76772e-08	2.49858	5.08	0.51
Irf2bpl	2.3103e-215	2.49803	62.66	17.88
Gm3219	6.7125e-196	2.49374	65.41	16.72
Ngfr	3.40407e-05	2.49335	1.07	0
Gm48583	2.61014e-06	2.49192	4.14	0.58
Amer2	3.38238e-06	2.49139	3.63	0.44
Rnf180	0.000144602	2.49128	2.32	0.22
Ntf3	1.79484e-47	2.49122	5.7	1.02
Mettl9	1.001e-185	2.4887	67.73	17.51
Robo1	3.46318e-61	2.48758	20.3	3.2
Pacs1	7.35917e-30	2.48536	14.79	2.69
Peg12	7.76404e-35	2.48509	6.39	0.73
Gm11474	5.94192e-09	2.48185	1.5	0
Epb41l4a	0.000620779	2.48	2.69	0.29
Mex3d	4.2317e-77	2.47989	23.5	4
Samd1	1.9805e-27	2.47982	16.92	2.62
Gm5900	6.11173e-13	2.47978	2.69	0.22
Zc3hav1l	1.01582e-19	2.47851	5.58	0.87
Lgi3	0.00643405	2.47832	1.32	0.15
Shank3	1.30709e-05	2.47759	1.25	0
Rab3b	5.70992e-05	2.47751	1.82	0.15
Rexo5	1.05982e-07	2.4774	3.95	0.58
BC052040	6.00907e-05	2.47704	2.88	0.29
Mpped2	2.1892e-244	2.47578	45.43	10.25
Pusl1	4.01167e-35	2.47545	13.1	1.89
Chac2	3.1372e-12	2.47513	9.34	1.53
Phf14	4.873e-125	2.47472	54.39	11.85
Mfsd4b4	0.00247238	2.47367	1	0
Msi1	2.7275e-23	2.4717	11.09	1.89
Lnx1	6.631e-16	2.47167	5.01	1.16
Mn1	1.3762e-43	2.47057	7.02	1.16
Fam126a	1.70342e-24	2.46672	14.54	2.4
Plgrkt	3.11585e-95	2.46592	42.92	8.87
& Klf6	3.478e-159	2.46521	77.63	35.03
Slc1a1	1.05446e-70	2.46485	8.77	1.45
Gm5561	9.55227e-20	2.46402	10.96	1.53
Gm20604	1.08363e-31	2.4637	14.6	2.76
Gm14698	5.38073e-43	2.46348	19.92	3.34
D430019H16Rik	1.64389e-17	2.46347	2.88	0.29
Gm11627	1.1001e-143	2.46296	21.24	3.56
Gm5055	5.10532e-10	2.46205	2.69	0.22
Pde12	5.54042e-74	2.4607	28.38	6.4
Gm48067	3.23279e-59	2.45981	25.38	4.43
Rbmxl1	5.628e-117	2.45851	49.12	10.25
& D630045J12Rik	6.50815e-11	2.45835	3.95	0.36
Rpl10a-ps1	2.6239e-111	2.45798	94.49	77.18
Gm15795	7.1984e-07	2.45742	1.5	0
Ccne1	5.30114e-15	2.45697	10.46	1.67
Gm46339	4.98588e-07	2.45659	1.38	0.15
9530056K15Rik	2.32236e-09	2.45628	1.38	0
Suco	1.3282e-122	2.45626	58.58	17.37
Gpc3	2.321e-120	2.45244	53.51	41.86
Gm35106	8.09909e-29	2.45161	11.72	1.24
Matk	0.0116399	2.44759	2.01	0.29
6330403K07Rik	0	2.44486	56.27	13.81
Ccdc74a	2.76621e-52	2.44299	10.78	1.74
Gm11517	1.89453e-06	2.44134	2.51	0.15
1700012C08Rik	7.36809e-41	2.43756	4.64	0.51
Gm9701	2.37426e-08	2.43688	2.44	0.15
Gm22063	1.24308e-27	2.43546	10.78	1.82
Tppp3	1.4687e-85	2.43511	24.56	4.72
Tbc1d7	6.13763e-47	2.43501	17.48	2.76
Gm8724	4.77968e-06	2.43488	1.63	0.07
Rpl36a-ps2	1.0797e-106	2.43375	91.6	67.66
Gm19221	1.71332e-44	2.43325	17.73	2.98
Il17d	4.2326e-230	2.43164	38.6	8.5
Vstm2l	2.25298e-18	2.43127	2.76	0.36
Gp1bb	2.23123e-52	2.42897	31.14	7.49
D930007J09Rik	2.73768e-14	2.42877	1.82	0.15
Gm7658	2.6598e-146	2.42872	60.78	14.39
Slc16a4	4.4616e-27	2.4271	5.89	0.94
Gm4939	1.08839e-18	2.4265	7.33	0.94
Cd200	3.5921e-146	2.42418	35.78	6.98
Tceal9	9.4969e-216	2.42312	84.84	36.56
Gas1	0	2.42304	77.51	27.54
Gm12857	1.10118e-11	2.42285	4.01	0.44
& Nfil3	3.37424e-64	2.42127	28.95	7.05
Tnxb	4.33866e-20	2.42111	4.89	0.8
Gm2445	0.000344167	2.42068	0.75	0
Gm45216	7.88173e-41	2.41995	23.75	2.69
Rtraf	4.8389e-193	2.41798	83.27	33.07
Gm17084	9.2597e-08	2.41669	3.07	0.36
Mirg	9.2013e-40	2.41492	5.45	0.87
Gm13450	4.53525e-06	2.41468	2.07	0.15
Pxdn	1.0617e-145	2.41421	25.44	4.29
Mettl15	6.88404e-27	2.41337	8.71	1.24
Sdhaf3	3.03367e-38	2.41327	14.35	2.11
Sncaip	3.1958e-158	2.4123	31.7	7.05
Cdk4	3.1344e-212	2.41183	79.07	26.53
Rhobtb3	1.6903e-226	2.41046	53.63	12.28
Gm5100	2.32017e-07	2.41008	0.94	0
Ctnnd2	4.95688e-09	2.40828	3.26	0.44
Sh3pxd2a	1.1359e-198	2.4062	43.73	9.67
Gm6133	5.40681e-94	2.40417	41.98	8.87
Gm5963	1.8949e-189	2.40198	81.64	31.1
Inka1	1.2725e-12	2.40134	9.4	1.53
Wsb1	2.5419e-132	2.40107	55.51	14.75
Eif3h	2.6718e-183	2.39933	87.97	43.68
Itga6	0.000977628	2.39706	4.57	1.02
Gm15793	2.5068e-176	2.39498	80.95	31.76
Pex13	1.58291e-75	2.39252	31.14	5.96
Rps27a	3.0434e-120	2.39217	92.73	71.58
Rps25-ps1	3.1441e-187	2.39195	78.7	25.51
Gm49660	8.37715e-14	2.39067	2.07	0.22
Prx	0.00022858	2.38922	3.01	0.51
Prss12	0.00580484	2.38622	1.38	0
Hapln3	3.70854e-25	2.38537	1.82	0.15
Gm46649	3.1532e-84	2.38487	42.48	8.5
Wnk3	4.45788e-33	2.38425	6.95	1.16
Fcor	5.35379e-06	2.38419	3.01	0.44
Rps4x	1.2909e-100	2.38367	95.8	80.6
Ablim1	5.8748e-24	2.38249	18.11	3.85
Ifngr2	2.01693e-76	2.38196	39.1	8.43
Slc8a3	4.89701e-21	2.38071	7.71	1.45
& Sox12	1.37541e-47	2.37915	14.16	2.03
Gm5528	8.82801e-07	2.37807	1.63	0.07
Gm3744	2.53568e-06	2.3762	4.01	0.44
Esd-ps	2.27919e-28	2.3756	9.46	1.09
C1d	1.8472e-161	2.37531	61.22	14.75
& Gata6	7.92466e-06	2.37342	3.13	0.58
Grm4	3.82391e-09	2.37227	2.01	0.15
Gm15796	1.2825e-07	2.3719	2.88	0.36
Dcps	3.30268e-47	2.37186	26.82	4.94
P3h3	0	2.37078	58.52	14.39
Olfr482	2.64602e-14	2.36941	7.21	1.16
Svil	8.3812e-129	2.36936	50.81	14.17
Plod2	8.0175e-102	2.36911	35.4	8.79
Kcnk2	4.43312e-43	2.3684	16.85	4.29
Gm6520	8.04181e-09	2.36795	4.07	0.51
Myzap	4.17948e-10	2.36675	6.02	1.09
Gm5040	0.00122047	2.3665	1.32	0.07
Ndufab1-ps	2.00424e-52	2.36625	23.62	4.29
Macroh2a2	0	2.36468	56.14	14.17
Cxcl13	0.0369083	2.36439	1.13	0
Gm12944	8.99782e-43	2.36387	12.28	1.67
Crocc2	1.72988e-13	2.3633	2.76	0.36
Gm10257	0.000140245	2.36301	1.57	0.07
Tmem158	2.36377e-94	2.36195	22.99	4.07
Sertad4	5.5165e-139	2.35823	25.44	4.36
A230001M10Rik	2.79849e-20	2.35671	2.76	0.29
Fam155a	7.44738e-08	2.35577	1.25	0
Gng10	1.2475e-172	2.3556	70.36	21.29
Bace2	3.8194e-253	2.35537	55.64	20.57
Cerk	2.33587e-80	2.35457	41.17	11.12
Ptx3	4.8601e-41	2.35447	7.27	1.16
Tenm2	8.38207e-14	2.3537	5.89	0.8
Gm9722	1.48692e-08	2.35301	1.57	0.07
Trib1	1.7979e-118	2.35173	46.55	14.1
B3gnt9	5.15633e-54	2.34953	14.6	2.83
Peg10	1.8968e-183	2.34952	21.68	5.23
Gm49138	1.17675e-06	2.3489	1.75	0.07
Gm6254	0.0052818	2.34747	1.5	0
Fhit	0.000191628	2.34713	2.88	0.29
Gm20900	7.03493e-57	2.34617	24.12	4.14
& Gm14418	1.5609e-17	2.34606	5.51	0.73
Fjx1	2.02386e-66	2.34592	21.24	3.56
Gm12031	1.18062e-15	2.34368	1.25	0
Gm5940	1.37566e-08	2.34364	4.76	0.58
& Zbtb1	6.88743e-80	2.34274	38.22	9.01
Adamts7	3.33274e-07	2.34233	3.32	0.22
Gm7392	1.1529e-161	2.34178	87.53	47.24
Il2	1.96289e-50	2.34171	12.59	1.96
Atp23	1.46465e-20	2.3412	8.46	1.45
Ddx50	5.4315e-213	2.33966	83.83	31.9
Gm44436	1.16215e-11	2.33957	1	0
Gm14121	4.4889e-33	2.33949	14.22	2.25
Isoc1	8.0231e-188	2.33937	51.57	11.7
Rpl30-ps10	6.86889e-30	2.33929	16.48	3.34
Ankrd42	2.86393e-12	2.33863	3.38	0.44
Rpl31-ps14	5.0379e-155	2.33482	69.11	19.99
Gm12933	8.0163e-05	2.33341	1.75	0.15
Evl	3.64082e-71	2.33337	34.09	6.69
Erlin1	3.60532e-19	2.33274	9.4	1.02
Nanp	4.06387e-07	2.33237	2.63	0.29
Nme4	3.45286e-36	2.33158	14.29	1.96
Gm19366	1.09026e-91	2.33147	46.24	10.76
BC067074	0.000563191	2.33035	1.32	0
Ccdc8	1.28892e-75	2.33021	16.48	3.12
Sostdc1	1.42255e-06	2.32992	3.38	0.07
Grin2d	3.36535e-25	2.32964	4.64	0.65
Unc5d	1.11969e-05	2.32886	1.25	0
Ttc3	8.5712e-277	2.32765	82.52	30.38
Myo1b	4.2274e-203	2.32749	40.6	8.87
Fam83d	2.6864e-07	2.32577	3.13	0.44
Gm2541	3.36948e-13	2.32179	5.33	0.65
Gm5781	4.55355e-10	2.32166	2.69	0.22
Gm12176	2.10022e-05	2.32092	0.88	0
Kdm6b	1.2916e-107	2.32063	51.07	13.59
Rpl34	3.0133e-134	2.31942	92.79	67.59
Gm5920	1.68274e-07	2.31598	2.63	0.29
Tagln3	3.47703e-07	2.31588	1.94	0.22
Gamt	2.2029e-132	2.31495	36.78	7.34
Gm13363	1.70932e-10	2.31472	2.63	0.22
Rab30	1.9491e-17	2.31324	7.64	1.02
Lamb1	0	2.30899	59.65	20.78
Gal3st3	6.27942e-26	2.30677	6.39	1.09
Gm4478	3.3908e-10	2.30618	4.07	0.58
Gm44164	0.0168583	2.30325	2.51	0.51
Arhgef28	3.70027e-63	2.30257	18.86	3.2
Emp1	1.3106e-162	2.30214	40.54	9.88
& Zkscan7	6.8047e-25	2.30159	7.96	1.38
Rpl31-ps8	3.4373e-169	2.29956	81.14	31.47
Igf2bp1	7.5011e-07	2.29935	1.07	0
Gm12389	5.18771e-10	2.29903	4.57	0.73
Pus7	1.67154e-11	2.29817	6.14	0.94
Pmfbp1	3.8544e-15	2.29772	1.13	0
She	4.14967e-22	2.2974	3.95	0.58
Tubb2a	8.4561e-133	2.2969	52.44	13.59
Lrp11	6.43222e-06	2.29556	2.13	0.22
& Setdb1	2.65513e-46	2.29465	23.18	4.65
Gm6159	4.7861e-50	2.29425	17.79	2.76
Srgap1	2.32515e-09	2.29035	5.7	0.8
Fam110b	1.4847e-168	2.28998	33.58	7.63
Serinc2	1.08129e-23	2.28969	7.39	1.31
Gm46522	1.1647e-06	2.28941	2.01	0.07
Cryzl2	7.8559e-42	2.28924	16.17	2.4
Atxn7l2	2.15821e-16	2.28888	6.52	0.87
Lpar6	3.4142e-137	2.28663	38.85	9.16
[truncated: 1,563 more rows]

[truncated: 9 more sheets: Reissner membrane, Root cells, SS1, SS2, Scala vestibuli border cells, Schwann cells, Spindle cells, Supporting cells, Tympanic border cells]
