# Supplementary material for: Single-cell transcriptomic profiling of the mouse cochlea: An atlas for targeted therapies
Source: Proc Natl Acad Sci U S A. 2023 Jun 20;120(26):e2221744120. doi: 10.1073/pnas.2221744120 (PMC10293812; doi:10.1073/pnas.2221744120)
Supplement: Supplementary file 6 — Dataset S05 (XLSX) [file pnas.2221744120.sd05.xlsx]

## Sheet: Feuil1
Rnascope® Probe	Transcript	Product number	Figure
RNAscope® Probe - Mm-Atp6v0a4-C1,Mus musculus ATPase H+ transporting lysosomal V0 subunit A4 (Atp6v0a4) mRNA	Atp6v0a4	1132051-C1	Fig 3
RNAscope® Probe - Mm-Cldn11-C3 - Mus musculus claudin 11 (Cldn11) mRNA	Cldn11	804051-C3	Fig S3
RNAscope® Probe - Mm-Fxyd2 - Mus musculus FXYD domain-containing ion transport regulator 2 (Fxyd2) transcript variant b mRNA	Fxyd2	572631	Fig 6
RNAscope® Probe - Mm-Kcnk2-C2 - Mus musculus potassium channel subfamily K member 2 (Kcnk2) transcript variant 1 mRNA	Kcnk2	440421-C2	Fig 6, Fig S6
RNAscope® Probe - Mm-Aqp4 - Mus musculus aquaporin 4 (Aqp4) mRNA	Aqp4	417161	Fig S4
RNAscope® Probe - Mm-Epyc - Mus musculus epiphycan (Epyc) mRNA	Epyc	572901	Fig S4
RNAscope® Probe - Mm-Smpx - Mus musculus small muscle protein X-linked (Smpx) transcript variant 2 mRNA	Smpx	517411	Fig S4
RNAscope® Probe - Mm-Tectb-C1, Mus musculus tectorin beta (Tectb) mRNA	Tectb	1183461-C1	Fig S4
RNAscope® Probe - Mm-Ush1c-C3 - Mus musculus USH1 protein network component harmonin (Ush1c) transcript variant b3 mRNA	Ush1c	514191-C3	Fig S4
RNAscope® Probe - Mm-Otoa - Mus musculus otoancorin (Otoa) mRNA	Otoa	517491	Fig S4
RNAscope® Probe- Mm-Otog-C2 - Mus musculus otogelin (Otog), mRNA	Otog	824521-C2	Fig S4
RNAscope® Probe - Mm-Otogl - Mus musculus otogelin-like (Otogl) mRNA	Otogl	567271	Fig S4
RNAscope® Probe - Mm-Otos - musculus otospiralin (Otos) mRNA	Otos	477951	Fig 1, Fig S3
RNAscope® Probe - Mm-Col9a3 - Mus musculus collagen type IX alpha 3 (Col9a3) transcript variant 2 mRNA	Col9a3	872461	Fig S3
RNAscope® Probe - Mm-Col9a2-C2 - Mus musculus collagen type IX alpha 2 (Col9a2) mRNA	Col9a2	530631-C2	Fig S3
RNAscope® Probe - Mm-Ibsp - Mus musculus integrin binding sialoprotein (Ibsp) mRNA	Ibsp	415501	Fig S5
RNAscope® Probe - Mm-Fap - Mus musculus fibroblast activation protein (Fap) mRNA	Fap	423881
RNAscope® Probe - Mm-Gcg-C3 - Mus musculus glucagon (Gcg) mRNA	Gcg	400601-C3
RNAscope® Probe - Mm-Gpc3 - Mus musculus glypican 3 (Gpc3) mRNA	Gpc3	418541
RNAscope® Probe - Mm-Cxcl12-C2 - Mus musculus chemokine (C-X-C motif) ligand 12 (Cxcl12) transcript variant 2 mRNA	Cxcl12	422711-C2
RNAscope® Probe - Mm-Dmp1 Mus musculus dentin matrix protein 1 (Dmp1) mRNA	Dmp1	441171	Fig S5
RNAscope® Probe - Mm-Dcn-C3 - Mus musculus decorin (Dcn) transcript variant 2 mRNA	Dcn	413281-C3
RNAscope® Probe - Mm-Ccl11 - Mus musculus chemokine (C-C motif) ligand 11 (Ccl11) mRNA	Ccl11	464031
RNAscope® Probe - Mm-Osr2-C2 Mus musculus odd-skipped related 2 (Osr2) mRNA	Osr2	517481-C2
RNAscope® Probe - Mm-Aldh1a2 - Mus musculus aldehyde dehydrogenase family 1 subfamily A2 (Aldh1a2) mRNA	Aldh1a2	447391	Fig S5
RNAscope® Probe - Mm-Des-C2 - Mus musculus desmin (Des) mRNA	Des	407921-C2
RNAscope® Probe - Mm-Wnt6 - Mus musculus wingless-related MMTV integration site 6 (Wnt6), mRNA	Wnt6	401111
RNAscope® Probe - Mm-Slc22a6 - Mus musculus solute carrier family 22 (organic anion transporter) member 6 (Slc22a6) mRNA	Slc22a6	461051
RNAscope® Probe - Mm-Slc7a11-C2 - Mus musculus solute carrier family 7 (cationic amino acid transporter y+ system) member 11 (Slc7a11) mRNA	Slc7a11	422511-C2	Fig S5
RNAscope® Probe - Mm-Asgr1-C2 - Mus musculus asialoglycoprotein receptor 1 (Asgr1) mRNA	Asgr1	313731-C2
RNAscope® Probe - Mm-Sfrp4-C3 - Mus musculus secreted frizzledrelated protein 4 (Sfrp4) mRNA	Sfrp4	404991-C3
RNAscope® Probe - Mm-Slc26a7-C1,Mus musculus solute carrier family 26 member 7 (Slc26a7) mRNA	Slc26a7	1132061-C1	Fig 6, Fig S6
RNAscope® Probe - Mm-Slc47a1 Mus musculus solute carrier family 47 member 1 (Slc47a1) mRNA	Slc47a1	513101
RNAscope® Probe - Mm-Slc4a10-C2 - Mus musculus solute carrier family 4 sodium bicarbonate cotransporterlike member 10 (Slc4a10) transcript variant 1 mRNA	Slc4a10	582931-C2
RNAscope® Probe - Mm-Slc5a3-C3 - Mus musculus solute carrier family 5 (inositol transporters) member 3 (Slc5a3) mRNA	Slc5a3	851251-C3
RNAscope® Probe - Mm-Kcnk3 - Mus musculus potassium channel subfamily K member 3 (Kcnk3) mRNA	Kcnk3	534881
RNAscope® Probe - Mm-Notum - Mus musculus notum pectinacetylesterase homolog (Drosophila) (Notum) mRNA	Notum	428981	Fig 7
RNAscope® Probe - Mm-Rarres1-C3 - Mus musculus retinoic acid receptor responder (tazarotene induced) 1 (Rarres1) mRNA	Rarres1	516301-C3	Fig 7
RNAscope® Probe - Mm-Emilin2-C1 - Mus musculus elastin microfibril interfacer 2 (Emilin2) transcript variant 1 mRNA	Emilin2	1104651-C1	Fig 7
